# Supplementary material for: Association between immune cells and multiple cancers: Insights from Mendelian randomization and gene-based analysis
Source: iScience. 2026 Jan 2;29(2):114618. doi: 10.1016/j.isci.2025.114618 (PMC12857361; doi:10.1016/j.isci.2025.114618)
Supplement: Table S1. Leave-one-out analyses for the effect of 507 significant associations between immune cells and cancer were identified by Mendelian randomization based on independent significant loci for immune cell [file mmc2.xlsx]

## Sheet: Sheet1
Table S1. Leave-one-out analyses for the effect of 507 significant associations between immune cells and cancer were identified by Mendelian randomization based on independent significant loci for immune cell.
Immune cell			Cancer	SNP	Pvalue	OR (95% CI)
Trait	Trait type	Panel
CD25 on IgD+ CD38- naive	MFI	B cell	Bladder	rs10920477	0.0490892	0.912 (0.832, 1.000)
CD25 on IgD+ CD38- naive	MFI	B cell	Bladder	rs111926422	0.0612106	0.917 (0.837, 1.004)
CD25 on IgD+ CD38- naive	MFI	B cell	Bladder	rs113066333	0.0339851	0.910 (0.834, 0.993)
CD25 on IgD+ CD38- naive	MFI	B cell	Bladder	rs114964656	0.53103	0.962 (0.853, 1.086)
CD25 on IgD+ CD38- naive	MFI	B cell	Bladder	rs118088397	0.0249803	0.907 (0.832, 0.988)
CD25 on IgD+ CD38- naive	MFI	B cell	Bladder	rs2139146	0.0469539	0.911 (0.832, 0.999)
CD25 on IgD+ CD38- naive	MFI	B cell	Bladder	rs2616542	0.128178	0.934 (0.855, 1.020)
CD25 on IgD+ CD38- naive	MFI	B cell	Bladder	rs696306	0.04744	0.911 (0.831, 0.999)
CD25 on IgD+ CD38- naive	MFI	B cell	Bladder	rs716408	0.02726	0.906 (0.830, 0.989)
CD25 on IgD+ CD38- naive	MFI	B cell	Bladder	rs72948393	0.0849327	0.923 (0.843, 1.011)
CD25 on IgD+ CD38- naive	MFI	B cell	Bladder	rs76032804	0.0582089	0.914 (0.833, 1.003)
CD25 on IgD+ CD38- naive	MFI	B cell	Bladder	rs76504408	0.0228409	0.906 (0.832, 0.986)
CD25 on IgD+ CD38- naive	MFI	B cell	Bladder	All	0.0449821	0.916 (0.840, 0.998)
IgD on IgD+ CD38-	MFI	B cell	Bladder	rs111323173	0.0574437	0.927 (0.858, 1.002)
IgD on IgD+ CD38-	MFI	B cell	Bladder	rs112416193	0.0273751	0.917 (0.849, 0.990)
IgD on IgD+ CD38-	MFI	B cell	Bladder	rs115447005	0.0827927	0.934 (0.865, 1.009)
IgD on IgD+ CD38-	MFI	B cell	Bladder	rs11759718	0.0215159	0.913 (0.845, 0.987)
IgD on IgD+ CD38-	MFI	B cell	Bladder	rs12554596	0.0567815	0.927 (0.858, 1.002)
IgD on IgD+ CD38-	MFI	B cell	Bladder	rs139047	0.0475176	0.923 (0.854, 0.999)
IgD on IgD+ CD38-	MFI	B cell	Bladder	rs17733969	0.0563069	0.928 (0.860, 1.002)
IgD on IgD+ CD38-	MFI	B cell	Bladder	rs183915	0.113373	0.939 (0.869, 1.015)
IgD on IgD+ CD38-	MFI	B cell	Bladder	rs2071800	0.0480784	0.924 (0.854, 0.999)
IgD on IgD+ CD38-	MFI	B cell	Bladder	rs2280736	0.0484271	0.924 (0.854, 0.999)
IgD on IgD+ CD38-	MFI	B cell	Bladder	rs2473909	0.0462399	0.923 (0.853, 0.999)
IgD on IgD+ CD38-	MFI	B cell	Bladder	rs2844608	0.0364123	0.920 (0.850, 0.995)
IgD on IgD+ CD38-	MFI	B cell	Bladder	rs3134971	0.0577853	0.927 (0.856, 1.003)
IgD on IgD+ CD38-	MFI	B cell	Bladder	rs4775581	0.0529914	0.925 (0.855, 1.001)
IgD on IgD+ CD38-	MFI	B cell	Bladder	rs61912410	0.039514	0.919 (0.848, 0.996)
IgD on IgD+ CD38-	MFI	B cell	Bladder	rs6995633	0.0365322	0.918 (0.847, 0.995)
IgD on IgD+ CD38-	MFI	B cell	Bladder	rs7081413	0.0794292	0.933 (0.863, 1.008)
IgD on IgD+ CD38-	MFI	B cell	Bladder	rs7162750	0.0318255	0.918 (0.849, 0.993)
IgD on IgD+ CD38-	MFI	B cell	Bladder	rs72743462	0.0494262	0.924 (0.854, 1.000)
IgD on IgD+ CD38-	MFI	B cell	Bladder	rs75131268	0.024836	0.916 (0.848, 0.989)
IgD on IgD+ CD38-	MFI	B cell	Bladder	rs76252198	0.0385381	0.921 (0.852, 0.996)
IgD on IgD+ CD38-	MFI	B cell	Bladder	rs78026509	0.0499375	0.925 (0.855, 1.000)
IgD on IgD+ CD38-	MFI	B cell	Bladder	rs80179084	0.00817717	0.887 (0.812, 0.970)
IgD on IgD+ CD38-	MFI	B cell	Bladder	rs8033829	0.0643194	0.930 (0.860, 1.004)
IgD on IgD+ CD38-	MFI	B cell	Bladder	rs875214	0.0430995	0.921 (0.851, 0.997)
IgD on IgD+ CD38-	MFI	B cell	Bladder	rs875706	0.047716	0.923 (0.853, 0.999)
IgD on IgD+ CD38-	MFI	B cell	Bladder	rs9267444	0.0617157	0.927 (0.857, 1.004)
IgD on IgD+ CD38-	MFI	B cell	Bladder	rs9379962	0.0794076	0.933 (0.864, 1.008)
IgD on IgD+ CD38-	MFI	B cell	Bladder	rs9923814	0.043848	0.922 (0.852, 0.998)
IgD on IgD+ CD38-	MFI	B cell	Bladder	All	0.0414931	0.923 (0.855, 0.997)
CD62L- monocyte AC	Absolute count	cDC	Bladder	rs11249570	0.0147167	0.883 (0.799, 0.976)
CD62L- monocyte AC	Absolute count	cDC	Bladder	rs116691483	0.00809448	0.885 (0.809, 0.969)
CD62L- monocyte AC	Absolute count	cDC	Bladder	rs11935230	0.00870579	0.875 (0.792, 0.967)
CD62L- monocyte AC	Absolute count	cDC	Bladder	rs13068785	0.00869581	0.884 (0.806, 0.969)
CD62L- monocyte AC	Absolute count	cDC	Bladder	rs143153359	0.013488	0.877 (0.790, 0.973)
CD62L- monocyte AC	Absolute count	cDC	Bladder	rs149543954	0.00524636	0.872 (0.792, 0.960)
CD62L- monocyte AC	Absolute count	cDC	Bladder	rs17082777	0.0177818	0.895 (0.817, 0.981)
CD62L- monocyte AC	Absolute count	cDC	Bladder	rs1800973	0.0125801	0.882 (0.798, 0.973)
CD62L- monocyte AC	Absolute count	cDC	Bladder	rs278949	0.00944334	0.877 (0.794, 0.968)
CD62L- monocyte AC	Absolute count	cDC	Bladder	rs4484736	0.00981022	0.878 (0.795, 0.969)
CD62L- monocyte AC	Absolute count	cDC	Bladder	rs4656708	0.0113664	0.886 (0.807, 0.973)
CD62L- monocyte AC	Absolute count	cDC	Bladder	rs4899265	0.0116445	0.884 (0.803, 0.973)
CD62L- monocyte AC	Absolute count	cDC	Bladder	rs4987369	0.0258358	0.892 (0.806, 0.986)
CD62L- monocyte AC	Absolute count	cDC	Bladder	rs528135834	0.0157124	0.884 (0.800, 0.977)
CD62L- monocyte AC	Absolute count	cDC	Bladder	rs530377	0.0129278	0.881 (0.796, 0.973)
CD62L- monocyte AC	Absolute count	cDC	Bladder	rs55971447	0.0104451	0.878 (0.795, 0.970)
CD62L- monocyte AC	Absolute count	cDC	Bladder	rs62167331	0.00403087	0.872 (0.795, 0.957)
CD62L- monocyte AC	Absolute count	cDC	Bladder	rs77287889	0.00371219	0.870 (0.792, 0.956)
CD62L- monocyte AC	Absolute count	cDC	Bladder	rs79930588	0.00904099	0.851 (0.754, 0.961)
CD62L- monocyte AC	Absolute count	cDC	Bladder	All	0.00845748	0.880 (0.800, 0.968)
CD62L on CD62L+ myeloid DC	MFI	cDC	Bladder	rs114141182	0.0257349	1.140 (1.016, 1.279)
CD62L on CD62L+ myeloid DC	MFI	cDC	Bladder	rs12075684	0.0129887	1.149 (1.030, 1.283)
CD62L on CD62L+ myeloid DC	MFI	cDC	Bladder	rs12724134	0.0287326	1.127 (1.013, 1.255)
CD62L on CD62L+ myeloid DC	MFI	cDC	Bladder	rs2536092	0.029923	1.125 (1.012, 1.251)
CD62L on CD62L+ myeloid DC	MFI	cDC	Bladder	rs2990641	0.0208332	1.135 (1.019, 1.263)
CD62L on CD62L+ myeloid DC	MFI	cDC	Bladder	rs58315932	0.0141639	1.146 (1.028, 1.277)
CD62L on CD62L+ myeloid DC	MFI	cDC	Bladder	rs6427213	0.0211037	1.146 (1.021, 1.286)
CD62L on CD62L+ myeloid DC	MFI	cDC	Bladder	rs6539095	0.0225156	1.132 (1.018, 1.260)
CD62L on CD62L+ myeloid DC	MFI	cDC	Bladder	rs7202624	0.0358784	1.121 (1.008, 1.247)
CD62L on CD62L+ myeloid DC	MFI	cDC	Bladder	rs720651	0.0207986	1.134 (1.019, 1.262)
CD62L on CD62L+ myeloid DC	MFI	cDC	Bladder	rs7234534	0.0465994	1.115 (1.002, 1.241)
CD62L on CD62L+ myeloid DC	MFI	cDC	Bladder	rs75145851	0.0480798	1.116 (1.001, 1.244)
CD62L on CD62L+ myeloid DC	MFI	cDC	Bladder	rs76305105	0.031574	1.123 (1.010, 1.249)
CD62L on CD62L+ myeloid DC	MFI	cDC	Bladder	rs9890410	0.0173085	1.140 (1.023, 1.269)
CD62L on CD62L+ myeloid DC	MFI	cDC	Bladder	All	0.0203034	1.132 (1.019, 1.256)
CD80 on CD62L+ myeloid DC	MFI	cDC	Bladder	rs10416809	0.0121121	1.093 (1.020, 1.172)
CD80 on CD62L+ myeloid DC	MFI	cDC	Bladder	rs10733750	0.0148526	1.091 (1.017, 1.170)
CD80 on CD62L+ myeloid DC	MFI	cDC	Bladder	rs111689986	0.00929612	1.096 (1.023, 1.174)
CD80 on CD62L+ myeloid DC	MFI	cDC	Bladder	rs11178308	0.00504482	1.105 (1.030, 1.184)
CD80 on CD62L+ myeloid DC	MFI	cDC	Bladder	rs1146465	0.0093849	1.097 (1.023, 1.177)
CD80 on CD62L+ myeloid DC	MFI	cDC	Bladder	rs116671753	0.0271736	1.093 (1.010, 1.182)
CD80 on CD62L+ myeloid DC	MFI	cDC	Bladder	rs117930014	0.0109598	1.096 (1.021, 1.176)
CD80 on CD62L+ myeloid DC	MFI	cDC	Bladder	rs12199079	0.0694982	1.068 (0.995, 1.147)
CD80 on CD62L+ myeloid DC	MFI	cDC	Bladder	rs12237829	0.00590871	1.103 (1.029, 1.183)
CD80 on CD62L+ myeloid DC	MFI	cDC	Bladder	rs139795227	0.0105647	1.095 (1.022, 1.175)
CD80 on CD62L+ myeloid DC	MFI	cDC	Bladder	rs142175829	0.00353086	1.116 (1.037, 1.201)
CD80 on CD62L+ myeloid DC	MFI	cDC	Bladder	rs145983670	0.0093039	1.098 (1.023, 1.179)
CD80 on CD62L+ myeloid DC	MFI	cDC	Bladder	rs146503240	0.0132684	1.092 (1.018, 1.170)
CD80 on CD62L+ myeloid DC	MFI	cDC	Bladder	rs149094296	0.0108921	1.098 (1.022, 1.181)
CD80 on CD62L+ myeloid DC	MFI	cDC	Bladder	rs187764672	0.00873614	1.097 (1.024, 1.176)
CD80 on CD62L+ myeloid DC	MFI	cDC	Bladder	rs35142187	0.0199291	1.089 (1.014, 1.169)
CD80 on CD62L+ myeloid DC	MFI	cDC	Bladder	rs398462	0.00997914	1.096 (1.022, 1.175)
CD80 on CD62L+ myeloid DC	MFI	cDC	Bladder	rs6445484	0.019051	1.089 (1.014, 1.169)
CD80 on CD62L+ myeloid DC	MFI	cDC	Bladder	rs73434317	0.00487816	1.107 (1.031, 1.188)
CD80 on CD62L+ myeloid DC	MFI	cDC	Bladder	rs7757423	0.0117943	1.093 (1.020, 1.171)
CD80 on CD62L+ myeloid DC	MFI	cDC	Bladder	rs77891122	0.010222	1.095 (1.022, 1.174)
CD80 on CD62L+ myeloid DC	MFI	cDC	Bladder	rs78587782	0.0154977	1.090 (1.017, 1.168)
CD80 on CD62L+ myeloid DC	MFI	cDC	Bladder	rs9524710	0.00985094	1.095 (1.022, 1.174)
CD80 on CD62L+ myeloid DC	MFI	cDC	Bladder	rs972360	0.00820217	1.100 (1.025, 1.180)
CD80 on CD62L+ myeloid DC	MFI	cDC	Bladder	rs9812720	0.00838642	1.097 (1.024, 1.176)
CD80 on CD62L+ myeloid DC	MFI	cDC	Bladder	rs9875875	0.0153059	1.090 (1.017, 1.169)
CD80 on CD62L+ myeloid DC	MFI	cDC	Bladder	All	0.00978513	1.095 (1.022, 1.174)
SSC-A on plasmacytoid DC	Morphological parameter	cDC	Bladder	rs10193587	0.0654264	0.938 (0.876, 1.004)
SSC-A on plasmacytoid DC	Morphological parameter	cDC	Bladder	rs11164360	0.148793	0.944 (0.873, 1.021)
SSC-A on plasmacytoid DC	Morphological parameter	cDC	Bladder	rs116415582	0.0425646	0.932 (0.871, 0.998)
SSC-A on plasmacytoid DC	Morphological parameter	cDC	Bladder	rs117067704	0.0521576	0.935 (0.873, 1.001)
SSC-A on plasmacytoid DC	Morphological parameter	cDC	Bladder	rs12410542	0.0655557	0.938 (0.876, 1.004)
SSC-A on plasmacytoid DC	Morphological parameter	cDC	Bladder	rs13162242	0.0455273	0.933 (0.871, 0.999)
SSC-A on plasmacytoid DC	Morphological parameter	cDC	Bladder	rs142456232	0.0507212	0.934 (0.873, 1.000)
SSC-A on plasmacytoid DC	Morphological parameter	cDC	Bladder	rs144283125	0.0387713	0.931 (0.869, 0.996)
SSC-A on plasmacytoid DC	Morphological parameter	cDC	Bladder	rs144843975	0.0483381	0.934 (0.873, 1.000)
SSC-A on plasmacytoid DC	Morphological parameter	cDC	Bladder	rs147733561	0.0751933	0.940 (0.878, 1.006)
SSC-A on plasmacytoid DC	Morphological parameter	cDC	Bladder	rs17552904	0.0355219	0.929 (0.867, 0.995)
SSC-A on plasmacytoid DC	Morphological parameter	cDC	Bladder	rs17791425	0.0537724	0.935 (0.873, 1.001)
SSC-A on plasmacytoid DC	Morphological parameter	cDC	Bladder	rs2058319	0.0356013	0.929 (0.868, 0.995)
SSC-A on plasmacytoid DC	Morphological parameter	cDC	Bladder	rs2084848	0.0390344	0.931 (0.870, 0.996)
SSC-A on plasmacytoid DC	Morphological parameter	cDC	Bladder	rs2903918	0.0521346	0.933 (0.870, 1.001)
SSC-A on plasmacytoid DC	Morphological parameter	cDC	Bladder	rs501571	0.0463138	0.933 (0.872, 0.999)
SSC-A on plasmacytoid DC	Morphological parameter	cDC	Bladder	rs55733613	0.0652941	0.938 (0.876, 1.004)
SSC-A on plasmacytoid DC	Morphological parameter	cDC	Bladder	rs6500136	0.0418656	0.931 (0.870, 0.997)
SSC-A on plasmacytoid DC	Morphological parameter	cDC	Bladder	rs6564921	0.0281278	0.926 (0.865, 0.992)
SSC-A on plasmacytoid DC	Morphological parameter	cDC	Bladder	rs6819052	0.0431162	0.932 (0.870, 0.998)
SSC-A on plasmacytoid DC	Morphological parameter	cDC	Bladder	rs6987643	0.0695835	0.939 (0.876, 1.005)
SSC-A on plasmacytoid DC	Morphological parameter	cDC	Bladder	rs71388573	0.274957	0.958 (0.886, 1.035)
SSC-A on plasmacytoid DC	Morphological parameter	cDC	Bladder	rs71423107	0.0401252	0.931 (0.870, 0.997)
SSC-A on plasmacytoid DC	Morphological parameter	cDC	Bladder	rs722926	0.0606496	0.936 (0.874, 1.003)
SSC-A on plasmacytoid DC	Morphological parameter	cDC	Bladder	rs776409	0.0602029	0.937 (0.875, 1.003)
SSC-A on plasmacytoid DC	Morphological parameter	cDC	Bladder	rs78736654	0.049947	0.934 (0.873, 1.000)
SSC-A on plasmacytoid DC	Morphological parameter	cDC	Bladder	rs79711662	0.0431356	0.932 (0.870, 0.998)
SSC-A on plasmacytoid DC	Morphological parameter	cDC	Bladder	rs80067671	0.0411388	0.931 (0.870, 0.997)
SSC-A on plasmacytoid DC	Morphological parameter	cDC	Bladder	rs8022420	0.0387003	0.930 (0.869, 0.996)
SSC-A on plasmacytoid DC	Morphological parameter	cDC	Bladder	rs9669659	0.0392086	0.930 (0.868, 0.996)
SSC-A on plasmacytoid DC	Morphological parameter	cDC	Bladder	All	0.0488642	0.934 (0.873, 1.000)
CD11c on granulocyte	MFI	cDC	Bladder	rs10756625	0.0444911	0.920 (0.848, 0.998)
CD11c on granulocyte	MFI	cDC	Bladder	rs113861918	0.0193009	0.907 (0.836, 0.984)
CD11c on granulocyte	MFI	cDC	Bladder	rs114393604	0.0195663	0.896 (0.817, 0.982)
CD11c on granulocyte	MFI	cDC	Bladder	rs117041067	0.0147457	0.905 (0.835, 0.981)
CD11c on granulocyte	MFI	cDC	Bladder	rs11719519	0.0186935	0.908 (0.837, 0.984)
CD11c on granulocyte	MFI	cDC	Bladder	rs117596617	0.0115148	0.901 (0.832, 0.977)
CD11c on granulocyte	MFI	cDC	Bladder	rs11841867	0.0131604	0.902 (0.832, 0.979)
CD11c on granulocyte	MFI	cDC	Bladder	rs12122013	0.0136044	0.903 (0.832, 0.979)
CD11c on granulocyte	MFI	cDC	Bladder	rs1231330	0.0211802	0.910 (0.839, 0.986)
CD11c on granulocyte	MFI	cDC	Bladder	rs13110782	0.0177337	0.906 (0.835, 0.983)
CD11c on granulocyte	MFI	cDC	Bladder	rs139788044	0.0136481	0.903 (0.833, 0.979)
CD11c on granulocyte	MFI	cDC	Bladder	rs144638810	0.0174269	0.906 (0.836, 0.983)
CD11c on granulocyte	MFI	cDC	Bladder	rs16947237	0.0166706	0.905 (0.835, 0.982)
CD11c on granulocyte	MFI	cDC	Bladder	rs1801274	0.0266272	0.908 (0.834, 0.989)
CD11c on granulocyte	MFI	cDC	Bladder	rs2026075	0.0110976	0.900 (0.830, 0.976)
CD11c on granulocyte	MFI	cDC	Bladder	rs28432694	0.020675	0.907 (0.836, 0.985)
CD11c on granulocyte	MFI	cDC	Bladder	rs321911	0.0233092	0.911 (0.840, 0.987)
CD11c on granulocyte	MFI	cDC	Bladder	rs34744703	0.0207875	0.909 (0.838, 0.986)
CD11c on granulocyte	MFI	cDC	Bladder	rs35852864	0.02092	0.910 (0.839, 0.986)
CD11c on granulocyte	MFI	cDC	Bladder	rs4743771	0.0278699	0.913 (0.841, 0.990)
CD11c on granulocyte	MFI	cDC	Bladder	rs55828113	0.027297	0.912 (0.841, 0.990)
CD11c on granulocyte	MFI	cDC	Bladder	rs7529060	0.0228535	0.910 (0.839, 0.987)
CD11c on granulocyte	MFI	cDC	Bladder	rs78304446	0.0327584	0.915 (0.844, 0.993)
CD11c on granulocyte	MFI	cDC	Bladder	rs79027362	0.0130831	0.903 (0.834, 0.979)
CD11c on granulocyte	MFI	cDC	Bladder	rs8046381	0.00781826	0.891 (0.819, 0.970)
CD11c on granulocyte	MFI	cDC	Bladder	rs9671321	0.00619048	0.892 (0.822, 0.968)
CD11c on granulocyte	MFI	cDC	Bladder	rs9923916	0.0139888	0.903 (0.833, 0.980)
CD11c on granulocyte	MFI	cDC	Bladder	All	0.0157663	0.906 (0.836, 0.982)
CCR2 on monocyte	MFI	cDC	Bladder	rs1071849	0.0386699	0.916 (0.842, 0.995)
CCR2 on monocyte	MFI	cDC	Bladder	rs112216269	0.0314796	0.914 (0.842, 0.992)
CCR2 on monocyte	MFI	cDC	Bladder	rs112391343	0.0269863	0.912 (0.840, 0.990)
CCR2 on monocyte	MFI	cDC	Bladder	rs114839966	0.0315699	0.913 (0.839, 0.992)
CCR2 on monocyte	MFI	cDC	Bladder	rs117265129	0.0122888	0.900 (0.828, 0.977)
CCR2 on monocyte	MFI	cDC	Bladder	rs117908977	0.0201521	0.902 (0.827, 0.984)
CCR2 on monocyte	MFI	cDC	Bladder	rs13060505	0.0264269	0.910 (0.838, 0.989)
CCR2 on monocyte	MFI	cDC	Bladder	rs147217826	0.0540062	0.921 (0.847, 1.001)
CCR2 on monocyte	MFI	cDC	Bladder	rs17314600	0.0525958	0.922 (0.849, 1.001)
CCR2 on monocyte	MFI	cDC	Bladder	rs17748581	0.0446042	0.919 (0.846, 0.998)
CCR2 on monocyte	MFI	cDC	Bladder	rs1801274	0.0499498	0.917 (0.840, 1.000)
CCR2 on monocyte	MFI	cDC	Bladder	rs182030050	0.0469668	0.919 (0.845, 0.999)
CCR2 on monocyte	MFI	cDC	Bladder	rs299597	0.0384488	0.916 (0.843, 0.995)
CCR2 on monocyte	MFI	cDC	Bladder	rs353091	0.0304845	0.913 (0.840, 0.991)
CCR2 on monocyte	MFI	cDC	Bladder	rs35605067	0.0310255	0.914 (0.842, 0.992)
CCR2 on monocyte	MFI	cDC	Bladder	rs4683184	0.0316218	0.906 (0.827, 0.991)
CCR2 on monocyte	MFI	cDC	Bladder	rs56382705	0.0309578	0.910 (0.836, 0.991)
CCR2 on monocyte	MFI	cDC	Bladder	rs7254242	0.0457984	0.919 (0.845, 0.998)
CCR2 on monocyte	MFI	cDC	Bladder	rs76532688	0.0321285	0.914 (0.843, 0.992)
CCR2 on monocyte	MFI	cDC	Bladder	rs78909611	0.0176332	0.905 (0.833, 0.983)
CCR2 on monocyte	MFI	cDC	Bladder	rs80344923	0.0518264	0.920 (0.846, 1.001)
CCR2 on monocyte	MFI	cDC	Bladder	All	0.029562	0.913 (0.842, 0.991)
CD33br HLA DR+ CD14- %CD33br HLA DR+	Relative count	Myeloid cell	Bladder	rs10494422	0.0123437	1.096 (1.020, 1.178)
CD33br HLA DR+ CD14- %CD33br HLA DR+	Relative count	Myeloid cell	Bladder	rs10799466	0.0107237	1.100 (1.022, 1.184)
CD33br HLA DR+ CD14- %CD33br HLA DR+	Relative count	Myeloid cell	Bladder	rs111391334	0.00376726	1.116 (1.036, 1.201)
CD33br HLA DR+ CD14- %CD33br HLA DR+	Relative count	Myeloid cell	Bladder	rs111695695	0.00403049	1.109 (1.033, 1.190)
CD33br HLA DR+ CD14- %CD33br HLA DR+	Relative count	Myeloid cell	Bladder	rs113548770	0.0415309	1.081 (1.003, 1.165)
CD33br HLA DR+ CD14- %CD33br HLA DR+	Relative count	Myeloid cell	Bladder	rs115205981	0.00993674	1.100 (1.023, 1.183)
CD33br HLA DR+ CD14- %CD33br HLA DR+	Relative count	Myeloid cell	Bladder	rs116534482	0.00867602	1.102 (1.025, 1.185)
CD33br HLA DR+ CD14- %CD33br HLA DR+	Relative count	Myeloid cell	Bladder	rs11982860	0.00509641	1.108 (1.031, 1.190)
CD33br HLA DR+ CD14- %CD33br HLA DR+	Relative count	Myeloid cell	Bladder	rs12033128	0.0126954	1.096 (1.020, 1.178)
CD33br HLA DR+ CD14- %CD33br HLA DR+	Relative count	Myeloid cell	Bladder	rs142412842	0.0570309	1.075 (0.998, 1.158)
CD33br HLA DR+ CD14- %CD33br HLA DR+	Relative count	Myeloid cell	Bladder	rs16865573	0.00659347	1.106 (1.028, 1.189)
CD33br HLA DR+ CD14- %CD33br HLA DR+	Relative count	Myeloid cell	Bladder	rs218773	0.00943545	1.104 (1.025, 1.190)
CD33br HLA DR+ CD14- %CD33br HLA DR+	Relative count	Myeloid cell	Bladder	rs2501720	0.00275053	1.115 (1.038, 1.197)
CD33br HLA DR+ CD14- %CD33br HLA DR+	Relative count	Myeloid cell	Bladder	rs2529690	0.00786024	1.103 (1.026, 1.186)
CD33br HLA DR+ CD14- %CD33br HLA DR+	Relative count	Myeloid cell	Bladder	rs62197298	0.00913969	1.102 (1.024, 1.186)
CD33br HLA DR+ CD14- %CD33br HLA DR+	Relative count	Myeloid cell	Bladder	rs62350505	0.00512551	1.111 (1.032, 1.197)
CD33br HLA DR+ CD14- %CD33br HLA DR+	Relative count	Myeloid cell	Bladder	rs6844114	0.0124318	1.102 (1.021, 1.190)
CD33br HLA DR+ CD14- %CD33br HLA DR+	Relative count	Myeloid cell	Bladder	rs7116432	0.00568726	1.108 (1.030, 1.191)
CD33br HLA DR+ CD14- %CD33br HLA DR+	Relative count	Myeloid cell	Bladder	rs7245846	0.0230262	1.093 (1.012, 1.179)
CD33br HLA DR+ CD14- %CD33br HLA DR+	Relative count	Myeloid cell	Bladder	All	0.00696909	1.102 (1.027, 1.182)
CD45 on CD33dim HLA DR-	MFI	Myeloid cell	Bladder	rs11140803	0.027509	0.917 (0.850, 0.990)
CD45 on CD33dim HLA DR-	MFI	Myeloid cell	Bladder	rs116940177	0.016898	0.912 (0.846, 0.984)
CD45 on CD33dim HLA DR-	MFI	Myeloid cell	Bladder	rs117492745	0.0268236	0.918 (0.851, 0.990)
CD45 on CD33dim HLA DR-	MFI	Myeloid cell	Bladder	rs117961017	0.0231682	0.916 (0.849, 0.988)
CD45 on CD33dim HLA DR-	MFI	Myeloid cell	Bladder	rs1352606	0.0505126	0.929 (0.863, 1.000)
CD45 on CD33dim HLA DR-	MFI	Myeloid cell	Bladder	rs138738554	0.0142969	0.914 (0.851, 0.982)
CD45 on CD33dim HLA DR-	MFI	Myeloid cell	Bladder	rs143331027	0.0829902	0.934 (0.865, 1.009)
CD45 on CD33dim HLA DR-	MFI	Myeloid cell	Bladder	rs149863711	0.0249224	0.915 (0.847, 0.989)
CD45 on CD33dim HLA DR-	MFI	Myeloid cell	Bladder	rs150735276	0.0135981	0.898 (0.825, 0.978)
CD45 on CD33dim HLA DR-	MFI	Myeloid cell	Bladder	rs1588987	0.0195712	0.913 (0.847, 0.986)
CD45 on CD33dim HLA DR-	MFI	Myeloid cell	Bladder	rs183052978	0.0407287	0.927 (0.863, 0.997)
CD45 on CD33dim HLA DR-	MFI	Myeloid cell	Bladder	rs28527224	0.0293897	0.917 (0.848, 0.991)
CD45 on CD33dim HLA DR-	MFI	Myeloid cell	Bladder	rs4585735	0.0133037	0.910 (0.845, 0.981)
CD45 on CD33dim HLA DR-	MFI	Myeloid cell	Bladder	rs4864443	0.0625603	0.933 (0.868, 1.004)
CD45 on CD33dim HLA DR-	MFI	Myeloid cell	Bladder	rs6598209	0.0231512	0.915 (0.847, 0.988)
CD45 on CD33dim HLA DR-	MFI	Myeloid cell	Bladder	rs681136	0.0129454	0.911 (0.847, 0.981)
CD45 on CD33dim HLA DR-	MFI	Myeloid cell	Bladder	rs72743016	0.0291292	0.921 (0.855, 0.992)
CD45 on CD33dim HLA DR-	MFI	Myeloid cell	Bladder	rs73000803	0.0322203	0.921 (0.855, 0.993)
CD45 on CD33dim HLA DR-	MFI	Myeloid cell	Bladder	rs80337742	0.0423168	0.928 (0.863, 0.997)
CD45 on CD33dim HLA DR-	MFI	Myeloid cell	Bladder	All	0.0230927	0.919 (0.854, 0.988)
CD11b on CD33dim HLA DR-	MFI	Myeloid cell	Bladder	rs11114574	0.0336996	1.075 (1.006, 1.149)
CD11b on CD33dim HLA DR-	MFI	Myeloid cell	Bladder	rs114446732	0.0369556	1.072 (1.004, 1.145)
CD11b on CD33dim HLA DR-	MFI	Myeloid cell	Bladder	rs114757228	0.0163494	1.084 (1.015, 1.158)
CD11b on CD33dim HLA DR-	MFI	Myeloid cell	Bladder	rs117431630	0.0393726	1.073 (1.003, 1.147)
CD11b on CD33dim HLA DR-	MFI	Myeloid cell	Bladder	rs11922267	0.0465893	1.069 (1.001, 1.142)
CD11b on CD33dim HLA DR-	MFI	Myeloid cell	Bladder	rs13143110	0.0517388	1.074 (0.999, 1.155)
CD11b on CD33dim HLA DR-	MFI	Myeloid cell	Bladder	rs1547784	0.0294766	1.078 (1.008, 1.153)
CD11b on CD33dim HLA DR-	MFI	Myeloid cell	Bladder	rs2015467	0.049245	1.075 (1.000, 1.155)
CD11b on CD33dim HLA DR-	MFI	Myeloid cell	Bladder	rs2457797	0.0164306	1.084 (1.015, 1.158)
CD11b on CD33dim HLA DR-	MFI	Myeloid cell	Bladder	rs2462681	0.0345123	1.076 (1.005, 1.151)
CD11b on CD33dim HLA DR-	MFI	Myeloid cell	Bladder	rs56391734	0.0292153	1.078 (1.008, 1.153)
CD11b on CD33dim HLA DR-	MFI	Myeloid cell	Bladder	rs72837738	0.0266024	1.080 (1.009, 1.155)
CD11b on CD33dim HLA DR-	MFI	Myeloid cell	Bladder	rs72943419	0.00839449	1.093 (1.023, 1.168)
CD11b on CD33dim HLA DR-	MFI	Myeloid cell	Bladder	rs73084604	0.00920341	1.094 (1.022, 1.170)
CD11b on CD33dim HLA DR-	MFI	Myeloid cell	Bladder	rs73214121	0.0659241	1.064 (0.996, 1.138)
CD11b on CD33dim HLA DR-	MFI	Myeloid cell	Bladder	rs760462	0.0617754	1.067 (0.997, 1.143)
CD11b on CD33dim HLA DR-	MFI	Myeloid cell	Bladder	rs78744187	0.0515726	1.068 (1.000, 1.141)
CD11b on CD33dim HLA DR-	MFI	Myeloid cell	Bladder	rs7896853	0.0285056	1.079 (1.008, 1.155)
CD11b on CD33dim HLA DR-	MFI	Myeloid cell	Bladder	rs79689885	0.0178048	1.083 (1.014, 1.156)
CD11b on CD33dim HLA DR-	MFI	Myeloid cell	Bladder	rs8018158	0.0336921	1.076 (1.006, 1.151)
CD11b on CD33dim HLA DR-	MFI	Myeloid cell	Bladder	rs9381139	0.0202151	1.081 (1.012, 1.154)
CD11b on CD33dim HLA DR-	MFI	Myeloid cell	Bladder	All	0.0246275	1.077 (1.010, 1.150)
HLA DR on CD33br HLA DR+ CD14-	MFI	Myeloid cell	Bladder	rs1042127	0.0208577	0.961 (0.929, 0.994)
HLA DR on CD33br HLA DR+ CD14-	MFI	Myeloid cell	Bladder	rs112096735	0.0124327	0.958 (0.926, 0.991)
HLA DR on CD33br HLA DR+ CD14-	MFI	Myeloid cell	Bladder	rs112357706	0.0124519	0.958 (0.926, 0.991)
HLA DR on CD33br HLA DR+ CD14-	MFI	Myeloid cell	Bladder	rs114267024	0.0108376	0.956 (0.924, 0.990)
HLA DR on CD33br HLA DR+ CD14-	MFI	Myeloid cell	Bladder	rs114383434	0.0141764	0.958 (0.926, 0.991)
HLA DR on CD33br HLA DR+ CD14-	MFI	Myeloid cell	Bladder	rs117798915	0.0238176	0.961 (0.929, 0.995)
HLA DR on CD33br HLA DR+ CD14-	MFI	Myeloid cell	Bladder	rs1424773	0.018709	0.960 (0.928, 0.993)
HLA DR on CD33br HLA DR+ CD14-	MFI	Myeloid cell	Bladder	rs146788953	0.0127381	0.958 (0.926, 0.991)
HLA DR on CD33br HLA DR+ CD14-	MFI	Myeloid cell	Bladder	rs147951036	0.0144714	0.959 (0.927, 0.992)
HLA DR on CD33br HLA DR+ CD14-	MFI	Myeloid cell	Bladder	rs150900438	0.012716	0.958 (0.926, 0.991)
HLA DR on CD33br HLA DR+ CD14-	MFI	Myeloid cell	Bladder	rs16987905	0.0104224	0.957 (0.925, 0.990)
HLA DR on CD33br HLA DR+ CD14-	MFI	Myeloid cell	Bladder	rs186879638	0.0127469	0.958 (0.926, 0.991)
HLA DR on CD33br HLA DR+ CD14-	MFI	Myeloid cell	Bladder	rs1887340	0.011956	0.957 (0.925, 0.990)
HLA DR on CD33br HLA DR+ CD14-	MFI	Myeloid cell	Bladder	rs35278202	0.0113778	0.957 (0.926, 0.990)
HLA DR on CD33br HLA DR+ CD14-	MFI	Myeloid cell	Bladder	rs36037794	0.017331	0.960 (0.928, 0.993)
HLA DR on CD33br HLA DR+ CD14-	MFI	Myeloid cell	Bladder	rs422544	0.0100211	0.957 (0.925, 0.989)
HLA DR on CD33br HLA DR+ CD14-	MFI	Myeloid cell	Bladder	rs57623845	0.0158757	0.959 (0.927, 0.992)
HLA DR on CD33br HLA DR+ CD14-	MFI	Myeloid cell	Bladder	rs613165	0.00964681	0.956 (0.924, 0.989)
HLA DR on CD33br HLA DR+ CD14-	MFI	Myeloid cell	Bladder	rs71363011	0.0137686	0.958 (0.926, 0.991)
HLA DR on CD33br HLA DR+ CD14-	MFI	Myeloid cell	Bladder	rs71600299	0.0115557	0.957 (0.925, 0.990)
HLA DR on CD33br HLA DR+ CD14-	MFI	Myeloid cell	Bladder	rs7325866	0.0114761	0.957 (0.925, 0.990)
HLA DR on CD33br HLA DR+ CD14-	MFI	Myeloid cell	Bladder	rs74456811	0.0145131	0.959 (0.927, 0.992)
HLA DR on CD33br HLA DR+ CD14-	MFI	Myeloid cell	Bladder	rs76743559	0.0338239	0.960 (0.925, 0.997)
HLA DR on CD33br HLA DR+ CD14-	MFI	Myeloid cell	Bladder	rs77072921	0.00364443	0.949 (0.916, 0.983)
HLA DR on CD33br HLA DR+ CD14-	MFI	Myeloid cell	Bladder	rs77506340	0.0175797	0.960 (0.927, 0.993)
HLA DR on CD33br HLA DR+ CD14-	MFI	Myeloid cell	Bladder	rs78122038	0.0247922	0.959 (0.924, 0.995)
HLA DR on CD33br HLA DR+ CD14-	MFI	Myeloid cell	Bladder	rs79269061	0.00617902	0.953 (0.920, 0.986)
HLA DR on CD33br HLA DR+ CD14-	MFI	Myeloid cell	Bladder	rs9266061	0.0148068	0.958 (0.926, 0.992)
HLA DR on CD33br HLA DR+ CD14-	MFI	Myeloid cell	Bladder	rs9269027	0.0155224	0.958 (0.925, 0.992)
HLA DR on CD33br HLA DR+ CD14-	MFI	Myeloid cell	Bladder	rs9270588	0.00853044	0.953 (0.919, 0.988)
HLA DR on CD33br HLA DR+ CD14-	MFI	Myeloid cell	Bladder	rs9526485	0.00821608	0.955 (0.923, 0.988)
HLA DR on CD33br HLA DR+ CD14-	MFI	Myeloid cell	Bladder	All	0.0117027	0.958 (0.926, 0.990)
CD4/CD8br	Relative count	TBNK	Bladder	rs1060068	0.00839489	1.190 (1.046, 1.353)
CD4/CD8br	Relative count	TBNK	Bladder	rs10990269	0.0208502	1.160 (1.023, 1.316)
CD4/CD8br	Relative count	TBNK	Bladder	rs11080350	0.00562709	1.195 (1.054, 1.356)
CD4/CD8br	Relative count	TBNK	Bladder	rs11120194	0.00757584	1.192 (1.048, 1.356)
CD4/CD8br	Relative count	TBNK	Bladder	rs117942997	0.0246327	1.164 (1.020, 1.328)
CD4/CD8br	Relative count	TBNK	Bladder	rs12139740	0.0235107	1.164 (1.021, 1.328)
CD4/CD8br	Relative count	TBNK	Bladder	rs13418326	0.0254596	1.155 (1.018, 1.311)
CD4/CD8br	Relative count	TBNK	Bladder	rs141317121	0.0141201	1.180 (1.034, 1.346)
CD4/CD8br	Relative count	TBNK	Bladder	rs1529247	0.0181497	1.178 (1.028, 1.350)
CD4/CD8br	Relative count	TBNK	Bladder	rs2516466	0.0151563	1.180 (1.033, 1.350)
CD4/CD8br	Relative count	TBNK	Bladder	rs2576166	0.0130742	1.184 (1.036, 1.352)
CD4/CD8br	Relative count	TBNK	Bladder	rs495055	0.0174287	1.174 (1.029, 1.341)
CD4/CD8br	Relative count	TBNK	Bladder	rs62130076	0.0163174	1.175 (1.030, 1.340)
CD4/CD8br	Relative count	TBNK	Bladder	rs73402222	0.0167134	1.156 (1.027, 1.302)
CD4/CD8br	Relative count	TBNK	Bladder	rs74493069	0.00595247	1.233 (1.062, 1.432)
CD4/CD8br	Relative count	TBNK	Bladder	rs9260921	0.0161004	1.162 (1.028, 1.314)
CD4/CD8br	Relative count	TBNK	Bladder	rs955275	0.00180486	1.214 (1.075, 1.372)
CD4/CD8br	Relative count	TBNK	Bladder	All	0.0105427	1.179 (1.039, 1.337)
CD8dim %leukocyte	Relative count	TBNK	Bladder	rs111748563	0.0589607	1.080 (0.997, 1.169)
CD8dim %leukocyte	Relative count	TBNK	Bladder	rs112072415	0.0128919	1.102 (1.021, 1.189)
CD8dim %leukocyte	Relative count	TBNK	Bladder	rs112505246	0.038356	1.086 (1.004, 1.175)
CD8dim %leukocyte	Relative count	TBNK	Bladder	rs11676464	0.0469994	1.084 (1.001, 1.173)
CD8dim %leukocyte	Relative count	TBNK	Bladder	rs118104290	0.0570112	1.080 (0.998, 1.169)
CD8dim %leukocyte	Relative count	TBNK	Bladder	rs12871857	0.0509676	1.083 (1.000, 1.173)
CD8dim %leukocyte	Relative count	TBNK	Bladder	rs139249541	0.0735671	1.074 (0.993, 1.161)
CD8dim %leukocyte	Relative count	TBNK	Bladder	rs143576769	0.0552454	1.081 (0.998, 1.170)
CD8dim %leukocyte	Relative count	TBNK	Bladder	rs148468972	0.0313697	1.125 (1.011, 1.253)
CD8dim %leukocyte	Relative count	TBNK	Bladder	rs17700958	0.0438298	1.086 (1.002, 1.176)
CD8dim %leukocyte	Relative count	TBNK	Bladder	rs2937553	0.0417016	1.086 (1.003, 1.176)
CD8dim %leukocyte	Relative count	TBNK	Bladder	rs34740679	0.0391712	1.087 (1.004, 1.176)
CD8dim %leukocyte	Relative count	TBNK	Bladder	rs60409696	0.0493107	1.083 (1.000, 1.173)
CD8dim %leukocyte	Relative count	TBNK	Bladder	rs62287820	0.174773	1.055 (0.976, 1.141)
CD8dim %leukocyte	Relative count	TBNK	Bladder	rs72936510	0.0458443	1.085 (1.002, 1.175)
CD8dim %leukocyte	Relative count	TBNK	Bladder	rs76747637	0.130296	1.065 (0.982, 1.155)
CD8dim %leukocyte	Relative count	TBNK	Bladder	rs79086781	0.0908179	1.071 (0.989, 1.160)
CD8dim %leukocyte	Relative count	TBNK	Bladder	rs79122093	0.0545102	1.083 (0.998, 1.174)
CD8dim %leukocyte	Relative count	TBNK	Bladder	rs8022863	0.0476645	1.085 (1.001, 1.175)
CD8dim %leukocyte	Relative count	TBNK	Bladder	rs9916257	0.0430545	1.086 (1.003, 1.177)
CD8dim %leukocyte	Relative count	TBNK	Bladder	All	0.0452149	1.082 (1.002, 1.170)
HLA DR+ CD4+ AC	Absolute count	TBNK	Bladder	rs10787670	0.0318312	0.897 (0.813, 0.991)
HLA DR+ CD4+ AC	Absolute count	TBNK	Bladder	rs10845930	0.0242664	0.893 (0.810, 0.985)
HLA DR+ CD4+ AC	Absolute count	TBNK	Bladder	rs11251832	0.0435337	0.903 (0.818, 0.997)
HLA DR+ CD4+ AC	Absolute count	TBNK	Bladder	rs117110835	0.024355	0.892 (0.808, 0.985)
HLA DR+ CD4+ AC	Absolute count	TBNK	Bladder	rs1322067	0.0834608	0.915 (0.828, 1.012)
HLA DR+ CD4+ AC	Absolute count	TBNK	Bladder	rs13331642	0.0216893	0.891 (0.807, 0.983)
HLA DR+ CD4+ AC	Absolute count	TBNK	Bladder	rs17198888	0.0196883	0.886 (0.800, 0.981)
HLA DR+ CD4+ AC	Absolute count	TBNK	Bladder	rs17824379	0.0807828	0.911 (0.821, 1.011)
HLA DR+ CD4+ AC	Absolute count	TBNK	Bladder	rs2064600	0.0233877	0.892 (0.808, 0.985)
HLA DR+ CD4+ AC	Absolute count	TBNK	Bladder	rs2977197	0.0253022	0.894 (0.810, 0.986)
HLA DR+ CD4+ AC	Absolute count	TBNK	Bladder	rs3087456	0.0650749	0.904 (0.813, 1.006)
HLA DR+ CD4+ AC	Absolute count	TBNK	Bladder	rs55849757	0.0188057	0.888 (0.805, 0.981)
HLA DR+ CD4+ AC	Absolute count	TBNK	Bladder	rs609755	0.0349514	0.896 (0.809, 0.992)
HLA DR+ CD4+ AC	Absolute count	TBNK	Bladder	rs62166973	0.031522	0.898 (0.814, 0.991)
HLA DR+ CD4+ AC	Absolute count	TBNK	Bladder	rs62417423	0.0256386	0.894 (0.810, 0.986)
HLA DR+ CD4+ AC	Absolute count	TBNK	Bladder	rs6767083	0.017788	0.887 (0.803, 0.979)
HLA DR+ CD4+ AC	Absolute count	TBNK	Bladder	rs6891593	0.0309512	0.896 (0.811, 0.990)
HLA DR+ CD4+ AC	Absolute count	TBNK	Bladder	rs7150202	0.0618571	0.910 (0.825, 1.005)
HLA DR+ CD4+ AC	Absolute count	TBNK	Bladder	rs78229126	0.0375917	0.901 (0.817, 0.994)
HLA DR+ CD4+ AC	Absolute count	TBNK	Bladder	rs79769908	0.013286	0.883 (0.800, 0.974)
HLA DR+ CD4+ AC	Absolute count	TBNK	Bladder	rs9613063	0.0225063	0.891 (0.807, 0.984)
HLA DR+ CD4+ AC	Absolute count	TBNK	Bladder	All	0.0272983	0.896 (0.813, 0.988)
CD16-CD56 on NK	MFI	TBNK	Bladder	rs10919544	0.0206664	1.056 (1.008, 1.106)
CD16-CD56 on NK	MFI	TBNK	Bladder	rs113886560	0.0256495	1.053 (1.006, 1.102)
CD16-CD56 on NK	MFI	TBNK	Bladder	rs116938060	0.0207811	1.055 (1.008, 1.104)
CD16-CD56 on NK	MFI	TBNK	Bladder	rs117390571	0.0301185	1.052 (1.005, 1.101)
CD16-CD56 on NK	MFI	TBNK	Bladder	rs117431082	0.0419959	1.048 (1.002, 1.097)
CD16-CD56 on NK	MFI	TBNK	Bladder	rs117853201	0.01931	1.056 (1.009, 1.106)
CD16-CD56 on NK	MFI	TBNK	Bladder	rs117936291	0.0203851	1.055 (1.008, 1.104)
CD16-CD56 on NK	MFI	TBNK	Bladder	rs118094062	0.0281526	1.053 (1.006, 1.102)
CD16-CD56 on NK	MFI	TBNK	Bladder	rs11821239	0.0191523	1.056 (1.009, 1.105)
CD16-CD56 on NK	MFI	TBNK	Bladder	rs12644590	0.0503963	1.047 (1.000, 1.097)
CD16-CD56 on NK	MFI	TBNK	Bladder	rs12944882	0.0276442	1.052 (1.006, 1.101)
CD16-CD56 on NK	MFI	TBNK	Bladder	rs139795227	0.0248878	1.053 (1.007, 1.102)
CD16-CD56 on NK	MFI	TBNK	Bladder	rs140904849	0.0800185	1.042 (0.995, 1.091)
CD16-CD56 on NK	MFI	TBNK	Bladder	rs142394087	0.0361465	1.050 (1.003, 1.099)
CD16-CD56 on NK	MFI	TBNK	Bladder	rs143549694	0.0190294	1.056 (1.009, 1.105)
CD16-CD56 on NK	MFI	TBNK	Bladder	rs144761104	0.0292242	1.052 (1.005, 1.100)
CD16-CD56 on NK	MFI	TBNK	Bladder	rs145557762	0.041769	1.054 (1.002, 1.108)
CD16-CD56 on NK	MFI	TBNK	Bladder	rs147026035	0.0283124	1.052 (1.005, 1.102)
CD16-CD56 on NK	MFI	TBNK	Bladder	rs151212014	0.0271356	1.053 (1.006, 1.102)
CD16-CD56 on NK	MFI	TBNK	Bladder	rs186982732	0.0255882	1.054 (1.006, 1.105)
CD16-CD56 on NK	MFI	TBNK	Bladder	rs188956035	0.0295321	1.052 (1.005, 1.100)
CD16-CD56 on NK	MFI	TBNK	Bladder	rs189384754	0.0314441	1.056 (1.005, 1.109)
CD16-CD56 on NK	MFI	TBNK	Bladder	rs2844642	0.0244695	1.054 (1.007, 1.103)
CD16-CD56 on NK	MFI	TBNK	Bladder	rs35165855	0.0230805	1.054 (1.007, 1.103)
CD16-CD56 on NK	MFI	TBNK	Bladder	rs61900380	0.0265816	1.053 (1.006, 1.102)
CD16-CD56 on NK	MFI	TBNK	Bladder	rs61900578	0.0276681	1.052 (1.006, 1.101)
CD16-CD56 on NK	MFI	TBNK	Bladder	rs7023353	0.0246661	1.053 (1.007, 1.102)
CD16-CD56 on NK	MFI	TBNK	Bladder	rs71607232	0.0198565	1.056 (1.009, 1.105)
CD16-CD56 on NK	MFI	TBNK	Bladder	rs73207892	0.0247044	1.054 (1.007, 1.103)
CD16-CD56 on NK	MFI	TBNK	Bladder	rs74510903	0.035823	1.050 (1.003, 1.100)
CD16-CD56 on NK	MFI	TBNK	Bladder	rs75500437	0.0264021	1.053 (1.006, 1.102)
CD16-CD56 on NK	MFI	TBNK	Bladder	rs75586628	0.0240953	1.054 (1.007, 1.103)
CD16-CD56 on NK	MFI	TBNK	Bladder	rs7689426	0.0455747	1.049 (1.001, 1.099)
CD16-CD56 on NK	MFI	TBNK	Bladder	rs77291736	0.0557961	1.047 (0.999, 1.097)
CD16-CD56 on NK	MFI	TBNK	Bladder	rs7760353	0.0323734	1.051 (1.004, 1.100)
CD16-CD56 on NK	MFI	TBNK	Bladder	rs78504227	0.0224017	1.055 (1.008, 1.104)
CD16-CD56 on NK	MFI	TBNK	Bladder	rs7947051	0.022445	1.054 (1.008, 1.103)
CD16-CD56 on NK	MFI	TBNK	Bladder	All	0.0264542	1.053 (1.006, 1.101)
SSC-A on granulocyte	Morphological parameter	TBNK	Bladder	rs10172031	0.0198319	0.927 (0.870, 0.988)
SSC-A on granulocyte	Morphological parameter	TBNK	Bladder	rs111786680	0.0347678	0.934 (0.876, 0.995)
SSC-A on granulocyte	Morphological parameter	TBNK	Bladder	rs112900587	0.0271446	0.931 (0.874, 0.992)
SSC-A on granulocyte	Morphological parameter	TBNK	Bladder	rs114254337	0.0271605	0.931 (0.873, 0.992)
SSC-A on granulocyte	Morphological parameter	TBNK	Bladder	rs11568958	0.0135946	0.922 (0.865, 0.984)
SSC-A on granulocyte	Morphological parameter	TBNK	Bladder	rs117932393	0.022998	0.929 (0.872, 0.990)
SSC-A on granulocyte	Morphological parameter	TBNK	Bladder	rs12286701	0.0336338	0.933 (0.876, 0.995)
SSC-A on granulocyte	Morphological parameter	TBNK	Bladder	rs12788263	0.0233863	0.927 (0.868, 0.990)
SSC-A on granulocyte	Morphological parameter	TBNK	Bladder	rs12906244	0.0292933	0.925 (0.863, 0.992)
SSC-A on granulocyte	Morphological parameter	TBNK	Bladder	rs137910312	0.0367004	0.934 (0.876, 0.996)
SSC-A on granulocyte	Morphological parameter	TBNK	Bladder	rs1444301	0.022201	0.929 (0.871, 0.989)
SSC-A on granulocyte	Morphological parameter	TBNK	Bladder	rs1533765	0.0271768	0.931 (0.874, 0.992)
SSC-A on granulocyte	Morphological parameter	TBNK	Bladder	rs1559824	0.0690377	0.942 (0.884, 1.005)
SSC-A on granulocyte	Morphological parameter	TBNK	Bladder	rs17346868	0.0197405	0.927 (0.869, 0.988)
SSC-A on granulocyte	Morphological parameter	TBNK	Bladder	rs17775854	0.059098	0.936 (0.874, 1.003)
SSC-A on granulocyte	Morphological parameter	TBNK	Bladder	rs182697774	0.0311645	0.933 (0.875, 0.994)
SSC-A on granulocyte	Morphological parameter	TBNK	Bladder	rs190234325	0.0221623	0.928 (0.871, 0.989)
SSC-A on granulocyte	Morphological parameter	TBNK	Bladder	rs2236947	0.0530482	0.939 (0.881, 1.001)
SSC-A on granulocyte	Morphological parameter	TBNK	Bladder	rs2738144	0.0348696	0.934 (0.876, 0.995)
SSC-A on granulocyte	Morphological parameter	TBNK	Bladder	rs28620656	0.0283937	0.931 (0.874, 0.993)
SSC-A on granulocyte	Morphological parameter	TBNK	Bladder	rs2945237	0.0305851	0.932 (0.875, 0.993)
SSC-A on granulocyte	Morphological parameter	TBNK	Bladder	rs3774304	0.0283762	0.931 (0.874, 0.992)
SSC-A on granulocyte	Morphological parameter	TBNK	Bladder	rs42031	0.0242778	0.928 (0.870, 0.990)
SSC-A on granulocyte	Morphological parameter	TBNK	Bladder	rs445	0.0340606	0.931 (0.872, 0.995)
SSC-A on granulocyte	Morphological parameter	TBNK	Bladder	rs473765	0.021164	0.928 (0.871, 0.989)
SSC-A on granulocyte	Morphological parameter	TBNK	Bladder	rs4808397	0.0256246	0.930 (0.872, 0.991)
SSC-A on granulocyte	Morphological parameter	TBNK	Bladder	rs56200756	0.0203664	0.927 (0.870, 0.988)
SSC-A on granulocyte	Morphological parameter	TBNK	Bladder	rs58700409	0.0226029	0.928 (0.871, 0.990)
SSC-A on granulocyte	Morphological parameter	TBNK	Bladder	rs72984093	0.0237622	0.928 (0.870, 0.990)
SSC-A on granulocyte	Morphological parameter	TBNK	Bladder	rs75752883	0.0267626	0.929 (0.871, 0.992)
SSC-A on granulocyte	Morphological parameter	TBNK	Bladder	rs9567796	0.0329325	0.933 (0.876, 0.994)
SSC-A on granulocyte	Morphological parameter	TBNK	Bladder	All	0.025869	0.931 (0.874, 0.991)
CD8br %T cell	Relative count	TBNK	Bladder	rs10887490	0.00371259	0.882 (0.810, 0.960)
CD8br %T cell	Relative count	TBNK	Bladder	rs10990269	0.00793271	0.895 (0.824, 0.971)
CD8br %T cell	Relative count	TBNK	Bladder	rs116943003	0.00308171	0.883 (0.813, 0.959)
CD8br %T cell	Relative count	TBNK	Bladder	rs117942997	0.00907317	0.893 (0.821, 0.972)
CD8br %T cell	Relative count	TBNK	Bladder	rs12139740	0.00898182	0.893 (0.821, 0.972)
CD8br %T cell	Relative count	TBNK	Bladder	rs12449027	0.00384742	0.883 (0.811, 0.961)
CD8br %T cell	Relative count	TBNK	Bladder	rs12939768	0.0092811	0.895 (0.823, 0.973)
CD8br %T cell	Relative count	TBNK	Bladder	rs13418326	0.00956581	0.897 (0.826, 0.974)
CD8br %T cell	Relative count	TBNK	Bladder	rs141317121	0.00566669	0.886 (0.813, 0.965)
CD8br %T cell	Relative count	TBNK	Bladder	rs1676877	0.00606583	0.886 (0.812, 0.966)
CD8br %T cell	Relative count	TBNK	Bladder	rs2337390	0.00513816	0.884 (0.812, 0.964)
CD8br %T cell	Relative count	TBNK	Bladder	rs2516466	0.00621145	0.886 (0.813, 0.966)
CD8br %T cell	Relative count	TBNK	Bladder	rs2576166	0.00544995	0.885 (0.812, 0.965)
CD8br %T cell	Relative count	TBNK	Bladder	rs495055	0.00678343	0.889 (0.816, 0.968)
CD8br %T cell	Relative count	TBNK	Bladder	rs62130076	0.00638011	0.888 (0.816, 0.967)
CD8br %T cell	Relative count	TBNK	Bladder	rs62408382	0.00488532	0.885 (0.812, 0.963)
CD8br %T cell	Relative count	TBNK	Bladder	rs62458311	0.00379367	0.881 (0.809, 0.960)
CD8br %T cell	Relative count	TBNK	Bladder	rs73402222	0.00601689	0.896 (0.829, 0.969)
CD8br %T cell	Relative count	TBNK	Bladder	rs73516994	0.0028312	0.879 (0.808, 0.957)
CD8br %T cell	Relative count	TBNK	Bladder	rs74381175	0.00536897	0.886 (0.814, 0.965)
CD8br %T cell	Relative count	TBNK	Bladder	rs74493069	0.00469314	0.876 (0.800, 0.960)
CD8br %T cell	Relative count	TBNK	Bladder	rs76595423	0.00334469	0.866 (0.787, 0.953)
CD8br %T cell	Relative count	TBNK	Bladder	rs7670980	0.00403831	0.882 (0.810, 0.961)
CD8br %T cell	Relative count	TBNK	Bladder	rs7826289	0.00701856	0.888 (0.814, 0.968)
CD8br %T cell	Relative count	TBNK	Bladder	rs9260918	0.00481699	0.894 (0.827, 0.966)
CD8br %T cell	Relative count	TBNK	Bladder	rs9269109	0.00458543	0.883 (0.810, 0.962)
CD8br %T cell	Relative count	TBNK	Bladder	rs955275	0.00117453	0.873 (0.805, 0.948)
CD8br %T cell	Relative count	TBNK	Bladder	All	0.00439343	0.886 (0.815, 0.963)
CD8dim %T cell	Relative count	TBNK	Bladder	rs11156310	0.0138788	1.137 (1.026, 1.259)
CD8dim %T cell	Relative count	TBNK	Bladder	rs111748563	0.0109371	1.148 (1.032, 1.277)
CD8dim %T cell	Relative count	TBNK	Bladder	rs112072415	0.000515885	1.187 (1.077, 1.307)
CD8dim %T cell	Relative count	TBNK	Bladder	rs112505246	0.00521041	1.160 (1.045, 1.287)
CD8dim %T cell	Relative count	TBNK	Bladder	rs118104290	0.0103799	1.148 (1.033, 1.277)
CD8dim %T cell	Relative count	TBNK	Bladder	rs12871857	0.00834993	1.154 (1.037, 1.283)
CD8dim %T cell	Relative count	TBNK	Bladder	rs139249541	0.0164439	1.140 (1.024, 1.269)
CD8dim %T cell	Relative count	TBNK	Bladder	rs140922347	0.0107865	1.144 (1.032, 1.268)
CD8dim %T cell	Relative count	TBNK	Bladder	rs142704274	0.0106846	1.150 (1.033, 1.281)
CD8dim %T cell	Relative count	TBNK	Bladder	rs143576769	0.00988549	1.150 (1.034, 1.278)
CD8dim %T cell	Relative count	TBNK	Bladder	rs17700958	0.006219	1.159 (1.043, 1.289)
CD8dim %T cell	Relative count	TBNK	Bladder	rs2937553	0.0059233	1.159 (1.043, 1.288)
CD8dim %T cell	Relative count	TBNK	Bladder	rs60409696	0.00829215	1.152 (1.037, 1.280)
CD8dim %T cell	Relative count	TBNK	Bladder	rs62287820	0.0377558	1.114 (1.006, 1.234)
CD8dim %T cell	Relative count	TBNK	Bladder	rs7152367	0.0129298	1.150 (1.030, 1.285)
CD8dim %T cell	Relative count	TBNK	Bladder	rs7274761	0.00938873	1.154 (1.036, 1.285)
CD8dim %T cell	Relative count	TBNK	Bladder	rs72936510	0.00664736	1.158 (1.042, 1.288)
CD8dim %T cell	Relative count	TBNK	Bladder	rs76747637	0.0315358	1.134 (1.011, 1.272)
CD8dim %T cell	Relative count	TBNK	Bladder	rs79086781	0.0207566	1.139 (1.020, 1.271)
CD8dim %T cell	Relative count	TBNK	Bladder	rs79122093	0.00857215	1.156 (1.038, 1.289)
CD8dim %T cell	Relative count	TBNK	Bladder	rs8022863	0.0072285	1.157 (1.040, 1.288)
CD8dim %T cell	Relative count	TBNK	Bladder	rs9457418	0.00160042	1.170 (1.061, 1.290)
CD8dim %T cell	Relative count	TBNK	Bladder	All	0.00732754	1.151 (1.039, 1.276)
CD8dim NKT %lymphocyte	Relative count	TBNK	Bladder	rs10892953	0.0260542	1.091 (1.010, 1.178)
CD8dim NKT %lymphocyte	Relative count	TBNK	Bladder	rs112895628	0.0477514	1.080 (1.001, 1.166)
CD8dim NKT %lymphocyte	Relative count	TBNK	Bladder	rs113413210	0.0359231	1.085 (1.005, 1.171)
CD8dim NKT %lymphocyte	Relative count	TBNK	Bladder	rs11544989	0.016637	1.098 (1.017, 1.186)
CD8dim NKT %lymphocyte	Relative count	TBNK	Bladder	rs115536607	0.02268	1.094 (1.013, 1.182)
CD8dim NKT %lymphocyte	Relative count	TBNK	Bladder	rs11676464	0.0293773	1.088 (1.009, 1.174)
CD8dim NKT %lymphocyte	Relative count	TBNK	Bladder	rs117147408	0.0219734	1.096 (1.013, 1.185)
CD8dim NKT %lymphocyte	Relative count	TBNK	Bladder	rs118104290	0.0369539	1.085 (1.005, 1.171)
CD8dim NKT %lymphocyte	Relative count	TBNK	Bladder	rs12871857	0.0314729	1.088 (1.007, 1.174)
CD8dim NKT %lymphocyte	Relative count	TBNK	Bladder	rs139090356	0.0355977	1.086 (1.006, 1.172)
CD8dim NKT %lymphocyte	Relative count	TBNK	Bladder	rs142704274	0.0385814	1.085 (1.004, 1.172)
CD8dim NKT %lymphocyte	Relative count	TBNK	Bladder	rs17057461	0.0191295	1.097 (1.015, 1.184)
CD8dim NKT %lymphocyte	Relative count	TBNK	Bladder	rs17304450	0.0145369	1.104 (1.020, 1.195)
CD8dim NKT %lymphocyte	Relative count	TBNK	Bladder	rs182663933	0.0491058	1.080 (1.000, 1.166)
CD8dim NKT %lymphocyte	Relative count	TBNK	Bladder	rs184202892	0.0285973	1.088 (1.009, 1.174)
CD8dim NKT %lymphocyte	Relative count	TBNK	Bladder	rs35237642	0.0247441	1.092 (1.011, 1.178)
CD8dim NKT %lymphocyte	Relative count	TBNK	Bladder	rs4500996	0.0300027	1.089 (1.008, 1.175)
CD8dim NKT %lymphocyte	Relative count	TBNK	Bladder	rs5027036	0.0335196	1.086 (1.006, 1.172)
CD8dim NKT %lymphocyte	Relative count	TBNK	Bladder	rs511427	0.0403333	1.084 (1.004, 1.171)
CD8dim NKT %lymphocyte	Relative count	TBNK	Bladder	rs56099549	0.0329089	1.087 (1.007, 1.174)
CD8dim NKT %lymphocyte	Relative count	TBNK	Bladder	rs5998010	0.0350743	1.085 (1.006, 1.171)
CD8dim NKT %lymphocyte	Relative count	TBNK	Bladder	rs61925057	0.0980513	1.071 (0.987, 1.161)
CD8dim NKT %lymphocyte	Relative count	TBNK	Bladder	rs62287820	0.137695	1.061 (0.981, 1.148)
CD8dim NKT %lymphocyte	Relative count	TBNK	Bladder	rs647544	0.021758	1.094 (1.013, 1.182)
CD8dim NKT %lymphocyte	Relative count	TBNK	Bladder	rs6970303	0.0191844	1.096 (1.015, 1.183)
CD8dim NKT %lymphocyte	Relative count	TBNK	Bladder	rs7152367	0.047395	1.083 (1.001, 1.171)
CD8dim NKT %lymphocyte	Relative count	TBNK	Bladder	rs7208329	0.0400594	1.084 (1.004, 1.170)
CD8dim NKT %lymphocyte	Relative count	TBNK	Bladder	rs7218011	0.0395451	1.084 (1.004, 1.170)
CD8dim NKT %lymphocyte	Relative count	TBNK	Bladder	rs73062743	0.0369848	1.085 (1.005, 1.171)
CD8dim NKT %lymphocyte	Relative count	TBNK	Bladder	rs73223508	0.0224256	1.093 (1.013, 1.179)
CD8dim NKT %lymphocyte	Relative count	TBNK	Bladder	rs7323005	0.020631	1.095 (1.014, 1.182)
CD8dim NKT %lymphocyte	Relative count	TBNK	Bladder	rs7589893	0.0442402	1.082 (1.002, 1.168)
CD8dim NKT %lymphocyte	Relative count	TBNK	Bladder	rs77738700	0.0445028	1.082 (1.002, 1.168)
CD8dim NKT %lymphocyte	Relative count	TBNK	Bladder	rs79251210	0.0744575	1.075 (0.993, 1.163)
CD8dim NKT %lymphocyte	Relative count	TBNK	Bladder	rs9488834	0.032181	1.087 (1.007, 1.174)
CD8dim NKT %lymphocyte	Relative count	TBNK	Bladder	rs9916257	0.0261257	1.092 (1.010, 1.179)
CD8dim NKT %lymphocyte	Relative count	TBNK	Bladder	All	0.0313531	1.087 (1.007, 1.173)
FSC-A on B cell	Morphological parameter	TBNK	Bladder	rs116325392	0.00890653	1.142 (1.034, 1.261)
FSC-A on B cell	Morphological parameter	TBNK	Bladder	rs117694934	0.025701	1.125 (1.014, 1.247)
FSC-A on B cell	Morphological parameter	TBNK	Bladder	rs11861296	0.0262178	1.126 (1.014, 1.249)
FSC-A on B cell	Morphological parameter	TBNK	Bladder	rs12073480	0.0221786	1.130 (1.018, 1.254)
FSC-A on B cell	Morphological parameter	TBNK	Bladder	rs12214648	0.044027	1.109 (1.003, 1.227)
FSC-A on B cell	Morphological parameter	TBNK	Bladder	rs16992404	0.0331922	1.122 (1.009, 1.247)
FSC-A on B cell	Morphological parameter	TBNK	Bladder	rs1960179	0.0565103	1.101 (0.997, 1.216)
FSC-A on B cell	Morphological parameter	TBNK	Bladder	rs36071966	0.00997664	1.147 (1.033, 1.273)
FSC-A on B cell	Morphological parameter	TBNK	Bladder	rs55766706	0.0435482	1.108 (1.003, 1.225)
FSC-A on B cell	Morphological parameter	TBNK	Bladder	rs6030209	0.0312136	1.120 (1.010, 1.241)
FSC-A on B cell	Morphological parameter	TBNK	Bladder	rs6041273	0.0415456	1.114 (1.004, 1.235)
FSC-A on B cell	Morphological parameter	TBNK	Bladder	rs6096232	0.0330013	1.123 (1.009, 1.250)
FSC-A on B cell	Morphological parameter	TBNK	Bladder	rs7076599	0.00561151	1.152 (1.042, 1.274)
FSC-A on B cell	Morphological parameter	TBNK	Bladder	rs7119012	0.0200376	1.131 (1.020, 1.255)
FSC-A on B cell	Morphological parameter	TBNK	Bladder	rs72616681	0.0392819	1.114 (1.005, 1.235)
FSC-A on B cell	Morphological parameter	TBNK	Bladder	rs73462585	0.0551088	1.105 (0.998, 1.224)
FSC-A on B cell	Morphological parameter	TBNK	Bladder	rs74680712	0.0170445	1.133 (1.023, 1.256)
FSC-A on B cell	Morphological parameter	TBNK	Bladder	rs75166756	0.0355043	1.120 (1.008, 1.244)
FSC-A on B cell	Morphological parameter	TBNK	Bladder	rs78092605	0.0202708	1.131 (1.019, 1.254)
FSC-A on B cell	Morphological parameter	TBNK	Bladder	rs78491019	0.0581316	1.105 (0.997, 1.224)
FSC-A on B cell	Morphological parameter	TBNK	Bladder	rs8000574	0.0187036	1.132 (1.021, 1.255)
FSC-A on B cell	Morphological parameter	TBNK	Bladder	rs9666963	0.0331117	1.120 (1.009, 1.243)
FSC-A on B cell	Morphological parameter	TBNK	Bladder	All	0.0233658	1.123 (1.016, 1.241)
FSC-A on NKT	Morphological parameter	TBNK	Bladder	rs10425426	0.0289969	0.890 (0.802, 0.988)
FSC-A on NKT	Morphological parameter	TBNK	Bladder	rs10739941	0.0199109	0.885 (0.799, 0.981)
FSC-A on NKT	Morphological parameter	TBNK	Bladder	rs111953444	0.0381784	0.894 (0.805, 0.994)
FSC-A on NKT	Morphological parameter	TBNK	Bladder	rs113047054	0.0221289	0.884 (0.796, 0.983)
FSC-A on NKT	Morphological parameter	TBNK	Bladder	rs12442698	0.0131143	0.878 (0.792, 0.973)
FSC-A on NKT	Morphological parameter	TBNK	Bladder	rs140611829	0.0367161	0.895 (0.806, 0.993)
FSC-A on NKT	Morphological parameter	TBNK	Bladder	rs142456232	0.0199517	0.885 (0.798, 0.981)
FSC-A on NKT	Morphological parameter	TBNK	Bladder	rs144044889	0.0124688	0.877 (0.792, 0.972)
FSC-A on NKT	Morphological parameter	TBNK	Bladder	rs146765347	0.0287401	0.890 (0.802, 0.988)
FSC-A on NKT	Morphological parameter	TBNK	Bladder	rs149563576	0.0275781	0.890 (0.803, 0.987)
FSC-A on NKT	Morphological parameter	TBNK	Bladder	rs17861816	0.0103012	0.873 (0.787, 0.968)
FSC-A on NKT	Morphological parameter	TBNK	Bladder	rs200789118	0.0162843	0.882 (0.796, 0.977)
FSC-A on NKT	Morphological parameter	TBNK	Bladder	rs2216310	0.0363495	0.894 (0.806, 0.993)
FSC-A on NKT	Morphological parameter	TBNK	Bladder	rs411752	0.0225789	0.886 (0.798, 0.983)
FSC-A on NKT	Morphological parameter	TBNK	Bladder	rs4705195	0.0229259	0.887 (0.801, 0.984)
FSC-A on NKT	Morphological parameter	TBNK	Bladder	rs55723607	0.0498474	0.901 (0.812, 1.000)
FSC-A on NKT	Morphological parameter	TBNK	Bladder	rs56310961	0.0430038	0.897 (0.808, 0.997)
FSC-A on NKT	Morphological parameter	TBNK	Bladder	rs60499622	0.0166308	0.879 (0.791, 0.977)
FSC-A on NKT	Morphological parameter	TBNK	Bladder	rs6469957	0.0289446	0.889 (0.800, 0.988)
FSC-A on NKT	Morphological parameter	TBNK	Bladder	rs7124198	0.0249812	0.889 (0.802, 0.985)
FSC-A on NKT	Morphological parameter	TBNK	Bladder	rs75087849	0.0260632	0.889 (0.802, 0.986)
FSC-A on NKT	Morphological parameter	TBNK	Bladder	rs802242	0.0177283	0.882 (0.795, 0.978)
FSC-A on NKT	Morphological parameter	TBNK	Bladder	rs8079387	0.0224421	0.886 (0.798, 0.983)
FSC-A on NKT	Morphological parameter	TBNK	Bladder	rs9560551	0.00188951	0.829 (0.736, 0.933)
FSC-A on NKT	Morphological parameter	TBNK	Bladder	All	0.0193156	0.885 (0.799, 0.980)
CD45RA on CD39+ resting Treg	MFI	Treg	Bladder	rs10828088	0.0210925	1.070 (1.010, 1.134)
CD45RA on CD39+ resting Treg	MFI	Treg	Bladder	rs114748919	0.0125253	1.076 (1.016, 1.140)
CD45RA on CD39+ resting Treg	MFI	Treg	Bladder	rs11579717	0.0193561	1.077 (1.012, 1.146)
CD45RA on CD39+ resting Treg	MFI	Treg	Bladder	rs115959996	0.0168261	1.072 (1.013, 1.136)
CD45RA on CD39+ resting Treg	MFI	Treg	Bladder	rs116682768	0.0193704	1.073 (1.011, 1.138)
CD45RA on CD39+ resting Treg	MFI	Treg	Bladder	rs117030864	0.0171552	1.072 (1.012, 1.136)
CD45RA on CD39+ resting Treg	MFI	Treg	Bladder	rs118073252	0.0226837	1.069 (1.009, 1.133)
CD45RA on CD39+ resting Treg	MFI	Treg	Bladder	rs13286215	0.0113734	1.077 (1.017, 1.141)
CD45RA on CD39+ resting Treg	MFI	Treg	Bladder	rs1397637	0.0158938	1.073 (1.013, 1.137)
CD45RA on CD39+ resting Treg	MFI	Treg	Bladder	rs1405788	0.0323283	1.065 (1.005, 1.128)
CD45RA on CD39+ resting Treg	MFI	Treg	Bladder	rs141889479	0.0219948	1.070 (1.010, 1.133)
CD45RA on CD39+ resting Treg	MFI	Treg	Bladder	rs143693407	0.0182205	1.072 (1.012, 1.135)
CD45RA on CD39+ resting Treg	MFI	Treg	Bladder	rs145970654	0.0568979	1.062 (0.998, 1.129)
CD45RA on CD39+ resting Treg	MFI	Treg	Bladder	rs1573736	0.0193273	1.071 (1.011, 1.134)
CD45RA on CD39+ resting Treg	MFI	Treg	Bladder	rs17612648	0.00773275	1.085 (1.022, 1.152)
CD45RA on CD39+ resting Treg	MFI	Treg	Bladder	rs182357301	0.0267725	1.067 (1.008, 1.130)
CD45RA on CD39+ resting Treg	MFI	Treg	Bladder	rs183860421	0.018245	1.071 (1.012, 1.135)
CD45RA on CD39+ resting Treg	MFI	Treg	Bladder	rs191753228	0.0269889	1.073 (1.008, 1.143)
CD45RA on CD39+ resting Treg	MFI	Treg	Bladder	rs28379248	0.0182099	1.072 (1.012, 1.136)
CD45RA on CD39+ resting Treg	MFI	Treg	Bladder	rs41302537	0.0109227	1.078 (1.017, 1.142)
CD45RA on CD39+ resting Treg	MFI	Treg	Bladder	rs60761897	0.0221584	1.069 (1.010, 1.132)
CD45RA on CD39+ resting Treg	MFI	Treg	Bladder	rs62350962	0.0303435	1.067 (1.006, 1.131)
CD45RA on CD39+ resting Treg	MFI	Treg	Bladder	rs72640686	0.0225762	1.069 (1.009, 1.132)
CD45RA on CD39+ resting Treg	MFI	Treg	Bladder	rs72761048	0.0281915	1.067 (1.007, 1.130)
CD45RA on CD39+ resting Treg	MFI	Treg	Bladder	rs72805573	0.0521378	1.061 (0.999, 1.125)
CD45RA on CD39+ resting Treg	MFI	Treg	Bladder	rs735033	0.0257841	1.068 (1.008, 1.131)
CD45RA on CD39+ resting Treg	MFI	Treg	Bladder	rs73735764	0.0206737	1.070 (1.010, 1.134)
CD45RA on CD39+ resting Treg	MFI	Treg	Bladder	rs74387277	0.0211808	1.070 (1.010, 1.133)
CD45RA on CD39+ resting Treg	MFI	Treg	Bladder	All	0.0188042	1.071 (1.011, 1.134)
CD25++ CD8br AC	Absolute count	Treg	Bladder	rs111066413	0.0342465	1.097 (1.007, 1.196)
CD25++ CD8br AC	Absolute count	Treg	Bladder	rs113792557	0.0339702	1.095 (1.007, 1.190)
CD25++ CD8br AC	Absolute count	Treg	Bladder	rs115540740	0.0586709	1.085 (0.997, 1.182)
CD25++ CD8br AC	Absolute count	Treg	Bladder	rs117391590	0.0517075	1.086 (0.999, 1.181)
CD25++ CD8br AC	Absolute count	Treg	Bladder	rs117603761	0.0558627	1.085 (0.998, 1.179)
CD25++ CD8br AC	Absolute count	Treg	Bladder	rs12090749	0.0744913	1.078 (0.993, 1.172)
CD25++ CD8br AC	Absolute count	Treg	Bladder	rs12722558	0.076497	1.079 (0.992, 1.173)
CD25++ CD8br AC	Absolute count	Treg	Bladder	rs12873951	0.0591655	1.083 (0.997, 1.176)
CD25++ CD8br AC	Absolute count	Treg	Bladder	rs139199585	0.0542348	1.086 (0.998, 1.181)
CD25++ CD8br AC	Absolute count	Treg	Bladder	rs1403755	0.046584	1.090 (1.001, 1.186)
CD25++ CD8br AC	Absolute count	Treg	Bladder	rs145966061	0.0331288	1.095 (1.007, 1.189)
CD25++ CD8br AC	Absolute count	Treg	Bladder	rs147417158	0.0307886	1.096 (1.008, 1.190)
CD25++ CD8br AC	Absolute count	Treg	Bladder	rs186153147	0.0684947	1.081 (0.994, 1.175)
CD25++ CD8br AC	Absolute count	Treg	Bladder	rs2381937	0.0502484	1.088 (1.000, 1.184)
CD25++ CD8br AC	Absolute count	Treg	Bladder	rs268887	0.013046	1.103 (1.021, 1.191)
CD25++ CD8br AC	Absolute count	Treg	Bladder	rs285429	0.0352998	1.095 (1.006, 1.191)
CD25++ CD8br AC	Absolute count	Treg	Bladder	rs2875404	0.0694163	1.076 (0.994, 1.163)
CD25++ CD8br AC	Absolute count	Treg	Bladder	rs3112458	0.0511011	1.088 (1.000, 1.184)
CD25++ CD8br AC	Absolute count	Treg	Bladder	rs34603458	0.0355504	1.099 (1.006, 1.201)
CD25++ CD8br AC	Absolute count	Treg	Bladder	rs6004851	0.0473321	1.089 (1.001, 1.185)
CD25++ CD8br AC	Absolute count	Treg	Bladder	rs61975285	0.0298752	1.097 (1.009, 1.192)
CD25++ CD8br AC	Absolute count	Treg	Bladder	rs6502728	0.060362	1.083 (0.997, 1.177)
CD25++ CD8br AC	Absolute count	Treg	Bladder	rs67641209	0.0219765	1.100 (1.014, 1.194)
CD25++ CD8br AC	Absolute count	Treg	Bladder	rs67795607	0.0459009	1.091 (1.002, 1.188)
CD25++ CD8br AC	Absolute count	Treg	Bladder	rs72915262	0.0411155	1.094 (1.004, 1.192)
CD25++ CD8br AC	Absolute count	Treg	Bladder	rs76836923	0.0427222	1.094 (1.003, 1.193)
CD25++ CD8br AC	Absolute count	Treg	Bladder	rs77859155	0.0678244	1.079 (0.994, 1.170)
CD25++ CD8br AC	Absolute count	Treg	Bladder	rs78667279	0.0162482	1.114 (1.020, 1.217)
CD25++ CD8br AC	Absolute count	Treg	Bladder	rs79068129	0.0354441	1.094 (1.006, 1.189)
CD25++ CD8br AC	Absolute count	Treg	Bladder	rs79217088	0.0331666	1.096 (1.007, 1.192)
CD25++ CD8br AC	Absolute count	Treg	Bladder	rs9523198	0.0414159	1.092 (1.003, 1.189)
CD25++ CD8br AC	Absolute count	Treg	Bladder	All	0.0397682	1.090 (1.004, 1.184)
CD28 on CD28+ DN (CD4-CD8-)	MFI	Treg	Bladder	rs113069636	0.0059038	0.914 (0.858, 0.975)
CD28 on CD28+ DN (CD4-CD8-)	MFI	Treg	Bladder	rs114074452	0.000597519	0.909 (0.861, 0.960)
CD28 on CD28+ DN (CD4-CD8-)	MFI	Treg	Bladder	rs114737160	0.000184198	0.901 (0.853, 0.952)
CD28 on CD28+ DN (CD4-CD8-)	MFI	Treg	Bladder	rs11696317	0.000352418	0.905 (0.857, 0.956)
CD28 on CD28+ DN (CD4-CD8-)	MFI	Treg	Bladder	rs11776154	0.000754336	0.911 (0.862, 0.962)
CD28 on CD28+ DN (CD4-CD8-)	MFI	Treg	Bladder	rs12922616	0.000837293	0.911 (0.863, 0.962)
CD28 on CD28+ DN (CD4-CD8-)	MFI	Treg	Bladder	rs139249541	0.000826664	0.911 (0.863, 0.962)
CD28 on CD28+ DN (CD4-CD8-)	MFI	Treg	Bladder	rs141447985	0.000888587	0.912 (0.864, 0.963)
CD28 on CD28+ DN (CD4-CD8-)	MFI	Treg	Bladder	rs144453515	0.00117953	0.914 (0.865, 0.965)
CD28 on CD28+ DN (CD4-CD8-)	MFI	Treg	Bladder	rs146265034	0.00045238	0.908 (0.860, 0.958)
CD28 on CD28+ DN (CD4-CD8-)	MFI	Treg	Bladder	rs2992756	0.000446426	0.907 (0.859, 0.958)
CD28 on CD28+ DN (CD4-CD8-)	MFI	Treg	Bladder	rs4327031	0.000650347	0.910 (0.861, 0.961)
CD28 on CD28+ DN (CD4-CD8-)	MFI	Treg	Bladder	rs4419220	0.000915316	0.912 (0.864, 0.963)
CD28 on CD28+ DN (CD4-CD8-)	MFI	Treg	Bladder	rs62184019	0.00104748	0.910 (0.860, 0.963)
CD28 on CD28+ DN (CD4-CD8-)	MFI	Treg	Bladder	rs7593110	0.000595431	0.909 (0.861, 0.960)
CD28 on CD28+ DN (CD4-CD8-)	MFI	Treg	Bladder	rs76911159	0.000702364	0.910 (0.862, 0.961)
CD28 on CD28+ DN (CD4-CD8-)	MFI	Treg	Bladder	rs77340545	0.000297185	0.904 (0.856, 0.955)
CD28 on CD28+ DN (CD4-CD8-)	MFI	Treg	Bladder	rs79086781	0.0011048	0.913 (0.864, 0.964)
CD28 on CD28+ DN (CD4-CD8-)	MFI	Treg	Bladder	rs79122093	0.000523185	0.908 (0.860, 0.959)
CD28 on CD28+ DN (CD4-CD8-)	MFI	Treg	Bladder	rs79457820	0.000534291	0.908 (0.860, 0.959)
CD28 on CD28+ DN (CD4-CD8-)	MFI	Treg	Bladder	rs873041	0.000462484	0.908 (0.860, 0.958)
CD28 on CD28+ DN (CD4-CD8-)	MFI	Treg	Bladder	rs9488834	0.000498446	0.908 (0.860, 0.959)
CD28 on CD28+ DN (CD4-CD8-)	MFI	Treg	Bladder	rs9806402	0.000400366	0.906 (0.858, 0.957)
CD28 on CD28+ DN (CD4-CD8-)	MFI	Treg	Bladder	rs9879981	0.000203292	0.882 (0.825, 0.942)
CD28 on CD28+ DN (CD4-CD8-)	MFI	Treg	Bladder	rs9905341	0.000804196	0.911 (0.863, 0.962)
CD28 on CD28+ DN (CD4-CD8-)	MFI	Treg	Bladder	All	0.000495054	0.908 (0.861, 0.959)
CD25 on CD39+ CD4 Treg	MFI	Treg	Bladder	rs113703605	0.0367623	0.904 (0.822, 0.994)
CD25 on CD39+ CD4 Treg	MFI	Treg	Bladder	rs11861637	0.0540881	0.911 (0.828, 1.002)
CD25 on CD39+ CD4 Treg	MFI	Treg	Bladder	rs11968423	0.0289571	0.898 (0.816, 0.989)
CD25 on CD39+ CD4 Treg	MFI	Treg	Bladder	rs139265102	0.0442749	0.904 (0.819, 0.997)
CD25 on CD39+ CD4 Treg	MFI	Treg	Bladder	rs1506123	0.0535185	0.910 (0.827, 1.001)
CD25 on CD39+ CD4 Treg	MFI	Treg	Bladder	rs17516976	0.0485998	0.909 (0.827, 0.999)
CD25 on CD39+ CD4 Treg	MFI	Treg	Bladder	rs182193538	0.0481218	0.908 (0.826, 0.999)
CD25 on CD39+ CD4 Treg	MFI	Treg	Bladder	rs1840456	0.0657428	0.915 (0.832, 1.006)
CD25 on CD39+ CD4 Treg	MFI	Treg	Bladder	rs205775	0.0915272	0.921 (0.836, 1.013)
CD25 on CD39+ CD4 Treg	MFI	Treg	Bladder	rs209493	0.36704	0.952 (0.855, 1.060)
CD25 on CD39+ CD4 Treg	MFI	Treg	Bladder	rs6434720	0.037751	0.902 (0.818, 0.994)
CD25 on CD39+ CD4 Treg	MFI	Treg	Bladder	rs6584030	0.0286901	0.892 (0.805, 0.988)
CD25 on CD39+ CD4 Treg	MFI	Treg	Bladder	rs7078614	0.0162019	0.886 (0.803, 0.978)
CD25 on CD39+ CD4 Treg	MFI	Treg	Bladder	rs71526028	0.0493555	0.906 (0.822, 1.000)
CD25 on CD39+ CD4 Treg	MFI	Treg	Bladder	rs7477011	0.0404805	0.905 (0.822, 0.996)
CD25 on CD39+ CD4 Treg	MFI	Treg	Bladder	rs75122374	0.0650947	0.915 (0.832, 1.006)
CD25 on CD39+ CD4 Treg	MFI	Treg	Bladder	rs77535422	0.0719295	0.914 (0.829, 1.008)
CD25 on CD39+ CD4 Treg	MFI	Treg	Bladder	All	0.0459776	0.908 (0.827, 0.998)
CD25 on CD39+ resting Treg	MFI	Treg	Bladder	rs11000332	0.0743156	1.120 (0.989, 1.268)
CD25 on CD39+ resting Treg	MFI	Treg	Bladder	rs113948643	0.0294492	1.162 (1.015, 1.331)
CD25 on CD39+ resting Treg	MFI	Treg	Bladder	rs117447663	0.061092	1.134 (0.994, 1.293)
CD25 on CD39+ resting Treg	MFI	Treg	Bladder	rs139668159	0.0961302	1.112 (0.981, 1.260)
CD25 on CD39+ resting Treg	MFI	Treg	Bladder	rs17184074	0.0352249	1.145 (1.009, 1.300)
CD25 on CD39+ resting Treg	MFI	Treg	Bladder	rs28478882	0.0374772	1.142 (1.008, 1.294)
CD25 on CD39+ resting Treg	MFI	Treg	Bladder	rs3095996	0.0416494	1.139 (1.005, 1.292)
CD25 on CD39+ resting Treg	MFI	Treg	Bladder	rs4758500	0.0384177	1.138 (1.007, 1.286)
CD25 on CD39+ resting Treg	MFI	Treg	Bladder	rs540469	0.0443478	1.137 (1.003, 1.289)
CD25 on CD39+ resting Treg	MFI	Treg	Bladder	rs62043866	0.029899	1.150 (1.014, 1.306)
CD25 on CD39+ resting Treg	MFI	Treg	Bladder	rs6477716	0.128332	1.103 (0.972, 1.250)
CD25 on CD39+ resting Treg	MFI	Treg	Bladder	rs6681289	0.0486381	1.135 (1.001, 1.288)
CD25 on CD39+ resting Treg	MFI	Treg	Bladder	rs72804108	0.0718979	1.120 (0.990, 1.268)
CD25 on CD39+ resting Treg	MFI	Treg	Bladder	rs76433036	0.0453613	1.134 (1.003, 1.284)
CD25 on CD39+ resting Treg	MFI	Treg	Bladder	rs78950918	0.0506489	1.135 (1.000, 1.289)
CD25 on CD39+ resting Treg	MFI	Treg	Bladder	All	0.0439164	1.133 (1.003, 1.280)
PB/PC %B cell	Relative count	B cell	Breast	rs10849436	0.0206822	0.983 (0.969, 0.997)
PB/PC %B cell	Relative count	B cell	Breast	rs11089305	0.0235185	0.984 (0.970, 0.998)
PB/PC %B cell	Relative count	B cell	Breast	rs11754551	0.0303137	0.984 (0.970, 0.998)
PB/PC %B cell	Relative count	B cell	Breast	rs117794594	0.0334242	0.985 (0.971, 0.999)
PB/PC %B cell	Relative count	B cell	Breast	rs12412378	0.0391008	0.985 (0.971, 0.999)
PB/PC %B cell	Relative count	B cell	Breast	rs12709039	0.0271851	0.984 (0.970, 0.998)
PB/PC %B cell	Relative count	B cell	Breast	rs138542577	0.0290406	0.984 (0.970, 0.998)
PB/PC %B cell	Relative count	B cell	Breast	rs140642786	0.0175517	0.983 (0.969, 0.997)
PB/PC %B cell	Relative count	B cell	Breast	rs150152228	0.0343368	0.983 (0.968, 0.999)
PB/PC %B cell	Relative count	B cell	Breast	rs185836310	0.0314219	0.984 (0.971, 0.999)
PB/PC %B cell	Relative count	B cell	Breast	rs186329	0.0629403	0.986 (0.972, 1.001)
PB/PC %B cell	Relative count	B cell	Breast	rs193552	0.0365567	0.985 (0.971, 0.999)
PB/PC %B cell	Relative count	B cell	Breast	rs2019885	0.0336769	0.985 (0.971, 0.999)
PB/PC %B cell	Relative count	B cell	Breast	rs2792563	0.0241541	0.984 (0.970, 0.998)
PB/PC %B cell	Relative count	B cell	Breast	rs3138500	0.0256678	0.984 (0.970, 0.998)
PB/PC %B cell	Relative count	B cell	Breast	rs34629	0.0263402	0.984 (0.970, 0.998)
PB/PC %B cell	Relative count	B cell	Breast	rs4458909	0.030895	0.984 (0.970, 0.999)
PB/PC %B cell	Relative count	B cell	Breast	rs55728331	0.0874727	0.985 (0.967, 1.002)
PB/PC %B cell	Relative count	B cell	Breast	rs61294310	0.0315248	0.984 (0.970, 0.999)
PB/PC %B cell	Relative count	B cell	Breast	rs62012610	0.045799	0.985 (0.971, 1.000)
PB/PC %B cell	Relative count	B cell	Breast	rs74326785	0.0219548	0.983 (0.969, 0.998)
PB/PC %B cell	Relative count	B cell	Breast	rs76195952	0.0649313	0.986 (0.972, 1.001)
PB/PC %B cell	Relative count	B cell	Breast	rs78370279	0.0318229	0.984 (0.970, 0.999)
PB/PC %B cell	Relative count	B cell	Breast	rs78804535	0.0428845	0.985 (0.971, 1.000)
PB/PC %B cell	Relative count	B cell	Breast	rs79423067	0.0302129	0.984 (0.970, 0.998)
PB/PC %B cell	Relative count	B cell	Breast	rs80148662	0.06146	0.986 (0.972, 1.001)
PB/PC %B cell	Relative count	B cell	Breast	rs80347884	0.0143872	0.982 (0.968, 0.996)
PB/PC %B cell	Relative count	B cell	Breast	rs8132059	0.0362589	0.985 (0.971, 0.999)
PB/PC %B cell	Relative count	B cell	Breast	rs8191161	0.024697	0.984 (0.970, 0.998)
PB/PC %B cell	Relative count	B cell	Breast	All	0.029714	0.984 (0.970, 0.998)
CD20 on CD20- CD38-	MFI	B cell	Breast	rs10426452	0.0330226	0.974 (0.951, 0.998)
CD20 on CD20- CD38-	MFI	B cell	Breast	rs116559476	0.0518204	0.973 (0.946, 1.000)
CD20 on CD20- CD38-	MFI	B cell	Breast	rs11963727	0.0305335	0.974 (0.951, 0.998)
CD20 on CD20- CD38-	MFI	B cell	Breast	rs12206636	0.0203894	0.972 (0.949, 0.996)
CD20 on CD20- CD38-	MFI	B cell	Breast	rs12952217	0.0235947	0.973 (0.949, 0.996)
CD20 on CD20- CD38-	MFI	B cell	Breast	rs12977515	0.024056	0.972 (0.949, 0.996)
CD20 on CD20- CD38-	MFI	B cell	Breast	rs1318389	0.0232549	0.973 (0.950, 0.996)
CD20 on CD20- CD38-	MFI	B cell	Breast	rs145619091	0.0248287	0.973 (0.950, 0.997)
CD20 on CD20- CD38-	MFI	B cell	Breast	rs1558186	0.0293876	0.974 (0.950, 0.997)
CD20 on CD20- CD38-	MFI	B cell	Breast	rs184084431	0.0154829	0.972 (0.950, 0.995)
CD20 on CD20- CD38-	MFI	B cell	Breast	rs2243879	0.00903068	0.970 (0.947, 0.992)
CD20 on CD20- CD38-	MFI	B cell	Breast	rs2374263	0.03846	0.976 (0.953, 0.999)
CD20 on CD20- CD38-	MFI	B cell	Breast	rs2861007	0.0046796	0.968 (0.946, 0.990)
CD20 on CD20- CD38-	MFI	B cell	Breast	rs34280838	0.0236047	0.975 (0.953, 0.997)
CD20 on CD20- CD38-	MFI	B cell	Breast	rs35857670	0.0244529	0.973 (0.949, 0.996)
CD20 on CD20- CD38-	MFI	B cell	Breast	rs41329345	0.0252812	0.973 (0.950, 0.997)
CD20 on CD20- CD38-	MFI	B cell	Breast	rs4921509	0.0383346	0.976 (0.953, 0.999)
CD20 on CD20- CD38-	MFI	B cell	Breast	rs572468	0.00414727	0.967 (0.946, 0.990)
CD20 on CD20- CD38-	MFI	B cell	Breast	rs5997212	0.0270026	0.973 (0.951, 0.997)
CD20 on CD20- CD38-	MFI	B cell	Breast	rs6930288	0.0357344	0.976 (0.953, 0.998)
CD20 on CD20- CD38-	MFI	B cell	Breast	rs73015549	0.0218329	0.972 (0.948, 0.996)
CD20 on CD20- CD38-	MFI	B cell	Breast	rs79248632	0.0370831	0.975 (0.953, 0.999)
CD20 on CD20- CD38-	MFI	B cell	Breast	rs9525684	0.0142973	0.971 (0.948, 0.994)
CD20 on CD20- CD38-	MFI	B cell	Breast	All	0.0193977	0.973 (0.950, 0.996)
CD27 on IgD+ CD38- unsw mem	MFI	B cell	Breast	rs1049679	0.0120211	1.014 (1.003, 1.026)
CD27 on IgD+ CD38- unsw mem	MFI	B cell	Breast	rs10733309	0.0253444	1.013 (1.002, 1.025)
CD27 on IgD+ CD38- unsw mem	MFI	B cell	Breast	rs11220465	0.0347685	1.012 (1.001, 1.024)
CD27 on IgD+ CD38- unsw mem	MFI	B cell	Breast	rs115870915	0.0262851	1.013 (1.002, 1.025)
CD27 on IgD+ CD38- unsw mem	MFI	B cell	Breast	rs11718356	0.0233778	1.013 (1.002, 1.025)
CD27 on IgD+ CD38- unsw mem	MFI	B cell	Breast	rs11746129	0.0198435	1.014 (1.002, 1.025)
CD27 on IgD+ CD38- unsw mem	MFI	B cell	Breast	rs11829119	0.0258935	1.013 (1.002, 1.024)
CD27 on IgD+ CD38- unsw mem	MFI	B cell	Breast	rs13336159	0.024478	1.013 (1.002, 1.025)
CD27 on IgD+ CD38- unsw mem	MFI	B cell	Breast	rs138487400	0.0328584	1.013 (1.001, 1.024)
CD27 on IgD+ CD38- unsw mem	MFI	B cell	Breast	rs140684212	0.0181329	1.014 (1.002, 1.025)
CD27 on IgD+ CD38- unsw mem	MFI	B cell	Breast	rs142797249	0.0429766	1.011 (1.000, 1.022)
CD27 on IgD+ CD38- unsw mem	MFI	B cell	Breast	rs148107267	0.0582711	1.011 (1.000, 1.023)
CD27 on IgD+ CD38- unsw mem	MFI	B cell	Breast	rs149803677	0.0211854	1.013 (1.002, 1.025)
CD27 on IgD+ CD38- unsw mem	MFI	B cell	Breast	rs17097461	0.0168469	1.014 (1.003, 1.026)
CD27 on IgD+ CD38- unsw mem	MFI	B cell	Breast	rs1883740	0.0323559	1.012 (1.001, 1.024)
CD27 on IgD+ CD38- unsw mem	MFI	B cell	Breast	rs25680	0.0138843	1.014 (1.003, 1.026)
CD27 on IgD+ CD38- unsw mem	MFI	B cell	Breast	rs35574803	0.0331214	1.013 (1.001, 1.024)
CD27 on IgD+ CD38- unsw mem	MFI	B cell	Breast	rs4810485	0.000459765	1.022 (1.010, 1.034)
CD27 on IgD+ CD38- unsw mem	MFI	B cell	Breast	rs4815533	0.0185318	1.014 (1.002, 1.025)
CD27 on IgD+ CD38- unsw mem	MFI	B cell	Breast	rs56237381	0.0146276	1.014 (1.003, 1.026)
CD27 on IgD+ CD38- unsw mem	MFI	B cell	Breast	rs6066198	0.0176534	1.014 (1.002, 1.025)
CD27 on IgD+ CD38- unsw mem	MFI	B cell	Breast	rs6073606	0.0185238	1.014 (1.002, 1.026)
CD27 on IgD+ CD38- unsw mem	MFI	B cell	Breast	rs6103272	0.00860247	1.015 (1.004, 1.026)
CD27 on IgD+ CD38- unsw mem	MFI	B cell	Breast	rs61927746	0.026194	1.013 (1.002, 1.025)
CD27 on IgD+ CD38- unsw mem	MFI	B cell	Breast	rs62161465	0.0233718	1.013 (1.002, 1.024)
CD27 on IgD+ CD38- unsw mem	MFI	B cell	Breast	rs72645230	0.023259	1.013 (1.002, 1.025)
CD27 on IgD+ CD38- unsw mem	MFI	B cell	Breast	rs72794809	0.0237424	1.013 (1.002, 1.025)
CD27 on IgD+ CD38- unsw mem	MFI	B cell	Breast	rs73115905	0.0201467	1.014 (1.002, 1.025)
CD27 on IgD+ CD38- unsw mem	MFI	B cell	Breast	rs73301560	0.0182924	1.014 (1.002, 1.025)
CD27 on IgD+ CD38- unsw mem	MFI	B cell	Breast	rs76894736	0.00906274	1.015 (1.004, 1.026)
CD27 on IgD+ CD38- unsw mem	MFI	B cell	Breast	rs76929865	0.0228027	1.013 (1.002, 1.025)
CD27 on IgD+ CD38- unsw mem	MFI	B cell	Breast	rs78328252	0.0218316	1.013 (1.002, 1.025)
CD27 on IgD+ CD38- unsw mem	MFI	B cell	Breast	rs79587478	0.0219383	1.013 (1.002, 1.025)
CD27 on IgD+ CD38- unsw mem	MFI	B cell	Breast	rs852369	0.0184204	1.014 (1.002, 1.025)
CD27 on IgD+ CD38- unsw mem	MFI	B cell	Breast	All	0.0178084	1.014 (1.002, 1.025)
CD27 on IgD- CD38br	MFI	B cell	Breast	rs10789188	0.0677497	0.974 (0.946, 1.002)
CD27 on IgD- CD38br	MFI	B cell	Breast	rs11171232	0.0341908	0.970 (0.944, 0.998)
CD27 on IgD- CD38br	MFI	B cell	Breast	rs112824549	0.0293152	0.969 (0.943, 0.997)
CD27 on IgD- CD38br	MFI	B cell	Breast	rs12368750	0.0294316	0.969 (0.942, 0.997)
CD27 on IgD- CD38br	MFI	B cell	Breast	rs12552851	0.0368952	0.969 (0.940, 0.998)
CD27 on IgD- CD38br	MFI	B cell	Breast	rs13111916	0.0711963	0.974 (0.946, 1.002)
CD27 on IgD- CD38br	MFI	B cell	Breast	rs1563304	0.101367	0.976 (0.948, 1.005)
CD27 on IgD- CD38br	MFI	B cell	Breast	rs1883832	0.0764878	0.974 (0.947, 1.003)
CD27 on IgD- CD38br	MFI	B cell	Breast	rs2250246	0.0119727	0.963 (0.935, 0.992)
CD27 on IgD- CD38br	MFI	B cell	Breast	rs2587637	0.010957	0.964 (0.937, 0.992)
CD27 on IgD- CD38br	MFI	B cell	Breast	rs2669400	0.0581799	0.973 (0.946, 1.001)
CD27 on IgD- CD38br	MFI	B cell	Breast	rs4537081	0.0509149	0.972 (0.945, 1.000)
CD27 on IgD- CD38br	MFI	B cell	Breast	rs72770527	0.0182915	0.966 (0.939, 0.994)
CD27 on IgD- CD38br	MFI	B cell	Breast	rs73202627	0.030805	0.969 (0.942, 0.997)
CD27 on IgD- CD38br	MFI	B cell	Breast	rs9386093	0.0223786	0.967 (0.940, 0.995)
CD27 on IgD- CD38br	MFI	B cell	Breast	All	0.0307291	0.970 (0.944, 0.997)
IgD+ CD38br AC	Absolute count	B cell	Breast	rs10265656	0.0335909	0.988 (0.976, 0.999)
IgD+ CD38br AC	Absolute count	B cell	Breast	rs10821937	0.0161364	0.986 (0.975, 0.997)
IgD+ CD38br AC	Absolute count	B cell	Breast	rs11068290	0.0189395	0.986 (0.975, 0.998)
IgD+ CD38br AC	Absolute count	B cell	Breast	rs11159480	0.0320127	0.987 (0.975, 0.999)
IgD+ CD38br AC	Absolute count	B cell	Breast	rs113965271	0.0376655	0.987 (0.976, 0.999)
IgD+ CD38br AC	Absolute count	B cell	Breast	rs116104104	0.00851058	0.979 (0.964, 0.995)
IgD+ CD38br AC	Absolute count	B cell	Breast	rs116285595	0.0141143	0.986 (0.975, 0.997)
IgD+ CD38br AC	Absolute count	B cell	Breast	rs117772462	0.0378857	0.988 (0.976, 0.999)
IgD+ CD38br AC	Absolute count	B cell	Breast	rs118090735	0.0188454	0.985 (0.973, 0.998)
IgD+ CD38br AC	Absolute count	B cell	Breast	rs12036556	0.0353453	0.988 (0.976, 0.999)
IgD+ CD38br AC	Absolute count	B cell	Breast	rs12939565	0.0392193	0.987 (0.976, 0.999)
IgD+ CD38br AC	Absolute count	B cell	Breast	rs1294253	0.0340097	0.987 (0.975, 0.999)
IgD+ CD38br AC	Absolute count	B cell	Breast	rs140380950	0.0335211	0.987 (0.975, 0.999)
IgD+ CD38br AC	Absolute count	B cell	Breast	rs143397127	0.0354146	0.987 (0.975, 0.999)
IgD+ CD38br AC	Absolute count	B cell	Breast	rs146959444	0.055239	0.988 (0.976, 1.000)
IgD+ CD38br AC	Absolute count	B cell	Breast	rs16868356	0.0369816	0.987 (0.976, 0.999)
IgD+ CD38br AC	Absolute count	B cell	Breast	rs1695681	0.0409842	0.988 (0.977, 1.000)
IgD+ CD38br AC	Absolute count	B cell	Breast	rs1919856	0.0318474	0.987 (0.975, 0.999)
IgD+ CD38br AC	Absolute count	B cell	Breast	rs2395904	0.0395275	0.988 (0.976, 0.999)
IgD+ CD38br AC	Absolute count	B cell	Breast	rs374727947	0.0427984	0.988 (0.976, 1.000)
IgD+ CD38br AC	Absolute count	B cell	Breast	rs61878035	0.0413055	0.988 (0.977, 1.000)
IgD+ CD38br AC	Absolute count	B cell	Breast	rs7169431	0.02593	0.987 (0.975, 0.998)
IgD+ CD38br AC	Absolute count	B cell	Breast	rs73066743	0.0439061	0.988 (0.976, 1.000)
IgD+ CD38br AC	Absolute count	B cell	Breast	rs733555	0.0289654	0.987 (0.975, 0.999)
IgD+ CD38br AC	Absolute count	B cell	Breast	rs76112278	0.0333227	0.987 (0.975, 0.999)
IgD+ CD38br AC	Absolute count	B cell	Breast	rs76608654	0.0366946	0.987 (0.976, 0.999)
IgD+ CD38br AC	Absolute count	B cell	Breast	rs76660971	0.0363025	0.987 (0.976, 0.999)
IgD+ CD38br AC	Absolute count	B cell	Breast	rs7667070	0.0290331	0.987 (0.975, 0.999)
IgD+ CD38br AC	Absolute count	B cell	Breast	rs78188887	0.0457647	0.987 (0.975, 1.000)
IgD+ CD38br AC	Absolute count	B cell	Breast	rs78658073	0.0784617	0.988 (0.976, 1.001)
IgD+ CD38br AC	Absolute count	B cell	Breast	rs794185	0.0312484	0.987 (0.975, 0.999)
IgD+ CD38br AC	Absolute count	B cell	Breast	rs80330977	0.0414172	0.988 (0.976, 1.000)
IgD+ CD38br AC	Absolute count	B cell	Breast	All	0.0306438	0.987 (0.976, 0.999)
Transitional AC	Absolute count	B cell	Breast	rs11159480	0.000562431	0.971 (0.954, 0.987)
Transitional AC	Absolute count	B cell	Breast	rs113965271	0.00105358	0.972 (0.955, 0.989)
Transitional AC	Absolute count	B cell	Breast	rs116285595	0.000107567	0.967 (0.951, 0.984)
Transitional AC	Absolute count	B cell	Breast	rs117518951	0.000913667	0.971 (0.955, 0.988)
Transitional AC	Absolute count	B cell	Breast	rs12535189	0.000662675	0.971 (0.954, 0.987)
Transitional AC	Absolute count	B cell	Breast	rs12799241	0.00108911	0.972 (0.956, 0.989)
Transitional AC	Absolute count	B cell	Breast	rs12939565	0.00117655	0.972 (0.955, 0.989)
Transitional AC	Absolute count	B cell	Breast	rs1294253	0.000713055	0.971 (0.955, 0.988)
Transitional AC	Absolute count	B cell	Breast	rs1384162	0.00112903	0.972 (0.956, 0.989)
Transitional AC	Absolute count	B cell	Breast	rs140088532	0.000520834	0.971 (0.954, 0.987)
Transitional AC	Absolute count	B cell	Breast	rs143397127	0.000860563	0.971 (0.955, 0.988)
Transitional AC	Absolute count	B cell	Breast	rs146347064	0.000547005	0.970 (0.953, 0.987)
Transitional AC	Absolute count	B cell	Breast	rs147081874	0.00117335	0.971 (0.954, 0.989)
Transitional AC	Absolute count	B cell	Breast	rs1639898	0.000711376	0.971 (0.955, 0.988)
Transitional AC	Absolute count	B cell	Breast	rs16868356	0.00102884	0.972 (0.956, 0.989)
Transitional AC	Absolute count	B cell	Breast	rs190371014	0.000429836	0.970 (0.954, 0.987)
Transitional AC	Absolute count	B cell	Breast	rs2395904	0.00146189	0.973 (0.956, 0.989)
Transitional AC	Absolute count	B cell	Breast	rs34161184	0.000523326	0.970 (0.954, 0.987)
Transitional AC	Absolute count	B cell	Breast	rs35949974	0.00129023	0.973 (0.956, 0.989)
Transitional AC	Absolute count	B cell	Breast	rs374727947	0.00157522	0.973 (0.956, 0.990)
Transitional AC	Absolute count	B cell	Breast	rs3845834	0.000868356	0.971 (0.955, 0.988)
Transitional AC	Absolute count	B cell	Breast	rs55798372	0.00154275	0.973 (0.957, 0.990)
Transitional AC	Absolute count	B cell	Breast	rs655580	0.000359799	0.970 (0.953, 0.986)
Transitional AC	Absolute count	B cell	Breast	rs733555	0.000403842	0.970 (0.953, 0.986)
Transitional AC	Absolute count	B cell	Breast	rs75505900	0.000749865	0.971 (0.955, 0.988)
Transitional AC	Absolute count	B cell	Breast	rs75512885	0.00155383	0.973 (0.956, 0.990)
Transitional AC	Absolute count	B cell	Breast	rs76112278	0.000669042	0.971 (0.954, 0.988)
Transitional AC	Absolute count	B cell	Breast	rs77886121	0.000690767	0.971 (0.955, 0.988)
Transitional AC	Absolute count	B cell	Breast	rs78188887	0.000995223	0.969 (0.951, 0.987)
Transitional AC	Absolute count	B cell	Breast	rs78943781	0.000773933	0.971 (0.955, 0.988)
Transitional AC	Absolute count	B cell	Breast	rs8045732	0.0029845	0.975 (0.958, 0.991)
Transitional AC	Absolute count	B cell	Breast	rs8092698	0.000409798	0.970 (0.954, 0.987)
Transitional AC	Absolute count	B cell	Breast	rs929786	0.000694057	0.971 (0.954, 0.988)
Transitional AC	Absolute count	B cell	Breast	rs985222	0.00127605	0.973 (0.956, 0.989)
Transitional AC	Absolute count	B cell	Breast	All	0.000630668	0.971 (0.955, 0.988)
CD25 on IgD+ CD38- unsw mem	MFI	B cell	Breast	rs113066333	0.0129871	0.989 (0.980, 0.998)
CD25 on IgD+ CD38- unsw mem	MFI	B cell	Breast	rs114201769	0.0129287	0.989 (0.980, 0.998)
CD25 on IgD+ CD38- unsw mem	MFI	B cell	Breast	rs116270586	0.0182926	0.989 (0.980, 0.998)
CD25 on IgD+ CD38- unsw mem	MFI	B cell	Breast	rs116733551	0.0100346	0.988 (0.979, 0.997)
CD25 on IgD+ CD38- unsw mem	MFI	B cell	Breast	rs11673894	0.0122453	0.989 (0.980, 0.997)
CD25 on IgD+ CD38- unsw mem	MFI	B cell	Breast	rs117315714	0.00850748	0.987 (0.977, 0.997)
CD25 on IgD+ CD38- unsw mem	MFI	B cell	Breast	rs12122434	0.00399949	0.986 (0.977, 0.996)
CD25 on IgD+ CD38- unsw mem	MFI	B cell	Breast	rs143132954	0.0187722	0.989 (0.980, 0.998)
CD25 on IgD+ CD38- unsw mem	MFI	B cell	Breast	rs143884409	0.0109081	0.988 (0.979, 0.997)
CD25 on IgD+ CD38- unsw mem	MFI	B cell	Breast	rs148503715	0.0295813	0.988 (0.977, 0.999)
CD25 on IgD+ CD38- unsw mem	MFI	B cell	Breast	rs1509734	0.0162887	0.989 (0.980, 0.998)
CD25 on IgD+ CD38- unsw mem	MFI	B cell	Breast	rs58327586	0.00799838	0.988 (0.978, 0.997)
CD25 on IgD+ CD38- unsw mem	MFI	B cell	Breast	rs62246874	0.0105293	0.988 (0.980, 0.997)
CD25 on IgD+ CD38- unsw mem	MFI	B cell	Breast	rs72657101	0.0102752	0.988 (0.979, 0.997)
CD25 on IgD+ CD38- unsw mem	MFI	B cell	Breast	rs77910234	0.0817011	0.991 (0.981, 1.001)
CD25 on IgD+ CD38- unsw mem	MFI	B cell	Breast	rs9426902	0.00676207	0.988 (0.979, 0.997)
CD25 on IgD+ CD38- unsw mem	MFI	B cell	Breast	All	0.0104567	0.988 (0.980, 0.997)
CD11c+ CD62L- monocyte AC	Absolute count	cDC	Breast	rs10891433	0.00676166	1.020 (1.006, 1.035)
CD11c+ CD62L- monocyte AC	Absolute count	cDC	Breast	rs11213272	0.0174036	1.018 (1.003, 1.033)
CD11c+ CD62L- monocyte AC	Absolute count	cDC	Breast	rs113800324	0.00871787	1.020 (1.005, 1.035)
CD11c+ CD62L- monocyte AC	Absolute count	cDC	Breast	rs117545845	0.0176454	1.017 (1.003, 1.032)
CD11c+ CD62L- monocyte AC	Absolute count	cDC	Breast	rs11772116	0.0196709	1.017 (1.003, 1.032)
CD11c+ CD62L- monocyte AC	Absolute count	cDC	Breast	rs12277397	0.0200469	1.017 (1.003, 1.032)
CD11c+ CD62L- monocyte AC	Absolute count	cDC	Breast	rs12708874	0.017981	1.018 (1.003, 1.033)
CD11c+ CD62L- monocyte AC	Absolute count	cDC	Breast	rs13104041	0.0257018	1.017 (1.002, 1.033)
CD11c+ CD62L- monocyte AC	Absolute count	cDC	Breast	rs1407142	0.0114311	1.020 (1.004, 1.035)
CD11c+ CD62L- monocyte AC	Absolute count	cDC	Breast	rs150248455	0.0126551	1.019 (1.004, 1.034)
CD11c+ CD62L- monocyte AC	Absolute count	cDC	Breast	rs151194174	0.0148705	1.019 (1.004, 1.034)
CD11c+ CD62L- monocyte AC	Absolute count	cDC	Breast	rs17474599	0.0218882	1.018 (1.003, 1.033)
CD11c+ CD62L- monocyte AC	Absolute count	cDC	Breast	rs2404849	0.0141784	1.019 (1.004, 1.035)
CD11c+ CD62L- monocyte AC	Absolute count	cDC	Breast	rs34142458	0.0179065	1.018 (1.003, 1.034)
CD11c+ CD62L- monocyte AC	Absolute count	cDC	Breast	rs4359381	0.0108369	1.020 (1.005, 1.035)
CD11c+ CD62L- monocyte AC	Absolute count	cDC	Breast	rs4899265	0.00976276	1.020 (1.005, 1.035)
CD11c+ CD62L- monocyte AC	Absolute count	cDC	Breast	rs55971447	0.0155284	1.019 (1.004, 1.034)
CD11c+ CD62L- monocyte AC	Absolute count	cDC	Breast	rs72660177	0.0096227	1.020 (1.005, 1.035)
CD11c+ CD62L- monocyte AC	Absolute count	cDC	Breast	rs72724781	0.005847	1.022 (1.006, 1.037)
CD11c+ CD62L- monocyte AC	Absolute count	cDC	Breast	rs72830905	0.0279	1.017 (1.002, 1.033)
CD11c+ CD62L- monocyte AC	Absolute count	cDC	Breast	rs72835655	0.00535928	1.021 (1.006, 1.035)
CD11c+ CD62L- monocyte AC	Absolute count	cDC	Breast	rs75220521	0.0545534	1.018 (1.000, 1.037)
CD11c+ CD62L- monocyte AC	Absolute count	cDC	Breast	rs76524078	0.0153181	1.020 (1.004, 1.037)
CD11c+ CD62L- monocyte AC	Absolute count	cDC	Breast	rs77694582	0.00945573	1.020 (1.005, 1.035)
CD11c+ CD62L- monocyte AC	Absolute count	cDC	Breast	rs9894233	0.0186481	1.018 (1.003, 1.034)
CD11c+ CD62L- monocyte AC	Absolute count	cDC	Breast	All	0.0125998	1.019 (1.004, 1.034)
CD62L- HLA DR++ monocyte AC	Absolute count	cDC	Breast	rs10759491	0.00648997	1.036 (1.010, 1.063)
CD62L- HLA DR++ monocyte AC	Absolute count	cDC	Breast	rs10887149	0.0188646	1.033 (1.005, 1.061)
CD62L- HLA DR++ monocyte AC	Absolute count	cDC	Breast	rs10948829	0.0145238	1.034 (1.007, 1.062)
CD62L- HLA DR++ monocyte AC	Absolute count	cDC	Breast	rs115431394	0.0097223	1.036 (1.009, 1.065)
CD62L- HLA DR++ monocyte AC	Absolute count	cDC	Breast	rs116247860	0.0291416	1.030 (1.003, 1.057)
CD62L- HLA DR++ monocyte AC	Absolute count	cDC	Breast	rs116605385	0.0113866	1.036 (1.008, 1.064)
CD62L- HLA DR++ monocyte AC	Absolute count	cDC	Breast	rs117545845	0.0310876	1.029 (1.003, 1.056)
CD62L- HLA DR++ monocyte AC	Absolute count	cDC	Breast	rs1320172	0.0311071	1.030 (1.003, 1.058)
CD62L- HLA DR++ monocyte AC	Absolute count	cDC	Breast	rs139554006	0.00490883	1.036 (1.011, 1.062)
CD62L- HLA DR++ monocyte AC	Absolute count	cDC	Breast	rs144348353	0.0118684	1.034 (1.007, 1.061)
CD62L- HLA DR++ monocyte AC	Absolute count	cDC	Breast	rs148420500	0.0302307	1.030 (1.003, 1.059)
CD62L- HLA DR++ monocyte AC	Absolute count	cDC	Breast	rs2240899	0.0183906	1.033 (1.005, 1.061)
CD62L- HLA DR++ monocyte AC	Absolute count	cDC	Breast	rs28680389	0.0331447	1.030 (1.002, 1.058)
CD62L- HLA DR++ monocyte AC	Absolute count	cDC	Breast	rs3797612	0.0132889	1.034 (1.007, 1.062)
CD62L- HLA DR++ monocyte AC	Absolute count	cDC	Breast	rs4899265	0.00975558	1.035 (1.008, 1.063)
CD62L- HLA DR++ monocyte AC	Absolute count	cDC	Breast	rs7190107	0.0231514	1.029 (1.004, 1.055)
CD62L- HLA DR++ monocyte AC	Absolute count	cDC	Breast	rs7437802	0.0304763	1.029 (1.003, 1.057)
CD62L- HLA DR++ monocyte AC	Absolute count	cDC	Breast	rs74805957	0.0195522	1.032 (1.005, 1.061)
CD62L- HLA DR++ monocyte AC	Absolute count	cDC	Breast	rs76283310	0.0222783	1.035 (1.005, 1.066)
CD62L- HLA DR++ monocyte AC	Absolute count	cDC	Breast	rs938447	0.0350932	1.028 (1.002, 1.055)
CD62L- HLA DR++ monocyte AC	Absolute count	cDC	Breast	All	0.0152431	1.032 (1.006, 1.060)
CD11c on CD62L+ myeloid DC	MFI	cDC	Breast	rs113167560	0.012539	1.019 (1.004, 1.034)
CD11c on CD62L+ myeloid DC	MFI	cDC	Breast	rs113404848	0.0190207	1.018 (1.003, 1.033)
CD11c on CD62L+ myeloid DC	MFI	cDC	Breast	rs12529747	0.0215015	1.017 (1.003, 1.032)
CD11c on CD62L+ myeloid DC	MFI	cDC	Breast	rs12927491	0.0220109	1.017 (1.002, 1.032)
CD11c on CD62L+ myeloid DC	MFI	cDC	Breast	rs13255633	0.0302187	1.016 (1.002, 1.031)
CD11c on CD62L+ myeloid DC	MFI	cDC	Breast	rs138069865	0.0341893	1.017 (1.001, 1.033)
CD11c on CD62L+ myeloid DC	MFI	cDC	Breast	rs139294330	0.0202519	1.018 (1.003, 1.033)
CD11c on CD62L+ myeloid DC	MFI	cDC	Breast	rs139790161	0.022049	1.017 (1.002, 1.032)
CD11c on CD62L+ myeloid DC	MFI	cDC	Breast	rs147556261	0.0146711	1.018 (1.004, 1.033)
CD11c on CD62L+ myeloid DC	MFI	cDC	Breast	rs148343003	0.0124295	1.020 (1.004, 1.037)
CD11c on CD62L+ myeloid DC	MFI	cDC	Breast	rs149231875	0.0234133	1.017 (1.002, 1.032)
CD11c on CD62L+ myeloid DC	MFI	cDC	Breast	rs149922594	0.0569959	1.015 (1.000, 1.030)
CD11c on CD62L+ myeloid DC	MFI	cDC	Breast	rs16881169	0.0272128	1.017 (1.002, 1.032)
CD11c on CD62L+ myeloid DC	MFI	cDC	Breast	rs17314359	0.0217234	1.017 (1.003, 1.032)
CD11c on CD62L+ myeloid DC	MFI	cDC	Breast	rs17481824	0.0121294	1.019 (1.004, 1.034)
CD11c on CD62L+ myeloid DC	MFI	cDC	Breast	rs185038925	0.0297785	1.016 (1.002, 1.031)
CD11c on CD62L+ myeloid DC	MFI	cDC	Breast	rs1887757	0.0106255	1.019 (1.004, 1.035)
CD11c on CD62L+ myeloid DC	MFI	cDC	Breast	rs2541232	0.0302869	1.016 (1.002, 1.032)
CD11c on CD62L+ myeloid DC	MFI	cDC	Breast	rs34136392	0.0187671	1.018 (1.003, 1.033)
CD11c on CD62L+ myeloid DC	MFI	cDC	Breast	rs34514236	0.0165614	1.018 (1.003, 1.033)
CD11c on CD62L+ myeloid DC	MFI	cDC	Breast	rs4493054	0.108716	1.013 (0.997, 1.029)
CD11c on CD62L+ myeloid DC	MFI	cDC	Breast	rs4592764	0.0403483	1.016 (1.001, 1.031)
CD11c on CD62L+ myeloid DC	MFI	cDC	Breast	rs4654818	0.0194732	1.018 (1.003, 1.033)
CD11c on CD62L+ myeloid DC	MFI	cDC	Breast	rs71652355	0.0148586	1.018 (1.004, 1.033)
CD11c on CD62L+ myeloid DC	MFI	cDC	Breast	rs72672205	0.0355563	1.016 (1.001, 1.031)
CD11c on CD62L+ myeloid DC	MFI	cDC	Breast	rs72732223	0.0188841	1.018 (1.003, 1.033)
CD11c on CD62L+ myeloid DC	MFI	cDC	Breast	rs75841521	0.0293854	1.016 (1.002, 1.031)
CD11c on CD62L+ myeloid DC	MFI	cDC	Breast	rs76225503	0.0159363	1.018 (1.003, 1.033)
CD11c on CD62L+ myeloid DC	MFI	cDC	Breast	rs778233	0.0160111	1.018 (1.003, 1.033)
CD11c on CD62L+ myeloid DC	MFI	cDC	Breast	rs79355481	0.023626	1.017 (1.002, 1.032)
CD11c on CD62L+ myeloid DC	MFI	cDC	Breast	rs79792171	0.0187165	1.018 (1.003, 1.033)
CD11c on CD62L+ myeloid DC	MFI	cDC	Breast	rs9856506	0.0193283	1.018 (1.003, 1.033)
CD11c on CD62L+ myeloid DC	MFI	cDC	Breast	All	0.0205277	1.017 (1.003, 1.032)
CD11c on granulocyte	MFI	cDC	Breast	rs10756625	0.0140968	1.021 (1.004, 1.038)
CD11c on granulocyte	MFI	cDC	Breast	rs113861918	0.0291106	1.019 (1.002, 1.036)
CD11c on granulocyte	MFI	cDC	Breast	rs114393604	0.0179645	1.022 (1.004, 1.040)
CD11c on granulocyte	MFI	cDC	Breast	rs117041067	0.0199338	1.020 (1.003, 1.037)
CD11c on granulocyte	MFI	cDC	Breast	rs11719519	0.0118418	1.022 (1.005, 1.039)
CD11c on granulocyte	MFI	cDC	Breast	rs117596617	0.0199335	1.020 (1.003, 1.037)
CD11c on granulocyte	MFI	cDC	Breast	rs11841867	0.0158115	1.021 (1.004, 1.038)
CD11c on granulocyte	MFI	cDC	Breast	rs12122013	0.0190978	1.020 (1.003, 1.038)
CD11c on granulocyte	MFI	cDC	Breast	rs1231330	0.027549	1.019 (1.002, 1.036)
CD11c on granulocyte	MFI	cDC	Breast	rs13110782	0.0316257	1.018 (1.002, 1.035)
CD11c on granulocyte	MFI	cDC	Breast	rs138075266	0.00798496	1.023 (1.006, 1.041)
CD11c on granulocyte	MFI	cDC	Breast	rs139788044	0.0189001	1.020 (1.003, 1.038)
CD11c on granulocyte	MFI	cDC	Breast	rs144638810	0.0336942	1.018 (1.001, 1.035)
CD11c on granulocyte	MFI	cDC	Breast	rs16947237	0.0432472	1.017 (1.001, 1.034)
CD11c on granulocyte	MFI	cDC	Breast	rs1801274	0.0786978	1.016 (0.998, 1.034)
CD11c on granulocyte	MFI	cDC	Breast	rs2026075	0.0214589	1.020 (1.003, 1.037)
CD11c on granulocyte	MFI	cDC	Breast	rs28432694	0.0108313	1.022 (1.005, 1.039)
CD11c on granulocyte	MFI	cDC	Breast	rs321911	0.0163064	1.021 (1.004, 1.038)
CD11c on granulocyte	MFI	cDC	Breast	rs34744703	0.00929816	1.022 (1.005, 1.039)
CD11c on granulocyte	MFI	cDC	Breast	rs35852864	0.0210973	1.020 (1.003, 1.037)
CD11c on granulocyte	MFI	cDC	Breast	rs4743771	0.0438014	1.017 (1.000, 1.034)
CD11c on granulocyte	MFI	cDC	Breast	rs55828113	0.0203404	1.020 (1.003, 1.038)
CD11c on granulocyte	MFI	cDC	Breast	rs7529060	0.0123781	1.021 (1.005, 1.039)
CD11c on granulocyte	MFI	cDC	Breast	rs78304446	0.0253167	1.019 (1.002, 1.037)
CD11c on granulocyte	MFI	cDC	Breast	rs79027362	0.0154125	1.021 (1.004, 1.038)
CD11c on granulocyte	MFI	cDC	Breast	rs8046381	0.0720297	1.016 (0.999, 1.033)
CD11c on granulocyte	MFI	cDC	Breast	rs9671321	0.0182416	1.021 (1.003, 1.038)
CD11c on granulocyte	MFI	cDC	Breast	rs9923916	0.023537	1.020 (1.003, 1.037)
CD11c on granulocyte	MFI	cDC	Breast	All	0.0184098	1.020 (1.003, 1.037)
CM DN (CD4-CD8-) %DN	Relative count	Maturation stages of T cell	Breast	rs114405373	0.0292682	0.982 (0.966, 0.998)
CM DN (CD4-CD8-) %DN	Relative count	Maturation stages of T cell	Breast	rs11643091	0.0266992	0.982 (0.966, 0.998)
CM DN (CD4-CD8-) %DN	Relative count	Maturation stages of T cell	Breast	rs13439307	0.0490501	0.984 (0.968, 1.000)
CM DN (CD4-CD8-) %DN	Relative count	Maturation stages of T cell	Breast	rs137899310	0.0517518	0.983 (0.966, 1.000)
CM DN (CD4-CD8-) %DN	Relative count	Maturation stages of T cell	Breast	rs140471174	0.0277989	0.981 (0.965, 0.998)
CM DN (CD4-CD8-) %DN	Relative count	Maturation stages of T cell	Breast	rs2681072	0.0236418	0.981 (0.966, 0.998)
CM DN (CD4-CD8-) %DN	Relative count	Maturation stages of T cell	Breast	rs335577	0.0405899	0.983 (0.968, 0.999)
CM DN (CD4-CD8-) %DN	Relative count	Maturation stages of T cell	Breast	rs36108327	0.0307003	0.981 (0.964, 0.998)
CM DN (CD4-CD8-) %DN	Relative count	Maturation stages of T cell	Breast	rs3744246	0.0332934	0.983 (0.967, 0.999)
CM DN (CD4-CD8-) %DN	Relative count	Maturation stages of T cell	Breast	rs41297739	0.0212851	0.981 (0.966, 0.997)
CM DN (CD4-CD8-) %DN	Relative count	Maturation stages of T cell	Breast	rs4421367	0.0275275	0.982 (0.966, 0.998)
CM DN (CD4-CD8-) %DN	Relative count	Maturation stages of T cell	Breast	rs60174111	0.0708721	0.985 (0.969, 1.001)
CM DN (CD4-CD8-) %DN	Relative count	Maturation stages of T cell	Breast	rs6056743	0.0260006	0.982 (0.966, 0.998)
CM DN (CD4-CD8-) %DN	Relative count	Maturation stages of T cell	Breast	rs62081513	0.0359627	0.981 (0.963, 0.999)
CM DN (CD4-CD8-) %DN	Relative count	Maturation stages of T cell	Breast	rs62107683	0.045329	0.984 (0.968, 1.000)
CM DN (CD4-CD8-) %DN	Relative count	Maturation stages of T cell	Breast	rs6443820	0.0233913	0.982 (0.966, 0.997)
CM DN (CD4-CD8-) %DN	Relative count	Maturation stages of T cell	Breast	rs74902462	0.0583125	0.984 (0.967, 1.001)
CM DN (CD4-CD8-) %DN	Relative count	Maturation stages of T cell	Breast	rs77759734	0.0295698	0.982 (0.966, 0.998)
CM DN (CD4-CD8-) %DN	Relative count	Maturation stages of T cell	Breast	All	0.0294745	0.982 (0.967, 0.998)
Naive DN (CD4-CD8-) %DN	Relative count	Maturation stages of T cell	Breast	rs114187856	0.159755	1.013 (0.995, 1.031)
Naive DN (CD4-CD8-) %DN	Relative count	Maturation stages of T cell	Breast	rs1252165	0.037323	1.019 (1.001, 1.038)
Naive DN (CD4-CD8-) %DN	Relative count	Maturation stages of T cell	Breast	rs12537183	0.0616459	1.017 (0.999, 1.034)
Naive DN (CD4-CD8-) %DN	Relative count	Maturation stages of T cell	Breast	rs1264345	0.0405986	1.018 (1.001, 1.036)
Naive DN (CD4-CD8-) %DN	Relative count	Maturation stages of T cell	Breast	rs1290035	0.025806	1.020 (1.002, 1.037)
Naive DN (CD4-CD8-) %DN	Relative count	Maturation stages of T cell	Breast	rs13339407	0.0485103	1.018 (1.000, 1.035)
Naive DN (CD4-CD8-) %DN	Relative count	Maturation stages of T cell	Breast	rs13359589	0.0199562	1.023 (1.004, 1.043)
Naive DN (CD4-CD8-) %DN	Relative count	Maturation stages of T cell	Breast	rs139496000	0.0426739	1.018 (1.001, 1.036)
Naive DN (CD4-CD8-) %DN	Relative count	Maturation stages of T cell	Breast	rs140929446	0.0387999	1.018 (1.001, 1.036)
Naive DN (CD4-CD8-) %DN	Relative count	Maturation stages of T cell	Breast	rs141935759	0.0415741	1.018 (1.001, 1.036)
Naive DN (CD4-CD8-) %DN	Relative count	Maturation stages of T cell	Breast	rs142540458	0.0148948	1.023 (1.004, 1.042)
Naive DN (CD4-CD8-) %DN	Relative count	Maturation stages of T cell	Breast	rs148768795	0.0525114	1.017 (1.000, 1.035)
Naive DN (CD4-CD8-) %DN	Relative count	Maturation stages of T cell	Breast	rs149159104	0.033296	1.019 (1.001, 1.036)
Naive DN (CD4-CD8-) %DN	Relative count	Maturation stages of T cell	Breast	rs149868216	0.0398368	1.018 (1.001, 1.036)
Naive DN (CD4-CD8-) %DN	Relative count	Maturation stages of T cell	Breast	rs17608925	0.0370994	1.018 (1.001, 1.036)
Naive DN (CD4-CD8-) %DN	Relative count	Maturation stages of T cell	Breast	rs2331387	0.0191358	1.021 (1.003, 1.038)
Naive DN (CD4-CD8-) %DN	Relative count	Maturation stages of T cell	Breast	rs2988087	0.0257263	1.020 (1.002, 1.037)
Naive DN (CD4-CD8-) %DN	Relative count	Maturation stages of T cell	Breast	rs332818	0.0430321	1.018 (1.001, 1.036)
Naive DN (CD4-CD8-) %DN	Relative count	Maturation stages of T cell	Breast	rs4386870	0.0334835	1.019 (1.001, 1.037)
Naive DN (CD4-CD8-) %DN	Relative count	Maturation stages of T cell	Breast	rs4504704	0.0411148	1.018 (1.001, 1.036)
Naive DN (CD4-CD8-) %DN	Relative count	Maturation stages of T cell	Breast	rs55748312	0.0479673	1.018 (1.000, 1.035)
Naive DN (CD4-CD8-) %DN	Relative count	Maturation stages of T cell	Breast	rs755280	0.0618121	1.017 (0.999, 1.034)
Naive DN (CD4-CD8-) %DN	Relative count	Maturation stages of T cell	Breast	rs76313555	0.0394608	1.019 (1.001, 1.037)
Naive DN (CD4-CD8-) %DN	Relative count	Maturation stages of T cell	Breast	rs7699349	0.0212951	1.020 (1.003, 1.038)
Naive DN (CD4-CD8-) %DN	Relative count	Maturation stages of T cell	Breast	All	0.0346223	1.019 (1.001, 1.036)
HLA DR on CD14- CD16+ monocyte	MFI	Monocyte	Breast	rs112421400	0.0547635	0.981 (0.962, 1.000)
HLA DR on CD14- CD16+ monocyte	MFI	Monocyte	Breast	rs115316399	0.0528976	0.979 (0.958, 1.000)
HLA DR on CD14- CD16+ monocyte	MFI	Monocyte	Breast	rs116616227	0.0514357	0.979 (0.958, 1.000)
HLA DR on CD14- CD16+ monocyte	MFI	Monocyte	Breast	rs116671810	0.0571645	0.979 (0.959, 1.001)
HLA DR on CD14- CD16+ monocyte	MFI	Monocyte	Breast	rs117912317	0.0534483	0.979 (0.958, 1.000)
HLA DR on CD14- CD16+ monocyte	MFI	Monocyte	Breast	rs118138479	0.104392	0.983 (0.962, 1.004)
HLA DR on CD14- CD16+ monocyte	MFI	Monocyte	Breast	rs13076004	0.0518422	0.979 (0.957, 1.000)
HLA DR on CD14- CD16+ monocyte	MFI	Monocyte	Breast	rs139411978	0.045524	0.978 (0.957, 1.000)
HLA DR on CD14- CD16+ monocyte	MFI	Monocyte	Breast	rs142856632	0.0502884	0.979 (0.958, 1.000)
HLA DR on CD14- CD16+ monocyte	MFI	Monocyte	Breast	rs2297606	0.0315565	0.977 (0.957, 0.998)
HLA DR on CD14- CD16+ monocyte	MFI	Monocyte	Breast	rs2517742	0.0785642	0.981 (0.959, 1.002)
HLA DR on CD14- CD16+ monocyte	MFI	Monocyte	Breast	rs3118368	0.09833	0.983 (0.964, 1.003)
HLA DR on CD14- CD16+ monocyte	MFI	Monocyte	Breast	rs35771607	0.0377519	0.977 (0.956, 0.999)
HLA DR on CD14- CD16+ monocyte	MFI	Monocyte	Breast	rs492899	0.0492781	0.978 (0.957, 1.000)
HLA DR on CD14- CD16+ monocyte	MFI	Monocyte	Breast	rs56353032	0.060708	0.979 (0.958, 1.001)
HLA DR on CD14- CD16+ monocyte	MFI	Monocyte	Breast	rs577546	0.0695934	0.980 (0.960, 1.002)
HLA DR on CD14- CD16+ monocyte	MFI	Monocyte	Breast	rs6808893	0.0214708	0.976 (0.955, 0.996)
HLA DR on CD14- CD16+ monocyte	MFI	Monocyte	Breast	rs6917212	0.115128	0.980 (0.956, 1.005)
HLA DR on CD14- CD16+ monocyte	MFI	Monocyte	Breast	rs6925683	0.0703334	0.980 (0.958, 1.002)
HLA DR on CD14- CD16+ monocyte	MFI	Monocyte	Breast	rs7297160	0.0498285	0.978 (0.957, 1.000)
HLA DR on CD14- CD16+ monocyte	MFI	Monocyte	Breast	rs73499473	0.0165893	0.973 (0.952, 0.995)
HLA DR on CD14- CD16+ monocyte	MFI	Monocyte	Breast	rs7753826	0.0463457	0.978 (0.957, 1.000)
HLA DR on CD14- CD16+ monocyte	MFI	Monocyte	Breast	rs8057874	0.0731617	0.981 (0.960, 1.002)
HLA DR on CD14- CD16+ monocyte	MFI	Monocyte	Breast	rs9267958	0.0430218	0.977 (0.955, 0.999)
HLA DR on CD14- CD16+ monocyte	MFI	Monocyte	Breast	rs9269109	0.0743399	0.979 (0.957, 1.002)
HLA DR on CD14- CD16+ monocyte	MFI	Monocyte	Breast	All	0.0496461	0.979 (0.958, 1.000)
CCR2 on CD14- CD16-	MFI	Monocyte	Breast	rs11655786	0.0329284	0.979 (0.961, 0.998)
CCR2 on CD14- CD16-	MFI	Monocyte	Breast	rs117383806	0.0359606	0.979 (0.961, 0.999)
CCR2 on CD14- CD16-	MFI	Monocyte	Breast	rs139270458	0.0352551	0.980 (0.961, 0.999)
CCR2 on CD14- CD16-	MFI	Monocyte	Breast	rs140264318	0.0798013	0.983 (0.964, 1.002)
CCR2 on CD14- CD16-	MFI	Monocyte	Breast	rs141988029	0.381738	0.990 (0.966, 1.013)
CCR2 on CD14- CD16-	MFI	Monocyte	Breast	rs144044548	0.0358086	0.980 (0.961, 0.999)
CCR2 on CD14- CD16-	MFI	Monocyte	Breast	rs144199265	0.0542255	0.981 (0.963, 1.000)
CCR2 on CD14- CD16-	MFI	Monocyte	Breast	rs17608966	0.0227381	0.978 (0.959, 0.997)
CCR2 on CD14- CD16-	MFI	Monocyte	Breast	rs1800973	0.031117	0.979 (0.960, 0.998)
CCR2 on CD14- CD16-	MFI	Monocyte	Breast	rs188482110	0.125917	0.985 (0.966, 1.004)
CCR2 on CD14- CD16-	MFI	Monocyte	Breast	rs28692786	0.0260944	0.978 (0.960, 0.997)
CCR2 on CD14- CD16-	MFI	Monocyte	Breast	rs2973741	0.0449008	0.981 (0.962, 1.000)
CCR2 on CD14- CD16-	MFI	Monocyte	Breast	rs3793333	0.0338465	0.979 (0.961, 0.998)
CCR2 on CD14- CD16-	MFI	Monocyte	Breast	rs6417105	0.0257479	0.978 (0.960, 0.997)
CCR2 on CD14- CD16-	MFI	Monocyte	Breast	rs7131521	0.0491031	0.981 (0.963, 1.000)
CCR2 on CD14- CD16-	MFI	Monocyte	Breast	rs762789	0.0373911	0.979 (0.960, 0.999)
CCR2 on CD14- CD16-	MFI	Monocyte	Breast	rs76373756	0.0308899	0.979 (0.960, 0.998)
CCR2 on CD14- CD16-	MFI	Monocyte	Breast	rs77465361	0.0565966	0.982 (0.963, 1.001)
CCR2 on CD14- CD16-	MFI	Monocyte	Breast	rs9825805	0.0216411	0.978 (0.959, 0.997)
CCR2 on CD14- CD16-	MFI	Monocyte	Breast	All	0.0392527	0.980 (0.962, 0.999)
CD45 on CD33br HLA DR+ CD14-	MFI	Myeloid cell	Breast	rs10744547	0.00622511	1.030 (1.008, 1.052)
CD45 on CD33br HLA DR+ CD14-	MFI	Myeloid cell	Breast	rs11234542	0.0176556	1.027 (1.005, 1.049)
CD45 on CD33br HLA DR+ CD14-	MFI	Myeloid cell	Breast	rs1181554	0.00415287	1.031 (1.010, 1.053)
CD45 on CD33br HLA DR+ CD14-	MFI	Myeloid cell	Breast	rs12970861	0.00903079	1.028 (1.007, 1.050)
CD45 on CD33br HLA DR+ CD14-	MFI	Myeloid cell	Breast	rs143599997	0.014613	1.026 (1.005, 1.048)
CD45 on CD33br HLA DR+ CD14-	MFI	Myeloid cell	Breast	rs149629736	0.00459556	1.030 (1.009, 1.052)
CD45 on CD33br HLA DR+ CD14-	MFI	Myeloid cell	Breast	rs1580715	0.0186789	1.025 (1.004, 1.047)
CD45 on CD33br HLA DR+ CD14-	MFI	Myeloid cell	Breast	rs17429361	0.0100627	1.028 (1.007, 1.051)
CD45 on CD33br HLA DR+ CD14-	MFI	Myeloid cell	Breast	rs36154713	0.0171364	1.025 (1.004, 1.046)
CD45 on CD33br HLA DR+ CD14-	MFI	Myeloid cell	Breast	rs3825436	0.0142461	1.027 (1.005, 1.049)
CD45 on CD33br HLA DR+ CD14-	MFI	Myeloid cell	Breast	rs62366654	0.00454634	1.031 (1.010, 1.053)
CD45 on CD33br HLA DR+ CD14-	MFI	Myeloid cell	Breast	rs72677097	0.00424919	1.031 (1.010, 1.053)
CD45 on CD33br HLA DR+ CD14-	MFI	Myeloid cell	Breast	rs72761150	0.00072865	1.033 (1.014, 1.053)
CD45 on CD33br HLA DR+ CD14-	MFI	Myeloid cell	Breast	rs73264490	0.00605704	1.030 (1.008, 1.051)
CD45 on CD33br HLA DR+ CD14-	MFI	Myeloid cell	Breast	rs75276852	0.012243	1.027 (1.006, 1.049)
CD45 on CD33br HLA DR+ CD14-	MFI	Myeloid cell	Breast	rs7722937	0.0352731	1.021 (1.001, 1.040)
CD45 on CD33br HLA DR+ CD14-	MFI	Myeloid cell	Breast	rs9809259	0.0044681	1.031 (1.010, 1.053)
CD45 on CD33br HLA DR+ CD14-	MFI	Myeloid cell	Breast	All	0.00652855	1.028 (1.008, 1.049)
CD33dim HLA DR+ CD11b+ AC	Absolute count	Myeloid cell	Breast	rs10011663	0.00203857	1.019 (1.007, 1.032)
CD33dim HLA DR+ CD11b+ AC	Absolute count	Myeloid cell	Breast	rs10025005	0.00255499	1.019 (1.007, 1.031)
CD33dim HLA DR+ CD11b+ AC	Absolute count	Myeloid cell	Breast	rs11594395	0.00224007	1.019 (1.007, 1.032)
CD33dim HLA DR+ CD11b+ AC	Absolute count	Myeloid cell	Breast	rs11631677	0.00180851	1.020 (1.007, 1.032)
CD33dim HLA DR+ CD11b+ AC	Absolute count	Myeloid cell	Breast	rs11709025	0.00800483	1.017 (1.004, 1.029)
CD33dim HLA DR+ CD11b+ AC	Absolute count	Myeloid cell	Breast	rs1201940	0.0037353	1.018 (1.006, 1.031)
CD33dim HLA DR+ CD11b+ AC	Absolute count	Myeloid cell	Breast	rs141080550	0.00244106	1.019 (1.007, 1.031)
CD33dim HLA DR+ CD11b+ AC	Absolute count	Myeloid cell	Breast	rs143383466	0.00114273	1.022 (1.009, 1.035)
CD33dim HLA DR+ CD11b+ AC	Absolute count	Myeloid cell	Breast	rs144894656	0.0034925	1.018 (1.006, 1.031)
CD33dim HLA DR+ CD11b+ AC	Absolute count	Myeloid cell	Breast	rs145231100	0.00256191	1.019 (1.007, 1.031)
CD33dim HLA DR+ CD11b+ AC	Absolute count	Myeloid cell	Breast	rs148937000	0.00258375	1.019 (1.007, 1.032)
CD33dim HLA DR+ CD11b+ AC	Absolute count	Myeloid cell	Breast	rs17721845	0.00291058	1.019 (1.006, 1.031)
CD33dim HLA DR+ CD11b+ AC	Absolute count	Myeloid cell	Breast	rs1801274	0.0100472	1.017 (1.004, 1.029)
CD33dim HLA DR+ CD11b+ AC	Absolute count	Myeloid cell	Breast	rs192715019	0.0029774	1.018 (1.006, 1.031)
CD33dim HLA DR+ CD11b+ AC	Absolute count	Myeloid cell	Breast	rs2726816	0.00274359	1.019 (1.006, 1.031)
CD33dim HLA DR+ CD11b+ AC	Absolute count	Myeloid cell	Breast	rs2868992	0.00523156	1.018 (1.005, 1.030)
CD33dim HLA DR+ CD11b+ AC	Absolute count	Myeloid cell	Breast	rs331126	0.0040753	1.018 (1.006, 1.031)
CD33dim HLA DR+ CD11b+ AC	Absolute count	Myeloid cell	Breast	rs4606283	0.0025152	1.019 (1.007, 1.031)
CD33dim HLA DR+ CD11b+ AC	Absolute count	Myeloid cell	Breast	rs58051708	0.00768044	1.017 (1.004, 1.029)
CD33dim HLA DR+ CD11b+ AC	Absolute count	Myeloid cell	Breast	rs62146115	0.00326171	1.018 (1.006, 1.031)
CD33dim HLA DR+ CD11b+ AC	Absolute count	Myeloid cell	Breast	rs62362950	0.00257811	1.019 (1.007, 1.032)
CD33dim HLA DR+ CD11b+ AC	Absolute count	Myeloid cell	Breast	rs71596080	0.0015559	1.020 (1.008, 1.032)
CD33dim HLA DR+ CD11b+ AC	Absolute count	Myeloid cell	Breast	rs73716755	0.00243597	1.019 (1.007, 1.031)
CD33dim HLA DR+ CD11b+ AC	Absolute count	Myeloid cell	Breast	rs74638799	0.0025603	1.019 (1.007, 1.031)
CD33dim HLA DR+ CD11b+ AC	Absolute count	Myeloid cell	Breast	rs74851637	0.00244365	1.019 (1.007, 1.032)
CD33dim HLA DR+ CD11b+ AC	Absolute count	Myeloid cell	Breast	rs76640602	0.00218424	1.019 (1.007, 1.032)
CD33dim HLA DR+ CD11b+ AC	Absolute count	Myeloid cell	Breast	rs78173101	0.00657069	1.017 (1.005, 1.030)
CD33dim HLA DR+ CD11b+ AC	Absolute count	Myeloid cell	Breast	rs9510371	0.00198676	1.020 (1.007, 1.032)
CD33dim HLA DR+ CD11b+ AC	Absolute count	Myeloid cell	Breast	rs9524403	0.000708348	1.022 (1.009, 1.035)
CD33dim HLA DR+ CD11b+ AC	Absolute count	Myeloid cell	Breast	All	0.00243883	1.019 (1.007, 1.031)
CD11b on Mo MDSC	MFI	Myeloid cell	Breast	rs11232457	0.0101685	1.015 (1.004, 1.027)
CD11b on Mo MDSC	MFI	Myeloid cell	Breast	rs12073174	0.00770603	1.016 (1.004, 1.028)
CD11b on Mo MDSC	MFI	Myeloid cell	Breast	rs142164490	0.01415	1.015 (1.003, 1.027)
CD11b on Mo MDSC	MFI	Myeloid cell	Breast	rs146739860	0.00623141	1.016 (1.005, 1.028)
CD11b on Mo MDSC	MFI	Myeloid cell	Breast	rs148428675	0.0559779	1.013 (1.000, 1.027)
CD11b on Mo MDSC	MFI	Myeloid cell	Breast	rs1499516	0.00507576	1.017 (1.005, 1.029)
CD11b on Mo MDSC	MFI	Myeloid cell	Breast	rs16831677	0.0069505	1.016 (1.004, 1.028)
CD11b on Mo MDSC	MFI	Myeloid cell	Breast	rs17157063	0.00367543	1.018 (1.006, 1.031)
CD11b on Mo MDSC	MFI	Myeloid cell	Breast	rs1801274	0.0529235	1.013 (1.000, 1.026)
CD11b on Mo MDSC	MFI	Myeloid cell	Breast	rs2997983	0.00911524	1.016 (1.004, 1.028)
CD11b on Mo MDSC	MFI	Myeloid cell	Breast	rs35417041	0.0137618	1.015 (1.003, 1.027)
CD11b on Mo MDSC	MFI	Myeloid cell	Breast	rs62032592	0.00465117	1.017 (1.005, 1.029)
CD11b on Mo MDSC	MFI	Myeloid cell	Breast	rs72835003	0.00517929	1.017 (1.005, 1.029)
CD11b on Mo MDSC	MFI	Myeloid cell	Breast	rs74545702	0.0145859	1.015 (1.003, 1.026)
CD11b on Mo MDSC	MFI	Myeloid cell	Breast	rs7579789	0.00782115	1.016 (1.004, 1.028)
CD11b on Mo MDSC	MFI	Myeloid cell	Breast	rs77400868	0.00774845	1.016 (1.004, 1.028)
CD11b on Mo MDSC	MFI	Myeloid cell	Breast	rs7750629	0.00962346	1.016 (1.004, 1.027)
CD11b on Mo MDSC	MFI	Myeloid cell	Breast	All	0.00787421	1.016 (1.004, 1.027)
HLA DR++ monocyte %leukocyte	Relative count	TBNK	Breast	rs115589615	0.00593432	0.965 (0.940, 0.990)
HLA DR++ monocyte %leukocyte	Relative count	TBNK	Breast	rs2760157	0.00921837	0.965 (0.939, 0.991)
HLA DR++ monocyte %leukocyte	Relative count	TBNK	Breast	rs2923002	0.0465284	0.975 (0.950, 1.000)
HLA DR++ monocyte %leukocyte	Relative count	TBNK	Breast	rs35478452	0.00895122	0.965 (0.939, 0.991)
HLA DR++ monocyte %leukocyte	Relative count	TBNK	Breast	rs4714556	0.00158044	0.962 (0.939, 0.985)
HLA DR++ monocyte %leukocyte	Relative count	TBNK	Breast	rs76115039	0.0202482	0.965 (0.937, 0.995)
HLA DR++ monocyte %leukocyte	Relative count	TBNK	Breast	rs9270591	0.0455498	0.969 (0.939, 0.999)
HLA DR++ monocyte %leukocyte	Relative count	TBNK	Breast	rs9296042	0.025895	0.970 (0.945, 0.996)
HLA DR++ monocyte %leukocyte	Relative count	TBNK	Breast	rs9439732	0.00344802	0.964 (0.940, 0.988)
HLA DR++ monocyte %leukocyte	Relative count	TBNK	Breast	rs9615878	0.0169821	0.969 (0.944, 0.994)
HLA DR++ monocyte %leukocyte	Relative count	TBNK	Breast	All	0.00788777	0.967 (0.943, 0.991)
CD45 on HLA DR+ CD4+	MFI	TBNK	Breast	rs112341592	0.00700427	0.993 (0.987, 0.998)
CD45 on HLA DR+ CD4+	MFI	TBNK	Breast	rs115732316	0.384583	0.993 (0.978, 1.008)
CD45 on HLA DR+ CD4+	MFI	TBNK	Breast	rs117486308	0.00688219	0.993 (0.987, 0.998)
CD45 on HLA DR+ CD4+	MFI	TBNK	Breast	rs148669043	0.0059943	0.992 (0.987, 0.998)
CD45 on HLA DR+ CD4+	MFI	TBNK	Breast	rs150842259	0.00321904	0.992 (0.986, 0.997)
CD45 on HLA DR+ CD4+	MFI	TBNK	Breast	rs2092305	0.00482539	0.992 (0.987, 0.998)
CD45 on HLA DR+ CD4+	MFI	TBNK	Breast	rs2226358	0.0070835	0.993 (0.987, 0.998)
CD45 on HLA DR+ CD4+	MFI	TBNK	Breast	rs3764232	0.00601231	0.992 (0.987, 0.998)
CD45 on HLA DR+ CD4+	MFI	TBNK	Breast	rs4551142	0.00632102	0.993 (0.987, 0.998)
CD45 on HLA DR+ CD4+	MFI	TBNK	Breast	rs537480011	0.00561844	0.992 (0.987, 0.998)
CD45 on HLA DR+ CD4+	MFI	TBNK	Breast	rs62032949	0.00587971	0.992 (0.987, 0.998)
CD45 on HLA DR+ CD4+	MFI	TBNK	Breast	rs66546311	0.00544826	0.992 (0.987, 0.998)
CD45 on HLA DR+ CD4+	MFI	TBNK	Breast	rs71575076	0.00719435	0.993 (0.987, 0.998)
CD45 on HLA DR+ CD4+	MFI	TBNK	Breast	rs72770017	0.0072305	0.993 (0.987, 0.998)
CD45 on HLA DR+ CD4+	MFI	TBNK	Breast	rs730220	0.00499269	0.992 (0.987, 0.998)
CD45 on HLA DR+ CD4+	MFI	TBNK	Breast	rs78073915	0.00589651	0.992 (0.987, 0.998)
CD45 on HLA DR+ CD4+	MFI	TBNK	Breast	rs79583791	0.00650242	0.993 (0.987, 0.998)
CD45 on HLA DR+ CD4+	MFI	TBNK	Breast	rs9271376	0.00767826	0.993 (0.987, 0.998)
CD45 on HLA DR+ CD4+	MFI	TBNK	Breast	rs939285	0.00802033	0.993 (0.987, 0.998)
CD45 on HLA DR+ CD4+	MFI	TBNK	Breast	All	0.00596891	0.992 (0.987, 0.998)
HLA DR on HLA DR+ CD4+	MFI	TBNK	Breast	rs10438450	0.043255	1.026 (1.001, 1.051)
HLA DR on HLA DR+ CD4+	MFI	TBNK	Breast	rs112529964	0.0400113	1.026 (1.001, 1.051)
HLA DR on HLA DR+ CD4+	MFI	TBNK	Breast	rs115943613	0.0811078	1.020 (0.998, 1.044)
HLA DR on HLA DR+ CD4+	MFI	TBNK	Breast	rs12206101	0.110757	1.020 (0.995, 1.045)
HLA DR on HLA DR+ CD4+	MFI	TBNK	Breast	rs12449199	0.0507397	1.025 (1.000, 1.051)
HLA DR on HLA DR+ CD4+	MFI	TBNK	Breast	rs13175786	0.0657366	1.023 (0.999, 1.047)
HLA DR on HLA DR+ CD4+	MFI	TBNK	Breast	rs138947942	0.0528676	1.024 (1.000, 1.049)
HLA DR on HLA DR+ CD4+	MFI	TBNK	Breast	rs148090091	0.0477161	1.025 (1.000, 1.050)
HLA DR on HLA DR+ CD4+	MFI	TBNK	Breast	rs17639764	0.031331	1.027 (1.002, 1.051)
HLA DR on HLA DR+ CD4+	MFI	TBNK	Breast	rs4310973	0.0801877	1.020 (0.998, 1.043)
HLA DR on HLA DR+ CD4+	MFI	TBNK	Breast	rs544627737	0.0144393	1.029 (1.006, 1.054)
HLA DR on HLA DR+ CD4+	MFI	TBNK	Breast	rs55899966	0.0568555	1.024 (0.999, 1.048)
HLA DR on HLA DR+ CD4+	MFI	TBNK	Breast	rs5994871	0.0463605	1.025 (1.000, 1.050)
HLA DR on HLA DR+ CD4+	MFI	TBNK	Breast	rs61852195	0.0322468	1.027 (1.002, 1.052)
HLA DR on HLA DR+ CD4+	MFI	TBNK	Breast	rs6591057	0.0412306	1.026 (1.001, 1.051)
HLA DR on HLA DR+ CD4+	MFI	TBNK	Breast	rs75576656	0.0117147	1.030 (1.007, 1.053)
HLA DR on HLA DR+ CD4+	MFI	TBNK	Breast	rs76600563	0.0562243	1.024 (0.999, 1.049)
HLA DR on HLA DR+ CD4+	MFI	TBNK	Breast	rs76903247	0.0157087	1.028 (1.005, 1.052)
HLA DR on HLA DR+ CD4+	MFI	TBNK	Breast	rs78191148	0.100352	1.020 (0.996, 1.044)
HLA DR on HLA DR+ CD4+	MFI	TBNK	Breast	rs9391881	0.0469061	1.025 (1.000, 1.051)
HLA DR on HLA DR+ CD4+	MFI	TBNK	Breast	rs9480594	0.0921208	1.022 (0.997, 1.047)
HLA DR on HLA DR+ CD4+	MFI	TBNK	Breast	All	0.0420356	1.024 (1.001, 1.049)
CD4+ %leukocyte	Relative count	TBNK	Breast	rs112782656	0.0352101	0.972 (0.946, 0.998)
CD4+ %leukocyte	Relative count	TBNK	Breast	rs114905473	0.0219932	0.970 (0.945, 0.996)
CD4+ %leukocyte	Relative count	TBNK	Breast	rs116160694	0.0674157	0.974 (0.947, 1.002)
CD4+ %leukocyte	Relative count	TBNK	Breast	rs118114356	0.0424232	0.972 (0.945, 0.999)
CD4+ %leukocyte	Relative count	TBNK	Breast	rs13210358	0.0247819	0.971 (0.946, 0.996)
CD4+ %leukocyte	Relative count	TBNK	Breast	rs168003	0.0455888	0.971 (0.943, 0.999)
CD4+ %leukocyte	Relative count	TBNK	Breast	rs17520378	0.0828833	0.976 (0.950, 1.003)
CD4+ %leukocyte	Relative count	TBNK	Breast	rs1830888	0.0146475	0.969 (0.944, 0.994)
CD4+ %leukocyte	Relative count	TBNK	Breast	rs2003177	0.114688	0.981 (0.957, 1.005)
CD4+ %leukocyte	Relative count	TBNK	Breast	rs56157148	0.0540033	0.974 (0.948, 1.000)
CD4+ %leukocyte	Relative count	TBNK	Breast	rs59571548	0.0181964	0.967 (0.940, 0.994)
CD4+ %leukocyte	Relative count	TBNK	Breast	rs60704551	0.033583	0.971 (0.945, 0.998)
CD4+ %leukocyte	Relative count	TBNK	Breast	rs62048802	0.045211	0.972 (0.946, 0.999)
CD4+ %leukocyte	Relative count	TBNK	Breast	rs798726	0.0660544	0.977 (0.952, 1.002)
CD4+ %leukocyte	Relative count	TBNK	Breast	rs912657	0.0391354	0.972 (0.946, 0.999)
CD4+ %leukocyte	Relative count	TBNK	Breast	All	0.0337632	0.972 (0.948, 0.998)
CD8br %leukocyte	Relative count	TBNK	Breast	rs10990269	0.0294355	0.989 (0.979, 0.999)
CD8br %leukocyte	Relative count	TBNK	Breast	rs11080350	0.0209038	0.988 (0.978, 0.998)
CD8br %leukocyte	Relative count	TBNK	Breast	rs11163186	0.0528696	0.990 (0.980, 1.000)
CD8br %leukocyte	Relative count	TBNK	Breast	rs113449028	0.0488152	0.989 (0.978, 1.000)
CD8br %leukocyte	Relative count	TBNK	Breast	rs115924617	0.0323593	0.989 (0.979, 0.999)
CD8br %leukocyte	Relative count	TBNK	Breast	rs117942997	0.0203309	0.988 (0.978, 0.998)
CD8br %leukocyte	Relative count	TBNK	Breast	rs118063063	0.0267285	0.989 (0.979, 0.999)
CD8br %leukocyte	Relative count	TBNK	Breast	rs12931073	0.0249468	0.988 (0.978, 0.999)
CD8br %leukocyte	Relative count	TBNK	Breast	rs13418326	0.0272657	0.989 (0.979, 0.999)
CD8br %leukocyte	Relative count	TBNK	Breast	rs2576166	0.0301779	0.989 (0.979, 0.999)
CD8br %leukocyte	Relative count	TBNK	Breast	rs28891397	0.0189557	0.981 (0.965, 0.997)
CD8br %leukocyte	Relative count	TBNK	Breast	rs3130685	0.0450066	0.990 (0.980, 1.000)
CD8br %leukocyte	Relative count	TBNK	Breast	rs3749938	0.0402382	0.989 (0.979, 1.000)
CD8br %leukocyte	Relative count	TBNK	Breast	rs3804348	0.0320189	0.989 (0.979, 0.999)
CD8br %leukocyte	Relative count	TBNK	Breast	rs3829858	0.0250169	0.988 (0.979, 0.999)
CD8br %leukocyte	Relative count	TBNK	Breast	rs62130076	0.0261722	0.989 (0.979, 0.999)
CD8br %leukocyte	Relative count	TBNK	Breast	rs62458311	0.0377315	0.989 (0.979, 0.999)
CD8br %leukocyte	Relative count	TBNK	Breast	rs67726194	0.0325739	0.989 (0.979, 0.999)
CD8br %leukocyte	Relative count	TBNK	Breast	rs6986151	0.0259223	0.989 (0.979, 0.999)
CD8br %leukocyte	Relative count	TBNK	Breast	rs73207267	0.0257885	0.989 (0.979, 0.999)
CD8br %leukocyte	Relative count	TBNK	Breast	rs78326687	0.0234337	0.988 (0.978, 0.998)
CD8br %leukocyte	Relative count	TBNK	Breast	rs9260918	0.0375317	0.989 (0.979, 0.999)
CD8br %leukocyte	Relative count	TBNK	Breast	rs9269109	0.0248755	0.989 (0.979, 0.999)
CD8br %leukocyte	Relative count	TBNK	Breast	rs9934960	0.0183714	0.988 (0.978, 0.998)
CD8br %leukocyte	Relative count	TBNK	Breast	All	0.0265532	0.989 (0.979, 0.999)
CD4+ CD8dim %leukocyte	Relative count	TBNK	Breast	rs1042140	0.0404229	0.977 (0.955, 0.999)
CD4+ CD8dim %leukocyte	Relative count	TBNK	Breast	rs10858526	0.0255272	0.975 (0.954, 0.997)
CD4+ CD8dim %leukocyte	Relative count	TBNK	Breast	rs10880825	0.0670075	0.980 (0.960, 1.001)
CD4+ CD8dim %leukocyte	Relative count	TBNK	Breast	rs111693583	0.0393179	0.977 (0.955, 0.999)
CD4+ CD8dim %leukocyte	Relative count	TBNK	Breast	rs111870608	0.0411983	0.977 (0.955, 0.999)
CD4+ CD8dim %leukocyte	Relative count	TBNK	Breast	rs114200183	0.0302862	0.976 (0.955, 0.998)
CD4+ CD8dim %leukocyte	Relative count	TBNK	Breast	rs1264580	0.0328249	0.976 (0.954, 0.998)
CD4+ CD8dim %leukocyte	Relative count	TBNK	Breast	rs150052968	0.0688238	0.980 (0.958, 1.002)
CD4+ CD8dim %leukocyte	Relative count	TBNK	Breast	rs150339178	0.0455972	0.978 (0.956, 1.000)
CD4+ CD8dim %leukocyte	Relative count	TBNK	Breast	rs150668568	0.0417834	0.977 (0.955, 0.999)
CD4+ CD8dim %leukocyte	Relative count	TBNK	Breast	rs1632864	0.102469	0.983 (0.963, 1.003)
CD4+ CD8dim %leukocyte	Relative count	TBNK	Breast	rs17530643	0.0434403	0.977 (0.956, 0.999)
CD4+ CD8dim %leukocyte	Relative count	TBNK	Breast	rs2376898	0.0253157	0.975 (0.954, 0.997)
CD4+ CD8dim %leukocyte	Relative count	TBNK	Breast	rs2801996	0.0533514	0.978 (0.956, 1.000)
CD4+ CD8dim %leukocyte	Relative count	TBNK	Breast	rs28521508	0.0388071	0.976 (0.955, 0.999)
CD4+ CD8dim %leukocyte	Relative count	TBNK	Breast	rs35290870	0.0582759	0.975 (0.950, 1.001)
CD4+ CD8dim %leukocyte	Relative count	TBNK	Breast	rs4413653	0.0544839	0.978 (0.957, 1.000)
CD4+ CD8dim %leukocyte	Relative count	TBNK	Breast	rs511713	0.0357655	0.976 (0.955, 0.998)
CD4+ CD8dim %leukocyte	Relative count	TBNK	Breast	rs66907047	0.0424697	0.977 (0.955, 0.999)
CD4+ CD8dim %leukocyte	Relative count	TBNK	Breast	rs78510378	0.0359168	0.976 (0.955, 0.998)
CD4+ CD8dim %leukocyte	Relative count	TBNK	Breast	rs903881	0.0242944	0.975 (0.954, 0.997)
CD4+ CD8dim %leukocyte	Relative count	TBNK	Breast	rs9270657	0.0316968	0.975 (0.953, 0.998)
CD4+ CD8dim %leukocyte	Relative count	TBNK	Breast	rs9461744	0.0639426	0.981 (0.961, 1.001)
CD4+ CD8dim %leukocyte	Relative count	TBNK	Breast	All	0.037513	0.977 (0.956, 0.999)
NKT AC	Absolute count	TBNK	Breast	rs10256019	0.065516	1.014 (0.999, 1.028)
NKT AC	Absolute count	TBNK	Breast	rs10750486	0.0573476	1.014 (1.000, 1.029)
NKT AC	Absolute count	TBNK	Breast	rs10765907	0.0471147	1.015 (1.000, 1.030)
NKT AC	Absolute count	TBNK	Breast	rs10972866	0.0284433	1.017 (1.002, 1.032)
NKT AC	Absolute count	TBNK	Breast	rs112554699	0.0391173	1.016 (1.001, 1.031)
NKT AC	Absolute count	TBNK	Breast	rs112708092	0.0244847	1.017 (1.002, 1.031)
NKT AC	Absolute count	TBNK	Breast	rs113127552	0.0443922	1.015 (1.000, 1.030)
NKT AC	Absolute count	TBNK	Breast	rs114574090	0.0517409	1.015 (1.000, 1.030)
NKT AC	Absolute count	TBNK	Breast	rs115536607	0.0422318	1.016 (1.001, 1.031)
NKT AC	Absolute count	TBNK	Breast	rs11652532	0.0302392	1.016 (1.002, 1.032)
NKT AC	Absolute count	TBNK	Breast	rs12224032	0.049352	1.015 (1.000, 1.030)
NKT AC	Absolute count	TBNK	Breast	rs12792298	0.0481091	1.014 (1.000, 1.029)
NKT AC	Absolute count	TBNK	Breast	rs12817873	0.0424699	1.016 (1.001, 1.031)
NKT AC	Absolute count	TBNK	Breast	rs12895031	0.0549163	1.015 (1.000, 1.030)
NKT AC	Absolute count	TBNK	Breast	rs139249541	0.0314478	1.016 (1.001, 1.031)
NKT AC	Absolute count	TBNK	Breast	rs145191094	0.0297546	1.016 (1.002, 1.031)
NKT AC	Absolute count	TBNK	Breast	rs16868916	0.110388	1.013 (0.997, 1.029)
NKT AC	Absolute count	TBNK	Breast	rs2041561	0.0143571	1.018 (1.004, 1.032)
NKT AC	Absolute count	TBNK	Breast	rs2781107	0.0360772	1.016 (1.001, 1.031)
NKT AC	Absolute count	TBNK	Breast	rs35164053	0.00823126	1.019 (1.005, 1.034)
NKT AC	Absolute count	TBNK	Breast	rs353293	0.0469168	1.015 (1.000, 1.030)
NKT AC	Absolute count	TBNK	Breast	rs555388	0.030095	1.017 (1.002, 1.032)
NKT AC	Absolute count	TBNK	Breast	rs640339	0.0453154	1.015 (1.000, 1.031)
NKT AC	Absolute count	TBNK	Breast	rs7232006	0.015403	1.017 (1.003, 1.032)
NKT AC	Absolute count	TBNK	Breast	rs72717679	0.0412205	1.016 (1.001, 1.031)
NKT AC	Absolute count	TBNK	Breast	rs72960531	0.0486168	1.015 (1.000, 1.031)
NKT AC	Absolute count	TBNK	Breast	rs73109444	0.027069	1.017 (1.002, 1.032)
NKT AC	Absolute count	TBNK	Breast	rs73122728	0.0696708	1.014 (0.999, 1.030)
NKT AC	Absolute count	TBNK	Breast	rs75494211	0.0382814	1.016 (1.001, 1.031)
NKT AC	Absolute count	TBNK	Breast	rs7819099	0.0606602	1.014 (0.999, 1.029)
NKT AC	Absolute count	TBNK	Breast	rs78268116	0.0616561	1.014 (0.999, 1.029)
NKT AC	Absolute count	TBNK	Breast	rs79218831	0.0435985	1.015 (1.000, 1.031)
NKT AC	Absolute count	TBNK	Breast	rs79649529	0.051586	1.015 (1.000, 1.030)
NKT AC	Absolute count	TBNK	Breast	rs8104714	0.0491225	1.015 (1.000, 1.030)
NKT AC	Absolute count	TBNK	Breast	rs9488834	0.0302917	1.016 (1.002, 1.031)
NKT AC	Absolute count	TBNK	Breast	rs9916629	0.0573381	1.014 (1.000, 1.029)
NKT AC	Absolute count	TBNK	Breast	rs9983338	0.037895	1.016 (1.001, 1.031)
NKT AC	Absolute count	TBNK	Breast	All	0.0377087	1.016 (1.001, 1.030)
CD45 on B cell	MFI	TBNK	Breast	rs111395861	0.0392658	0.983 (0.967, 0.999)
CD45 on B cell	MFI	TBNK	Breast	rs11637245	0.0386614	0.983 (0.967, 0.999)
CD45 on B cell	MFI	TBNK	Breast	rs118055407	0.0411432	0.982 (0.965, 0.999)
CD45 on B cell	MFI	TBNK	Breast	rs11830137	0.0347674	0.982 (0.965, 0.999)
CD45 on B cell	MFI	TBNK	Breast	rs12939172	0.0269787	0.981 (0.964, 0.998)
CD45 on B cell	MFI	TBNK	Breast	rs13244416	0.0354835	0.982 (0.965, 0.999)
CD45 on B cell	MFI	TBNK	Breast	rs138082872	0.0176126	0.978 (0.961, 0.996)
CD45 on B cell	MFI	TBNK	Breast	rs142266193	0.021162	0.981 (0.965, 0.997)
CD45 on B cell	MFI	TBNK	Breast	rs149349110	0.0332046	0.982 (0.965, 0.999)
CD45 on B cell	MFI	TBNK	Breast	rs2395490	0.0401353	0.984 (0.969, 0.999)
CD45 on B cell	MFI	TBNK	Breast	rs2440320	0.0395249	0.981 (0.963, 0.999)
CD45 on B cell	MFI	TBNK	Breast	rs2517515	0.038552	0.983 (0.968, 0.999)
CD45 on B cell	MFI	TBNK	Breast	rs3104412	0.0268428	0.981 (0.964, 0.998)
CD45 on B cell	MFI	TBNK	Breast	rs3132604	0.0110597	0.980 (0.964, 0.995)
CD45 on B cell	MFI	TBNK	Breast	rs4442111	0.0339392	0.982 (0.965, 0.999)
CD45 on B cell	MFI	TBNK	Breast	rs4952746	0.0209144	0.981 (0.964, 0.997)
CD45 on B cell	MFI	TBNK	Breast	rs559835585	0.0477518	0.983 (0.966, 1.000)
CD45 on B cell	MFI	TBNK	Breast	rs5750829	0.0372708	0.982 (0.965, 0.999)
CD45 on B cell	MFI	TBNK	Breast	rs7332754	0.0336801	0.982 (0.965, 0.999)
CD45 on B cell	MFI	TBNK	Breast	rs760145	0.0412438	0.983 (0.967, 0.999)
CD45 on B cell	MFI	TBNK	Breast	rs80231522	0.00675719	0.973 (0.954, 0.992)
CD45 on B cell	MFI	TBNK	Breast	rs819501	0.0293472	0.981 (0.964, 0.998)
CD45 on B cell	MFI	TBNK	Breast	rs9267798	0.0291636	0.981 (0.965, 0.998)
CD45 on B cell	MFI	TBNK	Breast	All	0.0265849	0.981 (0.965, 0.998)
CD45 on granulocyte	MFI	TBNK	Breast	rs11084094	0.0493171	0.982 (0.964, 1.000)
CD45 on granulocyte	MFI	TBNK	Breast	rs117414770	0.0419792	0.981 (0.964, 0.999)
CD45 on granulocyte	MFI	TBNK	Breast	rs12120358	0.0788693	0.984 (0.966, 1.002)
CD45 on granulocyte	MFI	TBNK	Breast	rs12364299	0.0464294	0.982 (0.965, 1.000)
CD45 on granulocyte	MFI	TBNK	Breast	rs138030758	0.0753337	0.984 (0.966, 1.002)
CD45 on granulocyte	MFI	TBNK	Breast	rs141251504	0.0930426	0.985 (0.967, 1.003)
CD45 on granulocyte	MFI	TBNK	Breast	rs188470738	0.0958907	0.983 (0.964, 1.003)
CD45 on granulocyte	MFI	TBNK	Breast	rs2070901	0.055344	0.982 (0.965, 1.000)
CD45 on granulocyte	MFI	TBNK	Breast	rs2523857	0.0836075	0.984 (0.966, 1.002)
CD45 on granulocyte	MFI	TBNK	Breast	rs4838178	0.0427378	0.982 (0.964, 0.999)
CD45 on granulocyte	MFI	TBNK	Breast	rs708772	0.0467692	0.982 (0.964, 1.000)
CD45 on granulocyte	MFI	TBNK	Breast	rs76530868	0.0398076	0.981 (0.964, 0.999)
CD45 on granulocyte	MFI	TBNK	Breast	rs76564275	0.0202949	0.979 (0.961, 0.997)
CD45 on granulocyte	MFI	TBNK	Breast	rs77353040	0.0252335	0.978 (0.959, 0.997)
CD45 on granulocyte	MFI	TBNK	Breast	rs77547877	0.0497452	0.981 (0.963, 1.000)
CD45 on granulocyte	MFI	TBNK	Breast	rs79009131	0.092686	0.985 (0.967, 1.003)
CD45 on granulocyte	MFI	TBNK	Breast	rs79200728	0.0361457	0.981 (0.963, 0.999)
CD45 on granulocyte	MFI	TBNK	Breast	All	0.0462711	0.982 (0.965, 1.000)
CD45 on lymphocyte	MFI	TBNK	Breast	rs113993790	0.0386617	1.020 (1.001, 1.039)
CD45 on lymphocyte	MFI	TBNK	Breast	rs117527144	0.0345998	1.020 (1.001, 1.039)
CD45 on lymphocyte	MFI	TBNK	Breast	rs118021489	0.0415958	1.019 (1.001, 1.039)
CD45 on lymphocyte	MFI	TBNK	Breast	rs11894144	0.0230898	1.022 (1.003, 1.041)
CD45 on lymphocyte	MFI	TBNK	Breast	rs12882220	0.04044	1.020 (1.001, 1.039)
CD45 on lymphocyte	MFI	TBNK	Breast	rs12908737	0.0224363	1.022 (1.003, 1.041)
CD45 on lymphocyte	MFI	TBNK	Breast	rs143934712	0.0380317	1.020 (1.001, 1.039)
CD45 on lymphocyte	MFI	TBNK	Breast	rs147201606	0.0393007	1.019 (1.001, 1.038)
CD45 on lymphocyte	MFI	TBNK	Breast	rs17307464	0.0450202	1.019 (1.000, 1.038)
CD45 on lymphocyte	MFI	TBNK	Breast	rs191772295	0.0494279	1.019 (1.000, 1.038)
CD45 on lymphocyte	MFI	TBNK	Breast	rs2517278	0.00862786	1.023 (1.006, 1.041)
CD45 on lymphocyte	MFI	TBNK	Breast	rs34291514	0.0446624	1.019 (1.000, 1.039)
CD45 on lymphocyte	MFI	TBNK	Breast	rs3740869	0.0462916	1.019 (1.000, 1.038)
CD45 on lymphocyte	MFI	TBNK	Breast	rs3778139	0.0730314	1.018 (0.998, 1.039)
CD45 on lymphocyte	MFI	TBNK	Breast	rs4073271	0.0384423	1.020 (1.001, 1.039)
CD45 on lymphocyte	MFI	TBNK	Breast	rs5763842	0.0441917	1.019 (1.001, 1.039)
CD45 on lymphocyte	MFI	TBNK	Breast	rs6129733	0.0273584	1.021 (1.002, 1.040)
CD45 on lymphocyte	MFI	TBNK	Breast	rs62002014	0.0289323	1.024 (1.002, 1.046)
CD45 on lymphocyte	MFI	TBNK	Breast	rs7139068	0.0133354	1.023 (1.005, 1.042)
CD45 on lymphocyte	MFI	TBNK	Breast	rs73160264	0.0388819	1.020 (1.001, 1.039)
CD45 on lymphocyte	MFI	TBNK	Breast	rs75643253	0.0365949	1.020 (1.001, 1.039)
CD45 on lymphocyte	MFI	TBNK	Breast	rs75928238	0.0668624	1.018 (0.999, 1.037)
CD45 on lymphocyte	MFI	TBNK	Breast	rs75954342	0.0199203	1.022 (1.003, 1.042)
CD45 on lymphocyte	MFI	TBNK	Breast	rs8040122	0.0835154	1.015 (0.998, 1.033)
CD45 on lymphocyte	MFI	TBNK	Breast	rs9434622	0.0184886	1.022 (1.004, 1.041)
CD45 on lymphocyte	MFI	TBNK	Breast	All	0.0310839	1.020 (1.002, 1.039)
SSC-A on CD8br	Morphological parameter	TBNK	Breast	rs11192024	0.00491418	1.019 (1.006, 1.032)
SSC-A on CD8br	Morphological parameter	TBNK	Breast	rs112262410	0.00711458	1.018 (1.005, 1.032)
SSC-A on CD8br	Morphological parameter	TBNK	Breast	rs115752428	0.0120881	1.017 (1.004, 1.031)
SSC-A on CD8br	Morphological parameter	TBNK	Breast	rs117482121	0.010965	1.018 (1.004, 1.032)
SSC-A on CD8br	Morphological parameter	TBNK	Breast	rs13019266	0.00190817	1.019 (1.007, 1.032)
SSC-A on CD8br	Morphological parameter	TBNK	Breast	rs138038426	0.00797742	1.019 (1.005, 1.032)
SSC-A on CD8br	Morphological parameter	TBNK	Breast	rs147187095	0.0853714	1.012 (0.998, 1.027)
SSC-A on CD8br	Morphological parameter	TBNK	Breast	rs147779398	0.0127589	1.017 (1.004, 1.030)
SSC-A on CD8br	Morphological parameter	TBNK	Breast	rs191772295	0.0132723	1.017 (1.004, 1.031)
SSC-A on CD8br	Morphological parameter	TBNK	Breast	rs3131865	0.0126942	1.017 (1.004, 1.030)
SSC-A on CD8br	Morphological parameter	TBNK	Breast	rs4550979	0.00212254	1.020 (1.007, 1.032)
SSC-A on CD8br	Morphological parameter	TBNK	Breast	rs5762053	0.010398	1.018 (1.004, 1.032)
SSC-A on CD8br	Morphological parameter	TBNK	Breast	rs62221356	0.019722	1.017 (1.003, 1.032)
SSC-A on CD8br	Morphological parameter	TBNK	Breast	rs62435615	0.0105973	1.018 (1.004, 1.032)
SSC-A on CD8br	Morphological parameter	TBNK	Breast	rs7192172	0.0122371	1.017 (1.004, 1.031)
SSC-A on CD8br	Morphological parameter	TBNK	Breast	rs72943263	0.0119019	1.017 (1.004, 1.031)
SSC-A on CD8br	Morphological parameter	TBNK	Breast	rs76958263	0.0220041	1.023 (1.003, 1.043)
SSC-A on CD8br	Morphological parameter	TBNK	Breast	rs77789294	0.0118093	1.017 (1.004, 1.031)
SSC-A on CD8br	Morphological parameter	TBNK	Breast	rs873857	0.0122464	1.017 (1.004, 1.031)
SSC-A on CD8br	Morphological parameter	TBNK	Breast	rs9266801	0.00991553	1.018 (1.004, 1.032)
SSC-A on CD8br	Morphological parameter	TBNK	Breast	rs9268626	0.00954066	1.018 (1.004, 1.032)
SSC-A on CD8br	Morphological parameter	TBNK	Breast	All	0.00896881	1.018 (1.004, 1.031)
HLA DR on B cell	MFI	TBNK	Breast	rs1021867	0.00818921	1.019 (1.005, 1.033)
HLA DR on B cell	MFI	TBNK	Breast	rs111281233	0.0113243	1.018 (1.004, 1.033)
HLA DR on B cell	MFI	TBNK	Breast	rs111983490	0.0148692	1.018 (1.003, 1.032)
HLA DR on B cell	MFI	TBNK	Breast	rs117640098	0.0144733	1.018 (1.004, 1.033)
HLA DR on B cell	MFI	TBNK	Breast	rs11969859	0.014205	1.018 (1.004, 1.032)
HLA DR on B cell	MFI	TBNK	Breast	rs12660617	0.0117441	1.019 (1.004, 1.033)
HLA DR on B cell	MFI	TBNK	Breast	rs143305120	0.0137474	1.017 (1.003, 1.031)
HLA DR on B cell	MFI	TBNK	Breast	rs144091827	0.0103708	1.019 (1.004, 1.033)
HLA DR on B cell	MFI	TBNK	Breast	rs144782687	0.0140749	1.018 (1.004, 1.033)
HLA DR on B cell	MFI	TBNK	Breast	rs147210938	0.0125274	1.018 (1.004, 1.033)
HLA DR on B cell	MFI	TBNK	Breast	rs17616631	0.00617903	1.019 (1.005, 1.033)
HLA DR on B cell	MFI	TBNK	Breast	rs2238475	0.00864325	1.019 (1.005, 1.033)
HLA DR on B cell	MFI	TBNK	Breast	rs2286975	0.00832461	1.019 (1.005, 1.034)
HLA DR on B cell	MFI	TBNK	Breast	rs2511702	0.0144571	1.018 (1.003, 1.032)
HLA DR on B cell	MFI	TBNK	Breast	rs3131627	0.0170774	1.017 (1.003, 1.031)
HLA DR on B cell	MFI	TBNK	Breast	rs3869145	0.0144234	1.018 (1.004, 1.032)
HLA DR on B cell	MFI	TBNK	Breast	rs543548331	0.0565596	1.014 (1.000, 1.028)
HLA DR on B cell	MFI	TBNK	Breast	rs61203056	0.014598	1.018 (1.003, 1.032)
HLA DR on B cell	MFI	TBNK	Breast	rs7192768	0.0557441	1.014 (1.000, 1.028)
HLA DR on B cell	MFI	TBNK	Breast	rs74405933	0.0198495	1.018 (1.003, 1.033)
HLA DR on B cell	MFI	TBNK	Breast	rs74494131	0.0116675	1.017 (1.004, 1.031)
HLA DR on B cell	MFI	TBNK	Breast	rs75316053	0.00977548	1.019 (1.004, 1.033)
HLA DR on B cell	MFI	TBNK	Breast	rs76548433	0.0116947	1.019 (1.004, 1.033)
HLA DR on B cell	MFI	TBNK	Breast	rs79709127	0.00598546	1.020 (1.006, 1.035)
HLA DR on B cell	MFI	TBNK	Breast	rs9270599	4.13142e-05	1.029 (1.015, 1.044)
HLA DR on B cell	MFI	TBNK	Breast	rs9348660	0.0118187	1.018 (1.004, 1.033)
HLA DR on B cell	MFI	TBNK	Breast	rs9348993	0.0118348	1.018 (1.004, 1.033)
HLA DR on B cell	MFI	TBNK	Breast	rs944963	0.0143327	1.018 (1.003, 1.032)
HLA DR on B cell	MFI	TBNK	Breast	rs9467663	0.0137475	1.018 (1.004, 1.033)
HLA DR on B cell	MFI	TBNK	Breast	All	0.0104823	1.018 (1.004, 1.032)
Activated & secreting Treg %CD4 Treg	Relative count	Treg	Breast	rs10059100	0.0450207	1.005 (1.000, 1.011)
Activated & secreting Treg %CD4 Treg	Relative count	Treg	Breast	rs112455863	0.0529024	1.005 (1.000, 1.010)
Activated & secreting Treg %CD4 Treg	Relative count	Treg	Breast	rs112553628	0.0347788	1.006 (1.000, 1.011)
Activated & secreting Treg %CD4 Treg	Relative count	Treg	Breast	rs112637846	0.0120007	1.007 (1.002, 1.012)
Activated & secreting Treg %CD4 Treg	Relative count	Treg	Breast	rs113000944	0.0505293	1.005 (1.000, 1.011)
Activated & secreting Treg %CD4 Treg	Relative count	Treg	Breast	rs115669925	0.203155	1.004 (0.998, 1.009)
Activated & secreting Treg %CD4 Treg	Relative count	Treg	Breast	rs11579717	0.00805895	1.007 (1.002, 1.012)
Activated & secreting Treg %CD4 Treg	Relative count	Treg	Breast	rs115907036	0.0529746	1.005 (1.000, 1.010)
Activated & secreting Treg %CD4 Treg	Relative count	Treg	Breast	rs116794175	0.0522731	1.005 (1.000, 1.011)
Activated & secreting Treg %CD4 Treg	Relative count	Treg	Breast	rs116850494	0.0507172	1.005 (1.000, 1.011)
Activated & secreting Treg %CD4 Treg	Relative count	Treg	Breast	rs116865861	0.0434902	1.005 (1.000, 1.011)
Activated & secreting Treg %CD4 Treg	Relative count	Treg	Breast	rs11969660	0.0470236	1.005 (1.000, 1.011)
Activated & secreting Treg %CD4 Treg	Relative count	Treg	Breast	rs12133465	0.0420567	1.005 (1.000, 1.011)
Activated & secreting Treg %CD4 Treg	Relative count	Treg	Breast	rs12314907	0.250781	1.003 (0.998, 1.009)
Activated & secreting Treg %CD4 Treg	Relative count	Treg	Breast	rs12712811	0.0456306	1.005 (1.000, 1.011)
Activated & secreting Treg %CD4 Treg	Relative count	Treg	Breast	rs12722496	0.0454014	1.005 (1.000, 1.011)
Activated & secreting Treg %CD4 Treg	Relative count	Treg	Breast	rs13011696	0.0513959	1.005 (1.000, 1.011)
Activated & secreting Treg %CD4 Treg	Relative count	Treg	Breast	rs138258851	0.0503054	1.005 (1.000, 1.011)
Activated & secreting Treg %CD4 Treg	Relative count	Treg	Breast	rs138463974	0.0398032	1.005 (1.000, 1.011)
Activated & secreting Treg %CD4 Treg	Relative count	Treg	Breast	rs138915779	0.0415454	1.006 (1.000, 1.011)
Activated & secreting Treg %CD4 Treg	Relative count	Treg	Breast	rs138960714	0.0613463	1.005 (1.000, 1.010)
Activated & secreting Treg %CD4 Treg	Relative count	Treg	Breast	rs139681117	0.0480662	1.005 (1.000, 1.011)
Activated & secreting Treg %CD4 Treg	Relative count	Treg	Breast	rs140301329	0.0503795	1.005 (1.000, 1.011)
Activated & secreting Treg %CD4 Treg	Relative count	Treg	Breast	rs140317914	0.0432298	1.005 (1.000, 1.011)
Activated & secreting Treg %CD4 Treg	Relative count	Treg	Breast	rs141272483	0.0459707	1.005 (1.000, 1.011)
Activated & secreting Treg %CD4 Treg	Relative count	Treg	Breast	rs141658096	0.0534385	1.005 (1.000, 1.010)
Activated & secreting Treg %CD4 Treg	Relative count	Treg	Breast	rs145970654	0.0744754	1.005 (1.000, 1.010)
Activated & secreting Treg %CD4 Treg	Relative count	Treg	Breast	rs146261148	0.0463933	1.005 (1.000, 1.011)
Activated & secreting Treg %CD4 Treg	Relative count	Treg	Breast	rs146899923	0.0452548	1.005 (1.000, 1.011)
Activated & secreting Treg %CD4 Treg	Relative count	Treg	Breast	rs147071297	0.0353334	1.006 (1.000, 1.011)
Activated & secreting Treg %CD4 Treg	Relative count	Treg	Breast	rs148017951	0.0426231	1.005 (1.000, 1.011)
Activated & secreting Treg %CD4 Treg	Relative count	Treg	Breast	rs150243597	0.0446038	1.005 (1.000, 1.011)
Activated & secreting Treg %CD4 Treg	Relative count	Treg	Breast	rs150956189	0.103849	1.004 (0.999, 1.010)
Activated & secreting Treg %CD4 Treg	Relative count	Treg	Breast	rs1620100	0.0498296	1.005 (1.000, 1.011)
Activated & secreting Treg %CD4 Treg	Relative count	Treg	Breast	rs1634783	0.0330103	1.006 (1.000, 1.011)
Activated & secreting Treg %CD4 Treg	Relative count	Treg	Breast	rs17576470	0.0385349	1.006 (1.000, 1.011)
Activated & secreting Treg %CD4 Treg	Relative count	Treg	Breast	rs17612648	0.0418737	1.006 (1.000, 1.011)
Activated & secreting Treg %CD4 Treg	Relative count	Treg	Breast	rs187089343	0.0531756	1.005 (1.000, 1.010)
Activated & secreting Treg %CD4 Treg	Relative count	Treg	Breast	rs189383	0.0503571	1.005 (1.000, 1.011)
Activated & secreting Treg %CD4 Treg	Relative count	Treg	Breast	rs191384725	0.0445844	1.005 (1.000, 1.011)
Activated & secreting Treg %CD4 Treg	Relative count	Treg	Breast	rs191753228	0.0394026	1.006 (1.000, 1.011)
Activated & secreting Treg %CD4 Treg	Relative count	Treg	Breast	rs192123974	0.0569612	1.005 (1.000, 1.010)
Activated & secreting Treg %CD4 Treg	Relative count	Treg	Breast	rs273421	0.0491374	1.005 (1.000, 1.011)
Activated & secreting Treg %CD4 Treg	Relative count	Treg	Breast	rs3917863	0.0506684	1.005 (1.000, 1.011)
Activated & secreting Treg %CD4 Treg	Relative count	Treg	Breast	rs41306231	0.0473966	1.005 (1.000, 1.011)
Activated & secreting Treg %CD4 Treg	Relative count	Treg	Breast	rs413431	0.0506348	1.005 (1.000, 1.011)
Activated & secreting Treg %CD4 Treg	Relative count	Treg	Breast	rs55928361	0.0473366	1.005 (1.000, 1.011)
Activated & secreting Treg %CD4 Treg	Relative count	Treg	Breast	rs568546879	0.050305	1.005 (1.000, 1.011)
Activated & secreting Treg %CD4 Treg	Relative count	Treg	Breast	rs60220946	0.0497108	1.005 (1.000, 1.011)
Activated & secreting Treg %CD4 Treg	Relative count	Treg	Breast	rs61828007	0.046759	1.005 (1.000, 1.011)
Activated & secreting Treg %CD4 Treg	Relative count	Treg	Breast	rs61836370	0.0426972	1.005 (1.000, 1.011)
Activated & secreting Treg %CD4 Treg	Relative count	Treg	Breast	rs6751481	0.0428524	1.005 (1.000, 1.011)
Activated & secreting Treg %CD4 Treg	Relative count	Treg	Breast	rs72651876	0.0385434	1.005 (1.000, 1.011)
Activated & secreting Treg %CD4 Treg	Relative count	Treg	Breast	rs73124650	0.0504201	1.005 (1.000, 1.011)
Activated & secreting Treg %CD4 Treg	Relative count	Treg	Breast	rs73579441	0.0508594	1.005 (1.000, 1.011)
Activated & secreting Treg %CD4 Treg	Relative count	Treg	Breast	rs7530076	0.0376113	1.006 (1.000, 1.011)
Activated & secreting Treg %CD4 Treg	Relative count	Treg	Breast	rs76109501	0.0415599	1.005 (1.000, 1.011)
Activated & secreting Treg %CD4 Treg	Relative count	Treg	Breast	rs78181865	0.153337	1.004 (0.999, 1.009)
Activated & secreting Treg %CD4 Treg	Relative count	Treg	Breast	rs79490549	0.0540488	1.005 (1.000, 1.010)
Activated & secreting Treg %CD4 Treg	Relative count	Treg	Breast	rs79670457	0.0430711	1.005 (1.000, 1.011)
Activated & secreting Treg %CD4 Treg	Relative count	Treg	Breast	rs9274712	0.0460915	1.005 (1.000, 1.011)
Activated & secreting Treg %CD4 Treg	Relative count	Treg	Breast	rs9309071	0.0524512	1.005 (1.000, 1.011)
Activated & secreting Treg %CD4 Treg	Relative count	Treg	Breast	All	0.0471179	1.005 (1.000, 1.011)
CD25hi CD45RA- CD4 not Treg AC	Absolute count	Treg	Breast	rs115575166	0.013278	0.987 (0.977, 0.997)
CD25hi CD45RA- CD4 not Treg AC	Absolute count	Treg	Breast	rs11579717	0.0387663	0.989 (0.980, 0.999)
CD25hi CD45RA- CD4 not Treg AC	Absolute count	Treg	Breast	rs116794175	0.0107531	0.987 (0.977, 0.997)
CD25hi CD45RA- CD4 not Treg AC	Absolute count	Treg	Breast	rs11697981	0.0158378	0.988 (0.978, 0.998)
CD25hi CD45RA- CD4 not Treg AC	Absolute count	Treg	Breast	rs117614870	0.0141894	0.987 (0.977, 0.997)
CD25hi CD45RA- CD4 not Treg AC	Absolute count	Treg	Breast	rs137903114	0.0196907	0.988 (0.978, 0.998)
CD25hi CD45RA- CD4 not Treg AC	Absolute count	Treg	Breast	rs138915779	0.0140941	0.987 (0.977, 0.997)
CD25hi CD45RA- CD4 not Treg AC	Absolute count	Treg	Breast	rs139310498	0.0387749	0.989 (0.980, 0.999)
CD25hi CD45RA- CD4 not Treg AC	Absolute count	Treg	Breast	rs143283244	0.007027	0.986 (0.975, 0.996)
CD25hi CD45RA- CD4 not Treg AC	Absolute count	Treg	Breast	rs145970654	0.00305287	0.986 (0.976, 0.995)
CD25hi CD45RA- CD4 not Treg AC	Absolute count	Treg	Breast	rs150956240	0.0164329	0.988 (0.978, 0.998)
CD25hi CD45RA- CD4 not Treg AC	Absolute count	Treg	Breast	rs17612648	0.0104673	0.987 (0.976, 0.997)
CD25hi CD45RA- CD4 not Treg AC	Absolute count	Treg	Breast	rs187133679	0.0184137	0.988 (0.979, 0.998)
CD25hi CD45RA- CD4 not Treg AC	Absolute count	Treg	Breast	rs191753228	0.0105705	0.987 (0.976, 0.997)
CD25hi CD45RA- CD4 not Treg AC	Absolute count	Treg	Breast	rs2596120	0.0165019	0.988 (0.978, 0.998)
CD25hi CD45RA- CD4 not Treg AC	Absolute count	Treg	Breast	rs568300023	0.00896304	0.988 (0.978, 0.997)
CD25hi CD45RA- CD4 not Treg AC	Absolute count	Treg	Breast	rs60349936	0.00533667	0.987 (0.977, 0.996)
CD25hi CD45RA- CD4 not Treg AC	Absolute count	Treg	Breast	rs61045067	0.00943201	0.987 (0.977, 0.997)
CD25hi CD45RA- CD4 not Treg AC	Absolute count	Treg	Breast	rs6131700	0.00634378	0.987 (0.977, 0.996)
CD25hi CD45RA- CD4 not Treg AC	Absolute count	Treg	Breast	rs61817905	0.0143523	0.987 (0.978, 0.997)
CD25hi CD45RA- CD4 not Treg AC	Absolute count	Treg	Breast	rs61839660	0.0169537	0.987 (0.977, 0.998)
CD25hi CD45RA- CD4 not Treg AC	Absolute count	Treg	Breast	rs72942206	0.0131412	0.987 (0.977, 0.997)
CD25hi CD45RA- CD4 not Treg AC	Absolute count	Treg	Breast	rs73176863	0.0414098	0.990 (0.980, 1.000)
CD25hi CD45RA- CD4 not Treg AC	Absolute count	Treg	Breast	rs78193200	0.0124142	0.987 (0.977, 0.997)
CD25hi CD45RA- CD4 not Treg AC	Absolute count	Treg	Breast	rs79596262	0.0284508	0.988 (0.977, 0.999)
CD25hi CD45RA- CD4 not Treg AC	Absolute count	Treg	Breast	All	0.0120602	0.987 (0.978, 0.997)
CD45RA+ CD28- CD8br %CD8br	Relative count	Treg	Breast	rs10176830	0.018552	1.000 (0.999, 1.000)
CD45RA+ CD28- CD8br %CD8br	Relative count	Treg	Breast	rs10848980	0.00747029	1.000 (0.999, 1.000)
CD45RA+ CD28- CD8br %CD8br	Relative count	Treg	Breast	rs117284243	0.0124177	1.000 (0.999, 1.000)
CD45RA+ CD28- CD8br %CD8br	Relative count	Treg	Breast	rs11759982	0.0077821	1.000 (0.999, 1.000)
CD45RA+ CD28- CD8br %CD8br	Relative count	Treg	Breast	rs117858699	0.00863066	1.000 (0.999, 1.000)
CD45RA+ CD28- CD8br %CD8br	Relative count	Treg	Breast	rs13133130	0.00564988	1.000 (0.999, 1.000)
CD45RA+ CD28- CD8br %CD8br	Relative count	Treg	Breast	rs139329941	0.00817405	1.000 (0.999, 1.000)
CD45RA+ CD28- CD8br %CD8br	Relative count	Treg	Breast	rs142420464	0.0106189	1.000 (0.999, 1.000)
CD45RA+ CD28- CD8br %CD8br	Relative count	Treg	Breast	rs144378515	0.00720546	1.000 (0.999, 1.000)
CD45RA+ CD28- CD8br %CD8br	Relative count	Treg	Breast	rs146620586	0.00912069	1.000 (0.999, 1.000)
CD45RA+ CD28- CD8br %CD8br	Relative count	Treg	Breast	rs147119730	0.00857489	1.000 (0.999, 1.000)
CD45RA+ CD28- CD8br %CD8br	Relative count	Treg	Breast	rs147841321	0.00719245	1.000 (0.999, 1.000)
CD45RA+ CD28- CD8br %CD8br	Relative count	Treg	Breast	rs148524572	0.00582805	1.000 (0.999, 1.000)
CD45RA+ CD28- CD8br %CD8br	Relative count	Treg	Breast	rs1486973	0.00792247	1.000 (0.999, 1.000)
CD45RA+ CD28- CD8br %CD8br	Relative count	Treg	Breast	rs150885241	0.0100393	1.000 (0.999, 1.000)
CD45RA+ CD28- CD8br %CD8br	Relative count	Treg	Breast	rs17175340	0.00659494	1.000 (0.999, 1.000)
CD45RA+ CD28- CD8br %CD8br	Relative count	Treg	Breast	rs1747869	0.00718069	1.000 (0.999, 1.000)
CD45RA+ CD28- CD8br %CD8br	Relative count	Treg	Breast	rs184701860	0.00591033	1.000 (0.999, 1.000)
CD45RA+ CD28- CD8br %CD8br	Relative count	Treg	Breast	rs189420173	0.00455541	1.000 (0.999, 1.000)
CD45RA+ CD28- CD8br %CD8br	Relative count	Treg	Breast	rs199797711	0.0278777	1.000 (0.999, 1.000)
CD45RA+ CD28- CD8br %CD8br	Relative count	Treg	Breast	rs375356899	0.00821413	1.000 (0.999, 1.000)
CD45RA+ CD28- CD8br %CD8br	Relative count	Treg	Breast	rs45609839	0.00768413	1.000 (0.999, 1.000)
CD45RA+ CD28- CD8br %CD8br	Relative count	Treg	Breast	rs4648125	0.0159017	1.000 (0.999, 1.000)
CD45RA+ CD28- CD8br %CD8br	Relative count	Treg	Breast	rs4796089	0.00730733	1.000 (0.999, 1.000)
CD45RA+ CD28- CD8br %CD8br	Relative count	Treg	Breast	rs4853078	0.00625035	1.000 (0.999, 1.000)
CD45RA+ CD28- CD8br %CD8br	Relative count	Treg	Breast	rs56306620	0.00737801	1.000 (0.999, 1.000)
CD45RA+ CD28- CD8br %CD8br	Relative count	Treg	Breast	rs62461164	0.0072441	1.000 (0.999, 1.000)
CD45RA+ CD28- CD8br %CD8br	Relative count	Treg	Breast	rs7186214	0.00767714	1.000 (0.999, 1.000)
CD45RA+ CD28- CD8br %CD8br	Relative count	Treg	Breast	rs73719023	0.00779364	1.000 (0.999, 1.000)
CD45RA+ CD28- CD8br %CD8br	Relative count	Treg	Breast	rs74055305	0.00783942	1.000 (0.999, 1.000)
CD45RA+ CD28- CD8br %CD8br	Relative count	Treg	Breast	rs74828441	0.00840153	1.000 (0.999, 1.000)
CD45RA+ CD28- CD8br %CD8br	Relative count	Treg	Breast	rs7559619	0.00541209	1.000 (0.999, 1.000)
CD45RA+ CD28- CD8br %CD8br	Relative count	Treg	Breast	rs7605634	0.00426287	1.000 (0.999, 1.000)
CD45RA+ CD28- CD8br %CD8br	Relative count	Treg	Breast	rs76444609	0.00914511	1.000 (0.999, 1.000)
CD45RA+ CD28- CD8br %CD8br	Relative count	Treg	Breast	rs76552842	0.00431564	1.000 (0.999, 1.000)
CD45RA+ CD28- CD8br %CD8br	Relative count	Treg	Breast	rs77016969	0.0106495	1.000 (0.999, 1.000)
CD45RA+ CD28- CD8br %CD8br	Relative count	Treg	Breast	rs7819099	0.00470958	1.000 (0.999, 1.000)
CD45RA+ CD28- CD8br %CD8br	Relative count	Treg	Breast	rs78750136	0.00114981	0.999 (0.999, 1.000)
CD45RA+ CD28- CD8br %CD8br	Relative count	Treg	Breast	rs79638560	0.00930642	1.000 (0.999, 1.000)
CD45RA+ CD28- CD8br %CD8br	Relative count	Treg	Breast	rs7989683	0.00783824	1.000 (0.999, 1.000)
CD45RA+ CD28- CD8br %CD8br	Relative count	Treg	Breast	rs80181351	0.00821932	1.000 (0.999, 1.000)
CD45RA+ CD28- CD8br %CD8br	Relative count	Treg	Breast	All	0.00695611	1.000 (0.999, 1.000)
Sw mem %lymphocyte	Relative count	B cell	Cervical	rs11653761	0.0151164	0.999 (0.998, 1.000)
Sw mem %lymphocyte	Relative count	B cell	Cervical	rs1519526	0.0380893	0.999 (0.998, 1.000)
Sw mem %lymphocyte	Relative count	B cell	Cervical	rs17405603	0.0448234	0.999 (0.998, 1.000)
Sw mem %lymphocyte	Relative count	B cell	Cervical	rs7595246	0.12211	0.999 (0.999, 1.000)
Sw mem %lymphocyte	Relative count	B cell	Cervical	rs7840395	0.0792504	0.999 (0.998, 1.000)
Sw mem %lymphocyte	Relative count	B cell	Cervical	rs9520836	0.104451	0.999 (0.998, 1.000)
Sw mem %lymphocyte	Relative count	B cell	Cervical	All	0.0368992	0.999 (0.998, 1.000)
Naive-mature B cell %lymphocyte	Relative count	B cell	Cervical	rs11653761	0.00528212	0.999 (0.997, 1.000)
Naive-mature B cell %lymphocyte	Relative count	B cell	Cervical	rs2395904	0.115506	0.999 (0.998, 1.000)
Naive-mature B cell %lymphocyte	Relative count	B cell	Cervical	rs283340	0.0715654	0.999 (0.998, 1.000)
Naive-mature B cell %lymphocyte	Relative count	B cell	Cervical	rs55658072	0.00270506	0.998 (0.997, 0.999)
Naive-mature B cell %lymphocyte	Relative count	B cell	Cervical	rs56097028	0.0823516	0.999 (0.998, 1.000)
Naive-mature B cell %lymphocyte	Relative count	B cell	Cervical	rs7270264	0.0841831	0.999 (0.998, 1.000)
Naive-mature B cell %lymphocyte	Relative count	B cell	Cervical	All	0.0217328	0.999 (0.998, 1.000)
CD20 on IgD+ CD24-	MFI	B cell	Cervical	rs1007337	0.0485612	1.000 (1.000, 1.001)
CD20 on IgD+ CD24-	MFI	B cell	Cervical	rs11083972	0.0114983	1.001 (1.000, 1.001)
CD20 on IgD+ CD24-	MFI	B cell	Cervical	rs13070807	0.0652456	1.000 (1.000, 1.001)
CD20 on IgD+ CD24-	MFI	B cell	Cervical	rs233495	0.0553622	1.000 (1.000, 1.001)
CD20 on IgD+ CD24-	MFI	B cell	Cervical	rs2523882	0.0932492	1.000 (1.000, 1.001)
CD20 on IgD+ CD24-	MFI	B cell	Cervical	rs388354	0.0755247	1.000 (1.000, 1.001)
CD20 on IgD+ CD24-	MFI	B cell	Cervical	rs6443362	0.21531	1.000 (1.000, 1.001)
CD20 on IgD+ CD24-	MFI	B cell	Cervical	rs72836542	0.0466218	1.000 (1.000, 1.001)
CD20 on IgD+ CD24-	MFI	B cell	Cervical	rs842631	0.0646042	1.000 (1.000, 1.001)
CD20 on IgD+ CD24-	MFI	B cell	Cervical	rs9366840	0.0819325	1.000 (1.000, 1.001)
CD20 on IgD+ CD24-	MFI	B cell	Cervical	All	0.0454436	1.000 (1.000, 1.001)
CD27 on memory B cell	MFI	B cell	Cervical	rs1007579	0.00893304	1.000 (1.000, 1.001)
CD27 on memory B cell	MFI	B cell	Cervical	rs11063273	0.0149229	1.000 (1.000, 1.001)
CD27 on memory B cell	MFI	B cell	Cervical	rs162076	0.00591513	1.000 (1.000, 1.001)
CD27 on memory B cell	MFI	B cell	Cervical	rs1883740	0.0113462	1.000 (1.000, 1.001)
CD27 on memory B cell	MFI	B cell	Cervical	rs1883832	0.00887654	1.000 (1.000, 1.001)
CD27 on memory B cell	MFI	B cell	Cervical	rs2445333	0.0127101	1.000 (1.000, 1.001)
CD27 on memory B cell	MFI	B cell	Cervical	rs2526388	0.00906335	1.000 (1.000, 1.001)
CD27 on memory B cell	MFI	B cell	Cervical	rs25680	0.00820605	1.000 (1.000, 1.001)
CD27 on memory B cell	MFI	B cell	Cervical	rs3174744	0.0142239	1.000 (1.000, 1.001)
CD27 on memory B cell	MFI	B cell	Cervical	rs481818	0.0137324	1.000 (1.000, 1.001)
CD27 on memory B cell	MFI	B cell	Cervical	rs486182	0.00204494	1.000 (1.000, 1.001)
CD27 on memory B cell	MFI	B cell	Cervical	rs9268422	0.541089	1.000 (0.999, 1.000)
CD27 on memory B cell	MFI	B cell	Cervical	All	0.0105724	1.000 (1.000, 1.001)
CD19 on IgD+ CD38br	MFI	B cell	Cervical	rs10737202	0.0242233	1.002 (1.000, 1.003)
CD19 on IgD+ CD38br	MFI	B cell	Cervical	rs2204990	0.00730259	1.002 (1.000, 1.003)
CD19 on IgD+ CD38br	MFI	B cell	Cervical	rs2516390	0.0795551	1.001 (1.000, 1.002)
CD19 on IgD+ CD38br	MFI	B cell	Cervical	rs67316035	0.041128	1.002 (1.000, 1.003)
CD19 on IgD+ CD38br	MFI	B cell	Cervical	rs9880620	0.154604	1.001 (1.000, 1.002)
CD19 on IgD+ CD38br	MFI	B cell	Cervical	All	0.0227505	1.001 (1.000, 1.003)
CD11c+ HLA DR++ monocyte AC	Absolute count	cDC	Cervical	rs2587473	0.120766	1.001 (1.000, 1.002)
CD11c+ HLA DR++ monocyte AC	Absolute count	cDC	Cervical	rs506388	0.0351837	1.001 (1.000, 1.002)
CD11c+ HLA DR++ monocyte AC	Absolute count	cDC	Cervical	rs56186608	0.0353003	1.001 (1.000, 1.002)
CD11c+ HLA DR++ monocyte AC	Absolute count	cDC	Cervical	rs6808893	0.0509522	1.001 (1.000, 1.002)
CD11c+ HLA DR++ monocyte AC	Absolute count	cDC	Cervical	All	0.0255845	1.001 (1.000, 1.002)
EM CD8br AC	Absolute count	Maturation stages of T cell	Cervical	rs11080350	0.0422334	0.999 (0.999, 1.000)
EM CD8br AC	Absolute count	Maturation stages of T cell	Cervical	rs11153123	0.0948958	0.999 (0.999, 1.000)
EM CD8br AC	Absolute count	Maturation stages of T cell	Cervical	rs11166573	0.0321248	0.999 (0.999, 1.000)
EM CD8br AC	Absolute count	Maturation stages of T cell	Cervical	rs1183901	0.0201667	0.999 (0.999, 1.000)
EM CD8br AC	Absolute count	Maturation stages of T cell	Cervical	rs1322060	0.0365257	0.999 (0.999, 1.000)
EM CD8br AC	Absolute count	Maturation stages of T cell	Cervical	rs2275854	0.0501825	0.999 (0.999, 1.000)
EM CD8br AC	Absolute count	Maturation stages of T cell	Cervical	rs2378966	0.0748054	0.999 (0.999, 1.000)
EM CD8br AC	Absolute count	Maturation stages of T cell	Cervical	rs3130685	0.255332	1.000 (0.999, 1.000)
EM CD8br AC	Absolute count	Maturation stages of T cell	Cervical	rs58905133	0.0335744	0.999 (0.999, 1.000)
EM CD8br AC	Absolute count	Maturation stages of T cell	Cervical	rs593435	0.0927274	0.999 (0.999, 1.000)
EM CD8br AC	Absolute count	Maturation stages of T cell	Cervical	All	0.0454466	0.999 (0.999, 1.000)
CM CD4+ AC	Absolute count	Maturation stages of T cell	Cervical	rs10206629	0.0257782	0.999 (0.998, 1.000)
CM CD4+ AC	Absolute count	Maturation stages of T cell	Cervical	rs11066320	0.0172722	0.999 (0.998, 1.000)
CM CD4+ AC	Absolute count	Maturation stages of T cell	Cervical	rs12043060	0.0336597	0.999 (0.998, 1.000)
CM CD4+ AC	Absolute count	Maturation stages of T cell	Cervical	rs1980708	0.00528189	0.999 (0.998, 1.000)
CM CD4+ AC	Absolute count	Maturation stages of T cell	Cervical	rs3184504	0.0304962	0.999 (0.998, 1.000)
CM CD4+ AC	Absolute count	Maturation stages of T cell	Cervical	rs7162344	0.0412193	0.999 (0.998, 1.000)
CM CD4+ AC	Absolute count	Maturation stages of T cell	Cervical	rs9271622	0.128249	0.999 (0.999, 1.000)
CM CD4+ AC	Absolute count	Maturation stages of T cell	Cervical	All	0.0185437	0.999 (0.998, 1.000)
HLA DR on monocyte	MFI	Monocyte	Cervical	rs11581732	0.0551563	1.001 (1.000, 1.001)
HLA DR on monocyte	MFI	Monocyte	Cervical	rs11737889	0.0449873	1.001 (1.000, 1.001)
HLA DR on monocyte	MFI	Monocyte	Cervical	rs2734573	0.0341116	1.001 (1.000, 1.001)
HLA DR on monocyte	MFI	Monocyte	Cervical	rs3131113	0.0778836	1.001 (1.000, 1.001)
HLA DR on monocyte	MFI	Monocyte	Cervical	rs62005962	0.0696283	1.001 (1.000, 1.001)
HLA DR on monocyte	MFI	Monocyte	Cervical	rs9270588	0.446131	1.000 (0.999, 1.000)
HLA DR on monocyte	MFI	Monocyte	Cervical	rs9296042	0.00289057	1.001 (1.000, 1.001)
HLA DR on monocyte	MFI	Monocyte	Cervical	All	0.0475559	1.001 (1.000, 1.001)
HLA DR on HLA DR+ CD4+	MFI	TBNK	Cervical	rs12449199	0.288156	1.001 (0.999, 1.003)
HLA DR on HLA DR+ CD4+	MFI	TBNK	Cervical	rs4310973	0.0249316	1.001 (1.000, 1.003)
HLA DR on HLA DR+ CD4+	MFI	TBNK	Cervical	rs5994871	0.234652	1.001 (1.000, 1.002)
HLA DR on HLA DR+ CD4+	MFI	TBNK	Cervical	rs6591057	0.0438511	1.001 (1.000, 1.003)
HLA DR on HLA DR+ CD4+	MFI	TBNK	Cervical	All	0.0480616	1.001 (1.000, 1.002)
CD8br AC	Absolute count	TBNK	Cervical	rs11080350	0.0297182	0.999 (0.998, 1.000)
CD8br AC	Absolute count	TBNK	Cervical	rs11772710	0.0735071	0.999 (0.999, 1.000)
CD8br AC	Absolute count	TBNK	Cervical	rs1980812	0.0166884	0.999 (0.998, 1.000)
CD8br AC	Absolute count	TBNK	Cervical	rs2267983	0.0224617	0.999 (0.998, 1.000)
CD8br AC	Absolute count	TBNK	Cervical	rs28415769	0.0404537	0.999 (0.998, 1.000)
CD8br AC	Absolute count	TBNK	Cervical	rs3130685	0.280276	1.000 (0.999, 1.000)
CD8br AC	Absolute count	TBNK	Cervical	rs35238206	0.0389746	0.999 (0.998, 1.000)
CD8br AC	Absolute count	TBNK	Cervical	rs6858602	0.0583189	0.999 (0.998, 1.000)
CD8br AC	Absolute count	TBNK	Cervical	All	0.0346135	0.999 (0.998, 1.000)
TCRgd %lymphocyte	Relative count	TBNK	Cervical	rs10850589	0.0066916	0.999 (0.998, 1.000)
TCRgd %lymphocyte	Relative count	TBNK	Cervical	rs2094742	0.0162224	0.999 (0.998, 1.000)
TCRgd %lymphocyte	Relative count	TBNK	Cervical	rs2524119	0.0230772	0.999 (0.998, 1.000)
TCRgd %lymphocyte	Relative count	TBNK	Cervical	rs4952856	0.00729807	0.999 (0.998, 1.000)
TCRgd %lymphocyte	Relative count	TBNK	Cervical	rs56396450	0.0107516	0.999 (0.998, 1.000)
TCRgd %lymphocyte	Relative count	TBNK	Cervical	rs7818691	0.0165804	0.999 (0.998, 1.000)
TCRgd %lymphocyte	Relative count	TBNK	Cervical	rs840941	0.00061045	0.999 (0.998, 0.999)
TCRgd %lymphocyte	Relative count	TBNK	Cervical	rs9267908	0.0317217	0.999 (0.998, 1.000)
TCRgd %lymphocyte	Relative count	TBNK	Cervical	rs9912354	0.0173899	0.999 (0.998, 1.000)
TCRgd %lymphocyte	Relative count	TBNK	Cervical	All	0.00685539	0.999 (0.998, 1.000)
CD28 on CD39+ activated Treg	MFI	Treg	Cervical	rs12146493	0.0163961	1.001 (1.000, 1.001)
CD28 on CD39+ activated Treg	MFI	Treg	Cervical	rs2226163	0.0194749	1.001 (1.000, 1.002)
CD28 on CD39+ activated Treg	MFI	Treg	Cervical	rs2521501	0.0314795	1.001 (1.000, 1.002)
CD28 on CD39+ activated Treg	MFI	Treg	Cervical	rs3116493	0.0550494	1.001 (1.000, 1.002)
CD28 on CD39+ activated Treg	MFI	Treg	Cervical	rs62196472	0.033451	1.001 (1.000, 1.001)
CD28 on CD39+ activated Treg	MFI	Treg	Cervical	rs702874	0.0101603	1.001 (1.000, 1.002)
CD28 on CD39+ activated Treg	MFI	Treg	Cervical	rs77594357	0.0039067	1.001 (1.000, 1.002)
CD28 on CD39+ activated Treg	MFI	Treg	Cervical	All	0.0116734	1.001 (1.000, 1.002)
CD28 on CD45RA- CD4 not Treg	MFI	Treg	Cervical	rs2154080	0.0499725	1.001 (1.000, 1.002)
CD28 on CD45RA- CD4 not Treg	MFI	Treg	Cervical	rs3133072	0.00223472	1.001 (1.000, 1.002)
CD28 on CD45RA- CD4 not Treg	MFI	Treg	Cervical	rs4513273	0.124425	1.001 (1.000, 1.002)
CD28 on CD45RA- CD4 not Treg	MFI	Treg	Cervical	rs45553631	0.0165851	1.001 (1.000, 1.002)
CD28 on CD45RA- CD4 not Treg	MFI	Treg	Cervical	rs60249166	0.0351563	1.001 (1.000, 1.002)
CD28 on CD45RA- CD4 not Treg	MFI	Treg	Cervical	rs62174625	0.0565076	1.001 (1.000, 1.002)
CD28 on CD45RA- CD4 not Treg	MFI	Treg	Cervical	rs9529740	0.00537685	1.001 (1.000, 1.002)
CD28 on CD45RA- CD4 not Treg	MFI	Treg	Cervical	All	0.0154057	1.001 (1.000, 1.002)
CD28 on CD4 Treg	MFI	Treg	Cervical	rs11755527	0.00117313	1.001 (1.000, 1.002)
CD28 on CD4 Treg	MFI	Treg	Cervical	rs11990425	0.00429212	1.001 (1.000, 1.002)
CD28 on CD4 Treg	MFI	Treg	Cervical	rs12152264	0.00631715	1.001 (1.000, 1.002)
CD28 on CD4 Treg	MFI	Treg	Cervical	rs13017710	0.00324946	1.001 (1.000, 1.002)
CD28 on CD4 Treg	MFI	Treg	Cervical	rs6142835	0.00391117	1.001 (1.000, 1.002)
CD28 on CD4 Treg	MFI	Treg	Cervical	rs6722943	0.00840095	1.001 (1.000, 1.002)
CD28 on CD4 Treg	MFI	Treg	Cervical	rs6840739	0.00246533	1.001 (1.000, 1.002)
CD28 on CD4 Treg	MFI	Treg	Cervical	rs758407	0.00104579	1.001 (1.000, 1.002)
CD28 on CD4 Treg	MFI	Treg	Cervical	rs9917151	0.0233871	1.001 (1.000, 1.001)
CD28 on CD4 Treg	MFI	Treg	Cervical	All	0.00229061	1.001 (1.000, 1.002)
CD127 on CD28- CD8br	MFI	Treg	Cervical	rs12141053	0.0234994	1.001 (1.000, 1.001)
CD127 on CD28- CD8br	MFI	Treg	Cervical	rs13339225	0.0153311	1.001 (1.000, 1.001)
CD127 on CD28- CD8br	MFI	Treg	Cervical	rs1874014	0.0265815	1.001 (1.000, 1.001)
CD127 on CD28- CD8br	MFI	Treg	Cervical	rs218703	0.0410603	1.001 (1.000, 1.001)
CD127 on CD28- CD8br	MFI	Treg	Cervical	rs2762598	0.0228486	1.001 (1.000, 1.001)
CD127 on CD28- CD8br	MFI	Treg	Cervical	rs4668832	0.0403085	1.001 (1.000, 1.001)
CD127 on CD28- CD8br	MFI	Treg	Cervical	rs4760840	0.0157894	1.001 (1.000, 1.001)
CD127 on CD28- CD8br	MFI	Treg	Cervical	rs62246789	0.0753882	1.001 (1.000, 1.001)
CD127 on CD28- CD8br	MFI	Treg	Cervical	rs6500257	0.0192308	1.001 (1.000, 1.001)
CD127 on CD28- CD8br	MFI	Treg	Cervical	rs7131784	0.0343276	1.001 (1.000, 1.001)
CD127 on CD28- CD8br	MFI	Treg	Cervical	rs727397	0.0010549	1.001 (1.000, 1.001)
CD127 on CD28- CD8br	MFI	Treg	Cervical	rs72766093	0.0233329	1.001 (1.000, 1.001)
CD127 on CD28- CD8br	MFI	Treg	Cervical	rs7644746	0.0444955	1.001 (1.000, 1.001)
CD127 on CD28- CD8br	MFI	Treg	Cervical	rs8062396	0.0406865	1.001 (1.000, 1.001)
CD127 on CD28- CD8br	MFI	Treg	Cervical	All	0.0185066	1.001 (1.000, 1.001)
CD25 on secreting Treg	MFI	Treg	Cervical	rs113165806	0.0371258	1.001 (1.000, 1.002)
CD25 on secreting Treg	MFI	Treg	Cervical	rs4747846	0.0186698	1.001 (1.000, 1.003)
CD25 on secreting Treg	MFI	Treg	Cervical	rs59279177	0.0301825	1.001 (1.000, 1.002)
CD25 on secreting Treg	MFI	Treg	Cervical	rs7809749	0.0158563	1.001 (1.000, 1.002)
CD25 on secreting Treg	MFI	Treg	Cervical	All	0.00931248	1.001 (1.000, 1.002)
CD39+ CD4+ %T cell	Relative count	Treg	Cervical	rs10762791	0.0203042	1.000 (1.000, 1.001)
CD39+ CD4+ %T cell	Relative count	Treg	Cervical	rs10786203	0.0416491	1.000 (1.000, 1.000)
CD39+ CD4+ %T cell	Relative count	Treg	Cervical	rs10882701	0.0305311	1.000 (1.000, 1.001)
CD39+ CD4+ %T cell	Relative count	Treg	Cervical	rs11812465	0.0349246	1.000 (1.000, 1.000)
CD39+ CD4+ %T cell	Relative count	Treg	Cervical	rs12761666	0.0224135	1.000 (1.000, 1.001)
CD39+ CD4+ %T cell	Relative count	Treg	Cervical	rs1925637	0.0367331	1.000 (1.000, 1.000)
CD39+ CD4+ %T cell	Relative count	Treg	Cervical	rs1999472	0.0387899	1.000 (1.000, 1.000)
CD39+ CD4+ %T cell	Relative count	Treg	Cervical	rs2286306	0.0475711	1.000 (1.000, 1.000)
CD39+ CD4+ %T cell	Relative count	Treg	Cervical	rs2648722	0.0277222	1.000 (1.000, 1.001)
CD39+ CD4+ %T cell	Relative count	Treg	Cervical	rs2907958	0.0327653	1.000 (1.000, 1.001)
CD39+ CD4+ %T cell	Relative count	Treg	Cervical	rs34688120	0.0262111	1.000 (1.000, 1.001)
CD39+ CD4+ %T cell	Relative count	Treg	Cervical	rs4918960	0.0780735	1.000 (1.000, 1.001)
CD39+ CD4+ %T cell	Relative count	Treg	Cervical	rs6569455	0.0311767	1.000 (1.000, 1.001)
CD39+ CD4+ %T cell	Relative count	Treg	Cervical	rs7753111	0.0472651	1.000 (1.000, 1.000)
CD39+ CD4+ %T cell	Relative count	Treg	Cervical	All	0.0289825	1.000 (1.000, 1.001)
CD28- CD127- CD25++ CD8br AC	Absolute count	Treg	Cervical	rs10413329	0.0295909	1.001 (1.000, 1.001)
CD28- CD127- CD25++ CD8br AC	Absolute count	Treg	Cervical	rs10952014	0.0572553	1.001 (1.000, 1.001)
CD28- CD127- CD25++ CD8br AC	Absolute count	Treg	Cervical	rs12450916	0.10871	1.001 (1.000, 1.001)
CD28- CD127- CD25++ CD8br AC	Absolute count	Treg	Cervical	rs17203563	0.399792	1.000 (1.000, 1.001)
CD28- CD127- CD25++ CD8br AC	Absolute count	Treg	Cervical	rs1839051	0.0606829	1.001 (1.000, 1.001)
CD28- CD127- CD25++ CD8br AC	Absolute count	Treg	Cervical	rs1871360	0.0867556	1.001 (1.000, 1.001)
CD28- CD127- CD25++ CD8br AC	Absolute count	Treg	Cervical	rs4459318	0.0353224	1.001 (1.000, 1.001)
CD28- CD127- CD25++ CD8br AC	Absolute count	Treg	Cervical	rs4932679	0.0876298	1.001 (1.000, 1.001)
CD28- CD127- CD25++ CD8br AC	Absolute count	Treg	Cervical	rs6881158	0.0363562	1.001 (1.000, 1.001)
CD28- CD127- CD25++ CD8br AC	Absolute count	Treg	Cervical	rs77397960	0.0707291	1.001 (1.000, 1.001)
CD28- CD127- CD25++ CD8br AC	Absolute count	Treg	Cervical	rs9319779	0.0473292	1.001 (1.000, 1.001)
CD28- CD127- CD25++ CD8br AC	Absolute count	Treg	Cervical	rs9976042	0.0134202	1.001 (1.000, 1.001)
CD28- CD127- CD25++ CD8br AC	Absolute count	Treg	Cervical	All	0.0490964	1.001 (1.000, 1.001)
CD33br HLA DR+ AC	Absolute count	Myeloid cell	Colorectal	rs10273605	0.0293067	1.028 (1.003, 1.053)
CD33br HLA DR+ AC	Absolute count	Myeloid cell	Colorectal	rs10740011	0.0216018	1.028 (1.004, 1.052)
CD33br HLA DR+ AC	Absolute count	Myeloid cell	Colorectal	rs11161969	0.0111308	1.031 (1.007, 1.055)
CD33br HLA DR+ AC	Absolute count	Myeloid cell	Colorectal	rs111715212	0.0187659	1.029 (1.005, 1.054)
CD33br HLA DR+ AC	Absolute count	Myeloid cell	Colorectal	rs115418145	0.0957733	1.022 (0.996, 1.048)
CD33br HLA DR+ AC	Absolute count	Myeloid cell	Colorectal	rs117019089	0.0667126	1.024 (0.998, 1.050)
CD33br HLA DR+ AC	Absolute count	Myeloid cell	Colorectal	rs117285079	0.0176447	1.029 (1.005, 1.054)
CD33br HLA DR+ AC	Absolute count	Myeloid cell	Colorectal	rs11777538	0.0119094	1.031 (1.007, 1.055)
CD33br HLA DR+ AC	Absolute count	Myeloid cell	Colorectal	rs12297491	0.0189101	1.029 (1.005, 1.054)
CD33br HLA DR+ AC	Absolute count	Myeloid cell	Colorectal	rs13334605	0.0216862	1.028 (1.004, 1.053)
CD33br HLA DR+ AC	Absolute count	Myeloid cell	Colorectal	rs141849324	0.0158087	1.030 (1.006, 1.055)
CD33br HLA DR+ AC	Absolute count	Myeloid cell	Colorectal	rs142786778	0.0333965	1.027 (1.002, 1.052)
CD33br HLA DR+ AC	Absolute count	Myeloid cell	Colorectal	rs143438920	0.0087324	1.032 (1.008, 1.056)
CD33br HLA DR+ AC	Absolute count	Myeloid cell	Colorectal	rs143612223	0.0193006	1.030 (1.005, 1.057)
CD33br HLA DR+ AC	Absolute count	Myeloid cell	Colorectal	rs150886675	0.0232234	1.027 (1.004, 1.051)
CD33br HLA DR+ AC	Absolute count	Myeloid cell	Colorectal	rs1590867	0.0163956	1.030 (1.005, 1.055)
CD33br HLA DR+ AC	Absolute count	Myeloid cell	Colorectal	rs182483660	0.0167335	1.029 (1.005, 1.054)
CD33br HLA DR+ AC	Absolute count	Myeloid cell	Colorectal	rs183489799	0.0197088	1.029 (1.005, 1.053)
CD33br HLA DR+ AC	Absolute count	Myeloid cell	Colorectal	rs1902950	0.014839	1.030 (1.006, 1.054)
CD33br HLA DR+ AC	Absolute count	Myeloid cell	Colorectal	rs2131469	0.0175619	1.029 (1.005, 1.054)
CD33br HLA DR+ AC	Absolute count	Myeloid cell	Colorectal	rs2703989	0.0192283	1.029 (1.005, 1.054)
CD33br HLA DR+ AC	Absolute count	Myeloid cell	Colorectal	rs34908874	0.00369261	1.035 (1.011, 1.058)
CD33br HLA DR+ AC	Absolute count	Myeloid cell	Colorectal	rs35948572	0.019763	1.028 (1.004, 1.052)
CD33br HLA DR+ AC	Absolute count	Myeloid cell	Colorectal	rs3770997	0.0115747	1.031 (1.007, 1.055)
CD33br HLA DR+ AC	Absolute count	Myeloid cell	Colorectal	rs3865444	0.0138878	1.031 (1.006, 1.056)
CD33br HLA DR+ AC	Absolute count	Myeloid cell	Colorectal	rs4020134	0.00915226	1.031 (1.008, 1.055)
CD33br HLA DR+ AC	Absolute count	Myeloid cell	Colorectal	rs5020267	0.0127478	1.031 (1.006, 1.055)
CD33br HLA DR+ AC	Absolute count	Myeloid cell	Colorectal	rs505769	0.0154684	1.030 (1.006, 1.055)
CD33br HLA DR+ AC	Absolute count	Myeloid cell	Colorectal	rs61916462	0.0109779	1.031 (1.007, 1.055)
CD33br HLA DR+ AC	Absolute count	Myeloid cell	Colorectal	rs73248200	0.0210684	1.028 (1.004, 1.053)
CD33br HLA DR+ AC	Absolute count	Myeloid cell	Colorectal	rs74253876	0.00894337	1.031 (1.008, 1.055)
CD33br HLA DR+ AC	Absolute count	Myeloid cell	Colorectal	rs75753441	0.00741191	1.033 (1.009, 1.058)
CD33br HLA DR+ AC	Absolute count	Myeloid cell	Colorectal	rs77906933	0.0563813	1.024 (0.999, 1.049)
CD33br HLA DR+ AC	Absolute count	Myeloid cell	Colorectal	All	0.0159998	1.029 (1.005, 1.054)
CD33br HLA DR+ CD14dim AC	Absolute count	Myeloid cell	Colorectal	rs10112702	0.0177719	1.041 (1.007, 1.077)
CD33br HLA DR+ CD14dim AC	Absolute count	Myeloid cell	Colorectal	rs112790132	0.0311197	1.038 (1.003, 1.074)
CD33br HLA DR+ CD14dim AC	Absolute count	Myeloid cell	Colorectal	rs113771439	0.0236471	1.040 (1.005, 1.075)
CD33br HLA DR+ CD14dim AC	Absolute count	Myeloid cell	Colorectal	rs115027990	0.0237373	1.039 (1.005, 1.075)
CD33br HLA DR+ CD14dim AC	Absolute count	Myeloid cell	Colorectal	rs115048709	0.0175948	1.041 (1.007, 1.076)
CD33br HLA DR+ CD14dim AC	Absolute count	Myeloid cell	Colorectal	rs11618675	0.0241813	1.039 (1.005, 1.075)
CD33br HLA DR+ CD14dim AC	Absolute count	Myeloid cell	Colorectal	rs117285079	0.0218719	1.040 (1.006, 1.076)
CD33br HLA DR+ CD14dim AC	Absolute count	Myeloid cell	Colorectal	rs139406769	0.0316866	1.036 (1.003, 1.071)
CD33br HLA DR+ CD14dim AC	Absolute count	Myeloid cell	Colorectal	rs142206516	0.120005	1.030 (0.992, 1.070)
CD33br HLA DR+ CD14dim AC	Absolute count	Myeloid cell	Colorectal	rs142786778	0.0435547	1.037 (1.001, 1.074)
CD33br HLA DR+ CD14dim AC	Absolute count	Myeloid cell	Colorectal	rs143612223	0.0206806	1.044 (1.007, 1.082)
CD33br HLA DR+ CD14dim AC	Absolute count	Myeloid cell	Colorectal	rs145382040	0.00541325	1.046 (1.013, 1.079)
CD33br HLA DR+ CD14dim AC	Absolute count	Myeloid cell	Colorectal	rs1590867	0.0200535	1.041 (1.006, 1.076)
CD33br HLA DR+ CD14dim AC	Absolute count	Myeloid cell	Colorectal	rs1865405	0.0224448	1.040 (1.006, 1.076)
CD33br HLA DR+ CD14dim AC	Absolute count	Myeloid cell	Colorectal	rs187512831	0.0105891	1.042 (1.010, 1.075)
CD33br HLA DR+ CD14dim AC	Absolute count	Myeloid cell	Colorectal	rs2695824	0.0110313	1.043 (1.010, 1.077)
CD33br HLA DR+ CD14dim AC	Absolute count	Myeloid cell	Colorectal	rs3770997	0.0142689	1.042 (1.008, 1.077)
CD33br HLA DR+ CD14dim AC	Absolute count	Myeloid cell	Colorectal	rs3865444	0.0168536	1.043 (1.008, 1.079)
CD33br HLA DR+ CD14dim AC	Absolute count	Myeloid cell	Colorectal	rs5020267	0.0158513	1.042 (1.008, 1.077)
CD33br HLA DR+ CD14dim AC	Absolute count	Myeloid cell	Colorectal	rs55652412	0.0250485	1.039 (1.005, 1.074)
CD33br HLA DR+ CD14dim AC	Absolute count	Myeloid cell	Colorectal	rs56151283	0.0274645	1.038 (1.004, 1.073)
CD33br HLA DR+ CD14dim AC	Absolute count	Myeloid cell	Colorectal	rs56292468	0.0319537	1.035 (1.003, 1.069)
CD33br HLA DR+ CD14dim AC	Absolute count	Myeloid cell	Colorectal	rs7074380	0.02355	1.040 (1.005, 1.075)
CD33br HLA DR+ CD14dim AC	Absolute count	Myeloid cell	Colorectal	rs7180375	0.0250667	1.039 (1.005, 1.075)
CD33br HLA DR+ CD14dim AC	Absolute count	Myeloid cell	Colorectal	rs73039451	0.0263997	1.037 (1.004, 1.071)
CD33br HLA DR+ CD14dim AC	Absolute count	Myeloid cell	Colorectal	rs74253876	0.0103266	1.043 (1.010, 1.078)
CD33br HLA DR+ CD14dim AC	Absolute count	Myeloid cell	Colorectal	rs75779179	0.0414074	1.035 (1.001, 1.071)
CD33br HLA DR+ CD14dim AC	Absolute count	Myeloid cell	Colorectal	rs76694877	0.0217498	1.040 (1.006, 1.076)
CD33br HLA DR+ CD14dim AC	Absolute count	Myeloid cell	Colorectal	rs77594041	0.0189859	1.041 (1.007, 1.077)
CD33br HLA DR+ CD14dim AC	Absolute count	Myeloid cell	Colorectal	rs77898767	0.0298106	1.038 (1.004, 1.074)
CD33br HLA DR+ CD14dim AC	Absolute count	Myeloid cell	Colorectal	rs9548748	0.0137885	1.042 (1.009, 1.078)
CD33br HLA DR+ CD14dim AC	Absolute count	Myeloid cell	Colorectal	All	0.0199756	1.040 (1.006, 1.075)
Naive CD8br AC	Absolute count	Maturation stages of T cell	Colorectal	rs10178070	0.0502125	1.003 (1.000, 1.005)
Naive CD8br AC	Absolute count	Maturation stages of T cell	Colorectal	rs10783874	0.0499887	1.003 (1.000, 1.005)
Naive CD8br AC	Absolute count	Maturation stages of T cell	Colorectal	rs1121480	0.554433	1.004 (0.990, 1.018)
Naive CD8br AC	Absolute count	Maturation stages of T cell	Colorectal	rs113911480	0.0501379	1.003 (1.000, 1.005)
Naive CD8br AC	Absolute count	Maturation stages of T cell	Colorectal	rs116508852	0.0368044	1.003 (1.000, 1.005)
Naive CD8br AC	Absolute count	Maturation stages of T cell	Colorectal	rs11652705	0.0482511	1.003 (1.000, 1.005)
Naive CD8br AC	Absolute count	Maturation stages of T cell	Colorectal	rs116590755	0.0404362	1.003 (1.000, 1.005)
Naive CD8br AC	Absolute count	Maturation stages of T cell	Colorectal	rs117120215	0.0517889	1.003 (1.000, 1.005)
Naive CD8br AC	Absolute count	Maturation stages of T cell	Colorectal	rs11735841	0.0384075	1.003 (1.000, 1.005)
Naive CD8br AC	Absolute count	Maturation stages of T cell	Colorectal	rs11931315	0.0501422	1.003 (1.000, 1.005)
Naive CD8br AC	Absolute count	Maturation stages of T cell	Colorectal	rs12420840	0.0500389	1.003 (1.000, 1.005)
Naive CD8br AC	Absolute count	Maturation stages of T cell	Colorectal	rs1374984	0.0465447	1.003 (1.000, 1.005)
Naive CD8br AC	Absolute count	Maturation stages of T cell	Colorectal	rs139356414	0.0499384	1.003 (1.000, 1.005)
Naive CD8br AC	Absolute count	Maturation stages of T cell	Colorectal	rs140786980	0.0501179	1.003 (1.000, 1.005)
Naive CD8br AC	Absolute count	Maturation stages of T cell	Colorectal	rs143416600	0.0461314	1.003 (1.000, 1.005)
Naive CD8br AC	Absolute count	Maturation stages of T cell	Colorectal	rs143809235	0.0632091	1.002 (1.000, 1.005)
Naive CD8br AC	Absolute count	Maturation stages of T cell	Colorectal	rs17685199	0.037768	1.003 (1.000, 1.005)
Naive CD8br AC	Absolute count	Maturation stages of T cell	Colorectal	rs180812785	0.0385445	1.003 (1.000, 1.005)
Naive CD8br AC	Absolute count	Maturation stages of T cell	Colorectal	rs2395200	0.0489471	1.003 (1.000, 1.005)
Naive CD8br AC	Absolute count	Maturation stages of T cell	Colorectal	rs2523554	0.0501051	1.003 (1.000, 1.005)
Naive CD8br AC	Absolute count	Maturation stages of T cell	Colorectal	rs2629830	0.047212	1.003 (1.000, 1.005)
Naive CD8br AC	Absolute count	Maturation stages of T cell	Colorectal	rs28678122	0.0498809	1.003 (1.000, 1.005)
Naive CD8br AC	Absolute count	Maturation stages of T cell	Colorectal	rs34099171	0.0459991	1.003 (1.000, 1.005)
Naive CD8br AC	Absolute count	Maturation stages of T cell	Colorectal	rs35983062	0.0500064	1.003 (1.000, 1.005)
Naive CD8br AC	Absolute count	Maturation stages of T cell	Colorectal	rs4849134	0.0490755	1.003 (1.000, 1.005)
Naive CD8br AC	Absolute count	Maturation stages of T cell	Colorectal	rs62065924	0.0494446	1.003 (1.000, 1.005)
Naive CD8br AC	Absolute count	Maturation stages of T cell	Colorectal	rs62229789	0.0453656	1.003 (1.000, 1.005)
Naive CD8br AC	Absolute count	Maturation stages of T cell	Colorectal	rs72826622	0.0395004	1.003 (1.000, 1.005)
Naive CD8br AC	Absolute count	Maturation stages of T cell	Colorectal	rs73926977	0.0479889	1.003 (1.000, 1.005)
Naive CD8br AC	Absolute count	Maturation stages of T cell	Colorectal	rs771002	0.0500743	1.003 (1.000, 1.005)
Naive CD8br AC	Absolute count	Maturation stages of T cell	Colorectal	rs78857371	0.0494797	1.003 (1.000, 1.005)
Naive CD8br AC	Absolute count	Maturation stages of T cell	Colorectal	rs78908164	0.0450992	1.003 (1.000, 1.005)
Naive CD8br AC	Absolute count	Maturation stages of T cell	Colorectal	rs79777035	0.047897	1.003 (1.000, 1.005)
Naive CD8br AC	Absolute count	Maturation stages of T cell	Colorectal	All	0.0467164	1.003 (1.000, 1.005)
TD CD8br %T cell	Relative count	Maturation stages of T cell	Colorectal	rs138437119	0.0351401	0.946 (0.898, 0.996)
TD CD8br %T cell	Relative count	Maturation stages of T cell	Colorectal	rs1450437	0.0352419	0.941 (0.889, 0.996)
TD CD8br %T cell	Relative count	Maturation stages of T cell	Colorectal	rs146620586	0.022784	0.934 (0.880, 0.990)
TD CD8br %T cell	Relative count	Maturation stages of T cell	Colorectal	rs17034567	0.044389	0.944 (0.893, 0.999)
TD CD8br %T cell	Relative count	Maturation stages of T cell	Colorectal	rs1864958	0.0166153	0.936 (0.886, 0.988)
TD CD8br %T cell	Relative count	Maturation stages of T cell	Colorectal	rs28621553	0.0302283	0.939 (0.887, 0.994)
TD CD8br %T cell	Relative count	Maturation stages of T cell	Colorectal	rs3865240	0.0417366	0.944 (0.893, 0.998)
TD CD8br %T cell	Relative count	Maturation stages of T cell	Colorectal	rs62367544	0.309798	0.967 (0.905, 1.032)
TD CD8br %T cell	Relative count	Maturation stages of T cell	Colorectal	rs6707421	0.0289317	0.939 (0.887, 0.994)
TD CD8br %T cell	Relative count	Maturation stages of T cell	Colorectal	rs7104957	0.020512	0.938 (0.889, 0.990)
TD CD8br %T cell	Relative count	Maturation stages of T cell	Colorectal	rs73338957	0.0456381	0.944 (0.892, 0.999)
TD CD8br %T cell	Relative count	Maturation stages of T cell	Colorectal	rs74364750	0.0370973	0.943 (0.892, 0.996)
TD CD8br %T cell	Relative count	Maturation stages of T cell	Colorectal	rs75690955	0.0248475	0.939 (0.888, 0.992)
TD CD8br %T cell	Relative count	Maturation stages of T cell	Colorectal	rs78735231	0.0242747	0.935 (0.881, 0.991)
TD CD8br %T cell	Relative count	Maturation stages of T cell	Colorectal	rs79827501	0.00467913	0.932 (0.888, 0.979)
TD CD8br %T cell	Relative count	Maturation stages of T cell	Colorectal	rs7989683	0.0361444	0.942 (0.890, 0.996)
TD CD8br %T cell	Relative count	Maturation stages of T cell	Colorectal	rs9968024	0.0215593	0.937 (0.887, 0.990)
TD CD8br %T cell	Relative count	Maturation stages of T cell	Colorectal	All	0.026118	0.941 (0.891, 0.993)
DN (CD4-CD8-) %leukocyte	Relative count	TBNK	Colorectal	rs11103734	0.00684796	1.053 (1.014, 1.094)
DN (CD4-CD8-) %leukocyte	Relative count	TBNK	Colorectal	rs11124150	0.00728299	1.053 (1.014, 1.093)
DN (CD4-CD8-) %leukocyte	Relative count	TBNK	Colorectal	rs11180778	0.00651413	1.053 (1.015, 1.094)
DN (CD4-CD8-) %leukocyte	Relative count	TBNK	Colorectal	rs139015432	0.00812697	1.052 (1.013, 1.091)
DN (CD4-CD8-) %leukocyte	Relative count	TBNK	Colorectal	rs139249541	0.0067037	1.053 (1.014, 1.093)
DN (CD4-CD8-) %leukocyte	Relative count	TBNK	Colorectal	rs140247402	0.00666264	1.054 (1.015, 1.094)
DN (CD4-CD8-) %leukocyte	Relative count	TBNK	Colorectal	rs142716558	0.00884295	1.051 (1.013, 1.091)
DN (CD4-CD8-) %leukocyte	Relative count	TBNK	Colorectal	rs17060639	0.00850608	1.051 (1.013, 1.091)
DN (CD4-CD8-) %leukocyte	Relative count	TBNK	Colorectal	rs17558797	0.0181984	1.048 (1.008, 1.090)
DN (CD4-CD8-) %leukocyte	Relative count	TBNK	Colorectal	rs185860761	0.00445896	1.056 (1.017, 1.096)
DN (CD4-CD8-) %leukocyte	Relative count	TBNK	Colorectal	rs2177640	0.00665039	1.053 (1.015, 1.093)
DN (CD4-CD8-) %leukocyte	Relative count	TBNK	Colorectal	rs34025101	0.0100983	1.053 (1.012, 1.096)
DN (CD4-CD8-) %leukocyte	Relative count	TBNK	Colorectal	rs4707827	0.00592334	1.054 (1.015, 1.094)
DN (CD4-CD8-) %leukocyte	Relative count	TBNK	Colorectal	rs4711821	0.00380806	1.057 (1.018, 1.097)
DN (CD4-CD8-) %leukocyte	Relative count	TBNK	Colorectal	rs62176864	0.186297	1.034 (0.984, 1.087)
DN (CD4-CD8-) %leukocyte	Relative count	TBNK	Colorectal	rs7021333	0.013859	1.048 (1.010, 1.088)
DN (CD4-CD8-) %leukocyte	Relative count	TBNK	Colorectal	rs72784218	0.00601428	1.054 (1.015, 1.094)
DN (CD4-CD8-) %leukocyte	Relative count	TBNK	Colorectal	rs7664985	0.0122537	1.049 (1.010, 1.089)
DN (CD4-CD8-) %leukocyte	Relative count	TBNK	Colorectal	rs76747637	0.00852706	1.053 (1.013, 1.095)
DN (CD4-CD8-) %leukocyte	Relative count	TBNK	Colorectal	rs7869045	0.00501597	1.055 (1.016, 1.095)
DN (CD4-CD8-) %leukocyte	Relative count	TBNK	Colorectal	rs79122093	0.00417504	1.056 (1.017, 1.096)
DN (CD4-CD8-) %leukocyte	Relative count	TBNK	Colorectal	rs79251210	0.0063331	1.054 (1.015, 1.094)
DN (CD4-CD8-) %leukocyte	Relative count	TBNK	Colorectal	rs9896155	0.00514891	1.055 (1.016, 1.096)
DN (CD4-CD8-) %leukocyte	Relative count	TBNK	Colorectal	All	0.00697474	1.052 (1.014, 1.092)
HLA DR+ CD4+ %T cell	Relative count	TBNK	Colorectal	rs10052603	0.0557724	1.055 (0.999, 1.115)
HLA DR+ CD4+ %T cell	Relative count	TBNK	Colorectal	rs11090233	0.0382096	1.060 (1.003, 1.119)
HLA DR+ CD4+ %T cell	Relative count	TBNK	Colorectal	rs116253486	0.0504336	1.060 (1.000, 1.124)
HLA DR+ CD4+ %T cell	Relative count	TBNK	Colorectal	rs11641185	0.0290733	1.068 (1.007, 1.133)
HLA DR+ CD4+ %T cell	Relative count	TBNK	Colorectal	rs117110835	0.0770679	1.055 (0.994, 1.120)
HLA DR+ CD4+ %T cell	Relative count	TBNK	Colorectal	rs117816082	0.0400946	1.060 (1.003, 1.121)
HLA DR+ CD4+ %T cell	Relative count	TBNK	Colorectal	rs117868023	0.0248613	1.064 (1.008, 1.124)
HLA DR+ CD4+ %T cell	Relative count	TBNK	Colorectal	rs140410174	0.0499529	1.056 (1.000, 1.115)
HLA DR+ CD4+ %T cell	Relative count	TBNK	Colorectal	rs146016042	0.0475834	1.057 (1.001, 1.116)
HLA DR+ CD4+ %T cell	Relative count	TBNK	Colorectal	rs149004280	0.031244	1.062 (1.005, 1.122)
HLA DR+ CD4+ %T cell	Relative count	TBNK	Colorectal	rs150440365	0.0556917	1.055 (0.999, 1.114)
HLA DR+ CD4+ %T cell	Relative count	TBNK	Colorectal	rs2294147	0.0352581	1.061 (1.004, 1.121)
HLA DR+ CD4+ %T cell	Relative count	TBNK	Colorectal	rs3104415	0.0655485	1.053 (0.997, 1.113)
HLA DR+ CD4+ %T cell	Relative count	TBNK	Colorectal	rs4867947	0.0172279	1.070 (1.012, 1.131)
HLA DR+ CD4+ %T cell	Relative count	TBNK	Colorectal	rs4906573	0.0461734	1.057 (1.001, 1.117)
HLA DR+ CD4+ %T cell	Relative count	TBNK	Colorectal	rs6071096	0.0269501	1.064 (1.007, 1.124)
HLA DR+ CD4+ %T cell	Relative count	TBNK	Colorectal	rs646262	0.0449952	1.058 (1.001, 1.117)
HLA DR+ CD4+ %T cell	Relative count	TBNK	Colorectal	rs7032773	0.0454727	1.058 (1.001, 1.118)
HLA DR+ CD4+ %T cell	Relative count	TBNK	Colorectal	rs7202106	0.0334645	1.061 (1.005, 1.121)
HLA DR+ CD4+ %T cell	Relative count	TBNK	Colorectal	rs79563199	0.0476417	1.057 (1.001, 1.116)
HLA DR+ CD4+ %T cell	Relative count	TBNK	Colorectal	rs7972178	0.047277	1.057 (1.001, 1.117)
HLA DR+ CD4+ %T cell	Relative count	TBNK	Colorectal	rs80226392	0.0366179	1.060 (1.004, 1.119)
HLA DR+ CD4+ %T cell	Relative count	TBNK	Colorectal	rs8055544	0.0414999	1.059 (1.002, 1.119)
HLA DR+ CD4+ %T cell	Relative count	TBNK	Colorectal	All	0.0368451	1.059 (1.004, 1.118)
HLA DR+ NK AC	Absolute count	TBNK	Colorectal	rs10866991	0.044039	1.051 (1.001, 1.104)
HLA DR+ NK AC	Absolute count	TBNK	Colorectal	rs111288272	0.0323524	1.055 (1.004, 1.107)
HLA DR+ NK AC	Absolute count	TBNK	Colorectal	rs111621170	0.0371649	1.053 (1.003, 1.106)
HLA DR+ NK AC	Absolute count	TBNK	Colorectal	rs114082880	0.0411446	1.052 (1.002, 1.105)
HLA DR+ NK AC	Absolute count	TBNK	Colorectal	rs139025334	0.035201	1.053 (1.004, 1.105)
HLA DR+ NK AC	Absolute count	TBNK	Colorectal	rs1572411	0.0568354	1.049 (0.999, 1.101)
HLA DR+ NK AC	Absolute count	TBNK	Colorectal	rs16865543	0.0422312	1.052 (1.002, 1.104)
HLA DR+ NK AC	Absolute count	TBNK	Colorectal	rs182834114	0.0352276	1.053 (1.004, 1.105)
HLA DR+ NK AC	Absolute count	TBNK	Colorectal	rs1862176	0.0380483	1.053 (1.003, 1.106)
HLA DR+ NK AC	Absolute count	TBNK	Colorectal	rs2047610	0.0391909	1.053 (1.003, 1.105)
HLA DR+ NK AC	Absolute count	TBNK	Colorectal	rs35089291	0.0375162	1.053 (1.003, 1.105)
HLA DR+ NK AC	Absolute count	TBNK	Colorectal	rs35161722	0.0345276	1.054 (1.004, 1.106)
HLA DR+ NK AC	Absolute count	TBNK	Colorectal	rs370476	0.0487071	1.050 (1.000, 1.103)
HLA DR+ NK AC	Absolute count	TBNK	Colorectal	rs4076588	0.0351678	1.054 (1.004, 1.106)
HLA DR+ NK AC	Absolute count	TBNK	Colorectal	rs4656251	0.0522249	1.049 (1.000, 1.102)
HLA DR+ NK AC	Absolute count	TBNK	Colorectal	rs55639755	0.0354537	1.053 (1.004, 1.106)
HLA DR+ NK AC	Absolute count	TBNK	Colorectal	rs59613483	0.0862675	1.044 (0.994, 1.097)
HLA DR+ NK AC	Absolute count	TBNK	Colorectal	rs61804400	0.0702509	1.046 (0.996, 1.098)
HLA DR+ NK AC	Absolute count	TBNK	Colorectal	rs6750412	0.0493334	1.050 (1.000, 1.103)
HLA DR+ NK AC	Absolute count	TBNK	Colorectal	rs71632989	0.0233626	1.078 (1.010, 1.150)
HLA DR+ NK AC	Absolute count	TBNK	Colorectal	rs71639910	0.0482452	1.050 (1.000, 1.103)
HLA DR+ NK AC	Absolute count	TBNK	Colorectal	rs72770003	0.0448608	1.051 (1.001, 1.103)
HLA DR+ NK AC	Absolute count	TBNK	Colorectal	rs75673714	0.0355033	1.053 (1.004, 1.106)
HLA DR+ NK AC	Absolute count	TBNK	Colorectal	rs79168765	0.0375688	1.053 (1.003, 1.105)
HLA DR+ NK AC	Absolute count	TBNK	Colorectal	rs79676986	0.0950954	1.042 (0.993, 1.094)
HLA DR+ NK AC	Absolute count	TBNK	Colorectal	All	0.0398079	1.052 (1.002, 1.104)
CD28- DN (CD4-CD8-) AC	Absolute count	Treg	Colorectal	rs10757255	0.00147626	0.924 (0.880, 0.970)
CD28- DN (CD4-CD8-) AC	Absolute count	Treg	Colorectal	rs10850001	0.00298509	0.940 (0.902, 0.979)
CD28- DN (CD4-CD8-) AC	Absolute count	Treg	Colorectal	rs10948242	0.00408124	0.931 (0.887, 0.978)
CD28- DN (CD4-CD8-) AC	Absolute count	Treg	Colorectal	rs10996820	0.00237514	0.927 (0.883, 0.973)
CD28- DN (CD4-CD8-) AC	Absolute count	Treg	Colorectal	rs11128263	0.00296649	0.928 (0.883, 0.975)
CD28- DN (CD4-CD8-) AC	Absolute count	Treg	Colorectal	rs111891110	0.00315685	0.929 (0.885, 0.976)
CD28- DN (CD4-CD8-) AC	Absolute count	Treg	Colorectal	rs115330797	0.00458697	0.930 (0.885, 0.978)
CD28- DN (CD4-CD8-) AC	Absolute count	Treg	Colorectal	rs115364254	0.00248289	0.927 (0.882, 0.974)
CD28- DN (CD4-CD8-) AC	Absolute count	Treg	Colorectal	rs115953192	0.00278025	0.931 (0.889, 0.976)
CD28- DN (CD4-CD8-) AC	Absolute count	Treg	Colorectal	rs11856833	0.00291946	0.928 (0.883, 0.975)
CD28- DN (CD4-CD8-) AC	Absolute count	Treg	Colorectal	rs12453786	0.00379513	0.929 (0.885, 0.977)
CD28- DN (CD4-CD8-) AC	Absolute count	Treg	Colorectal	rs137931178	0.00231417	0.929 (0.885, 0.974)
CD28- DN (CD4-CD8-) AC	Absolute count	Treg	Colorectal	rs138517625	0.00359284	0.929 (0.884, 0.976)
CD28- DN (CD4-CD8-) AC	Absolute count	Treg	Colorectal	rs139249541	0.00271937	0.928 (0.883, 0.974)
CD28- DN (CD4-CD8-) AC	Absolute count	Treg	Colorectal	rs139755840	0.0011568	0.924 (0.881, 0.969)
CD28- DN (CD4-CD8-) AC	Absolute count	Treg	Colorectal	rs140413577	0.00239008	0.931 (0.888, 0.975)
CD28- DN (CD4-CD8-) AC	Absolute count	Treg	Colorectal	rs140444563	0.00258673	0.928 (0.883, 0.974)
CD28- DN (CD4-CD8-) AC	Absolute count	Treg	Colorectal	rs140542258	0.00196172	0.925 (0.881, 0.972)
CD28- DN (CD4-CD8-) AC	Absolute count	Treg	Colorectal	rs1580183	0.00430287	0.930 (0.886, 0.978)
CD28- DN (CD4-CD8-) AC	Absolute count	Treg	Colorectal	rs189717076	0.00248941	0.927 (0.882, 0.974)
CD28- DN (CD4-CD8-) AC	Absolute count	Treg	Colorectal	rs2388191	0.00114008	0.923 (0.880, 0.969)
CD28- DN (CD4-CD8-) AC	Absolute count	Treg	Colorectal	rs35765554	0.00299744	0.928 (0.883, 0.975)
CD28- DN (CD4-CD8-) AC	Absolute count	Treg	Colorectal	rs36037322	0.00285322	0.928 (0.883, 0.975)
CD28- DN (CD4-CD8-) AC	Absolute count	Treg	Colorectal	rs4298345	0.00343402	0.929 (0.884, 0.976)
CD28- DN (CD4-CD8-) AC	Absolute count	Treg	Colorectal	rs556844566	0.00216211	0.925 (0.880, 0.972)
CD28- DN (CD4-CD8-) AC	Absolute count	Treg	Colorectal	rs61894112	0.00393069	0.930 (0.886, 0.977)
CD28- DN (CD4-CD8-) AC	Absolute count	Treg	Colorectal	rs66989520	0.00163426	0.925 (0.881, 0.971)
CD28- DN (CD4-CD8-) AC	Absolute count	Treg	Colorectal	rs6710361	0.0032728	0.928 (0.883, 0.975)
CD28- DN (CD4-CD8-) AC	Absolute count	Treg	Colorectal	rs74593262	0.0083281	0.924 (0.872, 0.980)
CD28- DN (CD4-CD8-) AC	Absolute count	Treg	Colorectal	rs76549873	0.00233649	0.927 (0.883, 0.973)
CD28- DN (CD4-CD8-) AC	Absolute count	Treg	Colorectal	rs7789422	0.00383695	0.930 (0.886, 0.977)
CD28- DN (CD4-CD8-) AC	Absolute count	Treg	Colorectal	rs7869045	0.00327741	0.928 (0.884, 0.976)
CD28- DN (CD4-CD8-) AC	Absolute count	Treg	Colorectal	rs79122093	0.00363718	0.931 (0.887, 0.977)
CD28- DN (CD4-CD8-) AC	Absolute count	Treg	Colorectal	rs79251210	0.00266321	0.927 (0.883, 0.974)
CD28- DN (CD4-CD8-) AC	Absolute count	Treg	Colorectal	rs9896155	0.0028155	0.927 (0.881, 0.974)
CD28- DN (CD4-CD8-) AC	Absolute count	Treg	Colorectal	All	0.00242704	0.928 (0.885, 0.974)
CD28+ CD45RA+ CD8dim %CD8dim	Relative count	Treg	Colorectal	rs10865163	0.0298923	0.977 (0.957, 0.998)
CD28+ CD45RA+ CD8dim %CD8dim	Relative count	Treg	Colorectal	rs1131896	0.0282505	0.977 (0.957, 0.998)
CD28+ CD45RA+ CD8dim %CD8dim	Relative count	Treg	Colorectal	rs113888828	0.0159905	0.972 (0.949, 0.995)
CD28+ CD45RA+ CD8dim %CD8dim	Relative count	Treg	Colorectal	rs114437347	0.0696706	0.979 (0.958, 1.002)
CD28+ CD45RA+ CD8dim %CD8dim	Relative count	Treg	Colorectal	rs11579717	0.0511721	0.979 (0.958, 1.000)
CD28+ CD45RA+ CD8dim %CD8dim	Relative count	Treg	Colorectal	rs116478736	0.0498718	0.980 (0.959, 1.000)
CD28+ CD45RA+ CD8dim %CD8dim	Relative count	Treg	Colorectal	rs116760504	0.0348566	0.978 (0.958, 0.998)
CD28+ CD45RA+ CD8dim %CD8dim	Relative count	Treg	Colorectal	rs116794175	0.03251	0.978 (0.958, 0.998)
CD28+ CD45RA+ CD8dim %CD8dim	Relative count	Treg	Colorectal	rs12378196	0.0393734	0.979 (0.959, 0.999)
CD28+ CD45RA+ CD8dim %CD8dim	Relative count	Treg	Colorectal	rs12712610	0.0326912	0.978 (0.958, 0.998)
CD28+ CD45RA+ CD8dim %CD8dim	Relative count	Treg	Colorectal	rs13001936	0.0293485	0.977 (0.957, 0.998)
CD28+ CD45RA+ CD8dim %CD8dim	Relative count	Treg	Colorectal	rs145682498	0.0343541	0.978 (0.958, 0.998)
CD28+ CD45RA+ CD8dim %CD8dim	Relative count	Treg	Colorectal	rs145970654	0.0733749	0.981 (0.960, 1.002)
CD28+ CD45RA+ CD8dim %CD8dim	Relative count	Treg	Colorectal	rs146899923	0.0339549	0.978 (0.958, 0.998)
CD28+ CD45RA+ CD8dim %CD8dim	Relative count	Treg	Colorectal	rs147071297	0.0579322	0.980 (0.960, 1.001)
CD28+ CD45RA+ CD8dim %CD8dim	Relative count	Treg	Colorectal	rs17401833	0.0399348	0.979 (0.959, 0.999)
CD28+ CD45RA+ CD8dim %CD8dim	Relative count	Treg	Colorectal	rs17612648	0.03948	0.978 (0.958, 0.999)
CD28+ CD45RA+ CD8dim %CD8dim	Relative count	Treg	Colorectal	rs182812626	0.0397644	0.978 (0.958, 0.999)
CD28+ CD45RA+ CD8dim %CD8dim	Relative count	Treg	Colorectal	rs2367376	0.0359714	0.978 (0.958, 0.999)
CD28+ CD45RA+ CD8dim %CD8dim	Relative count	Treg	Colorectal	rs34767257	0.0344736	0.978 (0.958, 0.998)
CD28+ CD45RA+ CD8dim %CD8dim	Relative count	Treg	Colorectal	rs4984382	0.0394568	0.979 (0.959, 0.999)
CD28+ CD45RA+ CD8dim %CD8dim	Relative count	Treg	Colorectal	rs555202	0.0331245	0.978 (0.958, 0.998)
CD28+ CD45RA+ CD8dim %CD8dim	Relative count	Treg	Colorectal	rs6001084	0.0403939	0.979 (0.959, 0.999)
CD28+ CD45RA+ CD8dim %CD8dim	Relative count	Treg	Colorectal	rs67486389	0.0395994	0.978 (0.958, 0.999)
CD28+ CD45RA+ CD8dim %CD8dim	Relative count	Treg	Colorectal	rs72771954	0.0294134	0.977 (0.957, 0.998)
CD28+ CD45RA+ CD8dim %CD8dim	Relative count	Treg	Colorectal	rs73184461	0.0316497	0.977 (0.957, 0.998)
CD28+ CD45RA+ CD8dim %CD8dim	Relative count	Treg	Colorectal	rs74021626	0.0313868	0.978 (0.958, 0.998)
CD28+ CD45RA+ CD8dim %CD8dim	Relative count	Treg	Colorectal	rs74967706	0.0213514	0.976 (0.956, 0.996)
CD28+ CD45RA+ CD8dim %CD8dim	Relative count	Treg	Colorectal	rs76313555	0.0402385	0.979 (0.958, 0.999)
CD28+ CD45RA+ CD8dim %CD8dim	Relative count	Treg	Colorectal	rs78181865	0.121889	0.982 (0.960, 1.005)
CD28+ CD45RA+ CD8dim %CD8dim	Relative count	Treg	Colorectal	rs79827501	0.0253548	0.977 (0.957, 0.997)
CD28+ CD45RA+ CD8dim %CD8dim	Relative count	Treg	Colorectal	rs80002093	0.0272634	0.977 (0.957, 0.997)
CD28+ CD45RA+ CD8dim %CD8dim	Relative count	Treg	Colorectal	rs8127300	0.0391701	0.978 (0.958, 0.999)
CD28+ CD45RA+ CD8dim %CD8dim	Relative count	Treg	Colorectal	rs9274683	0.025684	0.977 (0.957, 0.997)
CD28+ CD45RA+ CD8dim %CD8dim	Relative count	Treg	Colorectal	All	0.0343816	0.978 (0.958, 0.998)
CD20 on IgD+ CD38dim	MFI	B cell	Colorectal	rs1007337	0.045331	1.041 (1.001, 1.082)
CD20 on IgD+ CD38dim	MFI	B cell	Colorectal	rs111741355	0.782867	1.009 (0.947, 1.075)
CD20 on IgD+ CD38dim	MFI	B cell	Colorectal	rs113371046	0.0359053	1.043 (1.003, 1.084)
CD20 on IgD+ CD38dim	MFI	B cell	Colorectal	rs12042193	0.0491039	1.040 (1.000, 1.081)
CD20 on IgD+ CD38dim	MFI	B cell	Colorectal	rs12120358	0.0446852	1.041 (1.001, 1.082)
CD20 on IgD+ CD38dim	MFI	B cell	Colorectal	rs1306395	0.0486478	1.040 (1.000, 1.081)
CD20 on IgD+ CD38dim	MFI	B cell	Colorectal	rs147586463	0.0344255	1.043 (1.003, 1.085)
CD20 on IgD+ CD38dim	MFI	B cell	Colorectal	rs150980439	0.0323149	1.043 (1.004, 1.085)
CD20 on IgD+ CD38dim	MFI	B cell	Colorectal	rs17763050	0.0388273	1.042 (1.002, 1.083)
CD20 on IgD+ CD38dim	MFI	B cell	Colorectal	rs187747283	0.0414085	1.041 (1.002, 1.082)
CD20 on IgD+ CD38dim	MFI	B cell	Colorectal	rs2066399	0.0179011	1.049 (1.008, 1.091)
CD20 on IgD+ CD38dim	MFI	B cell	Colorectal	rs233493	0.0357754	1.043 (1.003, 1.084)
CD20 on IgD+ CD38dim	MFI	B cell	Colorectal	rs28572463	0.0337757	1.043 (1.003, 1.084)
CD20 on IgD+ CD38dim	MFI	B cell	Colorectal	rs34486765	0.0553317	1.039 (0.999, 1.080)
CD20 on IgD+ CD38dim	MFI	B cell	Colorectal	rs388354	0.0277522	1.045 (1.005, 1.087)
CD20 on IgD+ CD38dim	MFI	B cell	Colorectal	rs61731791	0.0509504	1.039 (1.000, 1.081)
CD20 on IgD+ CD38dim	MFI	B cell	Colorectal	rs72836542	0.0253584	1.046 (1.006, 1.088)
CD20 on IgD+ CD38dim	MFI	B cell	Colorectal	rs73086355	0.0347418	1.043 (1.003, 1.085)
CD20 on IgD+ CD38dim	MFI	B cell	Colorectal	rs73154503	0.0540858	1.039 (0.999, 1.080)
CD20 on IgD+ CD38dim	MFI	B cell	Colorectal	rs76355582	0.0534621	1.039 (0.999, 1.080)
CD20 on IgD+ CD38dim	MFI	B cell	Colorectal	rs77612075	0.0340194	1.043 (1.003, 1.085)
CD20 on IgD+ CD38dim	MFI	B cell	Colorectal	rs9461562	0.0253276	1.045 (1.005, 1.087)
CD20 on IgD+ CD38dim	MFI	B cell	Colorectal	All	0.0387646	1.042 (1.002, 1.083)
CD20 on IgD- CD24-	MFI	B cell	Colorectal	rs10171238	0.0112566	0.947 (0.907, 0.988)
CD20 on IgD- CD24-	MFI	B cell	Colorectal	rs115094868	0.0252919	0.951 (0.910, 0.994)
CD20 on IgD- CD24-	MFI	B cell	Colorectal	rs11751198	0.0129417	0.947 (0.908, 0.989)
CD20 on IgD- CD24-	MFI	B cell	Colorectal	rs117961939	0.0213752	0.950 (0.909, 0.992)
CD20 on IgD- CD24-	MFI	B cell	Colorectal	rs12660382	0.0203155	0.949 (0.909, 0.992)
CD20 on IgD- CD24-	MFI	B cell	Colorectal	rs12662632	0.02371	0.952 (0.912, 0.993)
CD20 on IgD- CD24-	MFI	B cell	Colorectal	rs13181744	0.0255019	0.951 (0.910, 0.994)
[truncated: 10,576 more rows]
