# Supplementary material for: Association between immune cells and multiple cancers: Insights from Mendelian randomization and gene-based analysis
Source: iScience. 2026 Jan 2;29(2):114618. doi: 10.1016/j.isci.2025.114618 (PMC12857361; doi:10.1016/j.isci.2025.114618)
Supplement: Table S2. 501 Associations between immune cells and cancers by MR-CAUSE [file mmc3.xlsx]

## Sheet: Sheet1
Table S2. 501 Associations between immune cells and cancers by MR-CAUSE.
Immune cell			Cancer	NSNP	Pvaule	OR (95% CI)
Trait	Trait type	Panel
HLA DR on CD33br HLA DR+ CD14-	MFI	Myeloid cell	Bladder	1880	0.00100533	0.972 (0.955, 0.988)
SSC-A on granulocyte	Morphological parameter	TBNK	Bladder	1705	0.00218412	0.845 (0.760, 0.942)
CD28 on CD28+ DN (CD4-CD8-)	MFI	Treg	Bladder	1611	0.00646677	0.863 (0.777, 0.961)
CD8dim NKT %lymphocyte	Relative count	TBNK	Bladder	1827	0.0234801	1.124 (1.018, 1.246)
CD62L- monocyte AC	Absolute count	cDC	Bladder	1653	0.0266842	0.785 (0.631, 0.967)
CD8dim %leukocyte	Relative count	TBNK	Bladder	1614	0.0298503	1.240 (1.021, 1.506)
CD4/CD8br	Relative count	TBNK	Bladder	1662	0.0390226	1.890 (1.059, 3.547)
CD45RA on CD39+ resting Treg	MFI	Treg	Bladder	1719	0.150525	1.076 (0.977, 1.193)
CCR2 on monocyte	MFI	cDC	Bladder	1758	0.172535	0.948 (0.879, 1.024)
CD33br HLA DR+ CD14- %CD33br HLA DR+	Relative count	Myeloid cell	Bladder	1690	0.175205	1.197 (0.920, 1.549)
CD8br %T cell	Relative count	TBNK	Bladder	1877	0.209668	0.863 (0.686, 1.088)
IgD on IgD+ CD38-	MFI	B cell	Bladder	1706	0.271819	0.948 (0.865, 1.045)
CD11c on granulocyte	MFI	cDC	Bladder	1516	0.291203	0.955 (0.876, 1.039)
CD8dim %T cell	Relative count	TBNK	Bladder	1820	0.398365	0.661 (0.264, 1.812)
CD25 on CD39+ resting Treg	MFI	Treg	Bladder	1766	0.400006	0.467 (0.091, 3.176)
SSC-A on plasmacytoid DC	Morphological parameter	cDC	Bladder	1813	0.407638	0.953 (0.851, 1.069)
FSC-A on B cell	Morphological parameter	TBNK	Bladder	1623	0.416443	1.307 (0.682, 2.478)
CD11b on CD33dim HLA DR-	MFI	Myeloid cell	Bladder	1567	0.523995	1.088 (0.837, 1.405)
HLA DR+ CD4+ AC	Absolute count	TBNK	Bladder	1855	0.597519	0.949 (0.783, 1.156)
CD25 on CD39+ CD4 Treg	MFI	Treg	Bladder	1573	0.629568	0.967 (0.841, 1.108)
FSC-A on NKT	Morphological parameter	TBNK	Bladder	1676	0.800287	0.862 (0.256, 2.563)
CD16-CD56 on NK	MFI	TBNK	Bladder	1823	0.819109	1.008 (0.940, 1.073)
CD25 on IgD+ CD38- naive	MFI	B cell	Bladder	1724	0.821581	0.981 (0.837, 1.161)
CD45 on CD33dim HLA DR-	MFI	Myeloid cell	Bladder	1572	0.922502	0.985 (0.726, 1.335)
CD25++ CD8br AC	Absolute count	Treg	Bladder	1613	0.934449	1.018 (0.696, 1.613)
CD62L on CD62L+ myeloid DC	MFI	cDC	Bladder	1648	0.964018	0.997 (0.885, 1.125)
CD80 on CD62L+ myeloid DC	MFI	cDC	Bladder	1974	0.973018	0.998 (0.902, 1.108)
CD45RA+ CD28- CD8br %CD8br	Relative count	Treg	Breast	2293	2.77847e-06	0.999 (0.998, 0.999)
CD8br %leukocyte	Relative count	TBNK	Breast	2169	0.00122064	0.953 (0.925, 0.981)
HLA DR++ monocyte %leukocyte	Relative count	TBNK	Breast	1800	0.0394921	0.984 (0.968, 0.999)
CD25 on IgD+ CD38- unsw mem	MFI	B cell	Breast	2000	0.035335	0.958 (0.899, 0.986)
NKT AC	Absolute count	TBNK	Breast	2095	0.0570915	1.021 (0.999, 1.044)
CD11b on Mo MDSC	MFI	Myeloid cell	Breast	1730	0.0738813	1.028 (0.997, 1.059)
Transitional AC	Absolute count	B cell	Breast	2007	0.0761952	0.950 (0.897, 1.005)
SSC-A on CD8br	Morphological parameter	TBNK	Breast	1875	0.0970874	0.942 (0.876, 1.010)
CD11c+ CD62L- monocyte AC	Absolute count	cDC	Breast	1897	0.128137	1.073 (0.977, 1.171)
CD4+ CD8dim %leukocyte	Relative count	TBNK	Breast	1785	0.131391	0.987 (0.970, 1.005)
CD11c on CD62L+ myeloid DC	MFI	cDC	Breast	2053	0.171052	1.019 (0.992, 1.048)
HLA DR on CD14- CD16+ monocyte	MFI	Monocyte	Breast	1832	0.192637	0.994 (0.985, 1.003)
CD11c on granulocyte	MFI	cDC	Breast	1648	0.235162	1.015 (0.990, 1.039)
CD27 on IgD+ CD38- unsw mem	MFI	B cell	Breast	1743	0.290377	1.009 (0.993, 1.026)
Naive DN (CD4-CD8-) %DN	Relative count	Maturation stages of T cell	Breast	2302	0.417844	1.027 (0.962, 1.094)
CD45 on CD33br HLA DR+ CD14-	MFI	Myeloid cell	Breast	1612	0.52056	1.034 (0.917, 1.122)
CD20 on CD20- CD38-	MFI	B cell	Breast	1795	0.5969	0.972 (0.875, 1.079)
CD27 on IgD- CD38br	MFI	B cell	Breast	1868	0.615827	0.980 (0.908, 1.063)
CD62L- HLA DR++ monocyte AC	Absolute count	cDC	Breast	1885	0.670734	1.082 (0.730, 1.515)
PB/PC %B cell	Relative count	B cell	Breast	1940	0.675201	1.020 (0.929, 1.120)
IgD+ CD38br AC	Absolute count	B cell	Breast	2143	0.687544	0.988 (0.932, 1.050)
CD45 on HLA DR+ CD4+	MFI	TBNK	Breast	2076	0.701226	0.993 (0.960, 1.027)
CD45 on granulocyte	MFI	TBNK	Breast	1802	0.707391	0.988 (0.929, 1.055)
CCR2 on CD14- CD16-	MFI	Monocyte	Breast	1997	0.738575	1.010 (0.952, 1.068)
CD25hi CD45RA- CD4 not Treg AC	Absolute count	Treg	Breast	1805	0.771945	0.997 (0.977, 1.018)
CD45 on lymphocyte	MFI	TBNK	Breast	1879	0.850396	0.992 (0.914, 1.077)
Activated & secreting Treg %CD4 Treg	Relative count	Treg	Breast	2476	0.877037	0.999 (0.992, 1.007)
HLA DR on B cell	MFI	TBNK	Breast	1955	0.907225	1.000 (0.994, 1.008)
HLA DR on HLA DR+ CD4+	MFI	TBNK	Breast	1808	0.908864	0.997 (0.946, 1.049)
CD45 on B cell	MFI	TBNK	Breast	2059	0.943222	1.001 (0.977, 1.026)
CD4+ %leukocyte	Relative count	TBNK	Breast	1683	0.999847	1.000 (0.617, 1.621)
CM DN (CD4-CD8-) %DN	Relative count	Maturation stages of T cell	Breast	1756	0.999877	1.000 (0.539, 1.858)
CD33dim HLA DR+ CD11b+ AC	Absolute count	Myeloid cell	Breast	1841	0.999987	1.000 (0.711, 1.409)
CD20 on IgD+ CD24-	MFI	B cell	Cervical	663	2.13183e-13	0.998 (0.998, 0.999)
CD28 on CD4 Treg	MFI	Treg	Cervical	462	0.0349655	1.001 (1.000, 1.001)
CD28 on CD39+ activated Treg	MFI	Treg	Cervical	415	0.0417681	1.001 (1.000, 1.001)
TCRgd %lymphocyte	Relative count	TBNK	Cervical	370	0.167974	0.998 (0.996, 1.001)
CD19 on IgD+ CD38br	MFI	B cell	Cervical	472	0.214329	1.001 (0.999, 1.003)
EM CD8br AC	Absolute count	Maturation stages of T cell	Cervical	412	0.229752	0.999 (0.998, 1.000)
CD127 on CD28- CD8br	MFI	Treg	Cervical	565	0.314618	1.000 (0.999, 1.000)
Sw mem %lymphocyte	Relative count	B cell	Cervical	418	0.376634	1.000 (0.999, 1.001)
CD8br AC	Absolute count	TBNK	Cervical	505	0.491871	0.999 (0.994, 1.003)
HLA DR on HLA DR+ CD4+	MFI	TBNK	Cervical	436	0.524068	1.001 (0.999, 1.002)
CD28 on CD45RA- CD4 not Treg	MFI	Treg	Cervical	435	0.551289	1.000 (1.000, 1.001)
CD28- CD127- CD25++ CD8br AC	Absolute count	Treg	Cervical	467	0.708744	1.001 (0.996, 1.005)
CD39+ CD4+ %T cell	Relative count	Treg	Cervical	452	0.815694	1.000 (1.000, 1.000)
Naive-mature B cell %lymphocyte	Relative count	B cell	Cervical	435	0.886826	1.000 (0.998, 1.002)
CM CD4+ AC	Absolute count	Maturation stages of T cell	Cervical	475	0.897115	1.000 (0.999, 1.001)
CD11c+ HLA DR++ monocyte AC	Absolute count	cDC	Cervical	431	0.999914	1.000 (0.996, 1.004)
CD25 on secreting Treg	MFI	Treg	Cervical	393	0.999967	1.000 (0.994, 1.006)
CD4 on CD39+ secreting Treg	MFI	Treg	Colorectal	5893	3.76787e-08	1.197 (1.116, 1.269)
CD8 on CD28- CD8br	MFI	Treg	Colorectal	6225	0.0016709	1.091 (1.039, 1.158)
CD45RA on resting Treg	MFI	Treg	Colorectal	8596	0.00787856	0.970 (0.941, 0.985)
CD8 on EM CD8br	MFI	Maturation stages of T cell	Colorectal	5233	0.0139376	0.962 (0.927, 0.986)
CD25 on IgD+ CD38dim	MFI	B cell	Colorectal	8362	0.0358263	0.932 (0.873, 0.995)
CCR2 on CD14+ CD16- monocyte	MFI	Monocyte	Colorectal	10982	0.0455479	0.924 (0.850, 0.999)
CD25 on memory B cell	MFI	B cell	Colorectal	6585	0.108023	0.952 (0.897, 1.011)
CD33br HLA DR+ AC	Absolute count	Myeloid cell	Colorectal	8036	0.2517	1.076 (0.949, 1.221)
SSC-A on HLA DR+ NK	Morphological parameter	TBNK	Colorectal	6932	0.267004	1.043 (0.967, 1.122)
HLA DR+ NK AC	Absolute count	TBNK	Colorectal	6340	0.44563	1.039 (0.941, 1.148)
CD45RA on naive CD8br	MFI	Maturation stages of T cell	Colorectal	6515	0.461151	0.957 (0.865, 1.091)
HLA DR+ CD4+ %T cell	Relative count	TBNK	Colorectal	7744	0.547257	1.066 (0.866, 1.311)
CD80 on monocyte	MFI	cDC	Colorectal	7116	0.589981	1.010 (0.976, 1.048)
CCR2 on monocyte	MFI	cDC	Colorectal	7158	0.638838	0.988 (0.941, 1.042)
CD3 on T cell	MFI	Treg	Colorectal	7981	0.649254	1.043 (0.879, 1.258)
DN (CD4-CD8-) %leukocyte	Relative count	TBNK	Colorectal	6529	0.6997	0.979 (0.891, 1.103)
CD20 on IgD- CD24-	MFI	B cell	Colorectal	7562	0.716489	0.939 (0.666, 1.320)
TD CD8br %T cell	Relative count	Maturation stages of T cell	Colorectal	6557	0.724938	0.983 (0.894, 1.085)
CD4RA on TD CD4+	MFI	Maturation stages of T cell	Colorectal	8654	0.759842	0.989 (0.897, 1.037)
CD33br HLA DR+ CD14dim AC	Absolute count	Myeloid cell	Colorectal	8471	0.860971	0.967 (0.678, 1.425)
Naive CD8br AC	Absolute count	Maturation stages of T cell	Colorectal	8175	0.97099	0.998 (0.907, 1.108)
PDL-1 on CD14- CD16-	MFI	Monocyte	Colorectal	7639	0.977216	1.004 (0.809, 1.332)
FSC-A on NKT	Morphological parameter	TBNK	Colorectal	7127	0.995522	4.321 (0.000, 827985787151188
CD4 on CD39+ resting Treg	MFI	Treg	Colorectal	5717	0.99722	1.001 (0.746, 1.512)
CD25 on CD39+ secreting Treg	MFI	Treg	Colorectal	7145	0.999976	0.988 (0.003, 12.685)
CCR2 on CD14+ CD16+ monocyte	MFI	Monocyte	Colorectal	3068	0.938058	1.002 (0.971, 1.051)
CD20 on IgD+ CD38dim	MFI	B cell	Colorectal	3576	0.675182	0.982 (0.907, 1.076)
CD28- DN (CD4-CD8-) AC	Absolute count	Treg	Colorectal	4658	0.302977	0.928 (0.801, 1.063)
CD28+ CD45RA+ CD8dim %CD8dim	Morphological parameter	Treg	Colorectal	9018	0.554969	0.972 (0.886, 1.067)
CD45RA on naive CD4+	MFI	Maturation stages of T cell	Colorectal	2539	0.878223	1.057 (0.525, 2.177)
CD20 on IgD+ CD24-	MFI	B cell	Corpus uteri	3929	7.10461e-08	0.810 (0.751, 0.876)
CD45RA on naive CD4+	MFI	Maturation stages of T cell	Corpus uteri	3126	0.0322365	1.042 (1.004, 1.082)
CD45RA on resting Treg	MFI	Treg	Corpus uteri	4495	0.035886	1.042 (1.002, 1.081)
CD45 on CD4+	MFI	TBNK	Corpus uteri	3790	0.0543178	1.189 (1.000, 1.421)
CD25hi CD45RA+ CD4 not Treg %CD4+	Relative count	Treg	Corpus uteri	4853	0.0606588	1.045 (0.999, 1.095)
CD25hi CD45RA+ CD4 not Treg AC	Absolute count	Treg	Corpus uteri	3235	0.0621423	1.056 (0.993, 1.114)
CD86+ plasmacytoid DC %DC	Relative count	cDC	Corpus uteri	3218	0.0663109	1.425 (0.978, 2.083)
PDL-1 on CD14+ CD16- monocyte	MFI	Monocyte	Corpus uteri	3184	0.107501	0.787 (0.592, 1.062)
CD39+ resting Treg %resting Treg	Relative count	Treg	Corpus uteri	3242	0.112822	1.030 (0.997, 1.073)
IgD- CD38br %lymphocyte	Relative count	B cell	Corpus uteri	3803	0.151476	1.451 (0.830, 2.293)
Activated & resting Treg %CD4+	Relative count	Treg	Corpus uteri	3372	0.17393	1.046 (0.984, 1.120)
CD25 on resting Treg	MFI	Treg	Corpus uteri	3030	0.183484	1.109 (0.952, 1.289)
CD14 on CD33dim HLA DR+ CD11b+	MFI	Myeloid cell	Corpus uteri	2773	0.203935	0.820 (0.607, 1.118)
HLA DR on CD14+ monocyte	MFI	Monocyte	Corpus uteri	3270	0.227297	1.017 (0.991, 1.047)
CD27 on IgD+ CD38- unsw mem	MFI	B cell	Corpus uteri	2790	0.301448	1.040 (0.959, 1.112)
CD127 on CD45RA+ CD4+	MFI	Treg	Corpus uteri	3505	0.31834	0.643 (0.275, 1.557)
SSC-A on HLA DR+ CD4+	Morphological parameter	TBNK	Corpus uteri	4280	0.34051	25.120 (0.004, 2303.178)
CD28 on CD45RA+ CD4+	MFI	Treg	Corpus uteri	3636	0.358832	0.952 (0.853, 1.050)
CD25hi CD45RA+ CD4 not Treg %T cell	Relative count	Treg	Corpus uteri	4716	0.494799	1.026 (0.954, 1.108)
TD CD8br AC	Absolute count	Maturation stages of T cell	Corpus uteri	3176	0.540704	1.052 (0.893, 1.237)
CD24 on transitional	MFI	B cell	Corpus uteri	3593	0.674567	1.199 (0.873, 4.760)
CD39 on granulocyte	MFI	Treg	Corpus uteri	4309	0.685779	1.052 (0.816, 1.327)
CD4 on CD39+ activated Treg	MFI	Treg	Corpus uteri	3596	0.700234	0.843 (0.353, 2.001)
TD CD4+ %T cell	Relative count	Maturation stages of T cell	Corpus uteri	3950	0.748042	1.012 (0.945, 1.091)
Lymphocyte %leukocyte	Relative count	TBNK	Corpus uteri	3954	0.818484	1.086 (0.492, 2.013)
CD14+ CD16+ monocyte %monocyte	Relative count	Monocyte	Corpus uteri	3167	0.81965	1.014 (0.897, 1.143)
FSC-A on plasmacytoid DC	Morphological parameter	cDC	Corpus uteri	4473	0.942081	0.992 (0.780, 1.230)
Granulocyte %leukocyte	Relative count	TBNK	Corpus uteri	3716	0.949549	1.013 (0.670, 1.531)
T cell %leukocyte	Relative count	TBNK	Corpus uteri	3462	0.98616	0.981 (0.312, 21.510)
CD25 on naive-mature B cell	MFI	B cell	Corpus uteri	3182	0.994667	0.999 (0.781, 1.194)
CM DN (CD4-CD8-) AC	Absolute count	Maturation stages of T cell	Corpus uteri	2772	0.999794	0.999 (0.000, 10057.564)
CD4 on CD39+ resting Treg	MFI	Treg	Corpus uteri	2776	0.999834	1.001 (0.000, 2573.428)
CD11c+ HLA DR++ monocyte %monocyte	Relative count	cDC	Corpus uteri	2930	0.999953	1.000 (0.000, 141244.387)
CD8dim %leukocyte	Relative count	TBNK	Corpus uteri	2774	0.999987	1.000 (0.000, 25574100274.000)
CD28 on CD39+ CD4+	MFI	Treg	Endometrial	1461	0.0386203	1.043 (1.001, 1.084)
CD127- CD8br %T cell	Relative count	Treg	Endometrial	1673	0.041564	0.905 (0.822, 0.997)
CD38 on PB/PC	MFI	B cell	Endometrial	1439	0.0481023	0.542 (0.280, 0.945)
CD28+ CD45RA+ CD8br %T cell	Relative count	Treg	Endometrial	2091	0.0493781	1.006 (1.000, 1.013)
HVEM on CM CD8br	MFI	Maturation stages of T cell	Endometrial	1455	0.0697167	1.071 (0.995, 1.155)
Sw mem AC	Absolute count	B cell	Endometrial	1628	0.105259	1.126 (0.971, 1.293)
T cell AC	Absolute count	TBNK	Endometrial	1339	0.174001	0.925 (0.828, 1.035)
CD28 on CD28+ CD4+	MFI	Treg	Endometrial	1497	0.175852	1.029 (0.987, 1.073)
B cell % CD3- lymphocyte	Relative count	TBNK	Endometrial	1565	0.183751	1.045 (0.980, 1.114)
NK %CD3- lymphocyte	Relative count	TBNK	Endometrial	1588	0.266394	0.967 (0.912, 1.028)
HLA DR on CD14- CD16-	MFI	Monocyte	Endometrial	1582	0.344903	1.011 (0.984, 1.030)
CD62L- monocyte AC	Absolute count	cDC	Endometrial	1465	0.379806	1.053 (0.936, 1.179)
CD33dim HLA DR- AC	Absolute count	Myeloid cell	Endometrial	1930	0.38313	0.972 (0.912, 1.034)
Basophil AC	Absolute count	Myeloid cell	Endometrial	1941	0.396202	0.976 (0.921, 1.032)
CD20 on IgD- CD24-	MFI	B cell	Endometrial	1465	0.42336	1.028 (0.961, 1.101)
HLA DR+ CD4+ AC	Absolute count	TBNK	Endometrial	1692	0.428018	0.961 (0.875, 1.065)
CD25 on CD28+ CD4+	MFI	Treg	Endometrial	1476	0.467531	0.964 (0.871, 1.063)
Naive-mature B cell %lymphocyte	Relative count	B cell	Endometrial	1533	0.476281	0.919 (0.738, 1.173)
CD39+ CD8br AC	Absolute count	Treg	Endometrial	1563	0.496041	1.009 (0.982, 1.036)
BAFF-R on CD20- CD38-	MFI	B cell	Endometrial	1463	0.531407	0.975 (0.898, 1.052)
Im MDSC %CD33dim HLA DR- CD66b-	Relative count	Myeloid cell	Endometrial	1714	0.598663	0.970 (0.868, 1.087)
FSC-A on CD14+ monocyte	Morphological parameter	TBNK	Endometrial	1557	0.659771	0.924 (0.656, 1.324)
CD33br HLA DR+ CD14dim AC	Absolute count	Myeloid cell	Endometrial	1666	0.717595	0.986 (0.913, 1.064)
CD20- %lymphocyte	Relative count	B cell	Endometrial	1507	0.724397	0.976 (0.856, 1.115)
IgD+ CD38br %lymphocyte	Relative count	B cell	Endometrial	1421	0.790604	0.927 (0.562, 1.720)
DP (CD4+CD8+) %leukocyte	Relative count	TBNK	Endometrial	1585	0.804577	1.014 (0.909, 1.140)
CD14- CD16- AC	Absolute count	Monocyte	Endometrial	1590	0.870733	0.993 (0.906, 1.086)
CD45 on Im MDSC	MFI	Myeloid cell	Endometrial	1520	0.898679	1.004 (0.930, 1.058)
HSC AC	Absolute count	Myeloid cell	Endometrial	1570	0.905198	1.004 (0.937, 1.071)
CD33dim HLA DR+ CD11b- AC	Absolute count	Myeloid cell	Endometrial	1602	0.966001	1.002 (0.930, 1.081)
HLA DR on CD14+ CD16- monocyte	MFI	Monocyte	Endometrial	1302	0.977798	1.000 (0.992, 1.011)
Naive DN (CD4-CD8-) AC	Absolute count	Maturation stages of T cell	Endometrial	1438	0.999956	1.000 (0.205, 4.890)
CD16+ monocyte %monocyte	Relative count	Monocyte	Kidney	814	0.00135142	1.201 (1.074, 1.344)
CD14- CD16- AC	Absolute count	Monocyte	Kidney	867	0.0016076	0.747 (0.622, 0.894)
CD80 on CD62L+ myeloid DC	MFI	cDC	Kidney	752	0.001798	0.848 (0.764, 0.939)
CD8 on EM CD8br	MFI	Maturation stages of T cell	Kidney	855	0.00287182	1.095 (1.032, 1.163)
HLA DR+ CD4+ AC	Absolute count	TBNK	Kidney	828	0.00903508	0.818 (0.702, 0.949)
CX3CR1 on CD14+ CD16- monocyte	MFI	Monocyte	Kidney	798	0.0139952	1.111 (1.020, 1.207)
EM CD8br AC	Absolute count	Maturation stages of T cell	Kidney	767	0.0585301	0.892 (0.793, 1.004)
CD3 on CD39+ secreting Treg	MFI	Treg	Kidney	802	0.0609938	0.932 (0.866, 1.004)
CD64 on CD14- CD16+ monocyte	MFI	Monocyte	Kidney	819	0.0626438	0.852 (0.723, 1.012)
CD45RA+ CD8br %T cell	Relative count	Maturation stages of T cell	Kidney	741	0.0744638	0.874 (0.752, 1.012)
CD11c on CD62L+ myeloid DC	MFI	cDC	Kidney	834	0.129973	1.078 (0.978, 1.187)
CD127 on CD45RA+ CD4+	MFI	Treg	Kidney	898	0.143037	0.952 (0.890, 1.014)
CD3 on CD39+ CD4+	MFI	Treg	Kidney	842	0.203204	0.960 (0.901, 1.023)
CD39+ resting Treg %resting Treg	Relative count	Treg	Kidney	781	0.27893	1.026 (0.977, 1.073)
CX3CR1 on CD14- CD16+ monocyte	MFI	Monocyte	Kidney	805	0.284014	1.106 (0.924, 1.339)
CD39+ resting Treg % CD4 Treg	Relative count	Treg	Kidney	822	0.345393	1.024 (0.974, 1.074)
CD3 on CD39+ activated Treg	MFI	Treg	Kidney	838	0.367106	0.966 (0.894, 1.040)
EM CD4+ AC	Absolute count	Maturation stages of T cell	Kidney	752	0.368481	0.877 (0.662, 1.169)
CD127- CD8br %T cell	Relative count	Treg	Kidney	892	0.383674	0.946 (0.836, 1.072)
CD39+ resting Treg AC	Absolute count	Treg	Kidney	825	0.414328	1.022 (0.968, 1.076)
CD25 on resting Treg	MFI	Treg	Kidney	826	0.440891	0.940 (0.804, 1.103)
Naive CD8br AC	Absolute count	Maturation stages of T cell	Kidney	903	0.500014	1.068 (0.881, 1.292)
Memory B cell %lymphocyte	Relative count	B cell	Kidney	887	0.530861	0.942 (0.783, 1.135)
CD39+ activated Treg %CD4 Treg	Relative count	Treg	Kidney	721	0.738519	1.009 (0.956, 1.059)
CD38 on IgD- CD38dim	MFI	B cell	Kidney	823	0.838519	0.965 (0.754, 1.165)
HLA DR on CD14+ CD16- monocyte	MFI	Monocyte	Kidney	882	0.87539	0.998 (0.973, 1.026)
HLA DR on HLA DR+ CD8br	MFI	TBNK	Kidney	776	0.905846	1.064 (0.377, 2.979)
CD64 on CD14- CD16-	MFI	Monocyte	Kidney	854	0.943848	1.007 (0.834, 1.254)
CD4 on CD4 Treg	MFI	Treg	Kidney	860	0.960017	1.003 (0.879, 1.153)
CD28+ CD45RA- CD8dim %T cell	Relative count	Treg	Kidney	778	0.999966	1.000 (0.227, 4.432)
CD3 on EM CD4+	MFI	Maturation stages of T cell	Liver	1085	0.00492557	1.415 (1.117, 1.812)
CD3 on CD8br	MFI	Treg	Liver	1227	0.00772785	1.428 (1.097, 1.854)
HVEM on TD CD4+	MFI	Maturation stages of T cell	Liver	1095	0.00879202	1.822 (1.152, 2.826)
CD28+ CD45RA- CD8dim %T cell	Relative count	Treg	Liver	1211	0.0122509	0.810 (0.685, 0.954)
CD28+ CD45RA- CD8br %CD8br	Relative count	Treg	Liver	1227	0.0165811	0.846 (0.738, 0.971)
EM DN (CD4-CD8-) %DN	Relative count	Maturation stages of T cell	Liver	1169	0.0243751	0.799 (0.658, 0.972)
Activated & resting Treg % CD4 Treg	Relative count	Treg	Liver	1205	0.0387481	1.100 (1.004, 1.204)
CD28+ CD45RA+ CD8dim %CD8dim	Relative count	Treg	Liver	1381	0.0396276	1.167 (1.006, 1.351)
CD4RA on TD CD4+	MFI	Maturation stages of T cell	Liver	1337	0.0437921	1.216 (1.002, 1.490)
SSC-A on myeloid DC	Morphological parameter	cDC	Liver	1237	0.0638901	0.746 (0.551, 1.024)
CD28+ CD45RA+ CD8dim %T cell	Relative count	Treg	Liver	1201	0.0683658	1.143 (0.989, 1.317)
CD28+ CD45RA- CD8dim AC	Absolute count	Treg	Liver	1172	0.0805576	0.832 (0.678, 1.024)
CD8dim NKT AC	Absolute count	TBNK	Liver	1209	0.0853766	0.739 (0.520, 1.034)
Secreting Treg % CD4 Treg	Relative count	Treg	Liver	1207	0.0882498	0.913 (0.821, 1.013)
CD25hi CD45RA- CD4 not Treg %T cell	Relative count	Treg	Liver	1303	0.0935885	0.793 (0.606, 1.042)
CD25hi CD45RA+ CD4 not Treg %T cell	Relative count	Treg	Liver	1347	0.102098	1.128 (0.976, 1.303)
CD25hi CD45RA- CD4 not Treg %CD4+	Relative count	Treg	Liver	1231	0.108274	0.833 (0.669, 1.043)
CD25 on CD28+ CD4+	MFI	Treg	Liver	1139	0.119745	0.465 (0.171, 1.176)
CD28+ CD45RA+ CD8dim AC	Absolute count	Treg	Liver	1385	0.124236	1.151 (0.958, 1.372)
Activated & secreting Treg AC	Absolute count	Treg	Liver	1208	0.129469	0.856 (0.699, 1.045)
CD45RA- CD4+ %CD4+	Relative count	Maturation stages of T cell	Liver	1369	0.135961	0.860 (0.705, 1.048)
Secreting Treg AC	Absolute count	Treg	Liver	1188	0.137062	0.857 (0.698, 1.048)
Activated & resting Treg %CD4+	Relative count	Treg	Liver	1163	0.145275	1.149 (0.953, 1.385)
CD25 on IgD+ CD38br	MFI	B cell	Liver	1243	0.146497	1.508 (0.844, 2.560)
TD DN (CD4-CD8-) %DN	Relative count	Maturation stages of T cell	Liver	1038	0.162055	1.175 (0.936, 1.473)
CD45RA on naive CD4+	MFI	Maturation stages of T cell	Liver	1181	0.175469	1.084 (0.968, 1.224)
CD3 on CD39+ CD8br	MFI	Treg	Liver	1129	0.18393	1.317 (0.878, 1.976)
TD CD4+ %CD4+	Relative count	Maturation stages of T cell	Liver	1288	0.199591	1.293 (0.880, 1.929)
CD25 on B cell	MFI	B cell	Liver	1173	0.201522	1.284 (0.883, 1.901)
CD25hi CD45RA+ CD4 not Treg %CD4+	Relative count	Treg	Liver	1364	0.210246	1.090 (0.951, 1.247)
CD45RA on resting Treg	MFI	Treg	Liver	1299	0.23962	1.082 (0.947, 1.233)
CD45 on HLA DR+ CD4+	MFI	TBNK	Liver	1271	0.276349	0.665 (0.325, 1.412)
BAFF-R on unsw mem	MFI	B cell	Liver	1140	0.279467	1.060 (0.951, 1.176)
CD27 on IgD+ CD38- unsw mem	MFI	B cell	Liver	1153	0.290487	1.085 (0.931, 1.261)
CD25 on resting Treg	MFI	Treg	Liver	1121	0.305991	1.524 (0.680, 3.410)
CD127 on CD28+ DN (CD4-CD8-)	MFI	Treg	Liver	1181	0.309483	1.718 (0.516, 4.156)
BAFF-R on transitional	MFI	B cell	Liver	1196	0.379812	1.059 (0.930, 1.199)
BAFF-R on IgD+ CD38-	MFI	B cell	Liver	1153	0.390878	1.049 (0.941, 1.171)
Activated Treg %CD4 Treg	Relative count	Treg	Liver	1216	0.391837	0.894 (0.695, 1.161)
BAFF-R on memory B cell	MFI	B cell	Liver	1142	0.450695	1.042 (0.937, 1.159)
BAFF-R on IgD+ CD24+	MFI	B cell	Liver	1110	0.467677	1.041 (0.935, 1.159)
HLA DR on CD14+ monocyte	MFI	Monocyte	Liver	1021	0.483856	0.943 (0.800, 1.111)
BAFF-R on IgD+ CD38dim	MFI	B cell	Liver	1129	0.502153	1.040 (0.925, 1.163)
CD11c+ CD62L- monocyte AC	Absolute count	cDC	Liver	1232	0.502778	0.735 (0.305, 1.842)
HLA DR on CD14+ CD16- monocyte	MFI	Monocyte	Liver	1013	0.513828	0.949 (0.812, 1.110)
Memory B cell AC	Absolute count	B cell	Liver	1086	0.522863	1.342 (0.536, 3.262)
BAFF-R on IgD+ CD24-	MFI	B cell	Liver	1148	0.525237	1.036 (0.929, 1.157)
BAFF-R on CD24+ CD27+	MFI	B cell	Liver	1151	0.557183	1.032 (0.929, 1.146)
EM CD4+ %T cell	Relative count	Maturation stages of T cell	Liver	1130	0.577389	0.861 (0.523, 1.495)
BAFF-R on IgD+ CD38br	MFI	B cell	Liver	1161	0.577514	1.034 (0.921, 1.162)
BAFF-R on IgD- CD24-	MFI	B cell	Liver	1140	0.599905	1.030 (0.921, 1.152)
BAFF-R on naive-mature B cell	MFI	B cell	Liver	1126	0.612823	1.029 (0.921, 1.149)
CD123 on plasmacytoid DC	MFI	cDC	Liver	1291	0.619087	1.075 (0.811, 1.435)
CD123 on CD62L+ plasmacytoid DC	MFI	cDC	Liver	1291	0.619374	1.077 (0.807, 1.448)
BAFF-R on B cell	MFI	B cell	Liver	1143	0.675137	1.024 (0.916, 1.145)
BAFF-R on IgD+	MFI	B cell	Liver	1161	0.712406	1.021 (0.915, 1.138)
B cell AC	Absolute count	TBNK	Liver	1268	0.79567	0.935 (0.573, 1.573)
CD24 on IgD+ CD38-	MFI	B cell	Liver	1252	0.818185	0.925 (0.478, 1.795)
CD64 on CD14- CD16+ monocyte	MFI	Monocyte	Liver	1215	0.974713	1.009 (0.579, 1.693)
CD8br NKT AC	Absolute count	TBNK	Liver	1291	0.999846	1.000 (0.031, 32.360)
CD4 Treg AC	Absolute count	Treg	Liver	1329	0.999887	1.000 (0.008, 123.000)
CD3- lymphocyte %leukocyte	Relative count	TBNK	Liver	1081	0.999938	1.000 (0.026, 38.497)
Activated Treg %CD4	Relative count	Treg	Liver	1051	0.999941	1.000 (0.014, 72.552)
CD8br NKT %lymphocyte	Relative count	TBNK	Liver	1317	0.999955	1.000 (0.032, 31.202)
CD28- CD127- CD25++ CD8br %CD8br	Relative count	Treg	Liver	1114	0.999961	1.000 (0.021, 48.156)
Naive-mature B cell AC	Absolute count	B cell	Liver	1198	0.999963	1.000 (0.019, 53.473)
CD8br NKT %T cell	Relative count	TBNK	Liver	1303	0.999982	1.000 (0.034, 29.047)
CD27 on memory B cell	MFI	B cell	Lung	1370	0.00310238	1.059 (1.020, 1.101)
CD27 on IgD+ CD38- unsw mem	MFI	B cell	Lung	1329	0.0066969	1.045 (1.011, 1.078)
CD27 on unsw mem	MFI	B cell	Lung	1382	0.0101681	1.052 (1.012, 1.094)
CD27 on IgD+ CD24+	MFI	B cell	Lung	1353	0.013138	1.047 (1.009, 1.085)
CD8 on CD39+ CD8br	MFI	Treg	Lung	1293	0.0175679	1.141 (1.034, 1.286)
CD62L on CD62L+ myeloid DC	MFI	cDC	Lung	1349	0.0199705	1.052 (1.008, 1.099)
CD27 on sw mem	MFI	B cell	Lung	1530	0.0356935	1.030 (1.002, 1.059)
CD4 on naive CD4+	MFI	Maturation stages of T cell	Lung	1324	0.0521127	0.552 (0.340, 1.069)
CD14- CD16+ monocyte %monocyte	Relative count	Monocyte	Lung	1502	0.0538005	0.946 (0.896, 1.002)
CD16+ monocyte %monocyte	Relative count	Monocyte	Lung	1482	0.0697144	0.955 (0.909, 1.004)
CD8 on naive CD8br	MFI	Maturation stages of T cell	Lung	1327	0.0869929	1.032 (0.996, 1.071)
CD27 on IgD- CD38-	MFI	B cell	Lung	1577	0.10092	1.034 (0.994, 1.078)
B cell %lymphocyte	Relative count	TBNK	Lung	1508	0.103707	1.053 (0.988, 1.118)
CD27 on IgD- CD38dim	MFI	B cell	Lung	1328	0.118937	1.027 (0.993, 1.063)
IgD- CD27- %lymphocyte	Relative count	B cell	Lung	1312	0.140292	0.921 (0.824, 1.026)
IgD on transitional	MFI	B cell	Lung	1485	0.357976	0.969 (0.906, 1.035)
PB/PC AC	Absolute count	B cell	Lung	1597	0.366614	0.887 (0.685, 1.154)
CD25 on unsw mem	MFI	B cell	Lung	1463	0.498553	0.983 (0.934, 1.033)
CD3- lymphocyte %leukocyte	Relative count	TBNK	Lung	1300	0.502213	0.929 (0.756, 1.165)
CD11c+ monocyte %monocyte	Relative count	cDC	Lung	1400	0.652167	0.972 (0.863, 1.104)
CD25 on CD45RA+ CD4 not Treg	MFI	Treg	Lung	1456	0.722118	1.017 (0.930, 1.114)
FSC-A on granulocyte	Morphological parameter	cDC	Lung	1594	0.758525	1.011 (0.942, 1.082)
CD25 on IgD+	MFI	B cell	Lung	1486	0.78153	0.987 (0.887, 1.066)
SSC-A on monocyte	Morphological parameter	cDC	Lung	1468	0.800677	0.997 (0.975, 1.020)
HLA DR on CD14- CD16+ monocyte	MFI	Monocyte	Lung	1224	0.917339	1.003 (0.950, 1.054)
CD25 on secreting Treg	MFI	Treg	Lung	1420	0.944499	1.002 (0.941, 1.070)
CD4 Treg %T cell	Relative count	Treg	Lung	1225	0.968887	0.992 (0.637, 1.458)
CM DN (CD4-CD8-) %DN	Relative count	Maturation stages of T cell	Lung	1350	0.999973	1.000 (0.465, 2.159)
CD4 on secreting Treg	MFI	Treg	Lung	1462	0.999999	1.000 (0.090, 11.097)
HLA DR on CD33dim HLA DR+ CD11b+	MFI	Myeloid cell	Melanoma	1904	1.83669e-15	0.927 (0.908, 0.943)
CD25 on CD24+ CD27+	MFI	B cell	Melanoma	1813	3.91266e-15	0.731 (0.671, 0.784)
HLA DR on CD33dim HLA DR+ CD11b-	MFI	Myeloid cell	Melanoma	1750	5.24492e-06	0.950 (0.930, 0.972)
FSC-A on CD4+	Morphological parameter	TBNK	Melanoma	1823	0.000314378	0.889 (0.834, 0.948)
CD28 on resting Treg	MFI	Treg	Melanoma	1633	0.0103604	0.951 (0.915, 0.988)
CD28 on secreting Treg	MFI	Treg	Melanoma	1711	0.0144826	0.938 (0.891, 0.987)
BAFF-R on CD24+ CD27+	MFI	B cell	Melanoma	1884	0.018661	0.980 (0.964, 0.997)
BAFF-R on B cell	MFI	B cell	Melanoma	1860	0.0351111	0.981 (0.964, 0.999)
CD80 on myeloid DC	MFI	cDC	Melanoma	1885	0.0380229	0.934 (0.877, 0.997)
BAFF-R on memory B cell	MFI	B cell	Melanoma	1884	0.0400425	0.982 (0.966, 0.999)
BAFF-R on IgD- CD38-	MFI	B cell	Melanoma	1883	0.0440003	0.983 (0.967, 1.000)
BAFF-R on IgD+ CD38-	MFI	B cell	Melanoma	1851	0.0474088	0.982 (0.965, 1.000)
CD28 on CD4 Treg	MFI	Treg	Melanoma	1729	0.0420108	0.940 (0.883, 1.000)
BAFF-R on unsw mem	MFI	B cell	Melanoma	1950	0.0573797	0.984 (0.968, 1.000)
CD127 on CD28+ CD4+	MFI	Treg	Melanoma	1768	0.0621469	1.069 (0.996, 1.147)
BAFF-R on IgD- CD38br	MFI	B cell	Melanoma	1609	0.0717744	0.941 (0.883, 1.007)
CM CD8br AC	Absolute count	Maturation stages of T cell	Melanoma	1639	0.0723722	2.037 (0.914, 4.318)
BAFF-R on IgD+ CD38br	MFI	B cell	Melanoma	1809	0.0833736	0.983 (0.965, 1.002)
BAFF-R on transitional	MFI	B cell	Melanoma	1886	0.0911467	0.983 (0.964, 1.003)
FSC-A on plasmacytoid DC	Morphological parameter	cDC	Melanoma	1961	0.130367	0.928 (0.841, 1.023)
CD11c+ monocyte %monocyte	Relative count	cDC	Melanoma	1691	0.159104	1.127 (0.948, 1.322)
CD3 on CD28+ CD45RA+ CD8br	MFI	Treg	Melanoma	1679	0.258703	1.024 (0.982, 1.066)
CD16-CD56 on NKT	MFI	TBNK	Melanoma	1735	0.266754	1.026 (0.980, 1.073)
CD45 on Mo MDSC	MFI	Myeloid cell	Melanoma	1676	0.302987	1.374 (0.776, 2.602)
CD39+ resting Treg % CD4 Treg	Relative count	Treg	Melanoma	1715	0.312792	1.009 (0.992, 1.026)
CD4+ %T cell	Relative count	TBNK	Melanoma	1791	0.318209	1.087 (0.922, 1.278)
HVEM on naive CD8br	MFI	Maturation stages of T cell	Melanoma	1867	0.332359	1.017 (0.984, 1.053)
CD3 on naive CD8br	MFI	Maturation stages of T cell	Melanoma	1643	0.335209	1.023 (0.977, 1.070)
CD3 on CD45RA- CD4+	MFI	Maturation stages of T cell	Melanoma	1516	0.347061	1.025 (0.973, 1.078)
CD3 on Naive CD4+	MFI	Maturation stages of T cell	Melanoma	1722	0.392447	1.016 (0.978, 1.054)
CX3CR1 on CD14+ CD16- monocyte	MFI	Monocyte	Melanoma	1827	0.463068	0.983 (0.941, 1.031)
CD3 on CD45RA+ CD4+	MFI	Treg	Melanoma	1704	0.468055	1.013 (0.979, 1.049)
EM CD8br AC	Absolute count	Maturation stages of T cell	Melanoma	1540	0.664155	0.986 (0.922, 1.051)
CD33br HLA DR+ CD14- AC	Absolute count	Myeloid cell	Melanoma	1681	0.736406	1.015 (0.925, 1.105)
CD8 on CD39+ CD8br	MFI	Treg	Melanoma	1686	0.837528	1.005 (0.958, 1.063)
Sw mem %lymphocyte	Relative count	B cell	Melanoma	1584	0.858406	0.984 (0.820, 1.176)
CD45 on lymphocyte	MFI	Myeloid cell	Melanoma	1555	0.871591	0.956 (0.555, 1.663)
T cell AC	Absolute count	TBNK	Melanoma	1598	0.914696	1.006 (0.901, 1.125)
CD25 on activated & secreting Treg	MFI	Treg	Melanoma	1885	0.944687	0.970 (0.408, 2.317)
CD33br HLA DR+ CD14dim %CD33br HLA DR+	Relative count	Myeloid cell	Melanoma	1820	0.950074	1.009 (0.756, 1.318)
CD66b++ myeloid cell AC	Absolute count	Myeloid cell	Melanoma	1475	0.963404	1.005 (0.809, 1.239)
CD45 on CD8br	MFI	TBNK	Melanoma	1741	0.973981	1.013 (0.457, 2.265)
CD25 on secreting Treg	MFI	Treg	Melanoma	1728	0.999916	1.000 (0.171, 5.839)
CD27 on CD24+ CD27+	MFI	B cell	Oral	1347	0.0578033	1.131 (0.992, 1.281)
CD45 on Im MDSC	MFI	Myeloid cell	Oral	1311	0.124676	1.223 (0.948, 1.584)
CD25 on transitional	MFI	B cell	Oral	1274	0.166624	1.374 (0.877, 2.160)
CD28- CD127- CD25++ CD8br %T cell	Relative count	Treg	Oral	1438	0.205518	0.682 (0.384, 1.258)
CD127 on CD28+ CD45RA- CD8br	MFI	Treg	Oral	1312	0.307297	1.841 (0.459, 4.786)
Activated Treg %CD4 Treg	Relative count	Treg	Oral	1291	0.309093	1.151 (0.861, 1.480)
CD8 on HLA DR+ CD8br	MFI	TBNK	Oral	1287	0.411306	0.903 (0.705, 1.147)
CD64 on CD14+ CD16+ monocyte	MFI	Monocyte	Oral	1299	0.444134	0.949 (0.828, 1.083)
CD66b on CD66b++ myeloid cell	MFI	Myeloid cell	Oral	1517	0.453986	0.599 (0.221, 3.228)
CD4 Treg %CD4	Relative count	Treg	Oral	1254	0.467066	1.152 (0.800, 1.716)
CD24 on IgD+ CD38br	MFI	B cell	Oral	1450	0.525817	0.908 (0.667, 1.212)
CD19 on IgD+ CD38- unsw mem	MFI	B cell	Oral	1359	0.560947	0.852 (0.500, 1.470)
CD25 on IgD+ CD38- naive	MFI	B cell	Oral	1284	0.566959	0.932 (0.728, 1.181)
B cell AC	Absolute count	TBNK	Oral	1375	0.684083	1.083 (0.740, 1.589)
CCR2 on CD14+ CD16- monocyte	MFI	Monocyte	Oral	1297	0.688293	0.955 (0.758, 1.190)
CD24 on memory B cell	MFI	B cell	Oral	1457	0.718594	0.960 (0.752, 1.167)
HLA DR on HLA DR+ NK	MFI	TBNK	Oral	1305	0.729104	0.970 (0.811, 1.151)
CD4RA on TD CD4+	MFI	Maturation stages of T cell	Oral	1424	0.774495	0.957 (0.712, 1.298)
CD62L- HLA DR++ monocyte AC	Absolute count	cDC	Oral	1337	0.854327	1.205 (0.157, 8.462)
CD45RA- CD4+ %T cell	Relative count	Maturation stages of T cell	Oral	1345	0.952076	0.993 (0.777, 1.257)
CD66b++ myeloid cell AC	Absolute count	Myeloid cell	Oral	1143	0.999812	1.000 (0.080, 12.430)
CD4 on CD39+ resting Treg	MFI	Treg	Oral	1192	0.999985	1.000 (0.059, 16.675)
HLA DR++ monocyte %monocyte	Relative count	TBNK	Ovarian	3761	4.71367e-05	0.937 (0.908, 0.967)
CD127 on CD28- CD8br	MFI	Treg	Ovarian	3195	0.00760875	0.864 (0.772, 0.958)
DP (CD4+CD8+) AC	Absolute count	TBNK	Ovarian	3267	0.0852378	0.909 (0.810, 1.007)
CD19 on IgD+ CD38- unsw mem	MFI	B cell	Ovarian	3927	0.160437	1.107 (0.953, 1.267)
CD19 on IgD- CD27-	MFI	B cell	Ovarian	2994	0.192412	1.062 (0.961, 1.152)
CD80 on CD62L+ myeloid DC	MFI	cDC	Ovarian	4837	0.202144	0.966 (0.926, 1.031)
SSC-A on HLA DR+ T cell	Morphological parameter	TBNK	Ovarian	3300	0.246353	0.956 (0.893, 1.040)
IgD- CD38br %lymphocyte	Relative count	B cell	Ovarian	4125	0.262722	0.903 (0.749, 1.071)
CD3 on CD8br	MFI	Treg	Ovarian	3055	0.265484	1.027 (0.989, 1.086)
CD27 on CD24+ CD27+	MFI	B cell	Ovarian	3896	0.28904	0.983 (0.951, 1.015)
CD27 on IgD- CD38br	MFI	B cell	Ovarian	3255	0.380991	1.074 (0.879, 1.210)
CD45RA- CD28- CD8br %CD8br	Relative count	Treg	Ovarian	7730	0.384356	1.000 (0.999, 1.001)
CD19 on IgD- CD24-	MFI	B cell	Ovarian	3022	0.410005	1.073 (0.915, 1.277)
CD3 on CD4+	MFI	Treg	Ovarian	3178	0.41148	1.018 (0.978, 1.066)
CD25++ CD8br %CD8br	Relative count	Treg	Ovarian	3646	0.466253	1.089 (0.794, 1.258)
CD24 on IgD- CD38-	MFI	B cell	Ovarian	4095	0.482445	1.023 (0.955, 1.083)
HVEM on EM CD8br	MFI	Maturation stages of T cell	Ovarian	3154	0.507901	0.988 (0.955, 1.026)
CD4 Treg %CD4	Relative count	Treg	Ovarian	2982	0.515167	0.960 (0.848, 1.087)
CD45 on HLA DR+ T cell	MFI	TBNK	Ovarian	3094	0.534979	1.023 (0.951, 1.101)
CD127 on CD28+ CD4+	MFI	Treg	Ovarian	4068	0.583243	1.032 (0.940, 1.178)
CD20 on IgD- CD27-	MFI	B cell	Ovarian	3989	0.600932	0.979 (0.906, 1.059)
PB/PC %B cell	Relative count	B cell	Ovarian	3521	0.637497	1.044 (0.870, 1.246)
SSC-A on plasmacytoid DC	Morphological parameter	cDC	Ovarian	4594	0.645075	0.986 (0.930, 1.051)
Activated & secreting Treg %CD4 Treg	Relative count	Treg	Ovarian	5107	0.744075	0.997 (0.980, 1.018)
CD25 on secreting Treg	MFI	Treg	Ovarian	3359	0.752155	1.028 (0.867, 1.221)
CD28+ CD45RA+ CD8dim %T cell	Relative count	Treg	Ovarian	6523	0.785045	0.996 (0.975, 1.027)
FSC-A on HLA DR+ CD4+	Morphological parameter	TBNK	Ovarian	3872	0.826248	1.055 (0.645, 1.676)
Resting Treg %CD4	Relative count	Treg	Ovarian	3854	0.836897	0.997 (0.971, 1.025)
CD45RA- CD4+ %CD4+	Relative count	Maturation stages of T cell	Ovarian	4475	0.8518	1.004 (0.959, 1.046)
CD28- CD25++ CD8br AC	Absolute count	Treg	Ovarian	5091	0.911842	0.996 (0.927, 1.066)
Resting Treg % CD4 Treg	Relative count	Treg	Ovarian	4138	0.916454	0.999 (0.982, 1.017)
CD62L on CD62L+ DC	MFI	cDC	Ovarian	3172	0.956745	0.996 (0.867, 1.149)
HLA DR+ CD4+ %lymphocyte	Relative count	TBNK	Ovarian	3393	0.969039	1.003 (0.881, 1.187)
IgD- CD24- AC	Absolute count	B cell	Ovarian	2975	0.985	1.202 (0.000, 209399584.000)
CD25++ CD8br %T cell	Relative count	Treg	Ovarian	3557	0.991487	1.172 (0.000, 6160000000000.000)
IgD- CD38dim %B cell	Relative count	B cell	Ovarian	3317	0.999916	0.993 (0.000, 14100000000000000000000000000000000000000000000000000000000.000)
CM DN (CD4-CD8-) AC	Absolute count	Maturation stages of T cell	Ovarian	2818	0.999919	0.999 (0.000, 936745.122)
CD33 on CD33dim HLA DR-	MFI	Myeloid cell	Pancreatic	208	0.144983	1.113 (0.964, 1.286)
CD33 on CD14+ monocyte	MFI	Myeloid cell	Pancreatic	214	0.210421	1.095 (0.949, 1.262)
CD33 on CD33dim HLA DR+ CD11b+	MFI	Myeloid cell	Pancreatic	231	0.270724	1.087 (0.936, 1.258)
CD4 on CD4+	MFI	Maturation stages of T cell	Pancreatic	225	0.792307	0.963 (0.728, 1.274)
CD25 on unsw mem	MFI	B cell	Prostate	5180	1.15029e-44	0.815 (0.793, 0.840)
SSC-A on HLA DR+ T cell	Morphological parameter	TBNK	Prostate	4170	3.0271e-06	1.170 (1.098, 1.252)
CD8br %leukocyte	Relative count	TBNK	Prostate	4648	0.00073547	0.878 (0.811, 0.943)
TCRgd AC	Absolute count	TBNK	Prostate	5223	0.0423623	0.939 (0.883, 0.997)
Mo MDSC AC	Absolute count	Myeloid cell	Prostate	4530	0.0426026	0.985 (0.969, 0.998)
CD3 on TD CD8br	MFI	Maturation stages of T cell	Prostate	3808	0.0389388	1.055 (1.001, 1.117)
CD28 on CD39+ CD8br	MFI	Treg	Prostate	4398	0.0589471	1.032 (0.994, 1.062)
CD19 on IgD- CD27-	MFI	B cell	Prostate	3864	0.0856913	0.962 (0.923, 1.008)
CD4 on resting Treg	MFI	Treg	Prostate	4055	0.113498	0.943 (0.875, 1.011)
CD20 on IgD+ CD38- unsw mem	MFI	B cell	Prostate	3719	0.126664	0.976 (0.946, 1.007)
CD25hi CD45RA- CD4 not Treg %T cell	Relative count	Treg	Prostate	4364	0.131298	0.990 (0.977, 1.003)
CD20 on IgD+ CD38-	MFI	B cell	Prostate	5357	0.136064	0.977 (0.946, 1.007)
HLA DR+ NK AC	Absolute count	TBNK	Prostate	4051	0.140802	1.016 (0.992, 1.034)
CD25hi %CD4+	Relative count	Treg	Prostate	4033	0.17513	0.955 (0.890, 1.018)
CD64 on CD14- CD16-	MFI	Monocyte	Prostate	4935	0.231965	1.037 (0.981, 1.104)
DN (CD4-CD8-) NKT %T cell	Relative count	TBNK	Prostate	4730	0.290124	1.011 (0.991, 1.031)
CD25hi CD45RA- CD4 not Treg AC	Absolute count	Treg	Prostate	4947	0.374195	0.986 (0.948, 1.008)
CD19 on IgD+ CD38-	MFI	B cell	Prostate	5705	0.37952	0.930 (0.791, 1.095)
CD28 on activated & secreting Treg	MFI	Treg	Prostate	5384	0.489803	1.013 (0.977, 1.050)
IgD on IgD+ CD24-	MFI	B cell	Prostate	5059	0.506935	1.009 (0.984, 1.036)
CCR2 on monocyte	MFI	Monocyte	Prostate	6154	0.507366	0.989 (0.964, 1.026)
CD28 on CD39+ resting Treg	MFI	Treg	Prostate	6446	0.526159	1.033 (0.934, 1.142)
DN (CD4-CD8-) NKT %lymphocyte	Relative count	TBNK	Prostate	4763	0.54034	1.008 (0.984, 1.036)
CD45 on CD33dim HLA DR+ CD11b-	MFI	Myeloid cell	Prostate	3759	0.558796	0.936 (0.761, 1.189)
IgD+ CD38dim %B cell	Relative count	B cell	Prostate	5003	0.599682	0.977 (0.893, 1.060)
CM CD8br %CD8br	Relative count	Maturation stages of T cell	Prostate	3872	0.641691	0.986 (0.932, 1.052)
CD19 on IgD+ CD38- naive	MFI	B cell	Prostate	5459	0.692787	1.023 (0.916, 1.148)
CD28- CD127- CD25++ CD8br %CD8br	Relative count	Treg	Prostate	5315	0.733073	1.019 (0.911, 1.129)
CD25 on IgD+ CD38-	MFI	B cell	Prostate	5017	0.738515	0.991 (0.936, 1.040)
FSC-A on CD14+ monocyte	Morphological parameter	TBNK	Prostate	5018	0.792626	0.982 (0.853, 1.122)
CD33 on CD33dim HLA DR-	MFI	Myeloid cell	Prostate	4016	0.816014	1.002 (0.988, 1.025)
Naive CD8br %CD8br	Relative count	Maturation stages of T cell	Prostate	6383	0.817522	1.007 (0.949, 1.064)
CD45RA- CD4+ %T cell	Relative count	Maturation stages of T cell	Prostate	5957	0.84112	0.998 (0.976, 1.014)
EM CD4+ %T cell	Relative count	Maturation stages of T cell	Prostate	5685	0.933729	0.999 (0.976, 1.032)
CD25 on secreting Treg	MFI	Treg	Prostate	4487	0.999881	0.999 (0.000, 4969.901)
CD20 on B cell	MFI	B cell	Stomach	3799	2.17691e-09	0.079 (0.034, 0.179)
CD11c+ CD62L- monocyte AC	Absolute count	cDC	Stomach	3459	0.00380805	2.303 (1.298, 4.019)
HVEM on naive CD4+	MFI	Maturation stages of T cell	Stomach	2995	0.00690262	0.842 (0.745, 0.956)
IgD on IgD+ CD38-	MFI	B cell	Stomach	3157	0.0100781	0.836 (0.730, 0.959)
CD19 on IgD- CD24-	MFI	B cell	Stomach	2803	0.0113989	1.709 (1.125, 2.580)
CD19 on transitional	MFI	B cell	Stomach	3968	0.0179018	1.070 (1.016, 1.137)
CD20- CD38- %lymphocyte	Relative count	B cell	Stomach	3014	0.0272008	0.612 (0.405, 0.968)
Naive CD8br %CD8br	Relative count	Maturation stages of T cell	Stomach	4331	0.0695258	0.640 (0.405, 1.062)
CD19 on IgD- CD27-	MFI	B cell	Stomach	2862	0.0802703	1.143 (0.998, 1.346)
CD28 on CD39+ activated Treg	MFI	Treg	Stomach	3673	0.0983655	1.128 (0.977, 1.300)
CD3- lymphocyte %lymphocyte	Relative count	TBNK	Stomach	2833	0.11005	1.271 (0.957, 1.723)
T cell %lymphocyte	Relative count	TBNK	Stomach	2833	0.11005	0.787 (0.581, 1.045)
TCRgd AC	Absolute count	TBNK	Stomach	3768	0.172423	0.896 (0.767, 1.052)
CD24 on transitional	MFI	B cell	Stomach	3594	0.218395	1.252 (0.872, 1.784)
B cell AC	Absolute count	TBNK	Stomach	3318	0.263813	0.879 (0.694, 1.092)
CD25 on sw mem	MFI	B cell	Stomach	2964	0.302024	0.907 (0.757, 1.094)
CD25hi %CD4+	Relative count	Treg	Stomach	3007	0.311282	0.873 (0.679, 1.151)
HLA DR on HLA DR+ CD4+	MFI	TBNK	Stomach	3315	0.344644	0.844 (0.598, 1.209)
CD3 on CM CD4+	MFI	Maturation stages of T cell	Stomach	2948	0.383054	0.963 (0.880, 1.044)
SSC-A on HLA DR+ NK	Morphological parameter	TBNK	Stomach	3269	0.405126	0.954 (0.861, 1.072)
CCR2 on CD14- CD16+ monocyte	MFI	Monocyte	Stomach	3563	0.467048	1.107 (0.837, 1.446)
CD28- DN (CD4-CD8-) %T cell	Relative count	Treg	Stomach	3318	0.471351	1.077 (0.871, 1.302)
CD45 on CD33br HLA DR+	MFI	Myeloid cell	Stomach	2779	0.736241	0.795 (0.213, 3.097)
CD8br and CD8dim %leukocyte	Relative count	TBNK	Stomach	3512	0.743987	0.971 (0.808, 1.152)
CD3 on CD28- CD8br	MFI	Treg	Stomach	2831	0.769651	1.042 (0.781, 1.355)
CD25 on IgD- CD38br	MFI	B cell	Stomach	3349	0.779622	1.261 (0.160, 4.117)
CCR2 on CD14+ CD16+ monocyte	MFI	Monocyte	Stomach	5167	0.832453	1.044 (0.710, 1.583)
HLA DR+ T cell%lymphocyte	Relative count	TBNK	Stomach	3337	0.835588	1.014 (0.891, 1.152)
CD45 on CD4+	MFI	TBNK	Stomach	3790	0.877033	0.983 (0.795, 1.226)
CD20 on IgD+ CD38br	MFI	B cell	Stomach	3119	0.888319	0.991 (0.882, 1.122)
CD20 on CD20- CD38-	MFI	B cell	Stomach	3053	0.93474	0.983 (0.665, 1.493)
CD11c+ HLA DR++ monocyte AC	Absolute count	cDC	Stomach	3040	0.999936	1.000 (0.001, 1488.739)
CD8dim %leukocyte	Relative count	TBNK	Thyroid	2774	0.000431208	0.638 (0.501, 0.827)
CD20 on IgD+ CD38- naive	MFI	B cell	Thyroid	3729	0.00089102	0.860 (0.784, 0.937)
CD14 on CD14+ CD16- monocyte	MFI	Monocyte	Thyroid	3358	0.0185267	0.773 (0.626, 0.962)
CD39+ resting Treg %resting Treg	Relative count	Treg	Thyroid	3243	0.0195532	1.039 (1.005, 1.072)
CD4 on HLA DR+ CD4+	MFI	TBNK	Thyroid	2830	0.0195663	0.897 (0.820, 0.985)
Activated & resting Treg %CD4+	Relative count	Treg	Thyroid	3372	0.0315864	1.062 (1.001, 1.135)
CD4/CD8br	Relative count	TBNK	Thyroid	3178	0.204874	0.800 (0.562, 1.120)
EM CD4+ %CD4+	Relative count	Maturation stages of T cell	Thyroid	3349	0.247802	0.924 (0.813, 1.064)
EM CD4+ %T cell	Relative count	Maturation stages of T cell	Thyroid	3800	0.320118	0.959 (0.883, 1.041)
Secreting Treg % CD4 Treg	Relative count	Treg	Thyroid	4423	0.327459	0.978 (0.930, 1.017)
CD4 on CD45RA+ CD4+	MFI	Maturation stages of T cell	Thyroid	2931	0.337493	1.061 (0.943, 1.202)
CD3 on CD28- CD8br	MFI	Treg	Thyroid	2831	0.367272	1.131 (0.869, 1.486)
CD28+ CD45RA+ CD8dim %CD8dim	Relative count	Treg	Thyroid	4682	0.386468	1.026 (0.965, 1.086)
Activated & resting Treg % CD4 Treg	Relative count	Treg	Thyroid	4442	0.403088	1.016 (0.978, 1.055)
CD16-CD56 on HLA DR+ NK	MFI	TBNK	Thyroid	3857	0.405148	0.925 (0.768, 1.109)
CD62L- DC %DC	Relative count	cDC	Thyroid	3159	0.418394	0.965 (0.890, 1.059)
FSC-A on HLA DR+ CD8br	Morphological parameter	TBNK	Thyroid	3388	0.41878	0.527 (0.094, 2.107)
IgD+ CD38- %B cell	Relative count	B cell	Thyroid	3946	0.443197	0.659 (0.231, 1.945)
IgD- CD27- AC	Absolute count	B cell	Thyroid	3402	0.456397	1.095 (0.865, 1.397)
CD38 on IgD- CD38br	MFI	B cell	Thyroid	3335	0.46005	0.396 (0.036, 4.835)
CD45RA on CD39+ resting Treg	MFI	Treg	Thyroid	3194	0.496608	1.056 (0.895, 1.224)
CD4 Treg %CD4	Relative count	Treg	Thyroid	2926	0.539344	0.936 (0.762, 1.158)
CD8dim AC	Absolute count	TBNK	Thyroid	3055	0.578602	0.809 (0.386, 1.731)
Im MDSC AC	Absolute count	Myeloid cell	Thyroid	3754	0.593894	0.955 (0.810, 1.136)
Sw mem %lymphocyte	Relative count	B cell	Thyroid	2953	0.603132	0.935 (0.727, 1.203)
IgD on unsw mem	MFI	B cell	Thyroid	4525	0.770899	1.008 (0.955, 1.058)
SSC-A on granulocyte	Morphological parameter	TBNK	Thyroid	3329	0.786694	1.019 (0.886, 1.156)
CD14- CD16+ monocyte %monocyte	Relative count	Monocyte	Thyroid	4103	0.830065	0.982 (0.843, 1.182)
CD11b on Gr MDSC	MFI	Myeloid cell	Thyroid	3119	0.999893	1.000 (0.002, 400.766)
