# Supplementary material for: Association between immune cells and multiple cancers: Insights from Mendelian randomization and gene-based analysis
Source: iScience. 2026 Jan 2;29(2):114618. doi: 10.1016/j.isci.2025.114618 (PMC12857361; doi:10.1016/j.isci.2025.114618)
Supplement: Table S3. 79 significant associations between immune cells and cancers were identified by five Mendelian randomization methods [file mmc4.xlsx]

## Sheet: Sheet1
Table S4. 79 significant associations between immune cells and cancers were identified by five Mendelian randomization methods.
Immune cell			Cancer	Method	NSNP	Pvaule	OR (95% CI)
Trait	Trait type	Panel
CD28 on CD28+ DN (CD4-CD8-)	MFI	Treg	Bladder	IVW	25	0.000495054	0.908 (0.861, 0.959)
CD28 on CD28+ DN (CD4-CD8-)	MFI	Treg	Bladder	MR-Egger	25	0.0801818	0.937 (0.873, 1.005)
CD28 on CD28+ DN (CD4-CD8-)	MFI	Treg	Bladder	MR-PRESSO	25	0.00160069	0.908 (0.862, 0.958)
CD28 on CD28+ DN (CD4-CD8-)	MFI	Treg	Bladder	WeightedMedian	25	0.00962864	0.901 (0.833, 0.975)
CD28 on CD28+ DN (CD4-CD8-)	MFI	Treg	Bladder	MR-CAUSE	1611	0.00646677	0.863 (0.777, 0.961)
CD4/CD8br	Relative count	TBNK	Bladder	IVW	17	0.0105427	1.179 (1.039, 1.337)
CD4/CD8br	Relative count	TBNK	Bladder	MR-Egger	17	0.557756	1.073 (0.852, 1.353)
CD4/CD8br	Relative count	TBNK	Bladder	MR-PRESSO	17	0.0210809	1.179 (1.039, 1.337)
CD4/CD8br	Relative count	TBNK	Bladder	WeightedMedian	17	0.285307	1.089 (0.932, 1.272)
CD4/CD8br	Relative count	TBNK	Bladder	MR-CAUSE	1662	0.0390226	1.890 (1.059, 3.547)
CD62L- monocyte AC	Absolute count	cDC	Bladder	IVW	19	0.00845748	0.880 (0.800, 0.968)
CD62L- monocyte AC	Absolute count	cDC	Bladder	MR-Egger	19	0.244461	0.916 (0.793, 1.057)
CD62L- monocyte AC	Absolute count	cDC	Bladder	MR-PRESSO	19	0.0168757	0.880 (0.800, 0.968)
CD62L- monocyte AC	Absolute count	cDC	Bladder	WeightedMedian	19	0.149467	0.917 (0.816, 1.032)
CD62L- monocyte AC	Absolute count	cDC	Bladder	MR-CAUSE	1653	0.0266842	0.785 (0.631, 0.967)
CD8dim %leukocyte	Relative count	TBNK	Bladder	IVW	20	0.0452149	1.082 (1.002, 1.170)
CD8dim %leukocyte	Relative count	TBNK	Bladder	MR-Egger	20	0.0485008	1.122 (1.009, 1.248)
CD8dim %leukocyte	Relative count	TBNK	Bladder	MR-PRESSO	20	0.059694	1.082 (1.002, 1.170)
CD8dim %leukocyte	Relative count	TBNK	Bladder	WeightedMedian	20	0.410936	1.047 (0.939, 1.167)
CD8dim %leukocyte	Relative count	TBNK	Bladder	MR-CAUSE	1614	0.0298503	1.240 (1.021, 1.506)
CD8dim NKT %lymphocyte	Relative count	TBNK	Bladder	IVW	36	0.0313531	1.087 (1.007, 1.173)
CD8dim NKT %lymphocyte	Relative count	TBNK	Bladder	MR-Egger	36	0.0427433	1.168 (1.011, 1.349)
CD8dim NKT %lymphocyte	Relative count	TBNK	Bladder	MR-PRESSO	36	0.0361337	1.087 (1.008, 1.171)
CD8dim NKT %lymphocyte	Relative count	TBNK	Bladder	WeightedMedian	36	0.0194356	1.148 (1.023, 1.289)
CD8dim NKT %lymphocyte	Relative count	TBNK	Bladder	MR-CAUSE	1827	0.0234801	1.124 (1.018, 1.246)
HLA DR on CD33br HLA DR+ CD14-	MFI	Myeloid cell	Bladder	IVW	31	0.0117027	0.958 (0.926, 0.990)
HLA DR on CD33br HLA DR+ CD14-	MFI	Myeloid cell	Bladder	MR-Egger	31	0.684296	0.989 (0.939, 1.042)
HLA DR on CD33br HLA DR+ CD14-	MFI	Myeloid cell	Bladder	MR-PRESSO	31	0.00464391	0.958 (0.931, 0.985)
HLA DR on CD33br HLA DR+ CD14-	MFI	Myeloid cell	Bladder	WeightedMedian	31	0.0533281	0.953 (0.907, 1.001)
HLA DR on CD33br HLA DR+ CD14-	MFI	Myeloid cell	Bladder	MR-CAUSE	1880	0.00100533	0.972 (0.955, 0.988)
SSC-A on granulocyte	Morphological parameter	TBNK	Bladder	IVW	31	0.025869	0.931 (0.874, 0.991)
SSC-A on granulocyte	Morphological parameter	TBNK	Bladder	MR-Egger	31	0.369511	0.953 (0.861, 1.056)
SSC-A on granulocyte	Morphological parameter	TBNK	Bladder	MR-PRESSO	31	0.0167182	0.931 (0.880, 0.984)
SSC-A on granulocyte	Morphological parameter	TBNK	Bladder	WeightedMedian	31	0.283068	0.952 (0.870, 1.041)
SSC-A on granulocyte	Morphological parameter	TBNK	Bladder	MR-CAUSE	1705	0.00218412	0.845 (0.760, 0.942)
CD25 on IgD+ CD38- unsw mem	MFI	B cell	Breast	IVW	16	0.0104567	0.988 (0.980, 0.997)
CD25 on IgD+ CD38- unsw mem	MFI	B cell	Breast	MR-Egger	16	0.0505003	0.988 (0.977, 0.999)
CD25 on IgD+ CD38- unsw mem	MFI	B cell	Breast	MR-PRESSO	16	0.0148116	0.988 (0.980, 0.997)
CD25 on IgD+ CD38- unsw mem	MFI	B cell	Breast	WeightedMedian	16	0.111921	0.990 (0.979, 1.002)
CD25 on IgD+ CD38- unsw mem	MFI	B cell	Breast	MR-CAUSE	2000	0.035335	0.958 (0.899, 0.986)
CD45RA+ CD28- CD8br %CD8br	Relative count	Treg	Breast	IVW	41	0.00695611	1.000 (0.999, 1.000)
CD45RA+ CD28- CD8br %CD8br	Relative count	Treg	Breast	MR-Egger	41	0.00306601	1.000 (0.999, 1.000)
CD45RA+ CD28- CD8br %CD8br	Relative count	Treg	Breast	MR-PRESSO	41	0.0101409	1.000 (0.999, 1.000)
CD45RA+ CD28- CD8br %CD8br	Relative count	Treg	Breast	WeightedMedian	41	0.623962	1.000 (1.000, 1.000)
CD45RA+ CD28- CD8br %CD8br	Relative count	Treg	Breast	MR-CAUSE	2293	2.78e-06	0.999 (0.998, 0.999)
CD8br %leukocyte	Relative count	TBNK	Breast	IVW	24	0.0265532	0.989 (0.979, 0.999)
CD8br %leukocyte	Relative count	TBNK	Breast	MR-Egger	24	0.11655	0.989 (0.977, 1.002)
CD8br %leukocyte	Relative count	TBNK	Breast	MR-PRESSO	24	0.0294865	0.989 (0.979, 0.998)
CD8br %leukocyte	Relative count	TBNK	Breast	WeightedMedian	24	0.923018	0.993 (0.867, 1.138)
CD8br %leukocyte	Relative count	TBNK	Breast	MR-CAUSE	2169	0.00122065	0.953 (0.925, 0.981)
HLA DR++ monocyte %leukocyte	Relative count	TBNK	Breast	IVW	10	0.00788777	0.967 (0.943, 0.991)
HLA DR++ monocyte %leukocyte	Relative count	TBNK	Breast	MR-Egger	10	0.150206	0.959 (0.911, 1.010)
HLA DR++ monocyte %leukocyte	Relative count	TBNK	Breast	MR-PRESSO	10	0.0675341	0.974 (0.950, 0.999)
HLA DR++ monocyte %leukocyte	Relative count	TBNK	Breast	WeightedMedian	10	0.0305808	0.965 (0.935, 0.997)
HLA DR++ monocyte %leukocyte	Relative count	TBNK	Breast	MR-CAUSE	1800	0.0394921	0.984 (0.968, 0.999)
CD28 on CD39+ activated Treg	MFI	Treg	Cervical	IVW	7	0.0116734	1.001 (1.000, 1.002)
CD28 on CD39+ activated Treg	MFI	Treg	Cervical	MR-Egger	7	0.843368	1.000 (0.998, 1.002)
CD28 on CD39+ activated Treg	MFI	Treg	Cervical	MR-PRESSO	7	0.0451731	1.001 (1.000, 1.002)
CD28 on CD39+ activated Treg	MFI	Treg	Cervical	WeightedMedian	7	0.0469126	1.001 (1.000, 1.001)
CD28 on CD39+ activated Treg	MFI	Treg	Cervical	MR-CAUSE	415	0.0417681	1.001 (1.000, 1.001)
CD28 on CD4 Treg	MFI	Treg	Cervical	IVW	9	0.00229061	1.001 (1.000, 1.002)
CD28 on CD4 Treg	MFI	Treg	Cervical	MR-Egger	9	0.302398	1.003 (0.998, 1.008)
CD28 on CD4 Treg	MFI	Treg	Cervical	MR-PRESSO	9	0.00495672	1.001 (1.000, 1.002)
CD28 on CD4 Treg	MFI	Treg	Cervical	WeightedMedian	9	0.015782	1.001 (1.000, 1.002)
CD28 on CD4 Treg	MFI	Treg	Cervical	MR-CAUSE	462	0.0349655	1.001 (1.000, 1.001)
CD8 on CD28- CD8br	MFI	Treg	Colorectal	IVW	24	0.046604	1.057 (1.001, 1.116)
CD8 on CD28- CD8br	MFI	Treg	Colorectal	MR-Egger	24	0.184244	1.124 (0.951, 1.328)
CD8 on CD28- CD8br	MFI	Treg	Colorectal	WeightedMedian	24	0.0951409	1.067 (0.989, 1.152)
CD8 on CD28- CD8br	MFI	Treg	Colorectal	MR-PRESSO	24	0.0187551	1.057 (1.012, 1.103)
CD8 on CD28- CD8br	MFI	Treg	Colorectal	MR-CAUSE	6225	0.0016709	1.091 (1.039, 1.158)
CD8 on EM CD8br	MFI	Maturation stages of T cell	Colorectal	IVW	25	0.00560145	0.946 (0.909, 0.984)
CD8 on EM CD8br	MFI	Maturation stages of T cell	Colorectal	MR-Egger	25	0.329244	0.966 (0.903, 1.034)
CD8 on EM CD8br	MFI	Maturation stages of T cell	Colorectal	WeightedMedian	25	0.0967007	0.952 (0.899, 1.009)
CD8 on EM CD8br	MFI	Maturation stages of T cell	Colorectal	MR-PRESSO	25	0.00738212	0.945 (0.910, 0.982)
CD8 on EM CD8br	MFI	Maturation stages of T cell	Colorectal	MR-CAUSE	5233	0.0139376	0.962 (0.927, 0.986)
CD45RA on resting Treg	MFI	Treg	Colorectal	IVW	45	0.0322971	0.976 (0.955, 0.998)
CD45RA on resting Treg	MFI	Treg	Colorectal	MR-Egger	45	0.128595	0.976 (0.947, 1.006)
CD45RA on resting Treg	MFI	Treg	Colorectal	WeightedMedian	45	0.275719	0.982 (0.949, 1.015)
CD45RA on resting Treg	MFI	Treg	Colorectal	MR-PRESSO	45	0.0378769	0.976 (0.955, 0.998)
CD45RA on resting Treg	MFI	Treg	Colorectal	MR-CAUSE	8596	0.00787856	0.970 (0.941, 0.985)
CD4 on CD39+ secreting Treg	MFI	Treg	Colorectal	IVW	26	0.0260905	1.035 (1.004, 1.067)
CD4 on CD39+ secreting Treg	MFI	Treg	Colorectal	MR-Egger	26	0.163477	1.029 (0.990, 1.070)
CD4 on CD39+ secreting Treg	MFI	Treg	Colorectal	WeightedMedian	26	0.268621	1.026 (0.981, 1.072)
CD4 on CD39+ secreting Treg	MFI	Treg	Colorectal	MR-PRESSO	26	0.0146425	1.035 (1.009, 1.062)
CD4 on CD39+ secreting Treg	MFI	Treg	Colorectal	MR-CAUSE	5893	3.76787e-08	1.197 (1.116, 1.269)
CCR2 on CD14+ CD16- monocyte	MFI	Monocyte	Colorectal	IVW	34	0.00448685	0.962 (0.937, 0.988)
CCR2 on CD14+ CD16- monocyte	MFI	Monocyte	Colorectal	MR-Egger	34	0.211428	0.979 (0.947, 1.012)
CCR2 on CD14+ CD16- monocyte	MFI	Monocyte	Colorectal	WeightedMedian	34	0.483317	0.985 (0.943, 1.028)
CCR2 on CD14+ CD16- monocyte	MFI	Monocyte	Colorectal	MR-PRESSO	34	0.00618949	0.962 (0.938, 0.987)
CCR2 on CD14+ CD16- monocyte	MFI	Monocyte	Colorectal	MR-CAUSE	10982	0.0455479	0.924 (0.850, 0.999)
CD20 on IgD+ CD24-	MFI	B cell	Corpus uteri	IVW	21	0.0420507	0.963 (0.928, 0.999)
CD20 on IgD+ CD24-	MFI	B cell	Corpus uteri	MR-Egger	21	0.0719795	0.958 (0.917, 1.001)
CD20 on IgD+ CD24-	MFI	B cell	Corpus uteri	MR-PRESSO	21	0.0555388	0.963 (0.928, 0.999)
CD20 on IgD+ CD24-	MFI	B cell	Corpus uteri	WeightedMedian	21	0.0569463	0.946 (0.894, 1.002)
CD20 on IgD+ CD24-	MFI	B cell	Corpus uteri	MR-CAUSE	3929	7.1e-08	0.810 (0.751, 0.876)
CD45RA on naive CD4+	MFI	Maturation stages of T cell	Corpus uteri	IVW	52	0.038516	1.041 (1.002, 1.082)
CD45RA on naive CD4+	MFI	Maturation stages of T cell	Corpus uteri	MR-Egger	52	0.250838	1.030 (0.980, 1.083)
CD45RA on naive CD4+	MFI	Maturation stages of T cell	Corpus uteri	MR-PRESSO	52	0.0325878	1.041 (1.004, 1.080)
CD45RA on naive CD4+	MFI	Maturation stages of T cell	Corpus uteri	WeightedMedian	52	0.527691	1.018 (0.964, 1.075)
CD45RA on naive CD4+	MFI	Maturation stages of T cell	Corpus uteri	MR-CAUSE	3126	0.0322365	1.042 (1.004, 1.082)
CD45RA on resting Treg	MFI	Treg	Corpus uteri	IVW	45	0.00308526	1.050 (1.016, 1.084)
CD45RA on resting Treg	MFI	Treg	Corpus uteri	MR-Egger	45	0.0397995	1.050 (1.004, 1.098)
CD45RA on resting Treg	MFI	Treg	Corpus uteri	MR-PRESSO	45	0.00444392	1.050 (1.017, 1.083)
CD45RA on resting Treg	MFI	Treg	Corpus uteri	WeightedMedian	45	0.152706	1.035 (0.987, 1.085)
CD45RA on resting Treg	MFI	Treg	Corpus uteri	MR-CAUSE	4495	0.035886	1.042 (1.002, 1.081)
CD127- CD8br %T cell	Relative count	Treg	Endometrial	IVW	16	0.0197834	0.921 (0.860, 0.987)
CD127- CD8br %T cell	Relative count	Treg	Endometrial	MR-Egger	16	0.553051	0.951 (0.810, 1.117)
CD127- CD8br %T cell	Relative count	Treg	Endometrial	MR-PRESSO	16	0.0341516	0.921 (0.860, 0.987)
CD127- CD8br %T cell	Relative count	Treg	Endometrial	WeightedMedian	16	0.0917027	0.925 (0.845, 1.013)
CD127- CD8br %T cell	Relative count	Treg	Endometrial	MR-CAUSE	1673	0.041564	0.905 (0.822, 0.997)
CD28 on CD39+ CD4+	MFI	Treg	Endometrial	IVW	26	0.0257305	1.038 (1.005, 1.073)
CD28 on CD39+ CD4+	MFI	Treg	Endometrial	MR-Egger	26	0.792142	1.007 (0.958, 1.057)
CD28 on CD39+ CD4+	MFI	Treg	Endometrial	MR-PRESSO	26	0.034943	1.038 (1.005, 1.073)
CD28 on CD39+ CD4+	MFI	Treg	Endometrial	WeightedMedian	26	0.0404511	1.045 (1.002, 1.090)
CD28 on CD39+ CD4+	MFI	Treg	Endometrial	MR-CAUSE	1461	0.0386203	1.043 (1.001, 1.084)
CD28+ CD45RA+ CD8br %T cell	Relative count	Treg	Endometrial	IVW	110	0.0143548	1.004 (1.001, 1.007)
CD28+ CD45RA+ CD8br %T cell	Relative count	Treg	Endometrial	MR-Egger	110	0.235337	1.002 (0.999, 1.006)
CD28+ CD45RA+ CD8br %T cell	Relative count	Treg	Endometrial	MR-PRESSO	110	0.0159499	1.004 (1.001, 1.007)
CD28+ CD45RA+ CD8br %T cell	Relative count	Treg	Endometrial	WeightedMedian	110	0.287616	1.003 (0.998, 1.008)
CD28+ CD45RA+ CD8br %T cell	Relative count	Treg	Endometrial	MR-CAUSE	2091	0.0493781	1.006 (1.000, 1.013)
CD38 on PB/PC	MFI	B cell	Endometrial	IVW	16	0.0319346	0.931 (0.872, 0.994)
CD38 on PB/PC	MFI	B cell	Endometrial	MR-Egger	16	0.291526	0.929 (0.813, 1.060)
CD38 on PB/PC	MFI	B cell	Endometrial	MR-PRESSO	16	0.0487133	0.931 (0.872, 0.994)
CD38 on PB/PC	MFI	B cell	Endometrial	WeightedMedian	16	0.189821	0.942 (0.862, 1.030)
CD38 on PB/PC	MFI	B cell	Endometrial	MR-CAUSE	1439	0.0481023	0.542 (0.280, 0.945)
CD14- CD16- AC	Absolute count	Monocyte	Kidney	IVW	16	0.00660025	0.831 (0.728, 0.950)
CD14- CD16- AC	Absolute count	Monocyte	Kidney	MR-Egger	16	0.438576	0.821 (0.507, 1.332)
CD14- CD16- AC	Absolute count	Monocyte	Kidney	MR-PRESSO	16	0.0159271	0.831 (0.728, 0.950)
CD14- CD16- AC	Absolute count	Monocyte	Kidney	WeightedMedian	16	0.0392352	0.839 (0.710, 0.991)
CD14- CD16- AC	Absolute count	Monocyte	Kidney	MR-CAUSE	867	0.0016076	0.747 (0.622, 0.894)
CD16+ monocyte %monocyte	Relative count	Monocyte	Kidney	IVW	16	0.0494326	1.123 (1.000, 1.261)
CD16+ monocyte %monocyte	Relative count	Monocyte	Kidney	MR-Egger	16	0.180754	1.307 (0.901, 1.895)
CD16+ monocyte %monocyte	Relative count	Monocyte	Kidney	MR-PRESSO	16	0.0571979	1.123 (1.006, 1.254)
CD16+ monocyte %monocyte	Relative count	Monocyte	Kidney	WeightedMedian	16	0.0258309	1.208 (1.023, 1.426)
CD16+ monocyte %monocyte	Relative count	Monocyte	Kidney	MR-CAUSE	814	0.00135142	1.201 (1.074, 1.344)
CD8 on EM CD8br	MFI	Maturation stages of T cell	Kidney	IVW	16	0.00823805	1.127 (1.031, 1.231)
CD8 on EM CD8br	MFI	Maturation stages of T cell	Kidney	MR-Egger	16	0.191252	1.191 (0.928, 1.528)
CD8 on EM CD8br	MFI	Maturation stages of T cell	Kidney	MR-PRESSO	16	0.0139712	1.127 (1.036, 1.225)
CD8 on EM CD8br	MFI	Maturation stages of T cell	Kidney	WeightedMedian	16	0.0253312	1.154 (1.018, 1.308)
CD8 on EM CD8br	MFI	Maturation stages of T cell	Kidney	MR-CAUSE	855	0.00287182	1.095 (1.032, 1.163)
CD80 on CD62L+ myeloid DC	MFI	cDC	Kidney	IVW	12	0.0316792	0.888 (0.797, 0.990)
CD80 on CD62L+ myeloid DC	MFI	cDC	Kidney	MR-Egger	12	0.411877	0.893 (0.689, 1.157)
CD80 on CD62L+ myeloid DC	MFI	cDC	Kidney	MR-PRESSO	12	0.0547958	0.888 (0.797, 0.990)
CD80 on CD62L+ myeloid DC	MFI	cDC	Kidney	WeightedMedian	12	0.117591	0.881 (0.751, 1.033)
CD80 on CD62L+ myeloid DC	MFI	cDC	Kidney	MR-CAUSE	752	0.001798	0.848 (0.764, 0.939)
CX3CR1 on CD14+ CD16- monocyte	MFI	Monocyte	Kidney	IVW	21	0.0269274	1.098 (1.011, 1.194)
CX3CR1 on CD14+ CD16- monocyte	MFI	Monocyte	Kidney	MR-Egger	21	0.40683	1.089 (0.894, 1.327)
CX3CR1 on CD14+ CD16- monocyte	MFI	Monocyte	Kidney	MR-PRESSO	21	0.0387229	1.098 (1.011, 1.194)
CX3CR1 on CD14+ CD16- monocyte	MFI	Monocyte	Kidney	WeightedMedian	21	0.878593	1.008 (0.910, 1.117)
CX3CR1 on CD14+ CD16- monocyte	MFI	Monocyte	Kidney	MR-CAUSE	798	0.0139952	1.111 (1.020, 1.207)
HLA DR+ CD4+ AC	Absolute count	TBNK	Kidney	IVW	15	0.0139002	0.859 (0.762, 0.970)
HLA DR+ CD4+ AC	Absolute count	TBNK	Kidney	MR-Egger	15	0.17777	0.788 (0.567, 1.094)
HLA DR+ CD4+ AC	Absolute count	TBNK	Kidney	MR-PRESSO	15	0.0275182	0.859 (0.762, 0.970)
HLA DR+ CD4+ AC	Absolute count	TBNK	Kidney	WeightedMedian	15	0.0861905	0.885 (0.769, 1.018)
HLA DR+ CD4+ AC	Absolute count	TBNK	Kidney	MR-CAUSE	828	0.00903508	0.818 (0.702, 0.949)
Activated & resting Treg % CD4 Treg	Relative count	Treg	Liver	IVW	28	0.00860676	1.153 (1.037, 1.281)
Activated & resting Treg % CD4 Treg	Relative count	Treg	Liver	MR-Egger	28	0.00421339	1.237 (1.083, 1.412)
Activated & resting Treg % CD4 Treg	Relative count	Treg	Liver	MR-PRESSO	28	0.00566639	1.153 (1.051, 1.264)
Activated & resting Treg % CD4 Treg	Relative count	Treg	Liver	WeightedMedian	28	0.00325745	1.231 (1.072, 1.414)
Activated & resting Treg % CD4 Treg	Relative count	Treg	Liver	MR-CAUSE	1205	0.0387481	1.100 (1.004, 1.204)
CD28+ CD45RA- CD8br %CD8br	Relative count	Treg	Liver	IVW	22	0.0374675	0.876 (0.773, 0.992)
CD28+ CD45RA- CD8br %CD8br	Relative count	Treg	Liver	MR-Egger	22	0.0377453	0.848 (0.733, 0.981)
CD28+ CD45RA- CD8br %CD8br	Relative count	Treg	Liver	MR-PRESSO	22	0.0444006	0.876 (0.775, 0.989)
CD28+ CD45RA- CD8br %CD8br	Relative count	Treg	Liver	WeightedMedian	22	0.477893	0.944 (0.805, 1.107)
CD28+ CD45RA- CD8br %CD8br	Relative count	Treg	Liver	MR-CAUSE	1227	0.0165811	0.846 (0.738, 0.971)
CD28+ CD45RA- CD8dim %T cell	Relative count	Treg	Liver	IVW	20	0.00247141	0.780 (0.664, 0.916)
CD28+ CD45RA- CD8dim %T cell	Relative count	Treg	Liver	MR-Egger	20	0.00395847	0.714 (0.584, 0.872)
CD28+ CD45RA- CD8dim %T cell	Relative count	Treg	Liver	MR-PRESSO	20	0.0069369	0.780 (0.664, 0.916)
CD28+ CD45RA- CD8dim %T cell	Relative count	Treg	Liver	WeightedMedian	20	0.00182722	0.729 (0.597, 0.889)
CD28+ CD45RA- CD8dim %T cell	Relative count	Treg	Liver	MR-CAUSE	1211	0.0122509	0.810 (0.685, 0.954)
CD28+ CD45RA+ CD8dim %CD8dim	Relative count	Treg	Liver	IVW	21	0.00338628	1.191 (1.060, 1.339)
CD28+ CD45RA+ CD8dim %CD8dim	Relative count	Treg	Liver	MR-Egger	21	0.0105808	1.227 (1.065, 1.414)
CD28+ CD45RA+ CD8dim %CD8dim	Relative count	Treg	Liver	MR-PRESSO	21	0.00827411	1.191 (1.060, 1.339)
CD28+ CD45RA+ CD8dim %CD8dim	Relative count	Treg	Liver	WeightedMedian	21	0.00142963	1.301 (1.107, 1.530)
CD28+ CD45RA+ CD8dim %CD8dim	Relative count	Treg	Liver	MR-CAUSE	1381	0.0396276	1.167 (1.006, 1.351)
CD3 on CD8br	MFI	Treg	Liver	IVW	21	0.0051683	1.252 (1.070, 1.466)
CD3 on CD8br	MFI	Treg	Liver	MR-Egger	21	0.0745331	1.265 (0.991, 1.616)
CD3 on CD8br	MFI	Treg	Liver	MR-PRESSO	21	0.00119692	1.252 (1.114, 1.407)
CD3 on CD8br	MFI	Treg	Liver	WeightedMedian	21	0.0283335	1.289 (1.027, 1.617)
CD3 on CD8br	MFI	Treg	Liver	MR-CAUSE	1227	0.00772785	1.428 (1.097, 1.854)
CD3 on EM CD4+	MFI	Maturation stages of T cell	Liver	IVW	18	0.0208631	1.218 (1.030, 1.440)
CD3 on EM CD4+	MFI	Maturation stages of T cell	Liver	MR-Egger	18	0.818234	1.031 (0.800, 1.327)
CD3 on EM CD4+	MFI	Maturation stages of T cell	Liver	MR-PRESSO	18	0.0336764	1.218 (1.030, 1.440)
CD3 on EM CD4+	MFI	Maturation stages of T cell	Liver	WeightedMedian	18	0.0205726	1.333 (1.045, 1.699)
CD3 on EM CD4+	MFI	Maturation stages of T cell	Liver	MR-CAUSE	1085	0.00492557	1.415 (1.117, 1.812)
CD4RA on TD CD4+	MFI	Maturation stages of T cell	Liver	IVW	30	0.00753556	1.149 (1.038, 1.272)
CD4RA on TD CD4+	MFI	Maturation stages of T cell	Liver	MR-Egger	30	0.00441581	1.228 (1.078, 1.399)
CD4RA on TD CD4+	MFI	Maturation stages of T cell	Liver	MR-PRESSO	30	0.0122351	1.149 (1.038, 1.272)
CD4RA on TD CD4+	MFI	Maturation stages of T cell	Liver	WeightedMedian	30	0.00647853	1.252 (1.065, 1.471)
CD4RA on TD CD4+	MFI	Maturation stages of T cell	Liver	MR-CAUSE	1337	0.0437921	1.216 (1.002, 1.490)
EM DN (CD4-CD8-) %DN	Relative count	Maturation stages of T cell	Liver	IVW	29	0.00156174	0.753 (0.632, 0.898)
EM DN (CD4-CD8-) %DN	Relative count	Maturation stages of T cell	Liver	MR-Egger	29	0.0701267	0.785 (0.610, 1.010)
EM DN (CD4-CD8-) %DN	Relative count	Maturation stages of T cell	Liver	MR-PRESSO	29	0.00373906	0.753 (0.632, 0.898)
EM DN (CD4-CD8-) %DN	Relative count	Maturation stages of T cell	Liver	WeightedMedian	29	0.00149387	0.726 (0.596, 0.885)
EM DN (CD4-CD8-) %DN	Relative count	Maturation stages of T cell	Liver	MR-CAUSE	1169	0.0243751	0.799 (0.658, 0.972)
HVEM on TD CD4+	MFI	Maturation stages of T cell	Liver	IVW	23	0.0206673	1.165 (1.024, 1.326)
HVEM on TD CD4+	MFI	Maturation stages of T cell	Liver	MR-Egger	23	0.222773	1.164 (0.919, 1.475)
HVEM on TD CD4+	MFI	Maturation stages of T cell	Liver	MR-PRESSO	23	0.0297936	1.165 (1.024, 1.325)
HVEM on TD CD4+	MFI	Maturation stages of T cell	Liver	WeightedMedian	23	0.322738	1.112 (0.901, 1.372)
HVEM on TD CD4+	MFI	Maturation stages of T cell	Liver	MR-CAUSE	1095	0.00879202	1.822 (1.152, 2.826)
CD27 on IgD+ CD24+	MFI	B cell	Lung	IVW	35	0.0037941	1.036 (1.011, 1.061)
CD27 on IgD+ CD24+	MFI	B cell	Lung	MR-Egger	35	0.215248	1.024 (0.987, 1.063)
CD27 on IgD+ CD24+	MFI	B cell	Lung	MR-PRESSO	35	0.00299352	1.036 (1.014, 1.058)
CD27 on IgD+ CD24+	MFI	B cell	Lung	WeightedMedian	35	0.0249052	1.045 (1.006, 1.086)
CD27 on IgD+ CD24+	MFI	B cell	Lung	MR-CAUSE	1353	0.013138	1.047 (1.009, 1.085)
CD27 on IgD+ CD38- unsw mem	MFI	B cell	Lung	IVW	29	0.0297185	1.024 (1.002, 1.045)
CD27 on IgD+ CD38- unsw mem	MFI	B cell	Lung	MR-Egger	29	0.285216	1.021 (0.983, 1.061)
CD27 on IgD+ CD38- unsw mem	MFI	B cell	Lung	MR-PRESSO	29	0.0283176	1.024 (1.004, 1.044)
CD27 on IgD+ CD38- unsw mem	MFI	B cell	Lung	WeightedMedian	29	0.132468	1.024 (0.993, 1.056)
CD27 on IgD+ CD38- unsw mem	MFI	B cell	Lung	MR-CAUSE	1329	0.0066969	1.045 (1.011, 1.078)
CD27 on memory B cell	MFI	B cell	Lung	IVW	30	0.00018833	1.050 (1.023, 1.077)
CD27 on memory B cell	MFI	B cell	Lung	MR-Egger	30	0.0596825	1.042 (1.000, 1.086)
CD27 on memory B cell	MFI	B cell	Lung	MR-PRESSO	30	0.000570378	1.050 (1.024, 1.076)
CD27 on memory B cell	MFI	B cell	Lung	WeightedMedian	30	0.00852532	1.050 (1.012, 1.089)
CD27 on memory B cell	MFI	B cell	Lung	MR-CAUSE	1370	0.00310238	1.059 (1.020, 1.101)
CD27 on sw mem	MFI	B cell	Lung	IVW	32	0.00463762	1.039 (1.012, 1.066)
CD27 on sw mem	MFI	B cell	Lung	MR-Egger	32	0.169006	1.043 (0.984, 1.105)
CD27 on sw mem	MFI	B cell	Lung	MR-PRESSO	32	0.000910876	1.039 (1.018, 1.060)
CD27 on sw mem	MFI	B cell	Lung	WeightedMedian	32	0.0505302	1.041 (1.000, 1.083)
CD27 on sw mem	MFI	B cell	Lung	MR-CAUSE	1530	0.0356935	1.030 (1.002, 1.059)
CD27 on unsw mem	MFI	B cell	Lung	IVW	32	0.0122402	1.042 (1.009, 1.077)
CD27 on unsw mem	MFI	B cell	Lung	MR-Egger	32	0.00872266	1.089 (1.026, 1.155)
CD27 on unsw mem	MFI	B cell	Lung	MR-PRESSO	32	0.017706	1.042 (1.009, 1.077)
CD27 on unsw mem	MFI	B cell	Lung	WeightedMedian	32	0.0245943	1.052 (1.006, 1.099)
CD27 on unsw mem	MFI	B cell	Lung	MR-CAUSE	1382	0.0101681	1.052 (1.012, 1.094)
CD62L on CD62L+ myeloid DC	MFI	cDC	Lung	IVW	13	0.025843	1.050 (1.006, 1.095)
CD62L on CD62L+ myeloid DC	MFI	cDC	Lung	MR-Egger	13	0.704285	1.019 (0.927, 1.120)
CD62L on CD62L+ myeloid DC	MFI	cDC	Lung	MR-PRESSO	13	0.0198709	1.050 (1.013, 1.087)
CD62L on CD62L+ myeloid DC	MFI	cDC	Lung	WeightedMedian	13	0.069844	1.057 (0.996, 1.123)
CD62L on CD62L+ myeloid DC	MFI	cDC	Lung	MR-CAUSE	1349	0.0199705	1.052 (1.008, 1.099)
BAFF-R on B cell	MFI	B cell	Melanoma	IVW	47	0.0120472	0.969 (0.946, 0.993)
BAFF-R on B cell	MFI	B cell	Melanoma	MR-Egger	47	0.453535	0.987 (0.953, 1.022)
BAFF-R on B cell	MFI	B cell	Melanoma	MR-PRESSO	47	0.00871839	0.969 (0.947, 0.991)
BAFF-R on B cell	MFI	B cell	Melanoma	WeightedMedian	47	0.217055	0.977 (0.942, 1.014)
BAFF-R on B cell	MFI	B cell	Melanoma	MR-CAUSE	1860	0.0351111	0.981 (0.964, 0.999)
BAFF-R on CD24+ CD27+	MFI	B cell	Melanoma	IVW	46	0.0151554	0.969 (0.946, 0.994)
BAFF-R on CD24+ CD27+	MFI	B cell	Melanoma	MR-Egger	46	0.275276	0.981 (0.947, 1.015)
BAFF-R on CD24+ CD27+	MFI	B cell	Melanoma	MR-PRESSO	46	0.018911	0.969 (0.946, 0.994)
BAFF-R on CD24+ CD27+	MFI	B cell	Melanoma	WeightedMedian	46	0.215203	0.975 (0.937, 1.015)
BAFF-R on CD24+ CD27+	MFI	B cell	Melanoma	MR-CAUSE	1884	0.018661	0.980 (0.964, 0.997)
BAFF-R on IgD- CD38-	MFI	B cell	Melanoma	IVW	44	0.0214197	0.971 (0.947, 0.996)
BAFF-R on IgD- CD38-	MFI	B cell	Melanoma	MR-Egger	44	0.219083	0.977 (0.943, 1.013)
BAFF-R on IgD- CD38-	MFI	B cell	Melanoma	MR-PRESSO	44	0.0195227	0.971 (0.948, 0.994)
BAFF-R on IgD- CD38-	MFI	B cell	Melanoma	WeightedMedian	44	0.22874	0.976 (0.937, 1.016)
BAFF-R on IgD- CD38-	MFI	B cell	Melanoma	MR-CAUSE	1883	0.0440003	0.983 (0.967, 1.000)
BAFF-R on IgD+ CD38-	MFI	B cell	Melanoma	IVW	47	0.0326603	0.973 (0.949, 0.998)
BAFF-R on IgD+ CD38-	MFI	B cell	Melanoma	MR-Egger	47	0.554311	0.989 (0.956, 1.025)
BAFF-R on IgD+ CD38-	MFI	B cell	Melanoma	MR-PRESSO	47	0.0140606	0.973 (0.953, 0.994)
BAFF-R on IgD+ CD38-	MFI	B cell	Melanoma	WeightedMedian	47	0.251509	0.977 (0.940, 1.016)
BAFF-R on IgD+ CD38-	MFI	B cell	Melanoma	MR-CAUSE	1851	0.0474088	0.982 (0.965, 1.000)
BAFF-R on memory B cell	MFI	B cell	Melanoma	IVW	44	0.0308107	0.973 (0.949, 0.997)
BAFF-R on memory B cell	MFI	B cell	Melanoma	MR-Egger	44	0.765015	0.995 (0.959, 1.031)
BAFF-R on memory B cell	MFI	B cell	Melanoma	MR-PRESSO	44	0.0290123	0.973 (0.950, 0.996)
BAFF-R on memory B cell	MFI	B cell	Melanoma	WeightedMedian	44	0.271863	0.978 (0.939, 1.018)
BAFF-R on memory B cell	MFI	B cell	Melanoma	MR-CAUSE	1884	0.0400425	0.982 (0.966, 0.999)
CD25 on CD24+ CD27+	MFI	B cell	Melanoma	IVW	27	0.0153294	0.972 (0.950, 0.995)
CD25 on CD24+ CD27+	MFI	B cell	Melanoma	MR-Egger	27	0.102001	0.977 (0.950, 1.004)
CD25 on CD24+ CD27+	MFI	B cell	Melanoma	MR-PRESSO	27	0.00924632	0.972 (0.953, 0.991)
CD25 on CD24+ CD27+	MFI	B cell	Melanoma	WeightedMedian	27	0.0498097	0.965 (0.931, 1.000)
CD25 on CD24+ CD27+	MFI	B cell	Melanoma	MR-CAUSE	1813	3.91e-15	0.731 (0.671, 0.784)
CD28 on CD4 Treg	MFI	Treg	Melanoma	IVW	25	0.017744	0.958 (0.925, 0.993)
CD28 on CD4 Treg	MFI	Treg	Melanoma	MR-Egger	25	0.0454084	0.954 (0.913, 0.997)
CD28 on CD4 Treg	MFI	Treg	Melanoma	MR-PRESSO	25	0.822239	0.997 (0.976, 1.020)
CD28 on CD4 Treg	MFI	Treg	Melanoma	WeightedMedian	25	0.177033	0.972 (0.933, 1.013)
CD28 on CD4 Treg	MFI	Treg	Melanoma	MR-CAUSE	1729	0.0420108	0.940 (0.883, 1.000)
CD28 on resting Treg	MFI	Treg	Melanoma	IVW	21	0.0449076	0.960 (0.922, 0.999)
CD28 on resting Treg	MFI	Treg	Melanoma	MR-Egger	21	0.0854335	0.939 (0.877, 1.005)
CD28 on resting Treg	MFI	Treg	Melanoma	MR-PRESSO	21	0.0494421	0.960 (0.923, 0.997)
CD28 on resting Treg	MFI	Treg	Melanoma	WeightedMedian	21	0.0794452	0.954 (0.906, 1.006)
CD28 on resting Treg	MFI	Treg	Melanoma	MR-CAUSE	1633	0.0103604	0.951 (0.915, 0.988)
CD28 on secreting Treg	MFI	Treg	Melanoma	IVW	17	0.019582	0.959 (0.926, 0.993)
CD28 on secreting Treg	MFI	Treg	Melanoma	MR-Egger	17	0.028647	0.943 (0.899, 0.989)
CD28 on secreting Treg	MFI	Treg	Melanoma	MR-PRESSO	17	0.0158063	0.959 (0.930, 0.989)
CD28 on secreting Treg	MFI	Treg	Melanoma	WeightedMedian	17	0.0827373	0.957 (0.911, 1.006)
CD28 on secreting Treg	MFI	Treg	Melanoma	MR-CAUSE	1711	0.0144826	0.938 (0.891, 0.987)
CD80 on myeloid DC	MFI	cDC	Melanoma	IVW	26	0.0212869	0.942 (0.895, 0.991)
CD80 on myeloid DC	MFI	cDC	Melanoma	MR-Egger	26	0.40548	0.960 (0.872, 1.056)
CD80 on myeloid DC	MFI	cDC	Melanoma	MR-PRESSO	26	0.0298879	0.942 (0.895, 0.991)
CD80 on myeloid DC	MFI	cDC	Melanoma	WeightedMedian	26	0.217865	0.956 (0.890, 1.027)
CD80 on myeloid DC	MFI	cDC	Melanoma	MR-CAUSE	1885	0.0380229	0.934 (0.877, 0.997)
HLA DR on CD33dim HLA DR+ CD11b-	MFI	Myeloid cell	Melanoma	IVW	23	0.0373014	0.956 (0.917, 0.997)
HLA DR on CD33dim HLA DR+ CD11b-	MFI	Myeloid cell	Melanoma	MR-Egger	23	0.132688	0.928 (0.844, 1.019)
HLA DR on CD33dim HLA DR+ CD11b-	MFI	Myeloid cell	Melanoma	MR-PRESSO	23	0.0491388	0.956 (0.917, 0.997)
HLA DR on CD33dim HLA DR+ CD11b-	MFI	Myeloid cell	Melanoma	WeightedMedian	23	0.164498	0.966 (0.920, 1.014)
HLA DR on CD33dim HLA DR+ CD11b-	MFI	Myeloid cell	Melanoma	MR-CAUSE	1750	5.24e-06	0.950 (0.930, 0.972)
HLA DR on CD33dim HLA DR+ CD11b+	MFI	Myeloid cell	Melanoma	IVW	30	0.0377616	0.970 (0.942, 0.998)
HLA DR on CD33dim HLA DR+ CD11b+	MFI	Myeloid cell	Melanoma	MR-Egger	30	0.0956252	0.962 (0.920, 1.005)
HLA DR on CD33dim HLA DR+ CD11b+	MFI	Myeloid cell	Melanoma	MR-PRESSO	30	0.0467234	0.970 (0.942, 0.998)
HLA DR on CD33dim HLA DR+ CD11b+	MFI	Myeloid cell	Melanoma	WeightedMedian	30	0.025561	0.964 (0.933, 0.996)
HLA DR on CD33dim HLA DR+ CD11b+	MFI	Myeloid cell	Melanoma	MR-CAUSE	1904	1.84e-15	0.927 (0.908, 0.943)
CD127 on CD28- CD8br	MFI	Treg	Ovarian	IVW	25	0.00955047	0.972 (0.951, 0.993)
CD127 on CD28- CD8br	MFI	Treg	Ovarian	MR-Egger	25	0.124538	0.978 (0.952, 1.005)
CD127 on CD28- CD8br	MFI	Treg	Ovarian	MR-PRESSO	25	0.00213678	0.972 (0.957, 0.988)
CD127 on CD28- CD8br	MFI	Treg	Ovarian	WeightedMedian	25	0.126436	0.977 (0.949, 1.007)
CD127 on CD28- CD8br	MFI	Treg	Ovarian	MR-CAUSE	3195	0.00760875	0.864 (0.772, 0.958)
HLA DR++ monocyte %monocyte	Relative count	TBNK	Ovarian	IVW	24	0.00368795	0.955 (0.926, 0.985)
HLA DR++ monocyte %monocyte	Relative count	TBNK	Ovarian	MR-Egger	24	0.12868	0.961 (0.916, 1.010)
HLA DR++ monocyte %monocyte	Relative count	TBNK	Ovarian	MR-PRESSO	24	0.00100655	0.959 (0.938, 0.980)
HLA DR++ monocyte %monocyte	Relative count	TBNK	Ovarian	WeightedMedian	24	0.060862	0.954 (0.908, 1.002)
HLA DR++ monocyte %monocyte	Relative count	TBNK	Ovarian	MR-CAUSE	3761	4.71e-05	0.937 (0.908, 0.967)
CD25 on unsw mem	MFI	B cell	Prostate	IVW	17	0.0187761	0.977 (0.958, 0.996)
CD25 on unsw mem	MFI	B cell	Prostate	MR-Egger	17	0.0126838	0.969 (0.948, 0.990)
CD25 on unsw mem	MFI	B cell	Prostate	MR-PRESSO	17	0.0319391	0.977 (0.958, 0.996)
CD25 on unsw mem	MFI	B cell	Prostate	WeightedMedian	17	0.0461518	0.974 (0.949, 1.000)
CD25 on unsw mem	MFI	B cell	Prostate	MR-CAUSE	5180	1.15e-44	0.815 (0.793, 0.840)
CD3 on TD CD8br	MFI	Maturation stages of T cell	Prostate	IVW	26	0.0296495	1.029 (1.003, 1.055)
CD3 on TD CD8br	MFI	Maturation stages of T cell	Prostate	MR-Egger	26	0.231193	1.033 (0.981, 1.087)
CD3 on TD CD8br	MFI	Maturation stages of T cell	Prostate	MR-PRESSO	26	0.0393175	1.029 (1.003, 1.055)
CD3 on TD CD8br	MFI	Maturation stages of T cell	Prostate	WeightedMedian	26	0.08847	1.029 (0.996, 1.062)
CD3 on TD CD8br	MFI	Maturation stages of T cell	Prostate	MR-CAUSE	3808	0.0389388	1.055 (1.001, 1.117)
CD8br %leukocyte	Relative count	TBNK	Prostate	IVW	24	0.0259787	0.981 (0.964, 0.998)
CD8br %leukocyte	Relative count	TBNK	Prostate	MR-Egger	24	0.0733624	0.978 (0.955, 1.001)
CD8br %leukocyte	Relative count	TBNK	Prostate	WeightedMedian	24	0.932245	0.999 (0.976, 1.023)
CD8br %leukocyte	Relative count	TBNK	Prostate	MR-PRESSO	24	0.0360567	0.981 (0.964, 0.998)
CD8br %leukocyte	Relative count	TBNK	Prostate	MR-CAUSE	4648	0.00073547	0.878 (0.811, 0.943)
Mo MDSC AC	Absolute count	Myeloid cell	Prostate	IVW	23	0.0138001	0.973 (0.951, 0.994)
Mo MDSC AC	Absolute count	Myeloid cell	Prostate	MR-Egger	23	0.0223325	0.938 (0.891, 0.987)
Mo MDSC AC	Absolute count	Myeloid cell	Prostate	WeightedMedian	23	0.00154612	0.967 (0.947, 0.987)
Mo MDSC AC	Absolute count	Myeloid cell	Prostate	MR-PRESSO	23	0.0221038	0.973 (0.951, 0.994)
Mo MDSC AC	Absolute count	Myeloid cell	Prostate	MR-CAUSE	4530	0.0426026	0.985 (0.969, 0.998)
SSC-A on HLA DR+ T cell	Morphological parameter	TBNK	Prostate	IVW	24	0.031519	1.029 (1.002, 1.055)
SSC-A on HLA DR+ T cell	Morphological parameter	TBNK	Prostate	MR-Egger	24	0.0952689	1.054 (0.993, 1.119)
SSC-A on HLA DR+ T cell	Morphological parameter	TBNK	Prostate	WeightedMedian	24	0.00633658	1.034 (1.010, 1.060)
SSC-A on HLA DR+ T cell	Morphological parameter	TBNK	Prostate	MR-PRESSO	24	0.0422643	1.029 (1.002, 1.055)
SSC-A on HLA DR+ T cell	Morphological parameter	TBNK	Prostate	MR-CAUSE	4170	3.03e-06	1.170 (1.098, 1.252)
TCRgd AC	Absolute count	TBNK	Prostate	IVW	24	0.00352836	0.954 (0.924, 0.985)
TCRgd AC	Absolute count	TBNK	Prostate	MR-Egger	24	0.468853	0.980 (0.930, 1.033)
TCRgd AC	Absolute count	TBNK	Prostate	MR-PRESSO	24	0.00774959	0.954 (0.924, 0.985)
TCRgd AC	Absolute count	TBNK	Prostate	WeightedMedian	24	0.123258	0.966 (0.925, 1.009)
TCRgd AC	Absolute count	TBNK	Prostate	MR-CAUSE	5223	0.0423623	0.939 (0.883, 0.997)
CD11c+ CD62L- monocyte AC	Absolute count	cDC	Stomach	IVW	24	0.0431295	1.087 (1.003, 1.178)
CD11c+ CD62L- monocyte AC	Absolute count	cDC	Stomach	MR-Egger	24	0.765549	1.017 (0.912, 1.134)
CD11c+ CD62L- monocyte AC	Absolute count	cDC	Stomach	MR-PRESSO	24	0.0549082	1.087 (1.003, 1.178)
CD11c+ CD62L- monocyte AC	Absolute count	cDC	Stomach	WeightedMedian	24	0.250896	1.067 (0.955, 1.192)
CD11c+ CD62L- monocyte AC	Absolute count	cDC	Stomach	MR-CAUSE	3459	0.00380805	2.303 (1.298, 4.019)
CD19 on IgD- CD24-	MFI	B cell	Stomach	IVW	13	0.0374127	1.185 (1.010, 1.390)
CD19 on IgD- CD24-	MFI	B cell	Stomach	MR-Egger	13	0.495674	1.115 (0.823, 1.511)
CD19 on IgD- CD24-	MFI	B cell	Stomach	MR-PRESSO	13	0.059493	1.185 (1.010, 1.390)
CD19 on IgD- CD24-	MFI	B cell	Stomach	WeightedMedian	13	0.762638	1.036 (0.823, 1.304)
CD19 on IgD- CD24-	MFI	B cell	Stomach	MR-CAUSE	2803	0.0113989	1.709 (1.125, 2.580)
CD19 on transitional	MFI	B cell	Stomach	IVW	20	0.0366919	1.095 (1.006, 1.193)
CD19 on transitional	MFI	B cell	Stomach	MR-Egger	20	0.024825	1.165 (1.031, 1.317)
CD19 on transitional	MFI	B cell	Stomach	MR-PRESSO	20	0.0495737	1.095 (1.006, 1.193)
CD19 on transitional	MFI	B cell	Stomach	WeightedMedian	20	0.0421877	1.142 (1.005, 1.298)
CD19 on transitional	MFI	B cell	Stomach	MR-CAUSE	3968	0.0179018	1.070 (1.016, 1.137)
CD20- CD38- %lymphocyte	Relative count	B cell	Stomach	IVW	24	0.0377583	0.882 (0.783, 0.993)
CD20- CD38- %lymphocyte	Relative count	B cell	Stomach	MR-Egger	24	0.0791416	0.847 (0.710, 1.011)
CD20- CD38- %lymphocyte	Relative count	B cell	Stomach	MR-PRESSO	24	0.0491098	0.882 (0.783, 0.993)
CD20- CD38- %lymphocyte	Relative count	B cell	Stomach	WeightedMedian	24	0.0187187	0.825 (0.703, 0.969)
CD20- CD38- %lymphocyte	Relative count	B cell	Stomach	MR-CAUSE	3014	0.0272008	0.612 (0.405, 0.968)
CD20 on B cell	MFI	B cell	Stomach	IVW	22	0.0022163	0.832 (0.740, 0.936)
CD20 on B cell	MFI	B cell	Stomach	MR-Egger	22	0.192658	0.827 (0.628, 1.090)
CD20 on B cell	MFI	B cell	Stomach	MR-PRESSO	22	0.00330043	0.827 (0.738, 0.926)
CD20 on B cell	MFI	B cell	Stomach	WeightedMedian	22	0.0238973	0.823 (0.695, 0.975)
CD20 on B cell	MFI	B cell	Stomach	MR-CAUSE	3799	2.18e-09	0.079 (0.034, 0.179)
HVEM on naive CD4+	MFI	Maturation stages of T cell	Stomach	IVW	16	0.038612	0.922 (0.854, 0.996)
HVEM on naive CD4+	MFI	Maturation stages of T cell	Stomach	MR-Egger	16	0.361824	0.942 (0.833, 1.066)
HVEM on naive CD4+	MFI	Maturation stages of T cell	Stomach	MR-PRESSO	16	0.0434438	0.922 (0.858, 0.991)
HVEM on naive CD4+	MFI	Maturation stages of T cell	Stomach	WeightedMedian	16	0.244091	0.935 (0.835, 1.047)
HVEM on naive CD4+	MFI	Maturation stages of T cell	Stomach	MR-CAUSE	2995	0.00690262	0.842 (0.745, 0.956)
IgD on IgD+ CD38-	MFI	B cell	Stomach	IVW	29	0.0290191	0.906 (0.829, 0.990)
IgD on IgD+ CD38-	MFI	B cell	Stomach	MR-Egger	29	0.229241	0.916 (0.795, 1.054)
IgD on IgD+ CD38-	MFI	B cell	Stomach	MR-PRESSO	29	0.0375612	0.906 (0.829, 0.990)
IgD on IgD+ CD38-	MFI	B cell	Stomach	WeightedMedian	29	0.0754993	0.902 (0.804, 1.011)
IgD on IgD+ CD38-	MFI	B cell	Stomach	MR-CAUSE	3157	0.0100781	0.836 (0.730, 0.959)
Activated & resting Treg %CD4+	Relative count	Treg	Thyroid	IVW	36	0.0447425	1.056 (1.001, 1.113)
Activated & resting Treg %CD4+	Relative count	Treg	Thyroid	MR-Egger	36	0.28455	1.041 (0.968, 1.119)
Activated & resting Treg %CD4+	Relative count	Treg	Thyroid	MR-PRESSO	36	0.0364276	1.056 (1.005, 1.109)
Activated & resting Treg %CD4+	Relative count	Treg	Thyroid	WeightedMedian	36	0.0437265	1.083 (1.002, 1.171)
Activated & resting Treg %CD4+	Relative count	Treg	Thyroid	MR-CAUSE	3372	0.0315864	1.062 (1.001, 1.135)
CD14 on CD14+ CD16- monocyte	MFI	Monocyte	Thyroid	IVW	17	0.0111737	0.852 (0.753, 0.964)
CD14 on CD14+ CD16- monocyte	MFI	Monocyte	Thyroid	MR-Egger	17	0.209525	0.864 (0.694, 1.075)
CD14 on CD14+ CD16- monocyte	MFI	Monocyte	Thyroid	MR-PRESSO	17	0.0219632	0.852 (0.753, 0.964)
CD14 on CD14+ CD16- monocyte	MFI	Monocyte	Thyroid	WeightedMedian	17	0.300596	0.915 (0.773, 1.083)
CD14 on CD14+ CD16- monocyte	MFI	Monocyte	Thyroid	MR-CAUSE	3358	0.0185267	0.773 (0.626, 0.962)
CD20 on IgD+ CD38- naive	MFI	B cell	Thyroid	IVW	15	0.0307892	0.884 (0.790, 0.989)
CD20 on IgD+ CD38- naive	MFI	B cell	Thyroid	MR-Egger	15	0.578598	0.914 (0.672, 1.244)
CD20 on IgD+ CD38- naive	MFI	B cell	Thyroid	MR-PRESSO	15	0.0419878	0.883 (0.792, 0.985)
CD20 on IgD+ CD38- naive	MFI	B cell	Thyroid	WeightedMedian	15	0.080582	0.884 (0.770, 1.015)
CD20 on IgD+ CD38- naive	MFI	B cell	Thyroid	MR-CAUSE	3729	0.00089102	0.860 (0.784, 0.937)
CD39+ resting Treg %resting Treg	Relative count	Treg	Thyroid	IVW	52	0.0475833	1.043 (1.000, 1.087)
CD39+ resting Treg %resting Treg	Relative count	Treg	Thyroid	MR-Egger	52	0.247928	1.037 (0.975, 1.103)
CD39+ resting Treg %resting Treg	Relative count	Treg	Thyroid	MR-PRESSO	52	0.0292469	1.043 (1.005, 1.082)
CD39+ resting Treg %resting Treg	Relative count	Treg	Thyroid	WeightedMedian	52	0.0860556	1.056 (0.992, 1.123)
CD39+ resting Treg %resting Treg	Relative count	Treg	Thyroid	MR-CAUSE	3243	0.0195532	1.039 (1.005, 1.072)
CD4 on HLA DR+ CD4+	MFI	TBNK	Thyroid	IVW	23	0.00497849	0.868 (0.787, 0.958)
CD4 on HLA DR+ CD4+	MFI	TBNK	Thyroid	MR-Egger	23	0.490849	0.932 (0.764, 1.135)
CD4 on HLA DR+ CD4+	MFI	TBNK	Thyroid	MR-PRESSO	23	0.0102378	0.868 (0.787, 0.958)
CD4 on HLA DR+ CD4+	MFI	TBNK	Thyroid	WeightedMedian	23	0.0482774	0.874 (0.764, 0.999)
CD4 on HLA DR+ CD4+	MFI	TBNK	Thyroid	MR-CAUSE	2830	0.0195663	0.897 (0.820, 0.985)
CD8dim %leukocyte	Relative count	TBNK	Thyroid	IVW	20	0.0325002	0.902 (0.820, 0.991)
CD8dim %leukocyte	Relative count	TBNK	Thyroid	MR-Egger	20	0.507435	0.953 (0.830, 1.095)
CD8dim %leukocyte	Relative count	TBNK	Thyroid	MR-PRESSO	20	0.0457086	0.902 (0.820, 0.991)
CD8dim %leukocyte	Relative count	TBNK	Thyroid	WeightedMedian	20	0.574485	0.965 (0.853, 1.092)
CD8dim %leukocyte	Relative count	TBNK	Thyroid	MR-CAUSE	2774	0.000431208	0.638 (0.501, 0.827)
