# Supplementary material for: Association between immune cells and multiple cancers: Insights from Mendelian randomization and gene-based analysis
Source: iScience. 2026 Jan 2;29(2):114618. doi: 10.1016/j.isci.2025.114618 (PMC12857361; doi:10.1016/j.isci.2025.114618)
Supplement: Table S4. Gene-based association between immune cells and cancers by MAGMA [file mmc5.xlsx]

## Sheet: Sheet1
Supplementary Table 38. Gene-based association between immune cells and cancers by MAGMA.
Gene	CHR	START	STOP	Immune cell						Cancer
				NSNP	ZSTART	Pvalue	Trait	TraitType	Panel	NSNPS	ZSTAT	Pvalue	Cancer
ADSL	22	40742504	40762577	53	5.8168	3e-09	BAFF-R on IgD+ CD38-	MFI	B cell	36	7.4644	4.1855e-14	Breast
ADSL	22	40742504	40762577	53	6.1094	5e-10	BAFF-R on IgD+ CD38br	MFI	B cell	36	7.4644	4.1855e-14	Breast
ADSL	22	40742504	40762577	53	6.1094	5e-10	BAFF-R on transitional	MFI	B cell	36	7.4644	4.1855e-14	Breast
ADSL	22	40742504	40762577	53	6.1094	5e-10	BAFF-R on IgD- CD27-	MFI	B cell	36	7.4644	4.1855e-14	Breast
ADSL	22	40742504	40762577	53	6.1094	5e-10	BAFF-R on IgD+ CD24-	MFI	B cell	36	7.4644	4.1855e-14	Breast
ADSL	22	40742504	40762577	53	6.1094	5e-10	BAFF-R on sw mem	MFI	B cell	36	7.4644	4.1855e-14	Breast
ADSL	22	40742504	40762577	53	6.1094	5e-10	BAFF-R on CD24+ CD27+	MFI	B cell	36	7.4644	4.1855e-14	Breast
ADSL	22	40742504	40762577	53	6.1094	5e-10	BAFF-R on B cell	MFI	B cell	36	7.4644	4.1855e-14	Breast
ADSL	22	40742504	40762577	53	6.1094	5e-10	BAFF-R on unsw mem	MFI	B cell	36	7.4644	4.1855e-14	Breast
ADSL	22	40742504	40762577	53	6.1094	5e-10	BAFF-R on naive-mature B cell	MFI	B cell	36	7.4644	4.1855e-14	Breast
ADSL	22	40742504	40762577	53	5.4661	2.3e-08	BAFF-R on IgD- CD24-	MFI	B cell	36	7.4644	4.1855e-14	Breast
ADSL	22	40742504	40762577	53	6.1094	5e-10	BAFF-R on IgD+ CD38dim	MFI	B cell	36	7.4644	4.1855e-14	Breast
ADSL	22	40742504	40762577	53	6.1094	5e-10	BAFF-R on IgD+ CD24+	MFI	B cell	36	7.4644	4.1855e-14	Breast
ADSL	22	40742504	40762577	53	6.1094	5e-10	BAFF-R on IgD- CD38dim	MFI	B cell	36	7.4644	4.1855e-14	Breast
ADSL	22	40742504	40762577	53	6.1094	5e-10	BAFF-R on memory B cell	MFI	B cell	36	7.4644	4.1855e-14	Breast
ADSL	22	40742504	40762577	53	6.1664	3.4925e-10	BAFF-R on IgD- CD38-	MFI	B cell	36	7.4644	4.1855e-14	Breast
ADSL	22	40742504	40762577	53	6.1094	5e-10	BAFF-R on IgD+	MFI	B cell	36	7.4644	4.1855e-14	Breast
FAM83F	22	40390953	40426043	112	4.9559	3.5994e-07	BAFF-R on IgD+ CD38-	MFI	B cell	70	5.0878	1.8111e-07	Breast
FAM83F	22	40390953	40426043	112	4.6226	1.8949e-06	BAFF-R on transitional	MFI	B cell	70	5.0878	1.8111e-07	Breast
FAM83F	22	40390953	40426043	112	5.5518	1.414e-08	BAFF-R on unsw mem	MFI	B cell	70	5.0878	1.8111e-07	Breast
FAM83F	22	40390953	40426043	112	4.7756	8.9578e-07	BAFF-R on IgD+ CD24-	MFI	B cell	70	5.0878	1.8111e-07	Breast
FAM83F	22	40390953	40426043	112	5.1171	1.5513e-07	BAFF-R on IgD- CD27-	MFI	B cell	70	5.0878	1.8111e-07	Breast
FAM83F	22	40390953	40426043	112	5.3904	3.5151e-08	BAFF-R on IgD- CD38dim	MFI	B cell	70	5.0878	1.8111e-07	Breast
FAM83F	22	40390953	40426043	112	5.7614	4.1704e-09	BAFF-R on IgD- CD38-	MFI	B cell	70	5.0878	1.8111e-07	Breast
FAM83F	22	40390953	40426043	112	4.7606	9.6518e-07	BAFF-R on naive-mature B cell	MFI	B cell	70	5.0878	1.8111e-07	Breast
FAM83F	22	40390953	40426043	112	4.8643	5.7444e-07	BAFF-R on IgD+	MFI	B cell	70	5.0878	1.8111e-07	Breast
FAM83F	22	40390953	40426043	112	5.7618	4.1606e-09	BAFF-R on sw mem	MFI	B cell	70	5.0878	1.8111e-07	Breast
FAM83F	22	40390953	40426043	112	5.6656	7.3265e-09	BAFF-R on CD24+ CD27+	MFI	B cell	70	5.0878	1.8111e-07	Breast
FAM83F	22	40390953	40426043	112	4.934	4.028e-07	BAFF-R on B cell	MFI	B cell	70	5.0878	1.8111e-07	Breast
FAM83F	22	40390953	40426043	112	4.9629	3.4723e-07	BAFF-R on IgD+ CD38br	MFI	B cell	70	5.0878	1.8111e-07	Breast
FAM83F	22	40390953	40426043	112	5.3766	3.7958e-08	BAFF-R on IgD- CD24-	MFI	B cell	70	5.0878	1.8111e-07	Breast
FAM83F	22	40390953	40426043	112	4.7788	8.8185e-07	BAFF-R on IgD+ CD38dim	MFI	B cell	70	5.0878	1.8111e-07	Breast
FAM83F	22	40390953	40426043	112	5.3011	5.7562e-08	BAFF-R on IgD+ CD24+	MFI	B cell	70	5.0878	1.8111e-07	Breast
FAM83F	22	40390953	40426043	112	5.3981	3.3679e-08	BAFF-R on memory B cell	MFI	B cell	70	5.0878	1.8111e-07	Breast
PLA2G6	22	38507502	38577857	397	4.7565	9.8469e-07	EM DN (CD4-CD8-) %DN	Relative count	Maturation stages of T cell	297	7.2687	1.8144e-13	Breast
PLA2G6	22	38507502	38577857	396	5.8164	3.0058e-09	BAFF-R on IgD+ CD38br	MFI	B cell	297	7.2687	1.8144e-13	Breast
PLA2G6	22	38507502	38577857	396	6.0417	7.6246e-10	BAFF-R on memory B cell	MFI	B cell	297	7.2687	1.8144e-13	Breast
PLA2G6	22	38507502	38577857	396	6.0487	7.3017e-10	BAFF-R on IgD+ CD38dim	MFI	B cell	297	7.2687	1.8144e-13	Breast
PLA2G6	22	38507502	38577857	396	5.8863	1.975e-09	BAFF-R on IgD+ CD24-	MFI	B cell	297	7.2687	1.8144e-13	Breast
PLA2G6	22	38507502	38577857	396	5.9264	1.5485e-09	BAFF-R on B cell	MFI	B cell	297	7.2687	1.8144e-13	Breast
PLA2G6	22	38507502	38577857	396	5.9598	1.2629e-09	BAFF-R on IgD- CD38dim	MFI	B cell	297	7.2687	1.8144e-13	Breast
PLA2G6	22	38507502	38577857	396	5.9466	1.3692e-09	BAFF-R on naive-mature B cell	MFI	B cell	297	7.2687	1.8144e-13	Breast
PLA2G6	22	38507502	38577857	396	5.4723	2.221e-08	BAFF-R on IgD- CD24-	MFI	B cell	297	7.2687	1.8144e-13	Breast
PLA2G6	22	38507502	38577857	396	5.5017	1.8805e-08	BAFF-R on IgD- CD27-	MFI	B cell	297	7.2687	1.8144e-13	Breast
PLA2G6	22	38507502	38577857	396	5.9258	1.5541e-09	BAFF-R on sw mem	MFI	B cell	297	7.2687	1.8144e-13	Breast
PLA2G6	22	38507502	38577857	396	6.0862	5.7818e-10	BAFF-R on unsw mem	MFI	B cell	297	7.2687	1.8144e-13	Breast
PLA2G6	22	38507502	38577857	396	6.1319	4.3406e-10	BAFF-R on CD24+ CD27+	MFI	B cell	297	7.2687	1.8144e-13	Breast
PLA2G6	22	38507502	38577857	396	5.922	1.5903e-09	BAFF-R on IgD+	MFI	B cell	297	7.2687	1.8144e-13	Breast
PLA2G6	22	38507502	38577857	396	6.0545	7.0415e-10	BAFF-R on IgD+ CD24+	MFI	B cell	297	7.2687	1.8144e-13	Breast
PLA2G6	22	38507502	38577857	396	5.3465	4.4838e-08	BAFF-R on transitional	MFI	B cell	297	7.2687	1.8144e-13	Breast
PLA2G6	22	38507502	38577857	396	5.9212	1.5981e-09	BAFF-R on IgD- CD38-	MFI	B cell	297	7.2687	1.8144e-13	Breast
PLA2G6	22	38507502	38577857	396	5.8188	2.9637e-09	BAFF-R on IgD+ CD38-	MFI	B cell	297	7.2687	1.8144e-13	Breast
HLA-DRA	6	32407619	32412823	64	5.5616	1.3362e-08	HLA DR on CD33dim HLA DR+ CD11b+	MFI	Myeloid cell	37	5.3694	3.9489e-08	Cervical
HLA-DRA	6	32407619	32412823	64	6.4188	6.8678e-11	HLA DR on CD33br HLA DR+ CD14-	MFI	Myeloid cell	37	5.3694	3.9489e-08	Cervical
HLA-DRA	6	32407619	32412823	64	5.6781	6.8084e-09	HLA DR on B cell	MFI	TBNK	37	5.3694	3.9489e-08	Cervical
HLA-DRA	6	32407619	32412823	64	5.8084	3.1544e-09	HLA DR on CD14- CD16-	MFI	Monocyte	37	5.3694	3.9489e-08	Cervical
HLA-DRA	6	32407619	32412823	64	7.1687	3.7864e-13	HLA DR on CD14+ CD16+ monocyte	MFI	Monocyte	37	5.3694	3.9489e-08	Cervical
HLA-DRA	6	32407619	32412823	64	7.0909	6.6619e-13	HLA DR on myeloid DC	MFI	cDC	37	5.3694	3.9489e-08	Cervical
HLA-DRA	6	32407619	32412823	64	5.8287	2.7931e-09	HLA DR on plasmacytoid DC	MFI	cDC	37	5.3694	3.9489e-08	Cervical
HLA-DRA	6	32407619	32412823	64	5.8484	2.4823e-09	HLA DR on CD14+ CD16- monocyte	MFI	Monocyte	37	5.3694	3.9489e-08	Cervical
HLA-DRA	6	32407619	32412823	64	5.758	4.2558e-09	HLA DR on CD33dim HLA DR+ CD11b-	MFI	Myeloid cell	37	5.3694	3.9489e-08	Cervical
HLA-DRA	6	32407619	32412823	64	7.4422	4.9516e-14	HLA DR on HSC	MFI	Myeloid cell	37	5.3694	3.9489e-08	Cervical
HLA-DRA	6	32407619	32412823	64	6.1094	5e-10	HLA DR on CD14- CD16+ monocyte	MFI	Monocyte	37	5.3694	3.9489e-08	Cervical
HLA-DRA	6	32407619	32412823	64	5.6643	7.38e-09	HLA DR on monocyte	MFI	Monocyte	37	5.3694	3.9489e-08	Cervical
HLA-DRA	6	32407619	32412823	64	5.69	6.3531e-09	HLA DR on CD14+ monocyte	MFI	Monocyte	37	5.3694	3.9489e-08	Cervical
HLA-DRA	6	32407619	32412823	64	5.5003	1.8953e-08	HLA DR on DC	MFI	cDC	37	5.3694	3.9489e-08	Cervical
HLA-DRA	6	32407619	32412823	64	7.3565	9.4424e-14	HLA DR on HLA DR+ NK	MFI	TBNK	37	5.3694	3.9489e-08	Cervical
HLA-DRB1	6	32546546	32557613	105	6.1094	5e-10	HLA DR++ monocyte %monocyte	Relative count	TBNK	22	5.2907	6.0913e-08	Cervical
HLA-DRB1	6	32546546	32557613	105	5.6631	7.4336e-09	CD4+ CD8dim %leukocyte	Relative count	TBNK	22	5.2907	6.0913e-08	Cervical
HLA-DRB1	6	32546546	32557613	105	6.3275	1.2462e-10	HLA DR on CD33dim HLA DR+ CD11b-	MFI	Myeloid cell	22	5.2907	6.0913e-08	Cervical
HLA-DRB1	6	32546546	32557613	105	4.9546	3.6232e-07	HLA DR+ T cell AC	Absolute count	TBNK	22	5.2907	6.0913e-08	Cervical
HLA-DRB1	6	32546546	32557613	105	5.0778	1.9093e-07	FSC-A on CD4+	Morphological parameter	TBNK	22	5.2907	6.0913e-08	Cervical
HLA-DRB1	6	32546546	32557613	105	4.6127	1.9877e-06	CD45 on CD4+	MFI	TBNK	22	5.2907	6.0913e-08	Cervical
HLA-DRB1	6	32546546	32557613	105	7.9414	9.992e-16	HLA DR on myeloid DC	MFI	cDC	22	5.2907	6.0913e-08	Cervical
HLA-DRB1	6	32546546	32557613	105	7.956	8.8818e-16	HLA DR on CD33br HLA DR+ CD14-	MFI	Myeloid cell	22	5.2907	6.0913e-08	Cervical
HLA-DRB1	6	32546546	32557613	105	5.419	2.9974e-08	CD20 on IgD- CD24-	MFI	B cell	22	5.2907	6.0913e-08	Cervical
HLA-DRB1	6	32546546	32557613	105	4.9507	3.6974e-07	CD20 on B cell	MFI	B cell	22	5.2907	6.0913e-08	Cervical
HLA-DRB1	6	32546546	32557613	105	4.7706	9.1861e-07	CD4 on CD4+	MFI	Maturation stages of T cell	22	5.2907	6.0913e-08	Cervical
HLA-DRB1	6	32546546	32557613	105	6.8174	4.6345e-12	HLA DR on CD33br HLA DR+ CD14dim	MFI	Myeloid cell	22	5.2907	6.0913e-08	Cervical
HLA-DRB1	6	32546546	32557613	105	5.1761	1.1327e-07	HLA DR on HLA DR+ NK	MFI	TBNK	22	5.2907	6.0913e-08	Cervical
HLA-DRB1	6	32546546	32557613	105	6.1094	5e-10	HLA DR on CD14+ CD16+ monocyte	MFI	Monocyte	22	5.2907	6.0913e-08	Cervical
HLA-DRB1	6	32546546	32557613	105	5.3842	3.639e-08	HLA DR+ CD8br AC	Absolute count	TBNK	22	5.2907	6.0913e-08	Cervical
HLA-DRB1	6	32546546	32557613	105	4.6731	1.4831e-06	HLA DR+ T cell%lymphocyte	Relative count	TBNK	22	5.2907	6.0913e-08	Cervical
HLA-DRB1	6	32546546	32557613	105	6.7231	8.897e-12	TD CD4+ %CD4+	Relative count	Maturation stages of T cell	22	5.2907	6.0913e-08	Cervical
HLA-DRB1	6	32546546	32557613	105	6.2927	1.5597e-10	CD20 on IgD+ CD38dim	MFI	B cell	22	5.2907	6.0913e-08	Cervical
HLA-DRB1	6	32546546	32557613	105	5.4778	2.1534e-08	HLA DR++ monocyte AC	Absolute count	TBNK	22	5.2907	6.0913e-08	Cervical
HLA-DRB1	6	32546546	32557613	105	6.3293	1.2311e-10	HLA DR++ monocyte %leukocyte	Relative count	TBNK	22	5.2907	6.0913e-08	Cervical
HLA-DRB1	6	32546546	32557613	105	6.9369	2.0033e-12	TD CD4+ %T cell	Relative count	Maturation stages of T cell	22	5.2907	6.0913e-08	Cervical
HLA-DRB1	6	32546546	32557613	105	4.8652	5.7176e-07	CD20 on naive-mature B cell	MFI	B cell	22	5.2907	6.0913e-08	Cervical
HLA-DRB1	6	32546546	32557613	105	5.0603	2.0927e-07	CD20 on IgD+	MFI	B cell	22	5.2907	6.0913e-08	Cervical
HLA-DRB1	6	32546546	32557613	105	7.7608	4.2188e-15	HLA DR on CD33dim HLA DR+ CD11b+	MFI	Myeloid cell	22	5.2907	6.0913e-08	Cervical
HLA-DRB1	6	32546546	32557613	105	6.1094	5e-10	HLA DR on CD14+ CD16- monocyte	MFI	Monocyte	22	5.2907	6.0913e-08	Cervical
HLA-DRB1	6	32546546	32557613	105	4.9519	3.6753e-07	CD8br AC	Absolute count	TBNK	22	5.2907	6.0913e-08	Cervical
HLA-DRB1	6	32546546	32557613	105	6.1094	5e-10	HLA DR on CD14- CD16-	MFI	Monocyte	22	5.2907	6.0913e-08	Cervical
HLA-DRB1	6	32546546	32557613	105	4.782	8.6793e-07	HLA DR+ CD8br %T cell	Relative count	TBNK	22	5.2907	6.0913e-08	Cervical
HLA-DRB1	6	32546546	32557613	105	5.6394	8.5343e-09	Naive CD4+ AC	Absolute count	Maturation stages of T cell	22	5.2907	6.0913e-08	Cervical
HLA-DRB1	6	32546546	32557613	105	5.4782	2.1486e-08	TCRgd AC	Absolute count	TBNK	22	5.2907	6.0913e-08	Cervical
HLA-DRB1	6	32546546	32557613	105	4.6593	1.5861e-06	CD4 on CD45RA+ CD4+	MFI	Maturation stages of T cell	22	5.2907	6.0913e-08	Cervical
HLA-DRB1	6	32546546	32557613	105	5.4228	2.9332e-08	CD20 on IgD- CD38dim	MFI	B cell	22	5.2907	6.0913e-08	Cervical
HLA-DRB1	6	32546546	32557613	105	7.3342	1.1152e-13	HLA DR on monocyte	MFI	Monocyte	22	5.2907	6.0913e-08	Cervical
HLA-DRB1	6	32546546	32557613	105	5.6387	8.5683e-09	CD28+ CD45RA- CD8br %CD8br	Relative count	Treg	22	5.2907	6.0913e-08	Cervical
HLA-DRB1	6	32546546	32557613	105	5.4054	3.2335e-08	EM CD4+ %T cell	Relative count	Maturation stages of T cell	22	5.2907	6.0913e-08	Cervical
HLA-DRB1	6	32546546	32557613	105	4.6836	1.4093e-06	CD20 on IgD+ CD24-	MFI	B cell	22	5.2907	6.0913e-08	Cervical
HLA-DRB1	6	32546546	32557613	105	5.99	1.0491e-09	SSC-A on CD4+	Morphological parameter	TBNK	22	5.2907	6.0913e-08	Cervical
HLA-DRB1	6	32546546	32557613	105	7.1904	3.2291e-13	HLA DR on B cell	MFI	TBNK	22	5.2907	6.0913e-08	Cervical
HLA-DRB1	6	32546546	32557613	105	6.5866	2.2507e-11	HLA DR on CD33- HLA DR+	MFI	Myeloid cell	22	5.2907	6.0913e-08	Cervical
HLA-DRB1	6	32546546	32557613	105	4.5891	2.2257e-06	Naive CD8br AC	Absolute count	Maturation stages of T cell	22	5.2907	6.0913e-08	Cervical
HLA-DRB1	6	32546546	32557613	105	4.9324	4.0607e-07	CD4 on naive CD4+	MFI	Maturation stages of T cell	22	5.2907	6.0913e-08	Cervical
HLA-DRB1	6	32546546	32557613	105	4.9291	4.1295e-07	CD20 on sw mem	MFI	B cell	22	5.2907	6.0913e-08	Cervical
HLA-DRB1	6	32546546	32557613	105	4.9831	3.1292e-07	CD4 on EM CD4+	MFI	Maturation stages of T cell	22	5.2907	6.0913e-08	Cervical
HLA-DRB1	6	32546546	32557613	105	5.2264	8.6441e-08	HLA DR+ CD8br %lymphocyte	Relative count	TBNK	22	5.2907	6.0913e-08	Cervical
HLA-DRB1	6	32546546	32557613	105	6.1094	5e-10	HLA DR on DC	MFI	cDC	22	5.2907	6.0913e-08	Cervical
HLA-DRB1	6	32546546	32557613	105	4.7793	8.7966e-07	EM CD4+ %CD4+	Relative count	Maturation stages of T cell	22	5.2907	6.0913e-08	Cervical
HLA-DRB1	6	32546546	32557613	105	7.4957	3.2974e-14	HLA DR on CD14+ monocyte	MFI	Monocyte	22	5.2907	6.0913e-08	Cervical
HLA-DRB1	6	32546546	32557613	105	4.7608	9.6428e-07	TD DN (CD4-CD8-) %T cell	Relative count	Maturation stages of T cell	22	5.2907	6.0913e-08	Cervical
HLA-DRB1	6	32546546	32557613	105	4.9862	3.0783e-07	SSC-A on myeloid DC	Morphological parameter	cDC	22	5.2907	6.0913e-08	Cervical
HLA-DRB1	6	32546546	32557613	105	5.8865	1.9728e-09	CD127 on CD45RA+ CD4+	MFI	Treg	22	5.2907	6.0913e-08	Cervical
HLA-DRB1	6	32546546	32557613	105	5.9959	1.0118e-09	TD DN (CD4-CD8-) AC	Absolute count	Maturation stages of T cell	22	5.2907	6.0913e-08	Cervical
HLA-DRB1	6	32546546	32557613	105	6.1035	5.1877e-10	CD4+ CD8dim %lymphocyte	Relative count	TBNK	22	5.2907	6.0913e-08	Cervical
HLA-DRB1	6	32546546	32557613	105	4.8036	7.7915e-07	CD28- CD8br AC	Absolute count	Treg	22	5.2907	6.0913e-08	Cervical
HLA-DRB1	6	32546546	32557613	105	4.9914	2.9975e-07	IgD+ CD24+ %B cell	Relative count	B cell	22	5.2907	6.0913e-08	Cervical
HLA-DRB1	6	32546546	32557613	105	7.6536	9.77e-15	HLA DR on CD14- CD16+ monocyte	MFI	Monocyte	22	5.2907	6.0913e-08	Cervical
HLA-DRB1	6	32546546	32557613	105	7.1291	5.0532e-13	Mo MDSC AC	Absolute count	Myeloid cell	22	5.2907	6.0913e-08	Cervical
HLA-DRB1	6	32546546	32557613	105	5.4772	2.1604e-08	Naive CD4+ %CD4+	Relative count	Maturation stages of T cell	22	5.2907	6.0913e-08	Cervical
HLA-DRB1	6	32546546	32557613	105	7.8113	2.8311e-15	HLA DR on HSC	MFI	Myeloid cell	22	5.2907	6.0913e-08	Cervical
HLA-DRB1	6	32546546	32557613	105	7.8113	2.8311e-15	HLA DR on plasmacytoid DC	MFI	cDC	22	5.2907	6.0913e-08	Cervical
AGER	6	32148745	32152099	19	7.2427	2.1994e-13	HLA DR on CD14+ CD16+ monocyte	MFI	Monocyte	11	5.6043	1.0454e-08	Lung
AGER	6	32148745	32152099	18	4.951	3.6912e-07	HLA DR on CD33dim HLA DR+ CD11b+	MFI	Myeloid cell	11	5.6043	1.0454e-08	Lung
AGER	6	32148745	32152099	19	5.2149	9.1943e-08	HLA DR++ monocyte %monocyte	Relative count	TBNK	11	5.6043	1.0454e-08	Lung
AGER	6	32148745	32152099	19	6.911	2.407e-12	HLA DR on CD14+ CD16- monocyte	MFI	Monocyte	11	5.6043	1.0454e-08	Lung
AGER	6	32148745	32152099	19	6.718	9.2135e-12	HLA DR on CD14+ monocyte	MFI	Monocyte	11	5.6043	1.0454e-08	Lung
AGER	6	32148745	32152099	18	5.8039	3.2399e-09	Mo MDSC AC	Absolute count	Myeloid cell	11	5.6043	1.0454e-08	Lung
AGER	6	32148745	32152099	19	6.0555	6.9984e-10	HLA DR on DC	MFI	cDC	11	5.6043	1.0454e-08	Lung
AGER	6	32148745	32152099	18	5.0309	2.4407e-07	HLA DR on CD33- HLA DR+	MFI	Myeloid cell	11	5.6043	1.0454e-08	Lung
AGER	6	32148745	32152099	19	8.0577	3.8858e-16	HLA DR on plasmacytoid DC	MFI	cDC	11	5.6043	1.0454e-08	Lung
AGER	6	32148745	32152099	19	4.9996	2.872e-07	HLA DR on HLA DR+ NK	MFI	TBNK	11	5.6043	1.0454e-08	Lung
AGER	6	32148745	32152099	19	6.1763	3.2805e-10	HLA DR on B cell	MFI	TBNK	11	5.6043	1.0454e-08	Lung
AGER	6	32148745	32152099	19	6.2835	1.6553e-10	HLA DR on monocyte	MFI	Monocyte	11	5.6043	1.0454e-08	Lung
AGER	6	32148745	32152099	19	6.5543	2.7952e-11	HLA DR on CD14- CD16+ monocyte	MFI	Monocyte	11	5.6043	1.0454e-08	Lung
AGER	6	32148745	32152099	19	6.862	3.3942e-12	HLA DR on CD14- CD16-	MFI	Monocyte	11	5.6043	1.0454e-08	Lung
ATP6V1G2	6	31512228	31514625	14	7.8865	1.5543e-15	HLA DR on myeloid DC	MFI	cDC	10	6.7053	1.0051e-11	Lung
ATP6V1G2	6	31512228	31514625	14	6.1094	5e-10	HLA DR on CD14- CD16-	MFI	Monocyte	10	6.7053	1.0051e-11	Lung
ATP6V1G2	6	31512228	31514625	14	6.7396	7.9404e-12	HLA DR on CD14+ CD16+ monocyte	MFI	Monocyte	10	6.7053	1.0051e-11	Lung
ATP6V1G2	6	31512228	31514625	14	5.4823	2.0987e-08	HLA DR on CD33br HLA DR+ CD14dim	MFI	Myeloid cell	10	6.7053	1.0051e-11	Lung
ATP6V1G2	6	31512228	31514625	14	4.7764	8.9244e-07	CD8 on CM CD8br	MFI	Maturation stages of T cell	10	6.7053	1.0051e-11	Lung
ATP6V1G2	6	31512228	31514625	14	6.2033	2.7649e-10	HLA DR on CD14+ CD16- monocyte	MFI	Monocyte	10	6.7053	1.0051e-11	Lung
ATP6V1G2	6	31512228	31514625	14	5.9655	1.2191e-09	HLA DR on HSC	MFI	Myeloid cell	10	6.7053	1.0051e-11	Lung
ATP6V1G2	6	31512228	31514625	14	6.0168	8.8974e-10	HLA DR on CD14+ monocyte	MFI	Monocyte	10	6.7053	1.0051e-11	Lung
ATP6V1G2	6	31512228	31514625	14	6.1818	3.1685e-10	HLA DR on monocyte	MFI	Monocyte	10	6.7053	1.0051e-11	Lung
ATP6V1G2	6	31512228	31514625	14	7.891	1.4988e-15	HLA DR on CD33br HLA DR+ CD14-	MFI	Myeloid cell	10	6.7053	1.0051e-11	Lung
ATP6V1G2	6	31512228	31514625	14	6.1094	5e-10	HLA DR on DC	MFI	cDC	10	6.7053	1.0051e-11	Lung
ATP6V1G2	6	31512228	31514625	14	7.0934	6.5448e-13	HLA DR on CD33- HLA DR+	MFI	Myeloid cell	10	6.7053	1.0051e-11	Lung
ATP6V1G2	6	31512228	31514625	14	5.5829	1.1827e-08	HLA DR on CD14- CD16+ monocyte	MFI	Monocyte	10	6.7053	1.0051e-11	Lung
ATP6V1G2	6	31512228	31514625	14	7.9223	1.1657e-15	HLA DR on plasmacytoid DC	MFI	cDC	10	6.7053	1.0051e-11	Lung
BAG6	6	31606805	31620953	57	7.1597	4.0412e-13	HLA DR on CD33br HLA DR+ CD14-	MFI	Myeloid cell	45	5.2427	7.9129e-08	Lung
BAG6	6	31606805	31620953	59	4.6023	2.0896e-06	CD8 on CM CD8br	MFI	Maturation stages of T cell	45	5.2427	7.9129e-08	Lung
BAG6	6	31606805	31620953	57	7.1452	4.4936e-13	HLA DR on CD14- CD16+ monocyte	MFI	Monocyte	45	5.2427	7.9129e-08	Lung
BAG6	6	31606805	31620953	59	7.5748	1.7986e-14	HLA DR on plasmacytoid DC	MFI	cDC	45	5.2427	7.9129e-08	Lung
BAG6	6	31606805	31620953	57	5.3472	4.4656e-08	Mo MDSC AC	Absolute count	Myeloid cell	45	5.2427	7.9129e-08	Lung
BAG6	6	31606805	31620953	57	6.9626	1.6702e-12	HLA DR on CD33- HLA DR+	MFI	Myeloid cell	45	5.2427	7.9129e-08	Lung
BAG6	6	31606805	31620953	59	7.6169	1.299e-14	HLA DR on DC	MFI	cDC	45	5.2427	7.9129e-08	Lung
BAG6	6	31606805	31620953	57	5.1854	1.0779e-07	HLA DR on HSC	MFI	Myeloid cell	45	5.2427	7.9129e-08	Lung
BAG6	6	31606805	31620953	57	4.6997	1.3025e-06	IgD on unsw mem	MFI	B cell	45	5.2427	7.9129e-08	Lung
BAG6	6	31606805	31620953	57	5.8346	2.6957e-09	HLA DR on CD33dim HLA DR+ CD11b-	MFI	Myeloid cell	45	5.2427	7.9129e-08	Lung
BAG6	6	31606805	31620953	57	5.1196	1.5309e-07	HLA DR on CD33br HLA DR+ CD14dim	MFI	Myeloid cell	45	5.2427	7.9129e-08	Lung
BAG6	6	31606805	31620953	57	4.8151	7.3581e-07	IgD on IgD+ CD24+	MFI	B cell	45	5.2427	7.9129e-08	Lung
BAG6	6	31606805	31620953	57	7.576	1.7819e-14	HLA DR on CD14+ CD16- monocyte	MFI	Monocyte	45	5.2427	7.9129e-08	Lung
BAG6	6	31606805	31620953	57	6.5296	3.2983e-11	HLA DR on B cell	MFI	TBNK	45	5.2427	7.9129e-08	Lung
BAG6	6	31606805	31620953	57	7.1238	5.2491e-13	HLA DR on CD14+ monocyte	MFI	Monocyte	45	5.2427	7.9129e-08	Lung
BAG6	6	31606805	31620953	57	4.9102	4.5496e-07	HLA DR on HLA DR+ NK	MFI	TBNK	45	5.2427	7.9129e-08	Lung
BAG6	6	31606805	31620953	57	8.0766	3.3307e-16	HLA DR on CD14- CD16-	MFI	Monocyte	45	5.2427	7.9129e-08	Lung
BAG6	6	31606805	31620953	57	7.7059	6.4948e-15	HLA DR on CD14+ CD16+ monocyte	MFI	Monocyte	45	5.2427	7.9129e-08	Lung
BAG6	6	31606805	31620953	57	7.5016	3.153e-14	HLA DR on monocyte	MFI	Monocyte	45	5.2427	7.9129e-08	Lung
BAG6	6	31606805	31620953	57	6.0296	8.2174e-10	HLA DR on CD33dim HLA DR+ CD11b+	MFI	Myeloid cell	45	5.2427	7.9129e-08	Lung
BAG6	6	31606805	31620953	59	7.6099	1.3711e-14	HLA DR on myeloid DC	MFI	cDC	45	5.2427	7.9129e-08	Lung
C6orf10	6	32260475	32339705	751	4.9513	3.6867e-07	HLA DR on CD33br HLA DR+ CD14dim	MFI	Myeloid cell	664	4.9438	3.8316e-07	Lung
C6orf10	6	32260475	32339705	749	7.1938	3.1516e-13	HLA DR on CD14+ CD16+ monocyte	MFI	Monocyte	664	4.9438	3.8316e-07	Lung
C6orf10	6	32260475	32339705	749	4.8345	6.6728e-07	HLA DR++ monocyte %leukocyte	Relative count	TBNK	664	4.9438	3.8316e-07	Lung
C6orf10	6	32260475	32339705	749	7.7796	3.6364e-15	HLA DR on CD14+ monocyte	MFI	Monocyte	664	4.9438	3.8316e-07	Lung
C6orf10	6	32260475	32339705	750	5.9875	1.0657e-09	CD8 on CD28+ CD45RA+ CD8br	MFI	Treg	664	4.9438	3.8316e-07	Lung
C6orf10	6	32260475	32339705	750	8.8839	3.2281e-19	HLA DR on plasmacytoid DC	MFI	cDC	664	4.9438	3.8316e-07	Lung
C6orf10	6	32260475	32339705	749	5.5834	1.1796e-08	HLA DR++ monocyte %monocyte	Relative count	TBNK	664	4.9438	3.8316e-07	Lung
C6orf10	6	32260475	32339705	751	7.551	2.1599e-14	HLA DR on CD33- HLA DR+	MFI	Myeloid cell	664	4.9438	3.8316e-07	Lung
C6orf10	6	32260475	32339705	749	7.5549	2.0963e-14	HLA DR on CD14- CD16-	MFI	Monocyte	664	4.9438	3.8316e-07	Lung
C6orf10	6	32260475	32339705	751	8.4967	9.7494e-18	HLA DR on HSC	MFI	Myeloid cell	664	4.9438	3.8316e-07	Lung
C6orf10	6	32260475	32339705	751	5.1498	1.3039e-07	HLA DR on CD33dim HLA DR+ CD11b-	MFI	Myeloid cell	664	4.9438	3.8316e-07	Lung
C6orf10	6	32260475	32339705	750	8.1672	1.5788e-16	HLA DR on DC	MFI	cDC	664	4.9438	3.8316e-07	Lung
C6orf10	6	32260475	32339705	751	5.5963	1.0946e-08	HLA DR on CD33dim HLA DR+ CD11b+	MFI	Myeloid cell	664	4.9438	3.8316e-07	Lung
C6orf10	6	32260475	32339705	751	6.1127	4.8988e-10	HLA DR on B cell	MFI	TBNK	664	4.9438	3.8316e-07	Lung
C6orf10	6	32260475	32339705	749	5.0292	2.4629e-07	IgD on IgD+ CD24+	MFI	B cell	664	4.9438	3.8316e-07	Lung
C6orf10	6	32260475	32339705	749	7.2926	1.5207e-13	HLA DR on monocyte	MFI	Monocyte	664	4.9438	3.8316e-07	Lung
C6orf10	6	32260475	32339705	749	6.8061	5.0145e-12	HLA DR on CD14- CD16+ monocyte	MFI	Monocyte	664	4.9438	3.8316e-07	Lung
C6orf10	6	32260475	32339705	750	5.4165	3.0394e-08	CD4 on CD39+ activated Treg	MFI	Treg	664	4.9438	3.8316e-07	Lung
C6orf10	6	32260475	32339705	751	5.0619	2.076e-07	HLA DR on HLA DR+ NK	MFI	TBNK	664	4.9438	3.8316e-07	Lung
C6orf10	6	32260475	32339705	749	5.0607	2.0888e-07	HLA DR++ monocyte AC	Absolute count	TBNK	664	4.9438	3.8316e-07	Lung
C6orf10	6	32260475	32339705	751	7.1528	4.2521e-13	HLA DR on CD33br HLA DR+ CD14-	MFI	Myeloid cell	664	4.9438	3.8316e-07	Lung
C6orf10	6	32260475	32339705	749	4.8639	5.754e-07	IgD on unsw mem	MFI	B cell	664	4.9438	3.8316e-07	Lung
C6orf10	6	32260475	32339705	749	8.1645	1.6138e-16	HLA DR on CD14+ CD16- monocyte	MFI	Monocyte	664	4.9438	3.8316e-07	Lung
C6orf10	6	32260475	32339705	750	6.8982	2.6341e-12	HLA DR on myeloid DC	MFI	cDC	664	4.9438	3.8316e-07	Lung
C6orf10	6	32260475	32339705	751	5.0967	1.728e-07	Mo MDSC AC	Absolute count	Myeloid cell	664	4.9438	3.8316e-07	Lung
C6orf15	6	31079000	31080332	20	5.573	1.2516e-08	CD8 on naive CD8br	MFI	Maturation stages of T cell	17	6.0835	5.878e-10	Lung
C6orf15	6	31079000	31080332	20	5.8718	2.1558e-09	CD8 on CM CD8br	MFI	Maturation stages of T cell	17	6.0835	5.878e-10	Lung
C6orf15	6	31079000	31080332	20	6.1313	4.359e-10	CD8 on CD8br	MFI	TBNK	17	6.0835	5.878e-10	Lung
C6orf15	6	31079000	31080332	20	4.7879	8.4272e-07	CD4 on HLA DR+ CD4+	MFI	TBNK	17	6.0835	5.878e-10	Lung
C6orf15	6	31079000	31080332	20	4.752	1.0072e-06	IgD on unsw mem	MFI	B cell	17	6.0835	5.878e-10	Lung
C6orf15	6	31079000	31080332	20	4.5962	2.1517e-06	CD4 on activated Treg	MFI	Treg	17	6.0835	5.878e-10	Lung
C6orf15	6	31079000	31080332	20	5.3087	5.5208e-08	CD4 on CD39+ activated Treg	MFI	Treg	17	6.0835	5.878e-10	Lung
C6orf15	6	31079000	31080332	20	4.6374	1.764e-06	CD4 on CD39+ CD4+	MFI	Treg	17	6.0835	5.878e-10	Lung
C6orf15	6	31079000	31080332	20	5.7851	3.6242e-09	CD4 on CD39+ secreting Treg	MFI	Treg	17	6.0835	5.878e-10	Lung
C6orf15	6	31079000	31080332	20	4.6284	1.8422e-06	CD8 on CD39+ CD8br	MFI	Treg	17	6.0835	5.878e-10	Lung
C6orf15	6	31079000	31080332	20	4.6719	1.4922e-06	CD8 on CD28+ CD45RA- CD8br	MFI	Treg	17	6.0835	5.878e-10	Lung
C6orf15	6	31079000	31080332	20	5.921	1.5998e-09	CD8 on CD28+ CD45RA+ CD8br	MFI	Treg	17	6.0835	5.878e-10	Lung
C6orf48	6	31802693	31807541	21	4.9117	4.5155e-07	CD20 on IgD- CD38dim	MFI	B cell	19	7.4577	4.402e-14	Lung
C6orf48	6	31802693	31807541	21	4.7296	1.1249e-06	CD20 on IgD- CD24-	MFI	B cell	19	7.4577	4.402e-14	Lung
C6orf48	6	31802693	31807541	21	7.393	7.1776e-14	HLA DR on monocyte	MFI	Monocyte	19	7.4577	4.402e-14	Lung
C6orf48	6	31802693	31807541	21	7.0986	6.3022e-13	HLA DR on CD14+ CD16- monocyte	MFI	Monocyte	19	7.4577	4.402e-14	Lung
C6orf48	6	31802693	31807541	21	6.8957	2.6799e-12	HLA DR on CD14- CD16-	MFI	Monocyte	19	7.4577	4.402e-14	Lung
C6orf48	6	31802693	31807541	21	6.1094	5e-10	HLA DR on CD14+ monocyte	MFI	Monocyte	19	7.4577	4.402e-14	Lung
C6orf48	6	31802693	31807541	21	5.3069	5.5765e-08	HLA DR on DC	MFI	cDC	19	7.4577	4.402e-14	Lung
C6orf48	6	31802693	31807541	21	6.1432	4.0434e-10	HLA DR on plasmacytoid DC	MFI	cDC	19	7.4577	4.402e-14	Lung
C6orf48	6	31802693	31807541	21	4.8891	5.0651e-07	HLA DR on CD14- CD16+ monocyte	MFI	Monocyte	19	7.4577	4.402e-14	Lung
C6orf48	6	31802693	31807541	21	6.0962	5.43e-10	HLA DR on CD14+ CD16+ monocyte	MFI	Monocyte	19	7.4577	4.402e-14	Lung
C6orf48	6	31802693	31807541	21	5.9144	1.6652e-09	HLA DR on HSC	MFI	Myeloid cell	19	7.4577	4.402e-14	Lung
C6orf48	6	31802693	31807541	21	4.6309	1.8205e-06	CD8 on CM CD8br	MFI	Maturation stages of T cell	19	7.4577	4.402e-14	Lung
C6orf48	6	31802693	31807541	21	6.3787	8.928e-11	HLA DR on B cell	MFI	TBNK	19	7.4577	4.402e-14	Lung
CFB	6	31913721	31919861	26	7.1488	4.3754e-13	HLA DR on HLA DR+ NK	MFI	TBNK	18	4.9236	4.2474e-07	Lung
CFB	6	31913721	31919861	28	7.956	8.8818e-16	HLA DR on CD14+ CD16+ monocyte	MFI	Monocyte	18	4.9236	4.2474e-07	Lung
CFB	6	31913721	31919861	26	6.0785	6.0651e-10	HLA DR on CD33dim HLA DR+ CD11b-	MFI	Myeloid cell	18	4.9236	4.2474e-07	Lung
CFB	6	31913721	31919861	28	7.8064	2.9421e-15	HLA DR on monocyte	MFI	Monocyte	18	4.9236	4.2474e-07	Lung
CFB	6	31913721	31919861	28	7.9414	9.992e-16	HLA DR on CD14- CD16+ monocyte	MFI	Monocyte	18	4.9236	4.2474e-07	Lung
CFB	6	31913721	31919861	26	5.1275	1.4677e-07	HLA DR on CD33br HLA DR+ CD14dim	MFI	Myeloid cell	18	4.9236	4.2474e-07	Lung
CFB	6	31913721	31919861	26	7.0823	7.0899e-13	HLA DR on CD33br HLA DR+ CD14-	MFI	Myeloid cell	18	4.9236	4.2474e-07	Lung
CFB	6	31913721	31919861	26	4.7882	8.4155e-07	HLA DR on HSC	MFI	Myeloid cell	18	4.9236	4.2474e-07	Lung
CFB	6	31913721	31919861	28	7.3937	7.1387e-14	HLA DR on CD14+ monocyte	MFI	Monocyte	18	4.9236	4.2474e-07	Lung
CFB	6	31913721	31919861	27	5.1011	1.6889e-07	HLA DR++ monocyte %monocyte	Relative count	TBNK	18	4.9236	4.2474e-07	Lung
CFB	6	31913721	31919861	28	7.6699	8.6042e-15	HLA DR on CD14+ CD16- monocyte	MFI	Monocyte	18	4.9236	4.2474e-07	Lung
CFB	6	31913721	31919861	26	7.7197	5.8287e-15	HLA DR on plasmacytoid DC	MFI	cDC	18	4.9236	4.2474e-07	Lung
CFB	6	31913721	31919861	26	7.6821	7.8271e-15	HLA DR on myeloid DC	MFI	cDC	18	4.9236	4.2474e-07	Lung
CFB	6	31913721	31919861	26	4.7894	8.3657e-07	CD8 on EM CD8br	MFI	Maturation stages of T cell	18	4.9236	4.2474e-07	Lung
CFB	6	31913721	31919861	26	7.9223	1.1657e-15	HLA DR on DC	MFI	cDC	18	4.9236	4.2474e-07	Lung
CFB	6	31913721	31919861	28	6.1094	5e-10	HLA DR on CD14- CD16-	MFI	Monocyte	18	4.9236	4.2474e-07	Lung
CFB	6	31913721	31919861	26	7.3098	1.3378e-13	HLA DR on CD33- HLA DR+	MFI	Myeloid cell	18	4.9236	4.2474e-07	Lung
CFB	6	31913721	31919861	26	6.3782	8.9585e-11	HLA DR on CD33dim HLA DR+ CD11b+	MFI	Myeloid cell	18	4.9236	4.2474e-07	Lung
CLIC1	6	31698358	31705095	15	4.6516	1.6467e-06	CD8 on CM CD8br	MFI	Maturation stages of T cell	9	5.3417	4.605e-08	Lung
CLIC1	6	31698358	31705095	15	8.2095	1.1102e-16	HLA DR on CD33br HLA DR+ CD14-	MFI	Myeloid cell	9	5.3417	4.605e-08	Lung
CLIC1	6	31698358	31705095	15	8.027	4.996e-16	HLA DR on myeloid DC	MFI	cDC	9	5.3417	4.605e-08	Lung
CLIC1	6	31698358	31705095	15	7.956	8.8818e-16	HLA DR on monocyte	MFI	Monocyte	9	5.3417	4.605e-08	Lung
CLIC1	6	31698358	31705095	15	4.8711	5.5502e-07	CD8 on CD8br	MFI	TBNK	9	5.3417	4.605e-08	Lung
CLIC1	6	31698358	31705095	15	7.5901	1.5987e-14	HLA DR on CD33- HLA DR+	MFI	Myeloid cell	9	5.3417	4.605e-08	Lung
CLIC1	6	31698358	31705095	15	7.964	8.3267e-16	HLA DR on CD14+ CD16+ monocyte	MFI	Monocyte	9	5.3417	4.605e-08	Lung
CLIC1	6	31698358	31705095	15	5.385	3.6221e-08	CD8 on CD28+ CD45RA+ CD8br	MFI	Treg	9	5.3417	4.605e-08	Lung
CLIC1	6	31698358	31705095	15	7.3341	1.1158e-13	HLA DR on HSC	MFI	Myeloid cell	9	5.3417	4.605e-08	Lung
CLIC1	6	31698358	31705095	15	7.1941	3.143e-13	HLA DR on CD33dim HLA DR+ CD11b+	MFI	Myeloid cell	9	5.3417	4.605e-08	Lung
CLIC1	6	31698358	31705095	15	5.7529	4.3872e-09	IgD on unsw mem	MFI	B cell	9	5.3417	4.605e-08	Lung
CLIC1	6	31698358	31705095	15	5.4485	2.5399e-08	HLA DR on HLA DR+ NK	MFI	TBNK	9	5.3417	4.605e-08	Lung
CLIC1	6	31698358	31705095	15	8.0988	2.7756e-16	HLA DR on CD14- CD16-	MFI	Monocyte	9	5.3417	4.605e-08	Lung
CLIC1	6	31698358	31705095	15	6.1094	5e-10	HLA DR on CD14- CD16+ monocyte	MFI	Monocyte	9	5.3417	4.605e-08	Lung
CLIC1	6	31698358	31705095	15	5.3428	4.5768e-08	HLA DR on B cell	MFI	TBNK	9	5.3417	4.605e-08	Lung
CLIC1	6	31698358	31705095	15	7.9414	9.992e-16	HLA DR on plasmacytoid DC	MFI	cDC	9	5.3417	4.605e-08	Lung
CLIC1	6	31698358	31705095	15	4.5647	2.501e-06	CD127 on CD45RA+ CD4+	MFI	Treg	9	5.3417	4.605e-08	Lung
CLIC1	6	31698358	31705095	15	5.8599	2.3164e-09	IgD on IgD+ CD24+	MFI	B cell	9	5.3417	4.605e-08	Lung
CLIC1	6	31698358	31705095	15	6.2553	1.9843e-10	HLA DR on CD33br HLA DR+ CD14dim	MFI	Myeloid cell	9	5.3417	4.605e-08	Lung
CLIC1	6	31698358	31705095	15	6.1094	5e-10	HLA DR on DC	MFI	cDC	9	5.3417	4.605e-08	Lung
CLIC1	6	31698358	31705095	15	4.8767	5.3942e-07	CD8 on naive CD8br	MFI	Maturation stages of T cell	9	5.3417	4.605e-08	Lung
CLIC1	6	31698358	31705095	15	7.964	8.3267e-16	HLA DR on CD14+ CD16- monocyte	MFI	Monocyte	9	5.3417	4.605e-08	Lung
CLIC1	6	31698358	31705095	15	7.8865	1.5543e-15	HLA DR on CD14+ monocyte	MFI	Monocyte	9	5.3417	4.605e-08	Lung
CLIC1	6	31698358	31705095	15	7.2104	2.7894e-13	HLA DR on CD33dim HLA DR+ CD11b-	MFI	Myeloid cell	9	5.3417	4.605e-08	Lung
CSNK2B	6	31632995	31637844	25	6.0752	6.1925e-10	HLA DR on CD14+ monocyte	MFI	Monocyte	16	5.5772	1.2219e-08	Lung
CSNK2B	6	31632995	31637844	25	6.2973	1.5141e-10	HLA DR on CD33br HLA DR+ CD14-	MFI	Myeloid cell	16	5.5772	1.2219e-08	Lung
CSNK2B	6	31632995	31637844	25	4.7152	1.2073e-06	HLA DR on HLA DR+ NK	MFI	TBNK	16	5.5772	1.2219e-08	Lung
CSNK2B	6	31632995	31637844	25	5.0053	2.7887e-07	HLA DR on B cell	MFI	TBNK	16	5.5772	1.2219e-08	Lung
CSNK2B	6	31632995	31637844	25	5.6095	1.0145e-08	HLA DR on CD33dim HLA DR+ CD11b-	MFI	Myeloid cell	16	5.5772	1.2219e-08	Lung
CSNK2B	6	31632995	31637844	25	6.2657	1.8554e-10	HLA DR on CD14+ CD16- monocyte	MFI	Monocyte	16	5.5772	1.2219e-08	Lung
CSNK2B	6	31632995	31637844	25	7.7995	3.1086e-15	HLA DR on plasmacytoid DC	MFI	cDC	16	5.5772	1.2219e-08	Lung
CSNK2B	6	31632995	31637844	25	5.4277	2.8544e-08	HLA DR on CD33dim HLA DR+ CD11b+	MFI	Myeloid cell	16	5.5772	1.2219e-08	Lung
CSNK2B	6	31632995	31637844	25	6.2702	1.8027e-10	HLA DR on CD33- HLA DR+	MFI	Myeloid cell	16	5.5772	1.2219e-08	Lung
CSNK2B	6	31632995	31637844	25	6.1447	4.007e-10	HLA DR on monocyte	MFI	Monocyte	16	5.5772	1.2219e-08	Lung
CSNK2B	6	31632995	31637844	25	6.7717	6.3644e-12	HLA DR on CD14- CD16+ monocyte	MFI	Monocyte	16	5.5772	1.2219e-08	Lung
CSNK2B	6	31632995	31637844	25	6.7658	6.6308e-12	HLA DR on myeloid DC	MFI	cDC	16	5.5772	1.2219e-08	Lung
CSNK2B	6	31632995	31637844	25	7.437	5.1514e-14	HLA DR on DC	MFI	cDC	16	5.5772	1.2219e-08	Lung
CSNK2B	6	31632995	31637844	25	7.4189	5.9064e-14	HLA DR on CD14- CD16-	MFI	Monocyte	16	5.5772	1.2219e-08	Lung
CSNK2B	6	31632995	31637844	25	7.6169	1.299e-14	HLA DR on CD14+ CD16+ monocyte	MFI	Monocyte	16	5.5772	1.2219e-08	Lung
DPCR1	6	30908777	30921998	56	4.7018	1.2892e-06	HLA DR on CD14+ monocyte	MFI	Monocyte	31	6.4466	5.7187e-11	Lung
DPCR1	6	30908777	30921998	56	5.6249	9.2789e-09	HLA DR on CD33br HLA DR+ CD14-	MFI	Myeloid cell	31	6.4466	5.7187e-11	Lung
DPCR1	6	30908777	30921998	56	4.9317	4.0761e-07	HLA DR on CD14- CD16-	MFI	Monocyte	31	6.4466	5.7187e-11	Lung
DPCR1	6	30908777	30921998	56	4.925	4.2189e-07	HLA DR on CD14+ CD16- monocyte	MFI	Monocyte	31	6.4466	5.7187e-11	Lung
DPCR1	6	30908777	30921998	56	4.98	3.1793e-07	CD8 on naive CD8br	MFI	Maturation stages of T cell	31	6.4466	5.7187e-11	Lung
DPCR1	6	30908777	30921998	56	4.8358	6.6302e-07	IgD on unsw mem	MFI	B cell	31	6.4466	5.7187e-11	Lung
DPCR1	6	30908777	30921998	56	5.5485	1.4404e-08	CD4 on CD39+ activated Treg	MFI	Treg	31	6.4466	5.7187e-11	Lung
DPCR1	6	30908777	30921998	56	4.9715	3.321e-07	HLA DR on myeloid DC	MFI	cDC	31	6.4466	5.7187e-11	Lung
DPCR1	6	30908777	30921998	56	4.7381	1.0784e-06	SSC-A on CD4+	Morphological parameter	TBNK	31	6.4466	5.7187e-11	Lung
DPCR1	6	30908777	30921998	56	5.8846	1.9946e-09	CD8 on CD28+ CD45RA+ CD8br	MFI	Treg	31	6.4466	5.7187e-11	Lung
DPCR1	6	30908777	30921998	56	4.8892	5.0632e-07	CD8 on CD8br	MFI	TBNK	31	6.4466	5.7187e-11	Lung
EHMT2	6	31847536	31865464	64	5.1664	1.1932e-07	CD8 on EM CD8br	MFI	Maturation stages of T cell	46	4.9114	4.522e-07	Lung
EHMT2	6	31847536	31865464	62	7.0312	1.0236e-12	HLA DR on CD33- HLA DR+	MFI	Myeloid cell	46	4.9114	4.522e-07	Lung
EHMT2	6	31847536	31865464	60	4.831	6.7917e-07	IgD on IgD+ CD38- unsw mem	MFI	B cell	46	4.9114	4.522e-07	Lung
EHMT2	6	31847536	31865464	62	6.8174	4.6347e-12	HLA DR on CD33br HLA DR+ CD14-	MFI	Myeloid cell	46	4.9114	4.522e-07	Lung
EHMT2	6	31847536	31865464	63	5.3225	5.1189e-08	IgD on IgD+ CD24+	MFI	B cell	46	4.9114	4.522e-07	Lung
EHMT2	6	31847536	31865464	63	5.1361	1.4026e-07	HLA DR++ monocyte %monocyte	Relative count	TBNK	46	4.9114	4.522e-07	Lung
EHMT2	6	31847536	31865464	64	5.9972	1.0036e-09	CD8 on CM CD8br	MFI	Maturation stages of T cell	46	4.9114	4.522e-07	Lung
EHMT2	6	31847536	31865464	64	7.5159	2.8255e-14	HLA DR on myeloid DC	MFI	cDC	46	4.9114	4.522e-07	Lung
EHMT2	6	31847536	31865464	63	7.6137	1.3323e-14	HLA DR on CD14+ CD16+ monocyte	MFI	Monocyte	46	4.9114	4.522e-07	Lung
EHMT2	6	31847536	31865464	64	5.2562	7.352e-08	CD8 on CD28+ CD45RA+ CD8br	MFI	Treg	46	4.9114	4.522e-07	Lung
EHMT2	6	31847536	31865464	62	5.0355	2.3832e-07	HLA DR on CD33br HLA DR+ CD14dim	MFI	Myeloid cell	46	4.9114	4.522e-07	Lung
EHMT2	6	31847536	31865464	64	7.964	8.3267e-16	HLA DR on DC	MFI	cDC	46	4.9114	4.522e-07	Lung
EHMT2	6	31847536	31865464	62	7.1859	3.3379e-13	HLA DR on HSC	MFI	Myeloid cell	46	4.9114	4.522e-07	Lung
EHMT2	6	31847536	31865464	64	4.9252	4.2141e-07	CD8 on TD CD8br	MFI	Maturation stages of T cell	46	4.9114	4.522e-07	Lung
EHMT2	6	31847536	31865464	63	7.6297	1.1768e-14	HLA DR on CD14+ CD16- monocyte	MFI	Monocyte	46	4.9114	4.522e-07	Lung
EHMT2	6	31847536	31865464	63	7.4371	5.1459e-14	HLA DR on monocyte	MFI	Monocyte	46	4.9114	4.522e-07	Lung
EHMT2	6	31847536	31865464	64	7.3434	1.0408e-13	HLA DR on plasmacytoid DC	MFI	cDC	46	4.9114	4.522e-07	Lung
EHMT2	6	31847536	31865464	63	6.1094	5e-10	HLA DR on CD14+ monocyte	MFI	Monocyte	46	4.9114	4.522e-07	Lung
EHMT2	6	31847536	31865464	64	5.5731	1.251e-08	CD8 on naive CD8br	MFI	Maturation stages of T cell	46	4.9114	4.522e-07	Lung
EHMT2	6	31847536	31865464	63	7.5736	1.8152e-14	HLA DR on CD14- CD16-	MFI	Monocyte	46	4.9114	4.522e-07	Lung
EHMT2	6	31847536	31865464	62	5.2848	6.2918e-08	HLA DR on CD33dim HLA DR+ CD11b-	MFI	Myeloid cell	46	4.9114	4.522e-07	Lung
EHMT2	6	31847536	31865464	62	5.25	7.6035e-08	HLA DR on CD33dim HLA DR+ CD11b+	MFI	Myeloid cell	46	4.9114	4.522e-07	Lung
EHMT2	6	31847536	31865464	63	5.2911	6.0782e-08	IgD on unsw mem	MFI	B cell	46	4.9114	4.522e-07	Lung
EHMT2	6	31847536	31865464	63	7.0458	9.2198e-13	HLA DR on CD14- CD16+ monocyte	MFI	Monocyte	46	4.9114	4.522e-07	Lung
EHMT2	6	31847536	31865464	63	4.6976	1.3164e-06	HLA DR on B cell	MFI	TBNK	46	4.9114	4.522e-07	Lung
EHMT2	6	31847536	31865464	64	5.0214	2.5651e-07	CD8 on CD8br	MFI	TBNK	46	4.9114	4.522e-07	Lung
GPANK1	6	31629006	31634060	37	6.3565	1.0322e-10	HLA DR on CD33br HLA DR+ CD14-	MFI	Myeloid cell	24	5.2935	5.9995e-08	Lung
GPANK1	6	31629006	31634060	37	7.4918	3.3973e-14	HLA DR on plasmacytoid DC	MFI	cDC	24	5.2935	5.9995e-08	Lung
GPANK1	6	31629006	31634060	37	5.7909	3.5002e-09	HLA DR on B cell	MFI	TBNK	24	5.2935	5.9995e-08	Lung
GPANK1	6	31629006	31634060	37	7.4473	4.7629e-14	HLA DR on CD14- CD16+ monocyte	MFI	Monocyte	24	5.2935	5.9995e-08	Lung
GPANK1	6	31629006	31634060	37	7.075	7.4701e-13	HLA DR on DC	MFI	cDC	24	5.2935	5.9995e-08	Lung
GPANK1	6	31629006	31634060	37	6.0787	6.0565e-10	HLA DR on CD33dim HLA DR+ CD11b-	MFI	Myeloid cell	24	5.2935	5.9995e-08	Lung
GPANK1	6	31629006	31634060	37	5.0836	1.8515e-07	Mo MDSC AC	Absolute count	Myeloid cell	24	5.2935	5.9995e-08	Lung
GPANK1	6	31629006	31634060	37	6.139	4.1521e-10	HLA DR on CD33- HLA DR+	MFI	Myeloid cell	24	5.2935	5.9995e-08	Lung
GPANK1	6	31629006	31634060	37	6.1094	5e-10	HLA DR on CD14+ CD16+ monocyte	MFI	Monocyte	24	5.2935	5.9995e-08	Lung
GPANK1	6	31629006	31634060	37	7.3912	7.2775e-14	HLA DR on CD14+ CD16- monocyte	MFI	Monocyte	24	5.2935	5.9995e-08	Lung
GPANK1	6	31629006	31634060	37	7.2431	2.1921e-13	HLA DR on CD14+ monocyte	MFI	Monocyte	24	5.2935	5.9995e-08	Lung
GPANK1	6	31629006	31634060	37	4.8583	5.9199e-07	HLA DR on HLA DR+ NK	MFI	TBNK	24	5.2935	5.9995e-08	Lung
GPANK1	6	31629006	31634060	37	4.6777	1.4503e-06	HLA DR on CD33br HLA DR+ CD14dim	MFI	Myeloid cell	24	5.2935	5.9995e-08	Lung
GPANK1	6	31629006	31634060	37	6.1094	5e-10	HLA DR on CD14- CD16-	MFI	Monocyte	24	5.2935	5.9995e-08	Lung
GPANK1	6	31629006	31634060	37	6.0421	7.6037e-10	HLA DR on CD33dim HLA DR+ CD11b+	MFI	Myeloid cell	24	5.2935	5.9995e-08	Lung
GPANK1	6	31629006	31634060	37	7.403	6.6558e-14	HLA DR on monocyte	MFI	Monocyte	24	5.2935	5.9995e-08	Lung
GPANK1	6	31629006	31634060	37	6.8736	3.131e-12	HLA DR on myeloid DC	MFI	cDC	24	5.2935	5.9995e-08	Lung
HLA-A	6	29910247	29913661	99	5.1447	1.3399e-07	HLA DR on plasmacytoid DC	MFI	cDC	131	5.9143	1.6662e-09	Lung
HLA-A	6	29910247	29913661	99	5.8376	2.6486e-09	CD8 on CD28+ CD45RA- CD8br	MFI	Treg	131	5.9143	1.6662e-09	Lung
HLA-A	6	29910247	29913661	99	5.1936	1.0314e-07	CD8 on naive CD8br	MFI	Maturation stages of T cell	131	5.9143	1.6662e-09	Lung
HLA-A	6	29910247	29913661	99	5.0763	1.9246e-07	CD8 on CD39+ CD8br	MFI	Treg	131	5.9143	1.6662e-09	Lung
HLA-A	6	29910247	29913661	99	6.6051	1.9865e-11	CD8 on CM CD8br	MFI	Maturation stages of T cell	131	5.9143	1.6662e-09	Lung
HLA-A	6	29910247	29913661	99	7.6867	7.5495e-15	CD8 on TD CD8br	MFI	Maturation stages of T cell	131	5.9143	1.6662e-09	Lung
HLA-A	6	29910247	29913661	99	5.2281	8.5643e-08	HLA DR on DC	MFI	cDC	131	5.9143	1.6662e-09	Lung
HLA-A	6	29910247	29913661	99	5.2059	9.6552e-08	HLA DR on myeloid DC	MFI	cDC	131	5.9143	1.6662e-09	Lung
HLA-A	6	29910247	29913661	99	5.3945	3.436e-08	CD8 on CD28+ CD45RA+ CD8br	MFI	Treg	131	5.9143	1.6662e-09	Lung
HLA-A	6	29910247	29913661	99	5.4663	2.2981e-08	CD8 on CD28- CD8br	MFI	Treg	131	5.9143	1.6662e-09	Lung
HLA-A	6	29910247	29913661	99	7.5818	1.7042e-14	CD8 on EM CD8br	MFI	Maturation stages of T cell	131	5.9143	1.6662e-09	Lung
HLA-B	6	31321649	31324989	94	5.8758	2.1045e-09	HLA DR on myeloid DC	MFI	cDC	129	5.5439	1.4794e-08	Lung
HLA-B	6	31321649	31324989	94	4.8532	6.0748e-07	CD45RA- CD28- CD8br %CD8br	Relative count	Treg	129	5.5439	1.4794e-08	Lung
HLA-B	6	31321649	31324989	94	5.6145	9.8547e-09	CD4 on CD39+ secreting Treg	MFI	Treg	129	5.5439	1.4794e-08	Lung
HLA-B	6	31321649	31324989	94	5.2832	6.3484e-08	HLA DR on CD33br HLA DR+ CD14-	MFI	Myeloid cell	129	5.5439	1.4794e-08	Lung
HLA-B	6	31321649	31324989	94	6.7313	8.4073e-12	HLA DR on DC	MFI	cDC	129	5.5439	1.4794e-08	Lung
HLA-B	6	31321649	31324989	94	5.4375	2.7022e-08	CD4 on activated Treg	MFI	Treg	129	5.5439	1.4794e-08	Lung
HLA-B	6	31321649	31324989	94	4.6839	1.4077e-06	CD4 on activated & secreting Treg	MFI	Treg	129	5.5439	1.4794e-08	Lung
HLA-B	6	31321649	31324989	94	6.8259	4.3675e-12	CD8 on naive CD8br	MFI	Maturation stages of T cell	129	5.5439	1.4794e-08	Lung
HLA-B	6	31321649	31324989	94	6.4199	6.8192e-11	HLA DR on plasmacytoid DC	MFI	cDC	129	5.5439	1.4794e-08	Lung
HLA-B	6	31321649	31324989	94	4.8195	7.1942e-07	CD4 on CD39+ CD4+	MFI	Treg	129	5.5439	1.4794e-08	Lung
HLA-B	6	31321649	31324989	92	4.7473	1.0306e-06	HVEM on EM CD8br	MFI	Maturation stages of T cell	129	5.5439	1.4794e-08	Lung
HLA-B	6	31321649	31324989	94	4.5913	2.2029e-06	CD8 on TD CD8br	MFI	Maturation stages of T cell	129	5.5439	1.4794e-08	Lung
HLA-B	6	31321649	31324989	94	6.1094	5e-10	CD8 on CM CD8br	MFI	Maturation stages of T cell	129	5.5439	1.4794e-08	Lung
HLA-B	6	31321649	31324989	92	4.9576	3.5687e-07	HVEM on naive CD8br	MFI	Maturation stages of T cell	129	5.5439	1.4794e-08	Lung
HLA-B	6	31321649	31324989	94	5.7505	4.4496e-09	CD8 on CD8br	MFI	TBNK	129	5.5439	1.4794e-08	Lung
HLA-B	6	31321649	31324989	94	5.1911	1.0456e-07	CD8 on EM CD8br	MFI	Maturation stages of T cell	129	5.5439	1.4794e-08	Lung
HLA-B	6	31321649	31324989	94	5.7719	3.9194e-09	CD28+ CD45RA- CD8br %CD8br	Relative count	Treg	129	5.5439	1.4794e-08	Lung
HLA-B	6	31321649	31324989	94	5.7516	4.4189e-09	CD8 on CD28+ CD45RA+ CD8br	MFI	Treg	129	5.5439	1.4794e-08	Lung
HLA-B	6	31321649	31324989	94	6.3297	1.2282e-10	CD4 on CD39+ activated Treg	MFI	Treg	129	5.5439	1.4794e-08	Lung
HLA-B	6	31321649	31324989	94	6.3437	1.1215e-10	HLA DR on CD14- CD16-	MFI	Monocyte	129	5.5439	1.4794e-08	Lung
HLA-C	6	31236526	31239913	127	5.7184	5.3769e-09	CD8 on CM CD8br	MFI	Maturation stages of T cell	143	5.1441	1.3438e-07	Lung
HLA-C	6	31236526	31239913	127	6.1469	3.9505e-10	HLA DR on plasmacytoid DC	MFI	cDC	143	5.1441	1.3438e-07	Lung
HLA-C	6	31236526	31239913	127	5.0834	1.854e-07	CD4 on CD39+ secreting Treg	MFI	Treg	143	5.1441	1.3438e-07	Lung
HLA-C	6	31236526	31239913	127	6.1434	4.039e-10	CD8 on CD8br	MFI	TBNK	143	5.1441	1.3438e-07	Lung
HLA-C	6	31236526	31239913	127	5.1528	1.2828e-07	TCRgd AC	Absolute count	TBNK	143	5.1441	1.3438e-07	Lung
HLA-C	6	31236526	31239913	127	5.7406	4.7177e-09	HLA DR on CD14+ monocyte	MFI	Monocyte	143	5.1441	1.3438e-07	Lung
HLA-C	6	31236526	31239913	127	7.4776	3.7859e-14	HLA DR on DC	MFI	cDC	143	5.1441	1.3438e-07	Lung
HLA-C	6	31236526	31239913	127	6.3735	9.236e-11	HLA DR on myeloid DC	MFI	cDC	143	5.1441	1.3438e-07	Lung
HLA-C	6	31236526	31239913	127	5.7544	4.3473e-09	HLA DR on CD33br HLA DR+ CD14-	MFI	Myeloid cell	143	5.1441	1.3438e-07	Lung
HLA-C	6	31236526	31239913	127	5.5794	1.207e-08	HLA DR on monocyte	MFI	Monocyte	143	5.1441	1.3438e-07	Lung
HLA-C	6	31236526	31239913	127	4.9008	4.7716e-07	CD8 on naive CD8br	MFI	Maturation stages of T cell	143	5.1441	1.3438e-07	Lung
HLA-C	6	31236526	31239913	127	4.9373	3.9614e-07	HLA DR on CD14+ CD16+ monocyte	MFI	Monocyte	143	5.1441	1.3438e-07	Lung
HLA-C	6	31236526	31239913	127	5.1307	1.4431e-07	HLA DR on HSC	MFI	Myeloid cell	143	5.1441	1.3438e-07	Lung
HLA-C	6	31236526	31239913	127	7.3599	9.2037e-14	HLA DR on CD14- CD16-	MFI	Monocyte	143	5.1441	1.3438e-07	Lung
HLA-C	6	31236526	31239913	127	5.6987	6.0377e-09	CD8 on CD28+ CD45RA+ CD8br	MFI	Treg	143	5.1441	1.3438e-07	Lung
HLA-C	6	31236526	31239913	127	5.9237	1.574e-09	HLA DR on CD14+ CD16- monocyte	MFI	Monocyte	143	5.1441	1.3438e-07	Lung
HLA-C	6	31236526	31239913	127	4.6885	1.3764e-06	CD4 on CD39+ CD4+	MFI	Treg	143	5.1441	1.3438e-07	Lung
HLA-C	6	31236526	31239913	127	4.9337	4.0345e-07	CD4 on activated Treg	MFI	Treg	143	5.1441	1.3438e-07	Lung
HLA-C	6	31236526	31239913	127	6.0035	9.6556e-10	CD4 on CD39+ activated Treg	MFI	Treg	143	5.1441	1.3438e-07	Lung
HLA-C	6	31236526	31239913	127	4.7161	1.2018e-06	TCRgd %lymphocyte	Relative count	TBNK	143	5.1441	1.3438e-07	Lung
HLA-DQA1	6	32605169	32612152	215	6.7046	1.0095e-11	CD20 on IgD+ CD38dim	MFI	B cell	500	5.722	5.2627e-09	Lung
HLA-DQA1	6	32605169	32612152	215	5.7745	3.8594e-09	HLA DR+ CD8br AC	Absolute count	TBNK	500	5.722	5.2627e-09	Lung
HLA-DQA1	6	32605169	32612152	215	5.039	2.3397e-07	IgD on IgD+ CD38- unsw mem	MFI	B cell	500	5.722	5.2627e-09	Lung
HLA-DQA1	6	32605169	32612152	215	4.7454	1.0404e-06	CD20 on IgD- CD24-	MFI	B cell	500	5.722	5.2627e-09	Lung
HLA-DQA1	6	32605169	32612152	215	7.7394	4.996e-15	HLA DR on CD14- CD16-	MFI	Monocyte	500	5.722	5.2627e-09	Lung
HLA-DQA1	6	32605169	32612152	215	5.5093	1.8016e-08	CD20 on IgD+	MFI	B cell	500	5.722	5.2627e-09	Lung
HLA-DQA1	6	32605169	32612152	215	5.2058	9.6575e-08	CD20 on B cell	MFI	B cell	500	5.722	5.2627e-09	Lung
HLA-DQA1	6	32605169	32612152	215	4.5734	2.3994e-06	CD20 on IgD+ CD38br	MFI	B cell	500	5.722	5.2627e-09	Lung
HLA-DQA1	6	32605169	32612152	215	7.4351	5.2236e-14	HLA DR on CD33dim HLA DR+ CD11b+	MFI	Myeloid cell	500	5.722	5.2627e-09	Lung
HLA-DQA1	6	32605169	32612152	215	5.895	1.8731e-09	TD CD4+ %CD4+	Relative count	Maturation stages of T cell	500	5.722	5.2627e-09	Lung
HLA-DQA1	6	32605169	32612152	215	4.7077	1.2524e-06	CD20 on IgD- CD38dim	MFI	B cell	500	5.722	5.2627e-09	Lung
HLA-DQA1	6	32605169	32612152	215	6.1094	5e-10	HLA DR on HSC	MFI	Myeloid cell	500	5.722	5.2627e-09	Lung
HLA-DQA1	6	32605169	32612152	215	6.1094	5e-10	HLA DR on myeloid DC	MFI	cDC	500	5.722	5.2627e-09	Lung
HLA-DQA1	6	32605169	32612152	215	5.3106	5.463e-08	CD20 on naive-mature B cell	MFI	B cell	500	5.722	5.2627e-09	Lung
HLA-DQA1	6	32605169	32612152	215	7.3154	1.2829e-13	HLA DR on monocyte	MFI	Monocyte	500	5.722	5.2627e-09	Lung
HLA-DQA1	6	32605169	32612152	215	6.1094	5e-10	HLA DR on CD33br HLA DR+ CD14-	MFI	Myeloid cell	500	5.722	5.2627e-09	Lung
HLA-DQA1	6	32605169	32612152	215	5.355	4.2777e-08	CD20 on IgD+ CD24-	MFI	B cell	500	5.722	5.2627e-09	Lung
HLA-DQA1	6	32605169	32612152	215	6.0143	9.0317e-10	HLA DR++ monocyte %leukocyte	Relative count	TBNK	500	5.722	5.2627e-09	Lung
HLA-DQA1	6	32605169	32612152	215	5.2109	9.3957e-08	HLA DR++ monocyte AC	Absolute count	TBNK	500	5.722	5.2627e-09	Lung
HLA-DQA1	6	32605169	32612152	215	7.1444	4.5186e-13	HLA DR on CD33dim HLA DR+ CD11b-	MFI	Myeloid cell	500	5.722	5.2627e-09	Lung
HLA-DQA1	6	32605169	32612152	215	6.843	3.8788e-12	HLA DR on CD33br HLA DR+ CD14dim	MFI	Myeloid cell	500	5.722	5.2627e-09	Lung
HLA-DQA1	6	32605169	32612152	215	7.5236	2.6645e-14	HLA DR++ monocyte %monocyte	Relative count	TBNK	500	5.722	5.2627e-09	Lung
HLA-DQA1	6	32605169	32612152	215	5.2236	8.7753e-08	HLA DR+ CD8br %lymphocyte	Relative count	TBNK	500	5.722	5.2627e-09	Lung
HLA-DQA1	6	32605169	32612152	215	7.9223	1.1657e-15	HLA DR on CD14- CD16+ monocyte	MFI	Monocyte	500	5.722	5.2627e-09	Lung
HLA-DQA1	6	32605169	32612152	215	7.2889	1.5621e-13	HLA DR on CD14+ monocyte	MFI	Monocyte	500	5.722	5.2627e-09	Lung
HLA-DQA1	6	32605169	32612152	215	6.1094	5e-10	Mo MDSC AC	Absolute count	Myeloid cell	500	5.722	5.2627e-09	Lung
HLA-DQA1	6	32605169	32612152	215	7.3232	1.2107e-13	HLA DR on plasmacytoid DC	MFI	cDC	500	5.722	5.2627e-09	Lung
HLA-DQA1	6	32605169	32612152	215	4.9236	4.2493e-07	CD8br AC	Absolute count	TBNK	500	5.722	5.2627e-09	Lung
HLA-DQA1	6	32605169	32612152	215	6.8577	3.4985e-12	HLA DR on B cell	MFI	TBNK	500	5.722	5.2627e-09	Lung
HLA-DQA1	6	32605169	32612152	215	6.1094	5e-10	HLA DR on CD33- HLA DR+	MFI	Myeloid cell	500	5.722	5.2627e-09	Lung
HLA-DQA1	6	32605169	32612152	215	7.5217	2.7034e-14	HLA DR on DC	MFI	cDC	500	5.722	5.2627e-09	Lung
HLA-DQA1	6	32605169	32612152	215	7.3825	7.766e-14	HLA DR on CD14+ CD16+ monocyte	MFI	Monocyte	500	5.722	5.2627e-09	Lung
HLA-DQA1	6	32605169	32612152	215	5.0277	2.4818e-07	HLA DR+ CD8br %T cell	Relative count	TBNK	500	5.722	5.2627e-09	Lung
HLA-DQA1	6	32605169	32612152	215	4.7656	9.4157e-07	CD127 on CD45RA+ CD4+	MFI	Treg	500	5.722	5.2627e-09	Lung
HLA-DQA1	6	32605169	32612152	215	5.4281	2.8478e-08	HLA DR+ T cell AC	Absolute count	TBNK	500	5.722	5.2627e-09	Lung
HLA-DQA1	6	32605169	32612152	215	4.6148	1.9675e-06	CD4 on CD45RA+ CD4+	MFI	Maturation stages of T cell	500	5.722	5.2627e-09	Lung
HLA-DQA1	6	32605169	32612152	215	7.6023	1.4544e-14	HLA DR on CD14+ CD16- monocyte	MFI	Monocyte	500	5.722	5.2627e-09	Lung
HLA-DQA1	6	32605169	32612152	215	4.7254	1.1485e-06	SSC-A on HLA DR+ T cell	Morphological parameter	TBNK	500	5.722	5.2627e-09	Lung
HLA-DQA1	6	32605169	32612152	215	5.7293	5.0423e-09	TD CD4+ %T cell	Relative count	Maturation stages of T cell	500	5.722	5.2627e-09	Lung
HSPA1L	6	31777396	31790093	41	5.3406	4.6326e-08	CD20 on memory B cell	MFI	B cell	33	5.5568	1.3738e-08	Lung
HSPA1L	6	31777396	31790093	41	5.8164	3.0063e-09	TD CD4+ %CD4+	Relative count	Maturation stages of T cell	33	5.5568	1.3738e-08	Lung
HSPA1L	6	31777396	31790093	40	5.2148	9.1987e-08	CD8 on CM CD8br	MFI	Maturation stages of T cell	33	5.5568	1.3738e-08	Lung
HSPA1L	6	31777396	31790093	41	7.2464	2.1405e-13	HLA DR on CD14- CD16+ monocyte	MFI	Monocyte	33	5.5568	1.3738e-08	Lung
HSPA1L	6	31777396	31790093	40	6.1457	3.9816e-10	HLA DR on B cell	MFI	TBNK	33	5.5568	1.3738e-08	Lung
HSPA1L	6	31777396	31790093	40	5.2706	6.7996e-08	CD8 on CD28+ CD45RA- CD8br	MFI	Treg	33	5.5568	1.3738e-08	Lung
HSPA1L	6	31777396	31790093	40	7.7338	5.218e-15	HLA DR on CD33br HLA DR+ CD14-	MFI	Myeloid cell	33	5.5568	1.3738e-08	Lung
HSPA1L	6	31777396	31790093	40	5.2799	6.4614e-08	CD8 on naive CD8br	MFI	Maturation stages of T cell	33	5.5568	1.3738e-08	Lung
HSPA1L	6	31777396	31790093	41	5.9552	1.299e-09	CD20 on sw mem	MFI	B cell	33	5.5568	1.3738e-08	Lung
HSPA1L	6	31777396	31790093	40	5.7538	4.3618e-09	HLA DR on HLA DR+ NK	MFI	TBNK	33	5.5568	1.3738e-08	Lung
HSPA1L	6	31777396	31790093	40	7.8357	2.3315e-15	HLA DR on DC	MFI	cDC	33	5.5568	1.3738e-08	Lung
HSPA1L	6	31777396	31790093	41	7.8298	2.4425e-15	HLA DR on CD14+ CD16+ monocyte	MFI	Monocyte	33	5.5568	1.3738e-08	Lung
HSPA1L	6	31777396	31790093	41	8.0766	3.3307e-16	HLA DR on CD14- CD16-	MFI	Monocyte	33	5.5568	1.3738e-08	Lung
HSPA1L	6	31777396	31790093	40	5.4249	2.8997e-08	HLA DR on CD33br HLA DR+ CD14dim	MFI	Myeloid cell	33	5.5568	1.3738e-08	Lung
HSPA1L	6	31777396	31790093	41	4.6344	1.79e-06	CD4+ CD8dim %lymphocyte	Relative count	TBNK	33	5.5568	1.3738e-08	Lung
HSPA1L	6	31777396	31790093	41	6.1942	2.9284e-10	CD20 on IgD- CD38dim	MFI	B cell	33	5.5568	1.3738e-08	Lung
HSPA1L	6	31777396	31790093	40	5.2927	6.0251e-08	SSC-A on CD4+	Morphological parameter	TBNK	33	5.5568	1.3738e-08	Lung
HSPA1L	6	31777396	31790093	40	7.911	1.2768e-15	HLA DR on myeloid DC	MFI	cDC	33	5.5568	1.3738e-08	Lung
HSPA1L	6	31777396	31790093	40	5.4376	2.6999e-08	CD8 on CD39+ CD8br	MFI	Treg	33	5.5568	1.3738e-08	Lung
HSPA1L	6	31777396	31790093	40	7.8659	1.8319e-15	HLA DR on plasmacytoid DC	MFI	cDC	33	5.5568	1.3738e-08	Lung
HSPA1L	6	31777396	31790093	40	6.8718	3.1701e-12	HLA DR on HSC	MFI	Myeloid cell	33	5.5568	1.3738e-08	Lung
HSPA1L	6	31777396	31790093	40	4.6405	1.7382e-06	SSC-A on HLA DR+ CD8br	Morphological parameter	TBNK	33	5.5568	1.3738e-08	Lung
HSPA1L	6	31777396	31790093	40	7.2443	2.1733e-13	CD8 on CD28+ CD45RA+ CD8br	MFI	Treg	33	5.5568	1.3738e-08	Lung
HSPA1L	6	31777396	31790093	41	5.9662	1.2144e-09	TD CD4+ %T cell	Relative count	Maturation stages of T cell	33	5.5568	1.3738e-08	Lung
HSPA1L	6	31777396	31790093	41	5.3831	3.6598e-08	CD20 on unsw mem	MFI	B cell	33	5.5568	1.3738e-08	Lung
HSPA1L	6	31777396	31790093	40	8.2095	1.1102e-16	HLA DR on CD33- HLA DR+	MFI	Myeloid cell	33	5.5568	1.3738e-08	Lung
HSPA1L	6	31777396	31790093	40	4.5998	2.1146e-06	FSC-A on CD4+	Morphological parameter	TBNK	33	5.5568	1.3738e-08	Lung
HSPA1L	6	31777396	31790093	40	4.8461	6.2961e-07	CD127 on CD45RA+ CD4+	MFI	Treg	33	5.5568	1.3738e-08	Lung
HSPA1L	6	31777396	31790093	40	5.737	4.8182e-09	HLA DR on CD33dim HLA DR+ CD11b+	MFI	Myeloid cell	33	5.5568	1.3738e-08	Lung
HSPA1L	6	31777396	31790093	41	4.8355	6.6419e-07	CD20 on IgD+ CD38dim	MFI	B cell	33	5.5568	1.3738e-08	Lung
HSPA1L	6	31777396	31790093	40	5.7877	3.5677e-09	HLA DR on CD33dim HLA DR+ CD11b-	MFI	Myeloid cell	33	5.5568	1.3738e-08	Lung
HSPA1L	6	31777396	31790093	41	7.7907	3.3307e-15	HLA DR on CD14+ monocyte	MFI	Monocyte	33	5.5568	1.3738e-08	Lung
HSPA1L	6	31777396	31790093	40	5.406	3.2219e-08	CD8 on CD8br	MFI	TBNK	33	5.5568	1.3738e-08	Lung
HSPA1L	6	31777396	31790093	41	5.2188	9.0032e-08	CD20 on CD24+ CD27+	MFI	B cell	33	5.5568	1.3738e-08	Lung
HSPA1L	6	31777396	31790093	41	8.2924	5.5511e-17	HLA DR on CD14+ CD16- monocyte	MFI	Monocyte	33	5.5568	1.3738e-08	Lung
HSPA1L	6	31777396	31790093	41	7.8357	2.3315e-15	HLA DR on monocyte	MFI	Monocyte	33	5.5568	1.3738e-08	Lung
HSPA1L	6	31777396	31790093	41	5.2171	9.0869e-08	CD20 on IgD- CD38-	MFI	B cell	33	5.5568	1.3738e-08	Lung
LSM2	6	31765169	31774761	36	4.5686	2.4546e-06	HLA DR on HLA DR+ NK	MFI	TBNK	31	7.5089	2.9809e-14	Lung
LSM2	6	31765169	31774761	36	7.3612	9.1149e-14	HLA DR on B cell	MFI	TBNK	31	7.5089	2.9809e-14	Lung
LSM2	6	31765169	31774761	36	6.3713	9.37e-11	HLA DR on CD14- CD16+ monocyte	MFI	Monocyte	31	7.5089	2.9809e-14	Lung
LSM2	6	31765169	31774761	36	7.4319	5.3513e-14	HLA DR on CD14+ CD16+ monocyte	MFI	Monocyte	31	7.5089	2.9809e-14	Lung
LSM2	6	31765169	31774761	36	7.4939	3.3418e-14	HLA DR on myeloid DC	MFI	cDC	31	7.5089	2.9809e-14	Lung
LSM2	6	31765169	31774761	36	7.7126	6.1617e-15	HLA DR on CD14+ monocyte	MFI	Monocyte	31	7.5089	2.9809e-14	Lung
LSM2	6	31765169	31774761	36	6.1094	5e-10	HLA DR on CD14- CD16-	MFI	Monocyte	31	7.5089	2.9809e-14	Lung
LSM2	6	31765169	31774761	36	7.3683	8.6431e-14	HLA DR on monocyte	MFI	Monocyte	31	7.5089	2.9809e-14	Lung
LSM2	6	31765169	31774761	36	7.1313	4.9727e-13	HLA DR on DC	MFI	cDC	31	7.5089	2.9809e-14	Lung
LSM2	6	31765169	31774761	36	4.9908	3.007e-07	CD8 on CD28+ CD45RA+ CD8br	MFI	Treg	31	7.5089	2.9809e-14	Lung
LSM2	6	31765169	31774761	36	6.6877	1.1338e-11	HLA DR on HSC	MFI	Myeloid cell	31	7.5089	2.9809e-14	Lung
LSM2	6	31765169	31774761	36	5.0575	2.1239e-07	Mo MDSC AC	Absolute count	Myeloid cell	31	7.5089	2.9809e-14	Lung
LSM2	6	31765169	31774761	36	4.8132	7.4268e-07	CD20 on IgD+ CD38dim	MFI	B cell	31	7.5089	2.9809e-14	Lung
LSM2	6	31765169	31774761	36	5.0292	2.4628e-07	HLA DR on CD33br HLA DR+ CD14dim	MFI	Myeloid cell	31	7.5089	2.9809e-14	Lung
LSM2	6	31765169	31774761	36	7.2635	1.8863e-13	HLA DR on CD14+ CD16- monocyte	MFI	Monocyte	31	7.5089	2.9809e-14	Lung
LSM2	6	31765169	31774761	36	4.7194	1.1826e-06	HLA DR on CD33dim HLA DR+ CD11b-	MFI	Myeloid cell	31	7.5089	2.9809e-14	Lung
LSM2	6	31765169	31774761	36	7.4378	5.1181e-14	HLA DR on plasmacytoid DC	MFI	cDC	31	7.5089	2.9809e-14	Lung
LSM2	6	31765169	31774761	36	6.8458	3.8017e-12	HLA DR on CD33br HLA DR+ CD14-	MFI	Myeloid cell	31	7.5089	2.9809e-14	Lung
LSM2	6	31765169	31774761	36	5.4834	2.0862e-08	HLA DR on CD33dim HLA DR+ CD11b+	MFI	Myeloid cell	31	7.5089	2.9809e-14	Lung
LSM2	6	31765169	31774761	36	4.7216	1.17e-06	CD20 on IgD- CD38dim	MFI	B cell	31	7.5089	2.9809e-14	Lung
LSM2	6	31765169	31774761	36	6.1363	4.2238e-10	HLA DR on CD33- HLA DR+	MFI	Myeloid cell	31	7.5089	2.9809e-14	Lung
LY6G6F	6	31674625	31678372	17	6.8327	4.168e-12	HLA DR on CD14+ CD16- monocyte	MFI	Monocyte	11	5.4867	2.0472e-08	Lung
LY6G6F	6	31674625	31678372	17	7.0404	9.5851e-13	HLA DR on CD14- CD16-	MFI	Monocyte	11	5.4867	2.0472e-08	Lung
LY6G6F	6	31674625	31678372	17	6.7078	9.8791e-12	HLA DR on CD14+ monocyte	MFI	Monocyte	11	5.4867	2.0472e-08	Lung
LY6G6F	6	31674625	31678372	17	4.5948	2.1656e-06	CD20 on IgD- CD38dim	MFI	B cell	11	5.4867	2.0472e-08	Lung
LY6G6F	6	31674625	31678372	17	8.0766	3.3307e-16	HLA DR on plasmacytoid DC	MFI	cDC	11	5.4867	2.0472e-08	Lung
LY6G6F	6	31674625	31678372	17	5.6531	7.8773e-09	HLA DR on CD33dim HLA DR+ CD11b-	MFI	Myeloid cell	11	5.4867	2.0472e-08	Lung
LY6G6F	6	31674625	31678372	17	4.6836	1.4093e-06	CD4 on activated & secreting Treg	MFI	Treg	11	5.4867	2.0472e-08	Lung
LY6G6F	6	31674625	31678372	17	4.674	1.477e-06	HLA DR on HSC	MFI	Myeloid cell	11	5.4867	2.0472e-08	Lung
LY6G6F	6	31674625	31678372	17	6.5585	2.7176e-11	HLA DR on monocyte	MFI	Monocyte	11	5.4867	2.0472e-08	Lung
LY6G6F	6	31674625	31678372	17	4.696	1.3263e-06	Mo MDSC AC	Absolute count	Myeloid cell	11	5.4867	2.0472e-08	Lung
LY6G6F	6	31674625	31678372	17	5.6682	7.2163e-09	HLA DR on CD33dim HLA DR+ CD11b+	MFI	Myeloid cell	11	5.4867	2.0472e-08	Lung
LY6G6F	6	31674625	31678372	17	4.9179	4.3728e-07	HLA DR on HLA DR+ NK	MFI	TBNK	11	5.4867	2.0472e-08	Lung
LY6G6F	6	31674625	31678372	17	5.5532	1.4022e-08	HLA DR on myeloid DC	MFI	cDC	11	5.4867	2.0472e-08	Lung
LY6G6F	6	31674625	31678372	17	4.6127	1.9876e-06	CD4 on CD4 Treg	MFI	Treg	11	5.4867	2.0472e-08	Lung
LY6G6F	6	31674625	31678372	17	4.8727	5.5029e-07	CD4 on CD39+ activated Treg	MFI	Treg	11	5.4867	2.0472e-08	Lung
LY6G6F	6	31674625	31678372	17	5.3532	4.3213e-08	HLA DR on CD33- HLA DR+	MFI	Myeloid cell	11	5.4867	2.0472e-08	Lung
LY6G6F	6	31674625	31678372	17	6.1094	5e-10	HLA DR on CD14+ CD16+ monocyte	MFI	Monocyte	11	5.4867	2.0472e-08	Lung
LY6G6F	6	31674625	31678372	17	5.3265	5.0064e-08	CD8 on CM CD8br	MFI	Maturation stages of T cell	11	5.4867	2.0472e-08	Lung
LY6G6F	6	31674625	31678372	17	7.1113	5.7487e-13	HLA DR on CD14- CD16+ monocyte	MFI	Monocyte	11	5.4867	2.0472e-08	Lung
LY6G6F	6	31674625	31678372	17	4.759	9.7297e-07	CD4 on activated Treg	MFI	Treg	11	5.4867	2.0472e-08	Lung
LY6G6F	6	31674625	31678372	17	5.2304	8.4566e-08	HLA DR on CD33br HLA DR+ CD14-	MFI	Myeloid cell	11	5.4867	2.0472e-08	Lung
LY6G6F	6	31674625	31678372	17	6.8679	3.2587e-12	HLA DR on DC	MFI	cDC	11	5.4867	2.0472e-08	Lung
LY6G6F	6	31674625	31678372	17	6.517	3.5864e-11	HLA DR on B cell	MFI	TBNK	11	5.4867	2.0472e-08	Lung
MSH5	6	31707725	31730455	88	7.8215	2.609e-15	HLA DR on CD14+ monocyte	MFI	Monocyte	49	7.5678	1.8985e-14	Lung
MSH5	6	31707725	31730455	88	7.1318	4.9549e-13	HLA DR on B cell	MFI	TBNK	49	7.5678	1.8985e-14	Lung
MSH5	6	31707725	31730455	88	5.0042	2.8046e-07	CD8 on CM CD8br	MFI	Maturation stages of T cell	49	7.5678	1.8985e-14	Lung
MSH5	6	31707725	31730455	88	7.8622	1.8874e-15	HLA DR on CD14+ CD16- monocyte	MFI	Monocyte	49	7.5678	1.8985e-14	Lung
MSH5	6	31707725	31730455	88	5.528	1.6191e-08	HLA DR on CD33dim HLA DR+ CD11b-	MFI	Myeloid cell	49	7.5678	1.8985e-14	Lung
MSH5	6	31707725	31730455	88	6.053	7.1086e-10	HLA DR on CD33dim HLA DR+ CD11b+	MFI	Myeloid cell	49	7.5678	1.8985e-14	Lung
MSH5	6	31707725	31730455	88	6.3921	8.1831e-11	HLA DR on HSC	MFI	Myeloid cell	49	7.5678	1.8985e-14	Lung
MSH5	6	31707725	31730455	88	7.1318	4.9516e-13	HLA DR on CD14- CD16-	MFI	Monocyte	49	7.5678	1.8985e-14	Lung
MSH5	6	31707725	31730455	88	7.7173	5.9397e-15	HLA DR on monocyte	MFI	Monocyte	49	7.5678	1.8985e-14	Lung
MSH5	6	31707725	31730455	88	5.0182	2.6073e-07	HLA DR on HLA DR+ NK	MFI	TBNK	49	7.5678	1.8985e-14	Lung
MSH5	6	31707725	31730455	88	5.1886	1.0595e-07	Mo MDSC AC	Absolute count	Myeloid cell	49	7.5678	1.8985e-14	Lung
MSH5	6	31707725	31730455	88	5.6418	8.4146e-09	HLA DR on CD33br HLA DR+ CD14-	MFI	Myeloid cell	49	7.5678	1.8985e-14	Lung
MSH5	6	31707725	31730455	88	6.6853	1.1526e-11	HLA DR on plasmacytoid DC	MFI	cDC	49	7.5678	1.8985e-14	Lung
MSH5	6	31707725	31730455	88	5.0739	1.9492e-07	HLA DR on CD33- HLA DR+	MFI	Myeloid cell	49	7.5678	1.8985e-14	Lung
MSH5	6	31707725	31730455	88	7.3275	1.1724e-13	HLA DR on CD14- CD16+ monocyte	MFI	Monocyte	49	7.5678	1.8985e-14	Lung
MSH5	6	31707725	31730455	88	5.7723	3.911e-09	HLA DR on myeloid DC	MFI	cDC	49	7.5678	1.8985e-14	Lung
MSH5	6	31707725	31730455	88	6.3764	9.0622e-11	HLA DR on DC	MFI	cDC	49	7.5678	1.8985e-14	Lung
MSH5	6	31707725	31730455	88	4.8376	6.5693e-07	CD20 on IgD- CD38dim	MFI	B cell	49	7.5678	1.8985e-14	Lung
MSH5	6	31707725	31730455	88	4.871	5.5516e-07	CD8 on CD28+ CD45RA+ CD8br	MFI	Treg	49	7.5678	1.8985e-14	Lung
MSH5	6	31707725	31730455	88	4.7234	1.1598e-06	CD8 on naive CD8br	MFI	Maturation stages of T cell	49	7.5678	1.8985e-14	Lung
MSH5	6	31707725	31730455	88	7.6479	1.0214e-14	HLA DR on CD14+ CD16+ monocyte	MFI	Monocyte	49	7.5678	1.8985e-14	Lung
NOTCH4	6	32162620	32191844	169	7.2053	2.8955e-13	HLA DR on myeloid DC	MFI	cDC	126	4.9215	4.2946e-07	Lung
NOTCH4	6	32162620	32191844	171	6.177	3.2664e-10	HLA DR++ monocyte %monocyte	Relative count	TBNK	126	4.9215	4.2946e-07	Lung
NOTCH4	6	32162620	32191844	168	5.8399	2.6109e-09	HLA DR on CD33dim HLA DR+ CD11b-	MFI	Myeloid cell	126	4.9215	4.2946e-07	Lung
NOTCH4	6	32162620	32191844	169	4.9247	4.2252e-07	CD4 on CD39+ secreting Treg	MFI	Treg	126	4.9215	4.2946e-07	Lung
NOTCH4	6	32162620	32191844	168	6.7344	8.2329e-12	HLA DR on CD33br HLA DR+ CD14-	MFI	Myeloid cell	126	4.9215	4.2946e-07	Lung
NOTCH4	6	32162620	32191844	168	6.6372	1.5987e-11	HLA DR on CD33dim HLA DR+ CD11b+	MFI	Myeloid cell	126	4.9215	4.2946e-07	Lung
NOTCH4	6	32162620	32191844	169	5.0705	1.9839e-07	HLA DR on HLA DR+ NK	MFI	TBNK	126	4.9215	4.2946e-07	Lung
NOTCH4	6	32162620	32191844	168	5.9742	1.156e-09	HLA DR on HSC	MFI	Myeloid cell	126	4.9215	4.2946e-07	Lung
NOTCH4	6	32162620	32191844	169	5.8854	1.985e-09	CD8 on CD28+ CD45RA+ CD8br	MFI	Treg	126	4.9215	4.2946e-07	Lung
NOTCH4	6	32162620	32191844	168	6.7997	5.2435e-12	HLA DR on CD33- HLA DR+	MFI	Myeloid cell	126	4.9215	4.2946e-07	Lung
NOTCH4	6	32162620	32191844	170	6.9843	1.4313e-12	HLA DR on CD14+ CD16+ monocyte	MFI	Monocyte	126	4.9215	4.2946e-07	Lung
NOTCH4	6	32162620	32191844	168	5.0198	2.5858e-07	HLA DR on CD33br HLA DR+ CD14dim	MFI	Myeloid cell	126	4.9215	4.2946e-07	Lung
NOTCH4	6	32162620	32191844	170	6.8959	2.6765e-12	HLA DR on CD14+ CD16- monocyte	MFI	Monocyte	126	4.9215	4.2946e-07	Lung
NOTCH4	6	32162620	32191844	169	4.6332	1.8006e-06	CD4 on CD4 Treg	MFI	Treg	126	4.9215	4.2946e-07	Lung
NOTCH4	6	32162620	32191844	169	5.1069	1.6377e-07	CD8 on CM CD8br	MFI	Maturation stages of T cell	126	4.9215	4.2946e-07	Lung
NOTCH4	6	32162620	32191844	169	7.6192	1.2768e-14	HLA DR on B cell	MFI	TBNK	126	4.9215	4.2946e-07	Lung
NOTCH4	6	32162620	32191844	170	7.2259	2.4897e-13	HLA DR on CD14- CD16+ monocyte	MFI	Monocyte	126	4.9215	4.2946e-07	Lung
NOTCH4	6	32162620	32191844	170	6.1094	5e-10	HLA DR on CD14+ monocyte	MFI	Monocyte	126	4.9215	4.2946e-07	Lung
NOTCH4	6	32162620	32191844	170	7.0335	1.0074e-12	HLA DR on CD14- CD16-	MFI	Monocyte	126	4.9215	4.2946e-07	Lung
NOTCH4	6	32162620	32191844	169	6.9474	1.8598e-12	HLA DR on DC	MFI	cDC	126	4.9215	4.2946e-07	Lung
NOTCH4	6	32162620	32191844	169	4.9305	4.1004e-07	CD8 on CD8br	MFI	TBNK	126	4.9215	4.2946e-07	Lung
NOTCH4	6	32162620	32191844	169	4.9424	3.8587e-07	CD8 on naive CD8br	MFI	Maturation stages of T cell	126	4.9215	4.2946e-07	Lung
NOTCH4	6	32162620	32191844	169	4.8058	7.7079e-07	CD4 on CD39+ CD4+	MFI	Treg	126	4.9215	4.2946e-07	Lung
NOTCH4	6	32162620	32191844	170	7.0986	6.3011e-13	HLA DR on monocyte	MFI	Monocyte	126	4.9215	4.2946e-07	Lung
NOTCH4	6	32162620	32191844	169	4.9825	3.139e-07	CD4 on activated & secreting Treg	MFI	Treg	126	4.9215	4.2946e-07	Lung
NOTCH4	6	32162620	32191844	169	5.5051	1.845e-08	CD4 on activated Treg	MFI	Treg	126	4.9215	4.2946e-07	Lung
NOTCH4	6	32162620	32191844	169	7.0505	8.9134e-13	HLA DR on plasmacytoid DC	MFI	cDC	126	4.9215	4.2946e-07	Lung
NOTCH4	6	32162620	32191844	171	4.5613	2.5418e-06	HLA DR++ monocyte AC	Absolute count	TBNK	126	4.9215	4.2946e-07	Lung
NOTCH4	6	32162620	32191844	169	6.1876	3.0538e-10	Mo MDSC AC	Absolute count	Myeloid cell	126	4.9215	4.2946e-07	Lung
NOTCH4	6	32162620	32191844	169	6.511	3.7319e-11	CD4 on CD39+ activated Treg	MFI	Treg	126	4.9215	4.2946e-07	Lung
NOTCH4	6	32162620	32191844	169	4.6821	1.4197e-06	CD8 on CD28- CD8br	MFI	Treg	126	4.9215	4.2946e-07	Lung
PBX2	6	32152510	32157963	10	5.9017	1.7983e-09	HLA DR on CD14+ CD16+ monocyte	MFI	Monocyte	12	4.5691	2.4494e-06	Lung
PBX2	6	32152510	32157963	10	6.0063	9.4887e-10	HLA DR on monocyte	MFI	Monocyte	12	4.5691	2.4494e-06	Lung
PBX2	6	32152510	32157963	11	5.9373	1.4488e-09	HLA DR on HLA DR+ NK	MFI	TBNK	12	4.5691	2.4494e-06	Lung
PBX2	6	32152510	32157963	10	6.2301	2.3311e-10	HLA DR on CD14+ CD16- monocyte	MFI	Monocyte	12	4.5691	2.4494e-06	Lung
PBX2	6	32152510	32157963	11	5.7757	3.8321e-09	HLA DR on CD33- HLA DR+	MFI	Myeloid cell	12	4.5691	2.4494e-06	Lung
PBX2	6	32152510	32157963	11	7.8659	1.8319e-15	HLA DR on plasmacytoid DC	MFI	cDC	12	4.5691	2.4494e-06	Lung
PBX2	6	32152510	32157963	11	5.4147	3.0704e-08	HLA DR++ monocyte %monocyte	Relative count	TBNK	12	4.5691	2.4494e-06	Lung
PBX2	6	32152510	32157963	10	6.1079	5.0472e-10	HLA DR on CD14+ monocyte	MFI	Monocyte	12	4.5691	2.4494e-06	Lung
PBX2	6	32152510	32157963	11	7.0576	8.4699e-13	HLA DR on DC	MFI	cDC	12	4.5691	2.4494e-06	Lung
PBX2	6	32152510	32157963	11	4.6884	1.3769e-06	HLA DR on HSC	MFI	Myeloid cell	12	4.5691	2.4494e-06	Lung
PBX2	6	32152510	32157963	10	7.8215	2.609e-15	HLA DR on CD14- CD16-	MFI	Monocyte	12	4.5691	2.4494e-06	Lung
PBX2	6	32152510	32157963	10	6.8879	2.8318e-12	HLA DR on CD14- CD16+ monocyte	MFI	Monocyte	12	4.5691	2.4494e-06	Lung
PRRC2A	6	31588450	31605554	84	5.1794	1.113e-07	HLA DR on HLA DR+ NK	MFI	TBNK	62	5.991	1.043e-09	Lung
PRRC2A	6	31588450	31605554	84	7.5011	3.1641e-14	HLA DR on CD14- CD16+ monocyte	MFI	Monocyte	62	5.991	1.043e-09	Lung
PRRC2A	6	31588450	31605554	86	7.7451	4.774e-15	HLA DR on DC	MFI	cDC	62	5.991	1.043e-09	Lung
PRRC2A	6	31588450	31605554	81	7.3648	8.8707e-14	HLA DR on CD33- HLA DR+	MFI	Myeloid cell	62	5.991	1.043e-09	Lung
PRRC2A	6	31588450	31605554	84	7.7352	5.1625e-15	HLA DR on monocyte	MFI	Monocyte	62	5.991	1.043e-09	Lung
PRRC2A	6	31588450	31605554	81	5.1993	1.0003e-07	HLA DR on HSC	MFI	Myeloid cell	62	5.991	1.043e-09	Lung
PRRC2A	6	31588450	31605554	81	6.5784	2.3777e-11	HLA DR on CD33dim HLA DR+ CD11b+	MFI	Myeloid cell	62	5.991	1.043e-09	Lung
PRRC2A	6	31588450	31605554	85	5.0316	2.4314e-07	HLA DR on B cell	MFI	TBNK	62	5.991	1.043e-09	Lung
PRRC2A	6	31588450	31605554	86	7.8327	2.387e-15	HLA DR on plasmacytoid DC	MFI	cDC	62	5.991	1.043e-09	Lung
PRRC2A	6	31588450	31605554	81	4.7545	9.9465e-07	HLA DR on CD33br HLA DR+ CD14dim	MFI	Myeloid cell	62	5.991	1.043e-09	Lung
PRRC2A	6	31588450	31605554	81	5.8816	2.0314e-09	Mo MDSC AC	Absolute count	Myeloid cell	62	5.991	1.043e-09	Lung
PRRC2A	6	31588450	31605554	84	5.4939	1.9658e-08	IgD on unsw mem	MFI	B cell	62	5.991	1.043e-09	Lung
PRRC2A	6	31588450	31605554	86	7.4635	4.2133e-14	HLA DR on myeloid DC	MFI	cDC	62	5.991	1.043e-09	Lung
PRRC2A	6	31588450	31605554	84	7.7104	6.2728e-15	HLA DR on CD14+ monocyte	MFI	Monocyte	62	5.991	1.043e-09	Lung
PRRC2A	6	31588450	31605554	81	6.4454	5.7643e-11	HLA DR on CD33dim HLA DR+ CD11b-	MFI	Myeloid cell	62	5.991	1.043e-09	Lung
PRRC2A	6	31588450	31605554	84	7.8088	2.8866e-15	HLA DR on CD14- CD16-	MFI	Monocyte	62	5.991	1.043e-09	Lung
PRRC2A	6	31588450	31605554	84	5.4503	2.5148e-08	IgD on IgD+ CD24+	MFI	B cell	62	5.991	1.043e-09	Lung
PRRC2A	6	31588450	31605554	81	6.7397	7.9373e-12	HLA DR on CD33br HLA DR+ CD14-	MFI	Myeloid cell	62	5.991	1.043e-09	Lung
PRRC2A	6	31588450	31605554	84	7.3638	8.9373e-14	HLA DR on CD14+ CD16- monocyte	MFI	Monocyte	62	5.991	1.043e-09	Lung
PRRC2A	6	31588450	31605554	84	6.1094	5e-10	HLA DR on CD14+ CD16+ monocyte	MFI	Monocyte	62	5.991	1.043e-09	Lung
PRRC2A	6	31588450	31605554	85	4.8688	5.6133e-07	SSC-A on HLA DR+ T cell	Morphological parameter	TBNK	62	5.991	1.043e-09	Lung
PSORS1C1	6	31082608	31107869	358	7.167	3.8343e-13	HLA DR on myeloid DC	MFI	cDC	296	5.402	3.2951e-08	Lung
PSORS1C1	6	31082608	31107869	359	6.5643	2.6135e-11	HLA DR on monocyte	MFI	Monocyte	296	5.402	3.2951e-08	Lung
PSORS1C1	6	31082608	31107869	358	6.871	3.187e-12	HLA DR on DC	MFI	cDC	296	5.402	3.2951e-08	Lung
PSORS1C1	6	31082608	31107869	358	6.3762	9.0762e-11	HLA DR on plasmacytoid DC	MFI	cDC	296	5.402	3.2951e-08	Lung
PSORS1C1	6	31082608	31107869	359	4.6905	1.3629e-06	TD CD4+ %T cell	Relative count	Maturation stages of T cell	296	5.402	3.2951e-08	Lung
PSORS1C1	6	31082608	31107869	359	7.5276	2.5837e-14	HLA DR on CD14- CD16-	MFI	Monocyte	296	5.402	3.2951e-08	Lung
PSORS1C1	6	31082608	31107869	358	5.6959	6.1361e-09	CD8 on CD28+ CD45RA+ CD8br	MFI	Treg	296	5.402	3.2951e-08	Lung
PSORS1C1	6	31082608	31107869	357	4.9391	3.9244e-07	HLA DR on CD33br HLA DR+ CD14dim	MFI	Myeloid cell	296	5.402	3.2951e-08	Lung
PSORS1C1	6	31082608	31107869	357	5.2188	9.0053e-08	HLA DR on CD33dim HLA DR+ CD11b+	MFI	Myeloid cell	296	5.402	3.2951e-08	Lung
PSORS1C1	6	31082608	31107869	359	7.0712	7.68e-13	HLA DR on CD14+ CD16- monocyte	MFI	Monocyte	296	5.402	3.2951e-08	Lung
PSORS1C1	6	31082608	31107869	359	5.0553	2.1483e-07	HLA DR on CD14- CD16+ monocyte	MFI	Monocyte	296	5.402	3.2951e-08	Lung
PSORS1C1	6	31082608	31107869	357	7.1994	3.0237e-13	HLA DR on CD33br HLA DR+ CD14-	MFI	Myeloid cell	296	5.402	3.2951e-08	Lung
PSORS1C1	6	31082608	31107869	357	5.0448	2.2703e-07	HLA DR on CD33dim HLA DR+ CD11b-	MFI	Myeloid cell	296	5.402	3.2951e-08	Lung
PSORS1C1	6	31082608	31107869	359	5.7424	4.6684e-09	HLA DR on CD14+ CD16+ monocyte	MFI	Monocyte	296	5.402	3.2951e-08	Lung
PSORS1C1	6	31082608	31107869	357	5.8341	2.7047e-09	HLA DR on CD33- HLA DR+	MFI	Myeloid cell	296	5.402	3.2951e-08	Lung
PSORS1C1	6	31082608	31107869	357	5.295	5.951e-08	HLA DR on HSC	MFI	Myeloid cell	296	5.402	3.2951e-08	Lung
PSORS1C1	6	31082608	31107869	359	6.8704	3.2004e-12	HLA DR on CD14+ monocyte	MFI	Monocyte	296	5.402	3.2951e-08	Lung
PSORS1C1	6	31082608	31107869	359	4.5761	2.3684e-06	TD DN (CD4-CD8-) %T cell	Relative count	Maturation stages of T cell	296	5.402	3.2951e-08	Lung
SKIV2L	6	31926581	31937532	48	5.4503	2.5142e-08	HLA DR on CD33- HLA DR+	MFI	Myeloid cell	37	4.646	1.6918e-06	Lung
SKIV2L	6	31926581	31937532	48	6.8251	4.3925e-12	HLA DR on myeloid DC	MFI	cDC	37	4.646	1.6918e-06	Lung
SKIV2L	6	31926581	31937532	48	7.5835	1.682e-14	HLA DR on CD14- CD16-	MFI	Monocyte	37	4.646	1.6918e-06	Lung
SKIV2L	6	31926581	31937532	48	4.6206	1.9129e-06	CD8 on naive CD8br	MFI	Maturation stages of T cell	37	4.646	1.6918e-06	Lung
SKIV2L	6	31926581	31937532	48	4.9215	4.295e-07	HLA DR on CD33dim HLA DR+ CD11b+	MFI	Myeloid cell	37	4.646	1.6918e-06	Lung
SKIV2L	6	31926581	31937532	48	4.7487	1.0237e-06	HLA DR on HLA DR+ NK	MFI	TBNK	37	4.646	1.6918e-06	Lung
SKIV2L	6	31926581	31937532	48	7.2955	1.4883e-13	HLA DR on monocyte	MFI	Monocyte	37	4.646	1.6918e-06	Lung
SKIV2L	6	31926581	31937532	48	6.9908	1.3669e-12	HLA DR on CD14+ CD16+ monocyte	MFI	Monocyte	37	4.646	1.6918e-06	Lung
SKIV2L	6	31926581	31937532	48	7.2804	1.6637e-13	HLA DR on CD14+ monocyte	MFI	Monocyte	37	4.646	1.6918e-06	Lung
SKIV2L	6	31926581	31937532	48	7.4511	4.6296e-14	HLA DR on DC	MFI	cDC	37	4.646	1.6918e-06	Lung
SKIV2L	6	31926581	31937532	48	4.6678	1.522e-06	CD8 on CM CD8br	MFI	Maturation stages of T cell	37	4.646	1.6918e-06	Lung
SKIV2L	6	31926581	31937532	48	7.4336	5.2847e-14	HLA DR on CD14+ CD16- monocyte	MFI	Monocyte	37	4.646	1.6918e-06	Lung
SKIV2L	6	31926581	31937532	48	5.6682	7.2161e-09	HLA DR on CD33br HLA DR+ CD14-	MFI	Myeloid cell	37	4.646	1.6918e-06	Lung
SKIV2L	6	31926581	31937532	48	6.4268	6.5139e-11	HLA DR on CD14- CD16+ monocyte	MFI	Monocyte	37	4.646	1.6918e-06	Lung
SKIV2L	6	31926581	31937532	48	7.3972	6.9555e-14	HLA DR on plasmacytoid DC	MFI	cDC	37	4.646	1.6918e-06	Lung
SLC44A4	6	31830969	31846823	76	6.1094	5e-10	HLA DR on monocyte	MFI	Monocyte	63	4.9368	3.9698e-07	Lung
SLC44A4	6	31830969	31846823	76	7.1436	4.5458e-13	HLA DR on CD14+ monocyte	MFI	Monocyte	63	4.9368	3.9698e-07	Lung
SLC44A4	6	31830969	31846823	76	6.7989	5.2706e-12	HLA DR on CD33- HLA DR+	MFI	Myeloid cell	63	4.9368	3.9698e-07	Lung
SLC44A4	6	31830969	31846823	76	5.8993	1.8248e-09	IgD on unsw mem	MFI	B cell	63	4.9368	3.9698e-07	Lung
SLC44A4	6	31830969	31846823	76	6.2411	2.1728e-10	HLA DR on DC	MFI	cDC	63	4.9368	3.9698e-07	Lung
SLC44A4	6	31830969	31846823	76	7.2656	1.8574e-13	HLA DR on HSC	MFI	Myeloid cell	63	4.9368	3.9698e-07	Lung
SLC44A4	6	31830969	31846823	76	6.2884	1.6035e-10	HLA DR on CD33br HLA DR+ CD14-	MFI	Myeloid cell	63	4.9368	3.9698e-07	Lung
SLC44A4	6	31830969	31846823	76	5.3141	5.3599e-08	HLA DR on myeloid DC	MFI	cDC	63	4.9368	3.9698e-07	Lung
SLC44A4	6	31830969	31846823	76	5.409	3.1685e-08	HLA DR on CD33dim HLA DR+ CD11b-	MFI	Myeloid cell	63	4.9368	3.9698e-07	Lung
SLC44A4	6	31830969	31846823	76	6.1094	5e-10	HLA DR on plasmacytoid DC	MFI	cDC	63	4.9368	3.9698e-07	Lung
SLC44A4	6	31830969	31846823	76	6.1094	5e-10	HLA DR on CD14- CD16-	MFI	Monocyte	63	4.9368	3.9698e-07	Lung
SLC44A4	6	31830969	31846823	76	5.3447	4.5286e-08	HLA DR++ monocyte %monocyte	Relative count	TBNK	63	4.9368	3.9698e-07	Lung
SLC44A4	6	31830969	31846823	76	6.1094	5e-10	HLA DR on CD14+ CD16- monocyte	MFI	Monocyte	63	4.9368	3.9698e-07	Lung
SLC44A4	6	31830969	31846823	76	6.1292	4.4174e-10	HLA DR on CD14- CD16+ monocyte	MFI	Monocyte	63	4.9368	3.9698e-07	Lung
SLC44A4	6	31830969	31846823	76	7.0644	8.0652e-13	HLA DR on CD14+ CD16+ monocyte	MFI	Monocyte	63	4.9368	3.9698e-07	Lung
SLC44A4	6	31830969	31846823	76	5.7468	4.5479e-09	HLA DR on CD33dim HLA DR+ CD11b+	MFI	Myeloid cell	63	4.9368	3.9698e-07	Lung
SLC44A4	6	31830969	31846823	76	4.9166	4.4024e-07	HLA DR on CD33br HLA DR+ CD14dim	MFI	Myeloid cell	63	4.9368	3.9698e-07	Lung
SLC44A4	6	31830969	31846823	76	5.7742	3.8659e-09	IgD on IgD+ CD24+	MFI	B cell	63	4.9368	3.9698e-07	Lung
STK19	6	31938952	31949223	33	5.1989	1.0022e-07	CD8 on naive CD8br	MFI	Maturation stages of T cell	32	4.9499	3.7125e-07	Lung
STK19	6	31938952	31949223	33	6.2561	1.9742e-10	HLA DR on CD14+ CD16- monocyte	MFI	Monocyte	32	4.9499	3.7125e-07	Lung
STK19	6	31938952	31949223	33	5.5831	1.1811e-08	HLA DR on plasmacytoid DC	MFI	cDC	32	4.9499	3.7125e-07	Lung
STK19	6	31938952	31949223	33	5.9235	1.5755e-09	HLA DR on monocyte	MFI	Monocyte	32	4.9499	3.7125e-07	Lung
STK19	6	31938952	31949223	33	4.6007	2.1051e-06	HLA DR on DC	MFI	cDC	32	4.9499	3.7125e-07	Lung
STK19	6	31938952	31949223	33	5.0549	2.1526e-07	HLA DR on B cell	MFI	TBNK	32	4.9499	3.7125e-07	Lung
STK19	6	31938952	31949223	33	4.8831	5.2222e-07	HLA DR on CD14- CD16+ monocyte	MFI	Monocyte	32	4.9499	3.7125e-07	Lung
STK19	6	31938952	31949223	33	4.6261	1.8627e-06	HLA DR on myeloid DC	MFI	cDC	32	4.9499	3.7125e-07	Lung
STK19	6	31938952	31949223	33	6.0709	6.3581e-10	CD8 on CM CD8br	MFI	Maturation stages of T cell	32	4.9499	3.7125e-07	Lung
STK19	6	31938952	31949223	33	6.019	8.7747e-10	CD8 on EM CD8br	MFI	Maturation stages of T cell	32	4.9499	3.7125e-07	Lung
STK19	6	31938952	31949223	33	6.1384	4.1688e-10	HLA DR on CD14+ monocyte	MFI	Monocyte	32	4.9499	3.7125e-07	Lung
STK19	6	31938952	31949223	33	5.3012	5.7526e-08	HLA DR on CD14+ CD16+ monocyte	MFI	Monocyte	32	4.9499	3.7125e-07	Lung
STK19	6	31938952	31949223	33	5.7075	5.7337e-09	HLA DR on CD14- CD16-	MFI	Monocyte	32	4.9499	3.7125e-07	Lung
TNXB	6	32008932	32077151	222	6.7353	8.1792e-12	HLA DR on DC	MFI	cDC	149	6.3669	9.6421e-11	Lung
TNXB	6	32008932	32077151	225	5.2444	7.8413e-08	HLA DR++ monocyte %monocyte	Relative count	TBNK	149	6.3669	9.6421e-11	Lung
TNXB	6	32008932	32077151	222	5.8592	2.3258e-09	CD8 on CD39+ CD8br	MFI	Treg	149	6.3669	9.6421e-11	Lung
TNXB	6	32008932	32077151	218	5.7024	5.9062e-09	HLA DR on HSC	MFI	Myeloid cell	149	6.3669	9.6421e-11	Lung
TNXB	6	32008932	32077151	222	5.4242	2.9105e-08	HLA DR on myeloid DC	MFI	cDC	149	6.3669	9.6421e-11	Lung
TNXB	6	32008932	32077151	222	7.5377	2.3925e-14	HLA DR on CD14+ monocyte	MFI	Monocyte	149	6.3669	9.6421e-11	Lung
TNXB	6	32008932	32077151	218	5.2068	9.6059e-08	HLA DR on CD33dim HLA DR+ CD11b-	MFI	Myeloid cell	149	6.3669	9.6421e-11	Lung
TNXB	6	32008932	32077151	222	7.8327	2.387e-15	HLA DR on CD14+ CD16- monocyte	MFI	Monocyte	149	6.3669	9.6421e-11	Lung
TNXB	6	32008932	32077151	218	4.8035	7.7955e-07	HLA DR on CD33br HLA DR+ CD14-	MFI	Myeloid cell	149	6.3669	9.6421e-11	Lung
TNXB	6	32008932	32077151	222	5.5399	1.5132e-08	CD8 on CM CD8br	MFI	Maturation stages of T cell	149	6.3669	9.6421e-11	Lung
TNXB	6	32008932	32077151	222	6.4061	7.4646e-11	CD8 on CD28+ CD45RA+ CD8br	MFI	Treg	149	6.3669	9.6421e-11	Lung
TNXB	6	32008932	32077151	223	4.6868	1.3879e-06	CD8 on CD8br	MFI	TBNK	149	6.3669	9.6421e-11	Lung
TNXB	6	32008932	32077151	222	7.6627	9.1038e-15	HLA DR on CD14+ CD16+ monocyte	MFI	Monocyte	149	6.3669	9.6421e-11	Lung
TNXB	6	32008932	32077151	218	5.24	8.0272e-08	HLA DR on CD33dim HLA DR+ CD11b+	MFI	Myeloid cell	149	6.3669	9.6421e-11	Lung
TNXB	6	32008932	32077151	219	4.9404	3.8988e-07	Mo MDSC AC	Absolute count	Myeloid cell	149	6.3669	9.6421e-11	Lung
TNXB	6	32008932	32077151	223	6.3479	1.0911e-10	HLA DR on B cell	MFI	TBNK	149	6.3669	9.6421e-11	Lung
TNXB	6	32008932	32077151	222	4.628	1.8465e-06	CD4 on CD39+ activated Treg	MFI	Treg	149	6.3669	9.6421e-11	Lung
TNXB	6	32008932	32077151	222	5.2506	7.5795e-08	CD8 on CD28+ CD45RA- CD8br	MFI	Treg	149	6.3669	9.6421e-11	Lung
TNXB	6	32008932	32077151	222	7.5517	2.1483e-14	HLA DR on CD14- CD16+ monocyte	MFI	Monocyte	149	6.3669	9.6421e-11	Lung
TNXB	6	32008932	32077151	222	6.1094	5e-10	HLA DR on plasmacytoid DC	MFI	cDC	149	6.3669	9.6421e-11	Lung
TNXB	6	32008932	32077151	222	8.0766	3.3307e-16	HLA DR on CD14- CD16-	MFI	Monocyte	149	6.3669	9.6421e-11	Lung
TNXB	6	32008932	32077151	222	4.8791	5.3276e-07	CD127 on CD45RA+ CD4+	MFI	Treg	149	6.3669	9.6421e-11	Lung
TNXB	6	32008932	32077151	218	6.5625	2.6462e-11	HLA DR on CD33- HLA DR+	MFI	Myeloid cell	149	6.3669	9.6421e-11	Lung
TNXB	6	32008932	32077151	222	7.0382	9.7367e-13	HLA DR on monocyte	MFI	Monocyte	149	6.3669	9.6421e-11	Lung
TNXB	6	32008932	32077151	222	5.5075	1.8199e-08	CD8 on naive CD8br	MFI	Maturation stages of T cell	149	6.3669	9.6421e-11	Lung
TNXB	6	32008932	32077151	223	4.8073	7.6507e-07	CD4 on HLA DR+ CD4+	MFI	TBNK	149	6.3669	9.6421e-11	Lung
VARS	6	31745295	31763712	51	7.0708	7.7038e-13	HLA DR on CD33br HLA DR+ CD14-	MFI	Myeloid cell	34	6.1094	5e-10	Lung
VARS	6	31745295	31763712	52	7.891	1.4988e-15	HLA DR on CD14+ monocyte	MFI	Monocyte	34	6.1094	5e-10	Lung
VARS	6	31745295	31763712	51	5.6123	9.9803e-09	HLA DR on CD33dim HLA DR+ CD11b-	MFI	Myeloid cell	34	6.1094	5e-10	Lung
VARS	6	31745295	31763712	51	6.5967	2.1025e-11	HLA DR on CD33dim HLA DR+ CD11b+	MFI	Myeloid cell	34	6.1094	5e-10	Lung
VARS	6	31745295	31763712	52	7.384	7.6827e-14	HLA DR on CD14- CD16+ monocyte	MFI	Monocyte	34	6.1094	5e-10	Lung
VARS	6	31745295	31763712	52	7.567	1.9096e-14	HLA DR on B cell	MFI	TBNK	34	6.1094	5e-10	Lung
VARS	6	31745295	31763712	51	5.2802	6.4532e-08	CD8 on CD28+ CD45RA+ CD8br	MFI	Treg	34	6.1094	5e-10	Lung
VARS	6	31745295	31763712	52	5.0655	2.0364e-07	CD20 on sw mem	MFI	B cell	34	6.1094	5e-10	Lung
VARS	6	31745295	31763712	52	5.6948	6.1765e-09	CD20 on IgD- CD38dim	MFI	B cell	34	6.1094	5e-10	Lung
VARS	6	31745295	31763712	52	4.6023	2.0891e-06	CD20 on IgD- CD27-	MFI	B cell	34	6.1094	5e-10	Lung
VARS	6	31745295	31763712	51	7.302	1.4178e-13	HLA DR on CD33- HLA DR+	MFI	Myeloid cell	34	6.1094	5e-10	Lung
VARS	6	31745295	31763712	51	8.1259	2.2204e-16	HLA DR on plasmacytoid DC	MFI	cDC	34	6.1094	5e-10	Lung
VARS	6	31745295	31763712	52	7.7592	4.2744e-15	HLA DR on monocyte	MFI	Monocyte	34	6.1094	5e-10	Lung
VARS	6	31745295	31763712	51	7.3825	7.766e-14	HLA DR on myeloid DC	MFI	cDC	34	6.1094	5e-10	Lung
VARS	6	31745295	31763712	52	6.8449	3.8256e-12	HLA DR on CD14- CD16-	MFI	Monocyte	34	6.1094	5e-10	Lung
VARS	6	31745295	31763712	52	5.0098	2.7243e-07	CD20 on IgD- CD24-	MFI	B cell	34	6.1094	5e-10	Lung
VARS	6	31745295	31763712	52	4.7508	1.0129e-06	CD20 on IgD- CD38-	MFI	B cell	34	6.1094	5e-10	Lung
VARS	6	31745295	31763712	50	5.8433	2.5583e-09	Mo MDSC AC	Absolute count	Myeloid cell	34	6.1094	5e-10	Lung
VARS	6	31745295	31763712	51	7.3666	8.7541e-14	HLA DR on HSC	MFI	Myeloid cell	34	6.1094	5e-10	Lung
VARS	6	31745295	31763712	51	7.5593	2.0262e-14	HLA DR on DC	MFI	cDC	34	6.1094	5e-10	Lung
VARS	6	31745295	31763712	52	7.6197	1.2712e-14	HLA DR on CD14+ CD16+ monocyte	MFI	Monocyte	34	6.1094	5e-10	Lung
VARS	6	31745295	31763712	52	7.6596	9.3259e-15	HLA DR on CD14+ CD16- monocyte	MFI	Monocyte	34	6.1094	5e-10	Lung
VARS	6	31745295	31763712	52	4.6111	2.0027e-06	IgD on unsw mem	MFI	B cell	34	6.1094	5e-10	Lung
VARS	6	31745295	31763712	51	4.9171	4.3917e-07	HLA DR on CD33br HLA DR+ CD14dim	MFI	Myeloid cell	34	6.1094	5e-10	Lung
VARS	6	31745295	31763712	52	5.8009	3.2977e-09	HLA DR++ monocyte %monocyte	Relative count	TBNK	34	6.1094	5e-10	Lung
VARS	6	31745295	31763712	52	4.8176	7.2651e-07	HLA DR on HLA DR+ NK	MFI	TBNK	34	6.1094	5e-10	Lung
VWA7	6	31733178	31745108	48	4.6619	1.5666e-06	CD8 on CM CD8br	MFI	Maturation stages of T cell	24	6.9695	1.5908e-12	Lung
VWA7	6	31733178	31745108	48	4.6736	1.4798e-06	HLA DR on CD33br HLA DR+ CD14dim	MFI	Myeloid cell	24	6.9695	1.5908e-12	Lung
VWA7	6	31733178	31745108	48	7.0973	6.3605e-13	HLA DR on CD14- CD16+ monocyte	MFI	Monocyte	24	6.9695	1.5908e-12	Lung
VWA7	6	31733178	31745108	48	6.1094	5e-10	HLA DR on CD14+ monocyte	MFI	Monocyte	24	6.9695	1.5908e-12	Lung
VWA7	6	31733178	31745108	48	4.7432	1.0519e-06	IgD on unsw mem	MFI	B cell	24	6.9695	1.5908e-12	Lung
VWA7	6	31733178	31745108	48	6.6454	1.5121e-11	HLA DR on CD14+ CD16- monocyte	MFI	Monocyte	24	6.9695	1.5908e-12	Lung
VWA7	6	31733178	31745108	48	6.3225	1.2871e-10	HLA DR on HSC	MFI	Myeloid cell	24	6.9695	1.5908e-12	Lung
VWA7	6	31733178	31745108	48	5.156	1.2614e-07	HLA DR on B cell	MFI	TBNK	24	6.9695	1.5908e-12	Lung
VWA7	6	31733178	31745108	48	4.7716	9.1391e-07	CD8 on CD28+ CD45RA+ CD8br	MFI	Treg	24	6.9695	1.5908e-12	Lung
VWA7	6	31733178	31745108	48	7.6018	1.4599e-14	HLA DR on plasmacytoid DC	MFI	cDC	24	6.9695	1.5908e-12	Lung
VWA7	6	31733178	31745108	48	5.2307	8.445e-08	Mo MDSC AC	Absolute count	Myeloid cell	24	6.9695	1.5908e-12	Lung
VWA7	6	31733178	31745108	48	6.4071	7.4166e-11	HLA DR on myeloid DC	MFI	cDC	24	6.9695	1.5908e-12	Lung
VWA7	6	31733178	31745108	48	6.7844	5.8274e-12	HLA DR on CD33- HLA DR+	MFI	Myeloid cell	24	6.9695	1.5908e-12	Lung
VWA7	6	31733178	31745108	48	4.6581	1.5955e-06	IgD on IgD+ CD24+	MFI	B cell	24	6.9695	1.5908e-12	Lung
VWA7	6	31733178	31745108	48	5.615	9.8258e-09	HLA DR on CD33dim HLA DR+ CD11b-	MFI	Myeloid cell	24	6.9695	1.5908e-12	Lung
VWA7	6	31733178	31745108	48	7.4089	6.3671e-14	HLA DR on CD14+ CD16+ monocyte	MFI	Monocyte	24	6.9695	1.5908e-12	Lung
VWA7	6	31733178	31745108	48	7.4116	6.2395e-14	HLA DR on DC	MFI	cDC	24	6.9695	1.5908e-12	Lung
VWA7	6	31733178	31745108	48	6.0556	6.9969e-10	HLA DR on CD33dim HLA DR+ CD11b+	MFI	Myeloid cell	24	6.9695	1.5908e-12	Lung
VWA7	6	31733178	31745108	48	7.845	2.1649e-15	HLA DR on CD14- CD16-	MFI	Monocyte	24	6.9695	1.5908e-12	Lung
VWA7	6	31733178	31745108	48	6.1094	5e-10	HLA DR on monocyte	MFI	Monocyte	24	6.9695	1.5908e-12	Lung
VWA7	6	31733178	31745108	48	6.5069	3.8355e-11	HLA DR on CD33br HLA DR+ CD14-	MFI	Myeloid cell	24	6.9695	1.5908e-12	Lung
PLA2G6	22	38507502	38577857	396	6.0417	7.6246e-10	BAFF-R on memory B cell	MFI	B cell	292	5.512	1.7736e-08	Melanoma
PLA2G6	22	38507502	38577857	396	6.0487	7.3017e-10	BAFF-R on IgD+ CD38dim	MFI	B cell	292	5.512	1.7736e-08	Melanoma
PLA2G6	22	38507502	38577857	396	5.9264	1.5485e-09	BAFF-R on B cell	MFI	B cell	292	5.512	1.7736e-08	Melanoma
PLA2G6	22	38507502	38577857	396	5.9212	1.5981e-09	BAFF-R on IgD- CD38-	MFI	B cell	292	5.512	1.7736e-08	Melanoma
PLA2G6	22	38507502	38577857	397	4.7565	9.8469e-07	EM DN (CD4-CD8-) %DN	Relative count	Maturation stages of T cell	292	5.512	1.7736e-08	Melanoma
PLA2G6	22	38507502	38577857	396	5.8164	3.0058e-09	BAFF-R on IgD+ CD38br	MFI	B cell	292	5.512	1.7736e-08	Melanoma
PLA2G6	22	38507502	38577857	396	5.8863	1.975e-09	BAFF-R on IgD+ CD24-	MFI	B cell	292	5.512	1.7736e-08	Melanoma
PLA2G6	22	38507502	38577857	396	6.1319	4.3406e-10	BAFF-R on CD24+ CD27+	MFI	B cell	292	5.512	1.7736e-08	Melanoma
PLA2G6	22	38507502	38577857	396	5.9258	1.5541e-09	BAFF-R on sw mem	MFI	B cell	292	5.512	1.7736e-08	Melanoma
PLA2G6	22	38507502	38577857	396	5.4723	2.221e-08	BAFF-R on IgD- CD24-	MFI	B cell	292	5.512	1.7736e-08	Melanoma
PLA2G6	22	38507502	38577857	396	6.0545	7.0415e-10	BAFF-R on IgD+ CD24+	MFI	B cell	292	5.512	1.7736e-08	Melanoma
PLA2G6	22	38507502	38577857	396	5.5017	1.8805e-08	BAFF-R on IgD- CD27-	MFI	B cell	292	5.512	1.7736e-08	Melanoma
PLA2G6	22	38507502	38577857	396	5.8188	2.9637e-09	BAFF-R on IgD+ CD38-	MFI	B cell	292	5.512	1.7736e-08	Melanoma
PLA2G6	22	38507502	38577857	396	5.9466	1.3692e-09	BAFF-R on naive-mature B cell	MFI	B cell	292	5.512	1.7736e-08	Melanoma
PLA2G6	22	38507502	38577857	396	5.3465	4.4838e-08	BAFF-R on transitional	MFI	B cell	292	5.512	1.7736e-08	Melanoma
PLA2G6	22	38507502	38577857	396	5.922	1.5903e-09	BAFF-R on IgD+	MFI	B cell	292	5.512	1.7736e-08	Melanoma
PLA2G6	22	38507502	38577857	396	6.0862	5.7818e-10	BAFF-R on unsw mem	MFI	B cell	292	5.512	1.7736e-08	Melanoma
PLA2G6	22	38507502	38577857	396	5.9598	1.2629e-09	BAFF-R on IgD- CD38dim	MFI	B cell	292	5.512	1.7736e-08	Melanoma
ABCF1	6	30539170	30559309	77	6.5855	2.2663e-11	HLA DR on plasmacytoid DC	MFI	cDC	104	5.2618	7.1307e-08	Prostate
ABCF1	6	30539170	30559309	79	7.19	3.2407e-13	HLA DR on CD14- CD16-	MFI	Monocyte	104	5.2618	7.1307e-08	Prostate
ABCF1	6	30539170	30559309	77	5.6279	9.1213e-09	HLA DR on CD33- HLA DR+	MFI	Myeloid cell	104	5.2618	7.1307e-08	Prostate
ABCF1	6	30539170	30559309	77	5.0865	1.8233e-07	HLA DR on CD33dim HLA DR+ CD11b-	MFI	Myeloid cell	104	5.2618	7.1307e-08	Prostate
ABCF1	6	30539170	30559309	79	4.7896	8.3554e-07	HLA DR on CD14- CD16+ monocyte	MFI	Monocyte	104	5.2618	7.1307e-08	Prostate
ABCF1	6	30539170	30559309	77	6.1094	5e-10	HLA DR on myeloid DC	MFI	cDC	104	5.2618	7.1307e-08	Prostate
ABCF1	6	30539170	30559309	77	7.0439	9.3481e-13	HLA DR on DC	MFI	cDC	104	5.2618	7.1307e-08	Prostate
ABCF1	6	30539170	30559309	77	5.1672	1.1882e-07	HLA DR on HSC	MFI	Myeloid cell	104	5.2618	7.1307e-08	Prostate
ABCF1	6	30539170	30559309	79	4.8249	7.0046e-07	HLA DR on monocyte	MFI	Monocyte	104	5.2618	7.1307e-08	Prostate
ABCF1	6	30539170	30559309	77	4.8974	4.8551e-07	HLA DR on CD33br HLA DR+ CD14dim	MFI	Myeloid cell	104	5.2618	7.1307e-08	Prostate
ABCF1	6	30539170	30559309	79	5.7839	3.6504e-09	HLA DR on CD14+ CD16+ monocyte	MFI	Monocyte	104	5.2618	7.1307e-08	Prostate
ABCF1	6	30539170	30559309	77	7.1038	6.0685e-13	HLA DR on CD33br HLA DR+ CD14-	MFI	Myeloid cell	104	5.2618	7.1307e-08	Prostate
ABHD16A	6	31654726	31671137	53	5.9437	1.3931e-09	HLA DR on CD33dim HLA DR+ CD11b+	MFI	Myeloid cell	71	5.6505	8e-09	Prostate
ABHD16A	6	31654726	31671137	55	6.9388	1.9778e-12	HLA DR on plasmacytoid DC	MFI	cDC	71	5.6505	8e-09	Prostate
ABHD16A	6	31654726	31671137	54	6.2744	1.7549e-10	HLA DR on CD14+ CD16- monocyte	MFI	Monocyte	71	5.6505	8e-09	Prostate
ABHD16A	6	31654726	31671137	55	6.4093	7.3109e-11	HLA DR on myeloid DC	MFI	cDC	71	5.6505	8e-09	Prostate
ABHD16A	6	31654726	31671137	54	7.5032	3.1142e-14	HLA DR on CD14+ CD16+ monocyte	MFI	Monocyte	71	5.6505	8e-09	Prostate
ABHD16A	6	31654726	31671137	55	5.4965	1.9367e-08	HLA DR on HLA DR+ NK	MFI	TBNK	71	5.6505	8e-09	Prostate
ABHD16A	6	31654726	31671137	54	6.1124	4.9084e-10	HLA DR on CD14+ monocyte	MFI	Monocyte	71	5.6505	8e-09	Prostate
ABHD16A	6	31654726	31671137	53	6.1672	3.4761e-10	HLA DR on CD33dim HLA DR+ CD11b-	MFI	Myeloid cell	71	5.6505	8e-09	Prostate
ABHD16A	6	31654726	31671137	54	4.5756	2.3745e-06	IgD on unsw mem	MFI	B cell	71	5.6505	8e-09	Prostate
ABHD16A	6	31654726	31671137	55	7.0383	9.7322e-13	HLA DR on DC	MFI	cDC	71	5.6505	8e-09	Prostate
ABHD16A	6	31654726	31671137	54	6.2602	1.9225e-10	HLA DR on monocyte	MFI	Monocyte	71	5.6505	8e-09	Prostate
ABHD16A	6	31654726	31671137	53	6.1626	3.5774e-10	HLA DR on CD33- HLA DR+	MFI	Myeloid cell	71	5.6505	8e-09	Prostate
ABHD16A	6	31654726	31671137	54	7.5395	2.3592e-14	HLA DR on CD14- CD16+ monocyte	MFI	Monocyte	71	5.6505	8e-09	Prostate
ABHD16A	6	31654726	31671137	55	5.7543	4.3512e-09	HLA DR on B cell	MFI	TBNK	71	5.6505	8e-09	Prostate
ABHD16A	6	31654726	31671137	53	6.0885	5.7001e-10	HLA DR on CD33br HLA DR+ CD14-	MFI	Myeloid cell	71	5.6505	8e-09	Prostate
ABHD16A	6	31654726	31671137	54	7.382	7.7993e-14	HLA DR on CD14- CD16-	MFI	Monocyte	71	5.6505	8e-09	Prostate
AGER	6	32148745	32152099	19	6.2835	1.6553e-10	HLA DR on monocyte	MFI	Monocyte	24	7.6551	9.6589e-15	Prostate
AGER	6	32148745	32152099	18	5.8039	3.2399e-09	Mo MDSC AC	Absolute count	Myeloid cell	24	7.6551	9.6589e-15	Prostate
AGER	6	32148745	32152099	19	6.862	3.3942e-12	HLA DR on CD14- CD16-	MFI	Monocyte	24	7.6551	9.6589e-15	Prostate
AGER	6	32148745	32152099	18	4.951	3.6912e-07	HLA DR on CD33dim HLA DR+ CD11b+	MFI	Myeloid cell	24	7.6551	9.6589e-15	Prostate
AGER	6	32148745	32152099	19	8.0577	3.8858e-16	HLA DR on plasmacytoid DC	MFI	cDC	24	7.6551	9.6589e-15	Prostate
AGER	6	32148745	32152099	19	6.718	9.2135e-12	HLA DR on CD14+ monocyte	MFI	Monocyte	24	7.6551	9.6589e-15	Prostate
AGER	6	32148745	32152099	18	5.0309	2.4407e-07	HLA DR on CD33- HLA DR+	MFI	Myeloid cell	24	7.6551	9.6589e-15	Prostate
AGER	6	32148745	32152099	19	6.0555	6.9984e-10	HLA DR on DC	MFI	cDC	24	7.6551	9.6589e-15	Prostate
AGER	6	32148745	32152099	19	7.2427	2.1994e-13	HLA DR on CD14+ CD16+ monocyte	MFI	Monocyte	24	7.6551	9.6589e-15	Prostate
AGER	6	32148745	32152099	19	6.5543	2.7952e-11	HLA DR on CD14- CD16+ monocyte	MFI	Monocyte	24	7.6551	9.6589e-15	Prostate
AGER	6	32148745	32152099	19	6.911	2.407e-12	HLA DR on CD14+ CD16- monocyte	MFI	Monocyte	24	7.6551	9.6589e-15	Prostate
AGER	6	32148745	32152099	19	4.9996	2.872e-07	HLA DR on HLA DR+ NK	MFI	TBNK	24	7.6551	9.6589e-15	Prostate
AGER	6	32148745	32152099	19	5.2149	9.1943e-08	HLA DR++ monocyte %monocyte	Relative count	TBNK	24	7.6551	9.6589e-15	Prostate
AGER	6	32148745	32152099	19	6.1763	3.2805e-10	HLA DR on B cell	MFI	TBNK	24	7.6551	9.6589e-15	Prostate
AGPAT1	6	32135983	32145888	25	7.1392	4.6951e-13	HLA DR on CD14+ CD16- monocyte	MFI	Monocyte	32	7.5261	2.6146e-14	Prostate
AGPAT1	6	32135983	32145888	24	5.0486	2.2255e-07	HLA DR on CD33- HLA DR+	MFI	Myeloid cell	32	7.5261	2.6146e-14	Prostate
AGPAT1	6	32135983	32145888	25	5.5796	1.2053e-08	Mo MDSC AC	Absolute count	Myeloid cell	32	7.5261	2.6146e-14	Prostate
AGPAT1	6	32135983	32145888	25	6.6769	1.2206e-11	HLA DR on B cell	MFI	TBNK	32	7.5261	2.6146e-14	Prostate
AGPAT1	6	32135983	32145888	24	4.9686	3.3713e-07	HLA DR on HSC	MFI	Myeloid cell	32	7.5261	2.6146e-14	Prostate
AGPAT1	6	32135983	32145888	25	7.1836	3.394e-13	HLA DR on plasmacytoid DC	MFI	cDC	32	7.5261	2.6146e-14	Prostate
AGPAT1	6	32135983	32145888	25	6.2612	1.9103e-10	HLA DR on CD14+ CD16+ monocyte	MFI	Monocyte	32	7.5261	2.6146e-14	Prostate
AGPAT1	6	32135983	32145888	24	4.9206	4.3141e-07	HLA DR on CD33br HLA DR+ CD14-	MFI	Myeloid cell	32	7.5261	2.6146e-14	Prostate
AGPAT1	6	32135983	32145888	25	5.3149	5.3356e-08	HLA DR on DC	MFI	cDC	32	7.5261	2.6146e-14	Prostate
AGPAT1	6	32135983	32145888	25	6.4556	5.391e-11	HLA DR on monocyte	MFI	Monocyte	32	7.5261	2.6146e-14	Prostate
AGPAT1	6	32135983	32145888	25	5.9438	1.3921e-09	HLA DR on CD14- CD16+ monocyte	MFI	Monocyte	32	7.5261	2.6146e-14	Prostate
AGPAT1	6	32135983	32145888	25	6.328	1.2418e-10	HLA DR on CD14- CD16-	MFI	Monocyte	32	7.5261	2.6146e-14	Prostate
AGPAT1	6	32135983	32145888	25	6.9735	1.5456e-12	HLA DR on CD14+ monocyte	MFI	Monocyte	32	7.5261	2.6146e-14	Prostate
AGPAT1	6	32135983	32145888	25	5.0128	2.6815e-07	HLA DR on myeloid DC	MFI	cDC	32	7.5261	2.6146e-14	Prostate
ATF6B	6	32083045	32096017	44	4.7934	8.2004e-07	HLA DR on HLA DR+ NK	MFI	TBNK	57	7.0925	6.5836e-13	Prostate
ATF6B	6	32083045	32096017	43	7.1422	4.5924e-13	HLA DR on CD33- HLA DR+	MFI	Myeloid cell	57	7.0925	6.5836e-13	Prostate
ATF6B	6	32083045	32096017	43	5.8181	2.9762e-09	Mo MDSC AC	Absolute count	Myeloid cell	57	7.0925	6.5836e-13	Prostate
ATF6B	6	32083045	32096017	44	7.7677	3.9968e-15	HLA DR on CD14+ monocyte	MFI	Monocyte	57	7.0925	6.5836e-13	Prostate
ATF6B	6	32083045	32096017	44	7.7712	3.8858e-15	HLA DR on monocyte	MFI	Monocyte	57	7.0925	6.5836e-13	Prostate
ATF6B	6	32083045	32096017	43	6.194	2.9336e-10	HLA DR on HSC	MFI	Myeloid cell	57	7.0925	6.5836e-13	Prostate
ATF6B	6	32083045	32096017	44	7.6255	1.2157e-14	HLA DR on B cell	MFI	TBNK	57	7.0925	6.5836e-13	Prostate
ATF6B	6	32083045	32096017	43	5.7266	5.1231e-09	HLA DR on CD33dim HLA DR+ CD11b-	MFI	Myeloid cell	57	7.0925	6.5836e-13	Prostate
ATF6B	6	32083045	32096017	44	5.4034	3.2703e-08	HLA DR++ monocyte %monocyte	Relative count	TBNK	57	7.0925	6.5836e-13	Prostate
ATF6B	6	32083045	32096017	43	6.3345	1.1902e-10	HLA DR on CD33dim HLA DR+ CD11b+	MFI	Myeloid cell	57	7.0925	6.5836e-13	Prostate
ATF6B	6	32083045	32096017	44	7.6716	8.4932e-15	HLA DR on DC	MFI	cDC	57	7.0925	6.5836e-13	Prostate
ATF6B	6	32083045	32096017	44	4.8586	5.9121e-07	CD8 on CM CD8br	MFI	Maturation stages of T cell	57	7.0925	6.5836e-13	Prostate
ATF6B	6	32083045	32096017	43	7.4004	6.789e-14	HLA DR on CD33br HLA DR+ CD14-	MFI	Myeloid cell	57	7.0925	6.5836e-13	Prostate
ATF6B	6	32083045	32096017	44	7.7846	3.4972e-15	HLA DR on CD14+ CD16- monocyte	MFI	Monocyte	57	7.0925	6.5836e-13	Prostate
ATF6B	6	32083045	32096017	44	7.5814	1.7097e-14	HLA DR on CD14- CD16-	MFI	Monocyte	57	7.0925	6.5836e-13	Prostate
ATF6B	6	32083045	32096017	43	5.6207	9.5107e-09	HLA DR on CD33br HLA DR+ CD14dim	MFI	Myeloid cell	57	7.0925	6.5836e-13	Prostate
ATF6B	6	32083045	32096017	44	7.8622	1.8874e-15	HLA DR on CD14- CD16+ monocyte	MFI	Monocyte	57	7.0925	6.5836e-13	Prostate
ATF6B	6	32083045	32096017	44	5.6226	9.4065e-09	CD8 on CD28+ CD45RA+ CD8br	MFI	Treg	57	7.0925	6.5836e-13	Prostate
ATF6B	6	32083045	32096017	44	7.7787	3.6637e-15	HLA DR on CD14+ CD16+ monocyte	MFI	Monocyte	57	7.0925	6.5836e-13	Prostate
ATF6B	6	32083045	32096017	44	7.795	3.2196e-15	HLA DR on myeloid DC	MFI	cDC	57	7.0925	6.5836e-13	Prostate
ATF6B	6	32083045	32096017	44	7.7846	3.4972e-15	HLA DR on plasmacytoid DC	MFI	cDC	57	7.0925	6.5836e-13	Prostate
ATF6B	6	32083045	32096017	44	4.6212	1.9075e-06	CD8 on naive CD8br	MFI	Maturation stages of T cell	57	7.0925	6.5836e-13	Prostate
ATF6B	6	32083045	32096017	44	5.0429	2.2925e-07	CD4 on CD39+ activated Treg	MFI	Treg	57	7.0925	6.5836e-13	Prostate
ATP6V1G2	6	31512228	31514625	14	7.891	1.4988e-15	HLA DR on CD33br HLA DR+ CD14-	MFI	Myeloid cell	14	5.8578	2.3449e-09	Prostate
ATP6V1G2	6	31512228	31514625	14	4.7764	8.9244e-07	CD8 on CM CD8br	MFI	Maturation stages of T cell	14	5.8578	2.3449e-09	Prostate
ATP6V1G2	6	31512228	31514625	14	7.9223	1.1657e-15	HLA DR on plasmacytoid DC	MFI	cDC	14	5.8578	2.3449e-09	Prostate
ATP6V1G2	6	31512228	31514625	14	5.9655	1.2191e-09	HLA DR on HSC	MFI	Myeloid cell	14	5.8578	2.3449e-09	Prostate
ATP6V1G2	6	31512228	31514625	14	7.0934	6.5448e-13	HLA DR on CD33- HLA DR+	MFI	Myeloid cell	14	5.8578	2.3449e-09	Prostate
ATP6V1G2	6	31512228	31514625	14	6.2033	2.7649e-10	HLA DR on CD14+ CD16- monocyte	MFI	Monocyte	14	5.8578	2.3449e-09	Prostate
ATP6V1G2	6	31512228	31514625	14	6.1094	5e-10	HLA DR on CD14- CD16-	MFI	Monocyte	14	5.8578	2.3449e-09	Prostate
ATP6V1G2	6	31512228	31514625	14	5.5829	1.1827e-08	HLA DR on CD14- CD16+ monocyte	MFI	Monocyte	14	5.8578	2.3449e-09	Prostate
ATP6V1G2	6	31512228	31514625	14	7.8865	1.5543e-15	HLA DR on myeloid DC	MFI	cDC	14	5.8578	2.3449e-09	Prostate
ATP6V1G2	6	31512228	31514625	14	5.4823	2.0987e-08	HLA DR on CD33br HLA DR+ CD14dim	MFI	Myeloid cell	14	5.8578	2.3449e-09	Prostate
ATP6V1G2	6	31512228	31514625	14	6.1818	3.1685e-10	HLA DR on monocyte	MFI	Monocyte	14	5.8578	2.3449e-09	Prostate
ATP6V1G2	6	31512228	31514625	14	6.0168	8.8974e-10	HLA DR on CD14+ monocyte	MFI	Monocyte	14	5.8578	2.3449e-09	Prostate
ATP6V1G2	6	31512228	31514625	14	6.7396	7.9404e-12	HLA DR on CD14+ CD16+ monocyte	MFI	Monocyte	14	5.8578	2.3449e-09	Prostate
ATP6V1G2	6	31512228	31514625	14	6.1094	5e-10	HLA DR on DC	MFI	cDC	14	5.8578	2.3449e-09	Prostate
BAG6	6	31606805	31620953	57	7.7059	6.4948e-15	HLA DR on CD14+ CD16+ monocyte	MFI	Monocyte	76	6.1094	5e-10	Prostate
BAG6	6	31606805	31620953	57	4.8151	7.3581e-07	IgD on IgD+ CD24+	MFI	B cell	76	6.1094	5e-10	Prostate
BAG6	6	31606805	31620953	57	4.9102	4.5496e-07	HLA DR on HLA DR+ NK	MFI	TBNK	76	6.1094	5e-10	Prostate
BAG6	6	31606805	31620953	57	7.1452	4.4936e-13	HLA DR on CD14- CD16+ monocyte	MFI	Monocyte	76	6.1094	5e-10	Prostate
BAG6	6	31606805	31620953	57	5.3472	4.4656e-08	Mo MDSC AC	Absolute count	Myeloid cell	76	6.1094	5e-10	Prostate
BAG6	6	31606805	31620953	57	6.5296	3.2983e-11	HLA DR on B cell	MFI	TBNK	76	6.1094	5e-10	Prostate
BAG6	6	31606805	31620953	57	7.576	1.7819e-14	HLA DR on CD14+ CD16- monocyte	MFI	Monocyte	76	6.1094	5e-10	Prostate
BAG6	6	31606805	31620953	57	5.1854	1.0779e-07	HLA DR on HSC	MFI	Myeloid cell	76	6.1094	5e-10	Prostate
BAG6	6	31606805	31620953	59	7.5748	1.7986e-14	HLA DR on plasmacytoid DC	MFI	cDC	76	6.1094	5e-10	Prostate
BAG6	6	31606805	31620953	57	7.1238	5.2491e-13	HLA DR on CD14+ monocyte	MFI	Monocyte	76	6.1094	5e-10	Prostate
BAG6	6	31606805	31620953	57	8.0766	3.3307e-16	HLA DR on CD14- CD16-	MFI	Monocyte	76	6.1094	5e-10	Prostate
BAG6	6	31606805	31620953	57	5.8346	2.6957e-09	HLA DR on CD33dim HLA DR+ CD11b-	MFI	Myeloid cell	76	6.1094	5e-10	Prostate
BAG6	6	31606805	31620953	57	7.1597	4.0412e-13	HLA DR on CD33br HLA DR+ CD14-	MFI	Myeloid cell	76	6.1094	5e-10	Prostate
BAG6	6	31606805	31620953	59	4.6023	2.0896e-06	CD8 on CM CD8br	MFI	Maturation stages of T cell	76	6.1094	5e-10	Prostate
BAG6	6	31606805	31620953	57	5.1196	1.5309e-07	HLA DR on CD33br HLA DR+ CD14dim	MFI	Myeloid cell	76	6.1094	5e-10	Prostate
BAG6	6	31606805	31620953	57	6.9626	1.6702e-12	HLA DR on CD33- HLA DR+	MFI	Myeloid cell	76	6.1094	5e-10	Prostate
BAG6	6	31606805	31620953	59	7.6169	1.299e-14	HLA DR on DC	MFI	cDC	76	6.1094	5e-10	Prostate
BAG6	6	31606805	31620953	57	7.5016	3.153e-14	HLA DR on monocyte	MFI	Monocyte	76	6.1094	5e-10	Prostate
BAG6	6	31606805	31620953	57	6.0296	8.2174e-10	HLA DR on CD33dim HLA DR+ CD11b+	MFI	Myeloid cell	76	6.1094	5e-10	Prostate
BAG6	6	31606805	31620953	57	4.6997	1.3025e-06	IgD on unsw mem	MFI	B cell	76	6.1094	5e-10	Prostate
BAG6	6	31606805	31620953	59	7.6099	1.3711e-14	HLA DR on myeloid DC	MFI	cDC	76	6.1094	5e-10	Prostate
BIK	22	43506754	43525718	71	5.6249	9.2823e-09	BAFF-R on IgD+ CD38- naive	MFI	B cell	100	7.3536	9.6478e-14	Prostate
BIK	22	43506754	43525718	72	5.9165	1.6448e-09	BAFF-R on IgD- CD24-	MFI	B cell	100	7.3536	9.6478e-14	Prostate
BIK	22	43506754	43525718	72	6.4934	4.1971e-11	BAFF-R on IgD+ CD38br	MFI	B cell	100	7.3536	9.6478e-14	Prostate
BIK	22	43506754	43525718	72	6.3843	8.6079e-11	BAFF-R on IgD- CD38dim	MFI	B cell	100	7.3536	9.6478e-14	Prostate
BIK	22	43506754	43525718	72	6.4543	5.4369e-11	BAFF-R on IgD+ CD38-	MFI	B cell	100	7.3536	9.6478e-14	Prostate
BIK	22	43506754	43525718	72	6.7149	9.4087e-12	BAFF-R on CD24+ CD27+	MFI	B cell	100	7.3536	9.6478e-14	Prostate
BIK	22	43506754	43525718	72	6.6853	1.152e-11	BAFF-R on IgD+ CD24+	MFI	B cell	100	7.3536	9.6478e-14	Prostate
BIK	22	43506754	43525718	72	6.6306	1.6716e-11	BAFF-R on IgD- CD38-	MFI	B cell	100	7.3536	9.6478e-14	Prostate
BIK	22	43506754	43525718	72	6.4857	4.4164e-11	BAFF-R on sw mem	MFI	B cell	100	7.3536	9.6478e-14	Prostate
BIK	22	43506754	43525718	72	6.3413	1.139e-10	BAFF-R on IgD+ CD38dim	MFI	B cell	100	7.3536	9.6478e-14	Prostate
BIK	22	43506754	43525718	72	6.2296	2.3385e-10	BAFF-R on IgD+	MFI	B cell	100	7.3536	9.6478e-14	Prostate
BIK	22	43506754	43525718	72	6.7446	7.6748e-12	BAFF-R on memory B cell	MFI	B cell	100	7.3536	9.6478e-14	Prostate
BIK	22	43506754	43525718	72	6.5752	2.4286e-11	BAFF-R on unsw mem	MFI	B cell	100	7.3536	9.6478e-14	Prostate
BIK	22	43506754	43525718	71	5.8205	2.9345e-09	BAFF-R on IgD+ CD38- unsw mem	MFI	B cell	100	7.3536	9.6478e-14	Prostate
BIK	22	43506754	43525718	72	6.1172	4.7623e-10	BAFF-R on naive-mature B cell	MFI	B cell	100	7.3536	9.6478e-14	Prostate
BIK	22	43506754	43525718	72	6.0744	6.2219e-10	BAFF-R on IgD+ CD24-	MFI	B cell	100	7.3536	9.6478e-14	Prostate
BIK	22	43506754	43525718	72	6.3282	1.2405e-10	BAFF-R on B cell	MFI	B cell	100	7.3536	9.6478e-14	Prostate
BIK	22	43506754	43525718	72	5.9862	1.0737e-09	BAFF-R on transitional	MFI	B cell	100	7.3536	9.6478e-14	Prostate
BIK	22	43506754	43525718	72	5.7569	4.2838e-09	BAFF-R on IgD- CD27-	MFI	B cell	100	7.3536	9.6478e-14	Prostate
C6orf10	6	32260475	32339705	749	5.5834	1.1796e-08	HLA DR++ monocyte %monocyte	Relative count	TBNK	958	7.0333	1.0088e-12	Prostate
C6orf10	6	32260475	32339705	749	4.8345	6.6728e-07	HLA DR++ monocyte %leukocyte	Relative count	TBNK	958	7.0333	1.0088e-12	Prostate
C6orf10	6	32260475	32339705	751	4.9513	3.6867e-07	HLA DR on CD33br HLA DR+ CD14dim	MFI	Myeloid cell	958	7.0333	1.0088e-12	Prostate
C6orf10	6	32260475	32339705	749	5.0607	2.0888e-07	HLA DR++ monocyte AC	Absolute count	TBNK	958	7.0333	1.0088e-12	Prostate
C6orf10	6	32260475	32339705	750	8.1672	1.5788e-16	HLA DR on DC	MFI	cDC	958	7.0333	1.0088e-12	Prostate
C6orf10	6	32260475	32339705	751	5.0967	1.728e-07	Mo MDSC AC	Absolute count	Myeloid cell	958	7.0333	1.0088e-12	Prostate
C6orf10	6	32260475	32339705	750	5.9875	1.0657e-09	CD8 on CD28+ CD45RA+ CD8br	MFI	Treg	958	7.0333	1.0088e-12	Prostate
C6orf10	6	32260475	32339705	749	6.8061	5.0145e-12	HLA DR on CD14- CD16+ monocyte	MFI	Monocyte	958	7.0333	1.0088e-12	Prostate
C6orf10	6	32260475	32339705	750	6.8982	2.6341e-12	HLA DR on myeloid DC	MFI	cDC	958	7.0333	1.0088e-12	Prostate
C6orf10	6	32260475	32339705	749	4.8639	5.754e-07	IgD on unsw mem	MFI	B cell	958	7.0333	1.0088e-12	Prostate
C6orf10	6	32260475	32339705	749	7.2926	1.5207e-13	HLA DR on monocyte	MFI	Monocyte	958	7.0333	1.0088e-12	Prostate
C6orf10	6	32260475	32339705	749	7.7796	3.6364e-15	HLA DR on CD14+ monocyte	MFI	Monocyte	958	7.0333	1.0088e-12	Prostate
C6orf10	6	32260475	32339705	749	7.5549	2.0963e-14	HLA DR on CD14- CD16-	MFI	Monocyte	958	7.0333	1.0088e-12	Prostate
C6orf10	6	32260475	32339705	749	5.0292	2.4629e-07	IgD on IgD+ CD24+	MFI	B cell	958	7.0333	1.0088e-12	Prostate
C6orf10	6	32260475	32339705	751	5.1498	1.3039e-07	HLA DR on CD33dim HLA DR+ CD11b-	MFI	Myeloid cell	958	7.0333	1.0088e-12	Prostate
C6orf10	6	32260475	32339705	751	7.1528	4.2521e-13	HLA DR on CD33br HLA DR+ CD14-	MFI	Myeloid cell	958	7.0333	1.0088e-12	Prostate
C6orf10	6	32260475	32339705	750	5.4165	3.0394e-08	CD4 on CD39+ activated Treg	MFI	Treg	958	7.0333	1.0088e-12	Prostate
C6orf10	6	32260475	32339705	749	7.1938	3.1516e-13	HLA DR on CD14+ CD16+ monocyte	MFI	Monocyte	958	7.0333	1.0088e-12	Prostate
C6orf10	6	32260475	32339705	749	8.1645	1.6138e-16	HLA DR on CD14+ CD16- monocyte	MFI	Monocyte	958	7.0333	1.0088e-12	Prostate
C6orf10	6	32260475	32339705	750	8.8839	3.2281e-19	HLA DR on plasmacytoid DC	MFI	cDC	958	7.0333	1.0088e-12	Prostate
C6orf10	6	32260475	32339705	751	6.1127	4.8988e-10	HLA DR on B cell	MFI	TBNK	958	7.0333	1.0088e-12	Prostate
C6orf10	6	32260475	32339705	751	8.4967	9.7494e-18	HLA DR on HSC	MFI	Myeloid cell	958	7.0333	1.0088e-12	Prostate
C6orf10	6	32260475	32339705	751	5.5963	1.0946e-08	HLA DR on CD33dim HLA DR+ CD11b+	MFI	Myeloid cell	958	7.0333	1.0088e-12	Prostate
C6orf10	6	32260475	32339705	751	7.551	2.1599e-14	HLA DR on CD33- HLA DR+	MFI	Myeloid cell	958	7.0333	1.0088e-12	Prostate
C6orf10	6	32260475	32339705	751	5.0619	2.076e-07	HLA DR on HLA DR+ NK	MFI	TBNK	958	7.0333	1.0088e-12	Prostate
C6orf15	6	31079000	31080332	20	4.5962	2.1517e-06	CD4 on activated Treg	MFI	Treg	21	7.7394	4.996e-15	Prostate
C6orf15	6	31079000	31080332	20	4.6719	1.4922e-06	CD8 on CD28+ CD45RA- CD8br	MFI	Treg	21	7.7394	4.996e-15	Prostate
C6orf15	6	31079000	31080332	20	4.6284	1.8422e-06	CD8 on CD39+ CD8br	MFI	Treg	21	7.7394	4.996e-15	Prostate
C6orf15	6	31079000	31080332	20	4.752	1.0072e-06	IgD on unsw mem	MFI	B cell	21	7.7394	4.996e-15	Prostate
C6orf15	6	31079000	31080332	20	4.7879	8.4272e-07	CD4 on HLA DR+ CD4+	MFI	TBNK	21	7.7394	4.996e-15	Prostate
C6orf15	6	31079000	31080332	20	5.573	1.2516e-08	CD8 on naive CD8br	MFI	Maturation stages of T cell	21	7.7394	4.996e-15	Prostate
C6orf15	6	31079000	31080332	20	5.7851	3.6242e-09	CD4 on CD39+ secreting Treg	MFI	Treg	21	7.7394	4.996e-15	Prostate
C6orf15	6	31079000	31080332	20	5.8718	2.1558e-09	CD8 on CM CD8br	MFI	Maturation stages of T cell	21	7.7394	4.996e-15	Prostate
C6orf15	6	31079000	31080332	20	4.6374	1.764e-06	CD4 on CD39+ CD4+	MFI	Treg	21	7.7394	4.996e-15	Prostate
C6orf15	6	31079000	31080332	20	6.1313	4.359e-10	CD8 on CD8br	MFI	TBNK	21	7.7394	4.996e-15	Prostate
C6orf15	6	31079000	31080332	20	5.3087	5.5208e-08	CD4 on CD39+ activated Treg	MFI	Treg	21	7.7394	4.996e-15	Prostate
C6orf15	6	31079000	31080332	20	5.921	1.5998e-09	CD8 on CD28+ CD45RA+ CD8br	MFI	Treg	21	7.7394	4.996e-15	Prostate
C6orf25	6	31691121	31694487	8	7.8821	1.6098e-15	HLA DR on CD14+ CD16+ monocyte	MFI	Monocyte	11	6.8663	3.2946e-12	Prostate
C6orf25	6	31691121	31694487	8	6.9147	2.3438e-12	HLA DR on CD14- CD16-	MFI	Monocyte	11	6.8663	3.2946e-12	Prostate
C6orf25	6	31691121	31694487	8	5.8186	2.9665e-09	HLA DR on DC	MFI	cDC	11	6.8663	3.2946e-12	Prostate
C6orf25	6	31691121	31694487	8	6.1132	4.8827e-10	HLA DR on monocyte	MFI	Monocyte	11	6.8663	3.2946e-12	Prostate
C6orf25	6	31691121	31694487	8	4.8836	5.2089e-07	HLA DR on myeloid DC	MFI	cDC	11	6.8663	3.2946e-12	Prostate
C6orf25	6	31691121	31694487	8	5.5443	1.4757e-08	HLA DR on CD33dim HLA DR+ CD11b-	MFI	Myeloid cell	11	6.8663	3.2946e-12	Prostate
C6orf25	6	31691121	31694487	8	5.9681	1.1998e-09	HLA DR on CD33- HLA DR+	MFI	Myeloid cell	11	6.8663	3.2946e-12	Prostate
C6orf25	6	31691121	31694487	8	5.0381	2.351e-07	HLA DR on CD33br HLA DR+ CD14-	MFI	Myeloid cell	11	6.8663	3.2946e-12	Prostate
C6orf25	6	31691121	31694487	8	6.0759	6.1641e-10	HLA DR on CD14+ monocyte	MFI	Monocyte	11	6.8663	3.2946e-12	Prostate
C6orf25	6	31691121	31694487	8	5.3059	5.6046e-08	HLA DR on B cell	MFI	TBNK	11	6.8663	3.2946e-12	Prostate
C6orf25	6	31691121	31694487	8	7.1233	5.2669e-13	HLA DR on plasmacytoid DC	MFI	cDC	11	6.8663	3.2946e-12	Prostate
C6orf25	6	31691121	31694487	8	5.5631	1.3252e-08	HLA DR on CD33dim HLA DR+ CD11b+	MFI	Myeloid cell	11	6.8663	3.2946e-12	Prostate
C6orf25	6	31691121	31694487	8	6.2507	2.0428e-10	HLA DR on CD14+ CD16- monocyte	MFI	Monocyte	11	6.8663	3.2946e-12	Prostate
C6orf25	6	31691121	31694487	8	4.9368	3.9708e-07	Mo MDSC AC	Absolute count	Myeloid cell	11	6.8663	3.2946e-12	Prostate
C6orf25	6	31691121	31694487	8	6.5321	3.2425e-11	HLA DR on CD14- CD16+ monocyte	MFI	Monocyte	11	6.8663	3.2946e-12	Prostate
C6orf48	6	31802693	31807541	21	7.393	7.1776e-14	HLA DR on monocyte	MFI	Monocyte	33	7.5212	2.7145e-14	Prostate
C6orf48	6	31802693	31807541	21	6.0962	5.43e-10	HLA DR on CD14+ CD16+ monocyte	MFI	Monocyte	33	7.5212	2.7145e-14	Prostate
C6orf48	6	31802693	31807541	21	6.8957	2.6799e-12	HLA DR on CD14- CD16-	MFI	Monocyte	33	7.5212	2.7145e-14	Prostate
C6orf48	6	31802693	31807541	21	4.9117	4.5155e-07	CD20 on IgD- CD38dim	MFI	B cell	33	7.5212	2.7145e-14	Prostate
C6orf48	6	31802693	31807541	21	4.6309	1.8205e-06	CD8 on CM CD8br	MFI	Maturation stages of T cell	33	7.5212	2.7145e-14	Prostate
C6orf48	6	31802693	31807541	21	4.8891	5.0651e-07	HLA DR on CD14- CD16+ monocyte	MFI	Monocyte	33	7.5212	2.7145e-14	Prostate
C6orf48	6	31802693	31807541	21	7.0986	6.3022e-13	HLA DR on CD14+ CD16- monocyte	MFI	Monocyte	33	7.5212	2.7145e-14	Prostate
C6orf48	6	31802693	31807541	21	4.7296	1.1249e-06	CD20 on IgD- CD24-	MFI	B cell	33	7.5212	2.7145e-14	Prostate
C6orf48	6	31802693	31807541	21	5.3069	5.5765e-08	HLA DR on DC	MFI	cDC	33	7.5212	2.7145e-14	Prostate
C6orf48	6	31802693	31807541	21	5.9144	1.6652e-09	HLA DR on HSC	MFI	Myeloid cell	33	7.5212	2.7145e-14	Prostate
C6orf48	6	31802693	31807541	21	6.1432	4.0434e-10	HLA DR on plasmacytoid DC	MFI	cDC	33	7.5212	2.7145e-14	Prostate
C6orf48	6	31802693	31807541	21	6.3787	8.928e-11	HLA DR on B cell	MFI	TBNK	33	7.5212	2.7145e-14	Prostate
C6orf48	6	31802693	31807541	21	6.1094	5e-10	HLA DR on CD14+ monocyte	MFI	Monocyte	33	7.5212	2.7145e-14	Prostate
CFB	6	31913721	31919861	26	7.9223	1.1657e-15	HLA DR on DC	MFI	cDC	33	6.1954	2.9074e-10	Prostate
CFB	6	31913721	31919861	28	7.6699	8.6042e-15	HLA DR on CD14+ CD16- monocyte	MFI	Monocyte	33	6.1954	2.9074e-10	Prostate
CFB	6	31913721	31919861	26	7.3098	1.3378e-13	HLA DR on CD33- HLA DR+	MFI	Myeloid cell	33	6.1954	2.9074e-10	Prostate
CFB	6	31913721	31919861	26	4.7894	8.3657e-07	CD8 on EM CD8br	MFI	Maturation stages of T cell	33	6.1954	2.9074e-10	Prostate
CFB	6	31913721	31919861	26	7.1488	4.3754e-13	HLA DR on HLA DR+ NK	MFI	TBNK	33	6.1954	2.9074e-10	Prostate
CFB	6	31913721	31919861	26	5.1275	1.4677e-07	HLA DR on CD33br HLA DR+ CD14dim	MFI	Myeloid cell	33	6.1954	2.9074e-10	Prostate
CFB	6	31913721	31919861	28	7.8064	2.9421e-15	HLA DR on monocyte	MFI	Monocyte	33	6.1954	2.9074e-10	Prostate
CFB	6	31913721	31919861	26	7.6821	7.8271e-15	HLA DR on myeloid DC	MFI	cDC	33	6.1954	2.9074e-10	Prostate
CFB	6	31913721	31919861	26	6.3782	8.9585e-11	HLA DR on CD33dim HLA DR+ CD11b+	MFI	Myeloid cell	33	6.1954	2.9074e-10	Prostate
CFB	6	31913721	31919861	27	5.1011	1.6889e-07	HLA DR++ monocyte %monocyte	Relative count	TBNK	33	6.1954	2.9074e-10	Prostate
CFB	6	31913721	31919861	28	7.3937	7.1387e-14	HLA DR on CD14+ monocyte	MFI	Monocyte	33	6.1954	2.9074e-10	Prostate
CFB	6	31913721	31919861	28	6.1094	5e-10	HLA DR on CD14- CD16-	MFI	Monocyte	33	6.1954	2.9074e-10	Prostate
CFB	6	31913721	31919861	26	7.0823	7.0899e-13	HLA DR on CD33br HLA DR+ CD14-	MFI	Myeloid cell	33	6.1954	2.9074e-10	Prostate
CFB	6	31913721	31919861	28	7.956	8.8818e-16	HLA DR on CD14+ CD16+ monocyte	MFI	Monocyte	33	6.1954	2.9074e-10	Prostate
CFB	6	31913721	31919861	28	7.9414	9.992e-16	HLA DR on CD14- CD16+ monocyte	MFI	Monocyte	33	6.1954	2.9074e-10	Prostate
CFB	6	31913721	31919861	26	6.0785	6.0651e-10	HLA DR on CD33dim HLA DR+ CD11b-	MFI	Myeloid cell	33	6.1954	2.9074e-10	Prostate
CFB	6	31913721	31919861	26	7.7197	5.8287e-15	HLA DR on plasmacytoid DC	MFI	cDC	33	6.1954	2.9074e-10	Prostate
CFB	6	31913721	31919861	26	4.7882	8.4155e-07	HLA DR on HSC	MFI	Myeloid cell	33	6.1954	2.9074e-10	Prostate
CLIC1	6	31698358	31705095	15	7.2104	2.7894e-13	HLA DR on CD33dim HLA DR+ CD11b-	MFI	Myeloid cell	25	7.6018	1.4599e-14	Prostate
CLIC1	6	31698358	31705095	15	6.2553	1.9843e-10	HLA DR on CD33br HLA DR+ CD14dim	MFI	Myeloid cell	25	7.6018	1.4599e-14	Prostate
CLIC1	6	31698358	31705095	15	8.2095	1.1102e-16	HLA DR on CD33br HLA DR+ CD14-	MFI	Myeloid cell	25	7.6018	1.4599e-14	Prostate
CLIC1	6	31698358	31705095	15	7.9414	9.992e-16	HLA DR on plasmacytoid DC	MFI	cDC	25	7.6018	1.4599e-14	Prostate
CLIC1	6	31698358	31705095	15	8.0988	2.7756e-16	HLA DR on CD14- CD16-	MFI	Monocyte	25	7.6018	1.4599e-14	Prostate
CLIC1	6	31698358	31705095	15	7.3341	1.1158e-13	HLA DR on HSC	MFI	Myeloid cell	25	7.6018	1.4599e-14	Prostate
CLIC1	6	31698358	31705095	15	4.8767	5.3942e-07	CD8 on naive CD8br	MFI	Maturation stages of T cell	25	7.6018	1.4599e-14	Prostate
CLIC1	6	31698358	31705095	15	7.964	8.3267e-16	HLA DR on CD14+ CD16+ monocyte	MFI	Monocyte	25	7.6018	1.4599e-14	Prostate
CLIC1	6	31698358	31705095	15	7.5901	1.5987e-14	HLA DR on CD33- HLA DR+	MFI	Myeloid cell	25	7.6018	1.4599e-14	Prostate
CLIC1	6	31698358	31705095	15	7.1941	3.143e-13	HLA DR on CD33dim HLA DR+ CD11b+	MFI	Myeloid cell	25	7.6018	1.4599e-14	Prostate
CLIC1	6	31698358	31705095	15	4.6516	1.6467e-06	CD8 on CM CD8br	MFI	Maturation stages of T cell	25	7.6018	1.4599e-14	Prostate
CLIC1	6	31698358	31705095	15	8.027	4.996e-16	HLA DR on myeloid DC	MFI	cDC	25	7.6018	1.4599e-14	Prostate
CLIC1	6	31698358	31705095	15	6.1094	5e-10	HLA DR on DC	MFI	cDC	25	7.6018	1.4599e-14	Prostate
CLIC1	6	31698358	31705095	15	5.385	3.6221e-08	CD8 on CD28+ CD45RA+ CD8br	MFI	Treg	25	7.6018	1.4599e-14	Prostate
CLIC1	6	31698358	31705095	15	5.4485	2.5399e-08	HLA DR on HLA DR+ NK	MFI	TBNK	25	7.6018	1.4599e-14	Prostate
CLIC1	6	31698358	31705095	15	4.8711	5.5502e-07	CD8 on CD8br	MFI	TBNK	25	7.6018	1.4599e-14	Prostate
CLIC1	6	31698358	31705095	15	5.7529	4.3872e-09	IgD on unsw mem	MFI	B cell	25	7.6018	1.4599e-14	Prostate
CLIC1	6	31698358	31705095	15	7.964	8.3267e-16	HLA DR on CD14+ CD16- monocyte	MFI	Monocyte	25	7.6018	1.4599e-14	Prostate
CLIC1	6	31698358	31705095	15	4.5647	2.501e-06	CD127 on CD45RA+ CD4+	MFI	Treg	25	7.6018	1.4599e-14	Prostate
CLIC1	6	31698358	31705095	15	5.3428	4.5768e-08	HLA DR on B cell	MFI	TBNK	25	7.6018	1.4599e-14	Prostate
CLIC1	6	31698358	31705095	15	5.8599	2.3164e-09	IgD on IgD+ CD24+	MFI	B cell	25	7.6018	1.4599e-14	Prostate
CLIC1	6	31698358	31705095	15	7.8865	1.5543e-15	HLA DR on CD14+ monocyte	MFI	Monocyte	25	7.6018	1.4599e-14	Prostate
CLIC1	6	31698358	31705095	15	6.1094	5e-10	HLA DR on CD14- CD16+ monocyte	MFI	Monocyte	25	7.6018	1.4599e-14	Prostate
CLIC1	6	31698358	31705095	15	7.956	8.8818e-16	HLA DR on monocyte	MFI	Monocyte	25	7.6018	1.4599e-14	Prostate
CSNK2B	6	31632995	31637844	25	4.7152	1.2073e-06	HLA DR on HLA DR+ NK	MFI	TBNK	28	7.3836	7.7049e-14	Prostate
CSNK2B	6	31632995	31637844	25	6.0752	6.1925e-10	HLA DR on CD14+ monocyte	MFI	Monocyte	28	7.3836	7.7049e-14	Prostate
CSNK2B	6	31632995	31637844	25	6.7658	6.6308e-12	HLA DR on myeloid DC	MFI	cDC	28	7.3836	7.7049e-14	Prostate
CSNK2B	6	31632995	31637844	25	6.2657	1.8554e-10	HLA DR on CD14+ CD16- monocyte	MFI	Monocyte	28	7.3836	7.7049e-14	Prostate
CSNK2B	6	31632995	31637844	25	5.6095	1.0145e-08	HLA DR on CD33dim HLA DR+ CD11b-	MFI	Myeloid cell	28	7.3836	7.7049e-14	Prostate
CSNK2B	6	31632995	31637844	25	6.7717	6.3644e-12	HLA DR on CD14- CD16+ monocyte	MFI	Monocyte	28	7.3836	7.7049e-14	Prostate
CSNK2B	6	31632995	31637844	25	6.1447	4.007e-10	HLA DR on monocyte	MFI	Monocyte	28	7.3836	7.7049e-14	Prostate
CSNK2B	6	31632995	31637844	25	5.4277	2.8544e-08	HLA DR on CD33dim HLA DR+ CD11b+	MFI	Myeloid cell	28	7.3836	7.7049e-14	Prostate
CSNK2B	6	31632995	31637844	25	5.0053	2.7887e-07	HLA DR on B cell	MFI	TBNK	28	7.3836	7.7049e-14	Prostate
CSNK2B	6	31632995	31637844	25	7.7995	3.1086e-15	HLA DR on plasmacytoid DC	MFI	cDC	28	7.3836	7.7049e-14	Prostate
CSNK2B	6	31632995	31637844	25	6.2702	1.8027e-10	HLA DR on CD33- HLA DR+	MFI	Myeloid cell	28	7.3836	7.7049e-14	Prostate
CSNK2B	6	31632995	31637844	25	6.2973	1.5141e-10	HLA DR on CD33br HLA DR+ CD14-	MFI	Myeloid cell	28	7.3836	7.7049e-14	Prostate
CSNK2B	6	31632995	31637844	25	7.437	5.1514e-14	HLA DR on DC	MFI	cDC	28	7.3836	7.7049e-14	Prostate
CSNK2B	6	31632995	31637844	25	7.6169	1.299e-14	HLA DR on CD14+ CD16+ monocyte	MFI	Monocyte	28	7.3836	7.7049e-14	Prostate
CSNK2B	6	31632995	31637844	25	7.4189	5.9064e-14	HLA DR on CD14- CD16-	MFI	Monocyte	28	7.3836	7.7049e-14	Prostate
DDX39B	6	31497996	31510252	90	7.8821	1.6098e-15	HLA DR on plasmacytoid DC	MFI	cDC	103	6.3503	1.0747e-10	Prostate
DDX39B	6	31497996	31510252	90	5.8996	1.8221e-09	CD8 on CD28+ CD45RA+ CD8br	MFI	Treg	103	6.3503	1.0747e-10	Prostate
DDX39B	6	31497996	31510252	90	5.5345	1.561e-08	HLA DR on CD33br HLA DR+ CD14dim	MFI	Myeloid cell	103	6.3503	1.0747e-10	Prostate
DDX39B	6	31497996	31510252	90	5.4619	2.3556e-08	CD8 on CD8br	MFI	TBNK	103	6.3503	1.0747e-10	Prostate
DDX39B	6	31497996	31510252	90	7.6372	1.1102e-14	HLA DR on CD14- CD16-	MFI	Monocyte	103	6.3503	1.0747e-10	Prostate
DDX39B	6	31497996	31510252	90	7.9726	7.7716e-16	HLA DR on CD14+ CD16- monocyte	MFI	Monocyte	103	6.3503	1.0747e-10	Prostate
DDX39B	6	31497996	31510252	90	7.7972	3.1641e-15	HLA DR on CD14+ monocyte	MFI	Monocyte	103	6.3503	1.0747e-10	Prostate
DDX39B	6	31497996	31510252	90	5.5092	1.8028e-08	CD8 on CM CD8br	MFI	Maturation stages of T cell	103	6.3503	1.0747e-10	Prostate
DDX39B	6	31497996	31510252	90	6.1094	5e-10	HLA DR on DC	MFI	cDC	103	6.3503	1.0747e-10	Prostate
DDX39B	6	31497996	31510252	90	6.1094	5e-10	HLA DR on myeloid DC	MFI	cDC	103	6.3503	1.0747e-10	Prostate
DDX39B	6	31497996	31510252	90	4.7944	8.158e-07	CD8 on CD39+ CD8br	MFI	Treg	103	6.3503	1.0747e-10	Prostate
DDX39B	6	31497996	31510252	90	5.4336	2.7611e-08	CD8 on CD28+ CD45RA- CD8br	MFI	Treg	103	6.3503	1.0747e-10	Prostate
DDX39B	6	31497996	31510252	90	4.6745	1.4734e-06	CD8 on naive CD8br	MFI	Maturation stages of T cell	103	6.3503	1.0747e-10	Prostate
DDX39B	6	31497996	31510252	90	7.6115	1.3545e-14	HLA DR on monocyte	MFI	Monocyte	103	6.3503	1.0747e-10	Prostate
DDX39B	6	31497996	31510252	90	5.0996	1.7019e-07	HLA DR on CD33- HLA DR+	MFI	Myeloid cell	103	6.3503	1.0747e-10	Prostate
DDX39B	6	31497996	31510252	90	7.0539	8.6969e-13	HLA DR on HSC	MFI	Myeloid cell	103	6.3503	1.0747e-10	Prostate
DDX39B	6	31497996	31510252	90	7.7527	4.4964e-15	HLA DR on CD33br HLA DR+ CD14-	MFI	Myeloid cell	103	6.3503	1.0747e-10	Prostate
DDX39B	6	31497996	31510252	90	6.7651	6.6603e-12	HLA DR on CD14+ CD16+ monocyte	MFI	Monocyte	103	6.3503	1.0747e-10	Prostate
DPCR1	6	30908777	30921998	56	4.9317	4.0761e-07	HLA DR on CD14- CD16-	MFI	Monocyte	71	7.1533	4.2349e-13	Prostate
DPCR1	6	30908777	30921998	56	4.7018	1.2892e-06	HLA DR on CD14+ monocyte	MFI	Monocyte	71	7.1533	4.2349e-13	Prostate
DPCR1	6	30908777	30921998	56	5.5485	1.4404e-08	CD4 on CD39+ activated Treg	MFI	Treg	71	7.1533	4.2349e-13	Prostate
DPCR1	6	30908777	30921998	56	4.98	3.1793e-07	CD8 on naive CD8br	MFI	Maturation stages of T cell	71	7.1533	4.2349e-13	Prostate
DPCR1	6	30908777	30921998	56	5.6249	9.2789e-09	HLA DR on CD33br HLA DR+ CD14-	MFI	Myeloid cell	71	7.1533	4.2349e-13	Prostate
DPCR1	6	30908777	30921998	56	4.7381	1.0784e-06	SSC-A on CD4+	Morphological parameter	TBNK	71	7.1533	4.2349e-13	Prostate
DPCR1	6	30908777	30921998	56	4.925	4.2189e-07	HLA DR on CD14+ CD16- monocyte	MFI	Monocyte	71	7.1533	4.2349e-13	Prostate
DPCR1	6	30908777	30921998	56	4.9715	3.321e-07	HLA DR on myeloid DC	MFI	cDC	71	7.1533	4.2349e-13	Prostate
DPCR1	6	30908777	30921998	56	5.8846	1.9946e-09	CD8 on CD28+ CD45RA+ CD8br	MFI	Treg	71	7.1533	4.2349e-13	Prostate
DPCR1	6	30908777	30921998	56	4.8358	6.6302e-07	IgD on unsw mem	MFI	B cell	71	7.1533	4.2349e-13	Prostate
DPCR1	6	30908777	30921998	56	4.8892	5.0632e-07	CD8 on CD8br	MFI	TBNK	71	7.1533	4.2349e-13	Prostate
DXO	6	31937588	31940032	9	4.597	2.1429e-06	IgD on unsw mem	MFI	B cell	16	4.8775	5.3706e-07	Prostate
DXO	6	31937588	31940032	9	4.8965	4.8779e-07	Mo MDSC AC	Absolute count	Myeloid cell	16	4.8775	5.3706e-07	Prostate
DXO	6	31937588	31940032	9	6.0151	8.991e-10	HLA DR++ monocyte %monocyte	Relative count	TBNK	16	4.8775	5.3706e-07	Prostate
DXO	6	31937588	31940032	9	7.506	3.0476e-14	HLA DR on monocyte	MFI	Monocyte	16	4.8775	5.3706e-07	Prostate
DXO	6	31937588	31940032	9	4.6371	1.767e-06	CD8br AC	Absolute count	TBNK	16	4.8775	5.3706e-07	Prostate
DXO	6	31937588	31940032	9	4.8916	5.0002e-07	HLA DR on B cell	MFI	TBNK	16	4.8775	5.3706e-07	Prostate
DXO	6	31937588	31940032	9	4.9456	3.7948e-07	HLA DR on CD33dim HLA DR+ CD11b-	MFI	Myeloid cell	16	4.8775	5.3706e-07	Prostate
DXO	6	31937588	31940032	9	7.5629	1.9706e-14	HLA DR on CD14+ CD16+ monocyte	MFI	Monocyte	16	4.8775	5.3706e-07	Prostate
DXO	6	31937588	31940032	9	6.2692	1.815e-10	HLA DR on DC	MFI	cDC	16	4.8775	5.3706e-07	Prostate
DXO	6	31937588	31940032	9	5.799	3.3351e-09	HLA DR on CD33- HLA DR+	MFI	Myeloid cell	16	4.8775	5.3706e-07	Prostate
DXO	6	31937588	31940032	9	7.473	3.9191e-14	HLA DR on CD14+ monocyte	MFI	Monocyte	16	4.8775	5.3706e-07	Prostate
DXO	6	31937588	31940032	9	5.0251	2.5153e-07	HLA DR on CD33dim HLA DR+ CD11b+	MFI	Myeloid cell	16	4.8775	5.3706e-07	Prostate
DXO	6	31937588	31940032	9	5.6207	9.5066e-09	HLA DR on myeloid DC	MFI	cDC	16	4.8775	5.3706e-07	Prostate
DXO	6	31937588	31940032	9	7.1893	3.2574e-13	HLA DR on plasmacytoid DC	MFI	cDC	16	4.8775	5.3706e-07	Prostate
DXO	6	31937588	31940032	9	7.5593	2.0262e-14	HLA DR on CD14- CD16-	MFI	Monocyte	16	4.8775	5.3706e-07	Prostate
DXO	6	31937588	31940032	9	4.9097	4.5604e-07	HLA DR on CD33br HLA DR+ CD14dim	MFI	Myeloid cell	16	4.8775	5.3706e-07	Prostate
DXO	6	31937588	31940032	9	7.5013	3.1586e-14	HLA DR on CD14+ CD16- monocyte	MFI	Monocyte	16	4.8775	5.3706e-07	Prostate
DXO	6	31937588	31940032	9	5.7312	4.9856e-09	HLA DR on CD33br HLA DR+ CD14-	MFI	Myeloid cell	16	4.8775	5.3706e-07	Prostate
DXO	6	31937588	31940032	9	6.557	2.7453e-11	HLA DR on CD14- CD16+ monocyte	MFI	Monocyte	16	4.8775	5.3706e-07	Prostate
DXO	6	31937588	31940032	9	4.7076	1.2533e-06	HLA DR++ monocyte AC	Absolute count	TBNK	16	4.8775	5.3706e-07	Prostate
EHMT2	6	31847536	31865464	63	4.6976	1.3164e-06	HLA DR on B cell	MFI	TBNK	84	6.5229	3.4486e-11	Prostate
EHMT2	6	31847536	31865464	62	7.0312	1.0236e-12	HLA DR on CD33- HLA DR+	MFI	Myeloid cell	84	6.5229	3.4486e-11	Prostate
EHMT2	6	31847536	31865464	64	5.1664	1.1932e-07	CD8 on EM CD8br	MFI	Maturation stages of T cell	84	6.5229	3.4486e-11	Prostate
EHMT2	6	31847536	31865464	63	5.2911	6.0782e-08	IgD on unsw mem	MFI	B cell	84	6.5229	3.4486e-11	Prostate
EHMT2	6	31847536	31865464	64	7.3434	1.0408e-13	HLA DR on plasmacytoid DC	MFI	cDC	84	6.5229	3.4486e-11	Prostate
EHMT2	6	31847536	31865464	64	5.5731	1.251e-08	CD8 on naive CD8br	MFI	Maturation stages of T cell	84	6.5229	3.4486e-11	Prostate
EHMT2	6	31847536	31865464	60	4.831	6.7917e-07	IgD on IgD+ CD38- unsw mem	MFI	B cell	84	6.5229	3.4486e-11	Prostate
EHMT2	6	31847536	31865464	64	7.964	8.3267e-16	HLA DR on DC	MFI	cDC	84	6.5229	3.4486e-11	Prostate
EHMT2	6	31847536	31865464	64	5.0214	2.5651e-07	CD8 on CD8br	MFI	TBNK	84	6.5229	3.4486e-11	Prostate
EHMT2	6	31847536	31865464	62	6.8174	4.6347e-12	HLA DR on CD33br HLA DR+ CD14-	MFI	Myeloid cell	84	6.5229	3.4486e-11	Prostate
EHMT2	6	31847536	31865464	63	7.0458	9.2198e-13	HLA DR on CD14- CD16+ monocyte	MFI	Monocyte	84	6.5229	3.4486e-11	Prostate
EHMT2	6	31847536	31865464	63	7.6297	1.1768e-14	HLA DR on CD14+ CD16- monocyte	MFI	Monocyte	84	6.5229	3.4486e-11	Prostate
EHMT2	6	31847536	31865464	64	5.2562	7.352e-08	CD8 on CD28+ CD45RA+ CD8br	MFI	Treg	84	6.5229	3.4486e-11	Prostate
EHMT2	6	31847536	31865464	63	7.6137	1.3323e-14	HLA DR on CD14+ CD16+ monocyte	MFI	Monocyte	84	6.5229	3.4486e-11	Prostate
EHMT2	6	31847536	31865464	62	5.25	7.6035e-08	HLA DR on CD33dim HLA DR+ CD11b+	MFI	Myeloid cell	84	6.5229	3.4486e-11	Prostate
EHMT2	6	31847536	31865464	63	5.3225	5.1189e-08	IgD on IgD+ CD24+	MFI	B cell	84	6.5229	3.4486e-11	Prostate
EHMT2	6	31847536	31865464	64	4.9252	4.2141e-07	CD8 on TD CD8br	MFI	Maturation stages of T cell	84	6.5229	3.4486e-11	Prostate
EHMT2	6	31847536	31865464	64	5.9972	1.0036e-09	CD8 on CM CD8br	MFI	Maturation stages of T cell	84	6.5229	3.4486e-11	Prostate
EHMT2	6	31847536	31865464	62	5.2848	6.2918e-08	HLA DR on CD33dim HLA DR+ CD11b-	MFI	Myeloid cell	84	6.5229	3.4486e-11	Prostate
EHMT2	6	31847536	31865464	62	7.1859	3.3379e-13	HLA DR on HSC	MFI	Myeloid cell	84	6.5229	3.4486e-11	Prostate
EHMT2	6	31847536	31865464	63	5.1361	1.4026e-07	HLA DR++ monocyte %monocyte	Relative count	TBNK	84	6.5229	3.4486e-11	Prostate
EHMT2	6	31847536	31865464	62	5.0355	2.3832e-07	HLA DR on CD33br HLA DR+ CD14dim	MFI	Myeloid cell	84	6.5229	3.4486e-11	Prostate
EHMT2	6	31847536	31865464	64	7.5159	2.8255e-14	HLA DR on myeloid DC	MFI	cDC	84	6.5229	3.4486e-11	Prostate
EHMT2	6	31847536	31865464	63	6.1094	5e-10	HLA DR on CD14+ monocyte	MFI	Monocyte	84	6.5229	3.4486e-11	Prostate
EHMT2	6	31847536	31865464	63	7.4371	5.1459e-14	HLA DR on monocyte	MFI	Monocyte	84	6.5229	3.4486e-11	Prostate
EHMT2	6	31847536	31865464	63	7.5736	1.8152e-14	HLA DR on CD14- CD16-	MFI	Monocyte	84	6.5229	3.4486e-11	Prostate
FAM83F	22	40390953	40426043	112	5.6656	7.3265e-09	BAFF-R on CD24+ CD27+	MFI	B cell	153	7.2608	1.924e-13	Prostate
FAM83F	22	40390953	40426043	112	4.7788	8.8185e-07	BAFF-R on IgD+ CD38dim	MFI	B cell	153	7.2608	1.924e-13	Prostate
FAM83F	22	40390953	40426043	112	5.3766	3.7958e-08	BAFF-R on IgD- CD24-	MFI	B cell	153	7.2608	1.924e-13	Prostate
FAM83F	22	40390953	40426043	112	4.6226	1.8949e-06	BAFF-R on transitional	MFI	B cell	153	7.2608	1.924e-13	Prostate
FAM83F	22	40390953	40426043	112	5.5518	1.414e-08	BAFF-R on unsw mem	MFI	B cell	153	7.2608	1.924e-13	Prostate
FAM83F	22	40390953	40426043	112	5.3011	5.7562e-08	BAFF-R on IgD+ CD24+	MFI	B cell	153	7.2608	1.924e-13	Prostate
FAM83F	22	40390953	40426043	112	4.7606	9.6518e-07	BAFF-R on naive-mature B cell	MFI	B cell	153	7.2608	1.924e-13	Prostate
FAM83F	22	40390953	40426043	112	5.1171	1.5513e-07	BAFF-R on IgD- CD27-	MFI	B cell	153	7.2608	1.924e-13	Prostate
FAM83F	22	40390953	40426043	112	5.3904	3.5151e-08	BAFF-R on IgD- CD38dim	MFI	B cell	153	7.2608	1.924e-13	Prostate
FAM83F	22	40390953	40426043	112	5.7618	4.1606e-09	BAFF-R on sw mem	MFI	B cell	153	7.2608	1.924e-13	Prostate
FAM83F	22	40390953	40426043	112	5.3981	3.3679e-08	BAFF-R on memory B cell	MFI	B cell	153	7.2608	1.924e-13	Prostate
FAM83F	22	40390953	40426043	112	4.934	4.028e-07	BAFF-R on B cell	MFI	B cell	153	7.2608	1.924e-13	Prostate
FAM83F	22	40390953	40426043	112	4.8643	5.7444e-07	BAFF-R on IgD+	MFI	B cell	153	7.2608	1.924e-13	Prostate
FAM83F	22	40390953	40426043	112	4.9559	3.5994e-07	BAFF-R on IgD+ CD38-	MFI	B cell	153	7.2608	1.924e-13	Prostate
FAM83F	22	40390953	40426043	112	4.7756	8.9578e-07	BAFF-R on IgD+ CD24-	MFI	B cell	153	7.2608	1.924e-13	Prostate
FAM83F	22	40390953	40426043	112	5.7614	4.1704e-09	BAFF-R on IgD- CD38-	MFI	B cell	153	7.2608	1.924e-13	Prostate
FAM83F	22	40390953	40426043	112	4.9629	3.4723e-07	BAFF-R on IgD+ CD38br	MFI	B cell	153	7.2608	1.924e-13	Prostate
GNL1	6	30509154	30525371	47	4.9125	4.4953e-07	CD8br %leukocyte	Relative count	TBNK	60	5.9021	1.795e-09	Prostate
GNL1	6	30509154	30525371	47	5.7657	4.0655e-09	HLA DR on CD14- CD16-	MFI	Monocyte	60	5.9021	1.795e-09	Prostate
GNL1	6	30509154	30525371	47	5.0479	2.2335e-07	HLA DR on CD14- CD16+ monocyte	MFI	Monocyte	60	5.9021	1.795e-09	Prostate
GNL1	6	30509154	30525371	47	5.1892	1.0562e-07	HLA DR on CD14+ CD16+ monocyte	MFI	Monocyte	60	5.9021	1.795e-09	Prostate
GNL1	6	30509154	30525371	47	6.735	8.1965e-12	HLA DR on DC	MFI	cDC	60	5.9021	1.795e-09	Prostate
GNL1	6	30509154	30525371	47	5.4318	2.7892e-08	HLA DR on plasmacytoid DC	MFI	cDC	60	5.9021	1.795e-09	Prostate
GNL1	6	30509154	30525371	47	4.8387	6.5335e-07	HLA DR on CD14+ CD16- monocyte	MFI	Monocyte	60	5.9021	1.795e-09	Prostate
GNL1	6	30509154	30525371	47	5.3148	5.3389e-08	CD8br AC	Absolute count	TBNK	60	5.9021	1.795e-09	Prostate
GNL1	6	30509154	30525371	47	4.8473	6.259e-07	CD8br and CD8dim %leukocyte	Relative count	TBNK	60	5.9021	1.795e-09	Prostate
GNL1	6	30509154	30525371	47	4.8768	5.3911e-07	CD28- CD8br AC	Absolute count	Treg	60	5.9021	1.795e-09	Prostate
GNL1	6	30509154	30525371	47	4.8272	6.9236e-07	CD8br %T cell	Relative count	TBNK	60	5.9021	1.795e-09	Prostate
GNL1	6	30509154	30525371	46	5.8013	3.2904e-09	HLA DR on CD33br HLA DR+ CD14-	MFI	Myeloid cell	60	5.9021	1.795e-09	Prostate
GNL1	6	30509154	30525371	47	5.0112	2.7047e-07	CD127- CD8br %T cell	Relative count	Treg	60	5.9021	1.795e-09	Prostate
GNL1	6	30509154	30525371	47	4.7902	8.3295e-07	HLA DR on CD14+ monocyte	MFI	Monocyte	60	5.9021	1.795e-09	Prostate
GNL1	6	30509154	30525371	47	5.0783	1.9037e-07	CD127- CD8br AC	Absolute count	Treg	60	5.9021	1.795e-09	Prostate
GNL1	6	30509154	30525371	47	4.6969	1.321e-06	CD20 on IgD- CD38dim	MFI	B cell	60	5.9021	1.795e-09	Prostate
GNL1	6	30509154	30525371	46	4.773	9.0761e-07	HLA DR on HSC	MFI	Myeloid cell	60	5.9021	1.795e-09	Prostate
GNL1	6	30509154	30525371	47	7.1482	4.3976e-13	HLA DR on myeloid DC	MFI	cDC	60	5.9021	1.795e-09	Prostate
GNL1	6	30509154	30525371	47	4.9369	3.9688e-07	HLA DR on monocyte	MFI	Monocyte	60	5.9021	1.795e-09	Prostate
GPANK1	6	31629006	31634060	37	7.403	6.6558e-14	HLA DR on monocyte	MFI	Monocyte	39	7.6858	7.605e-15	Prostate
GPANK1	6	31629006	31634060	37	6.0787	6.0565e-10	HLA DR on CD33dim HLA DR+ CD11b-	MFI	Myeloid cell	39	7.6858	7.605e-15	Prostate
GPANK1	6	31629006	31634060	37	7.3912	7.2775e-14	HLA DR on CD14+ CD16- monocyte	MFI	Monocyte	39	7.6858	7.605e-15	Prostate
GPANK1	6	31629006	31634060	37	7.4473	4.7629e-14	HLA DR on CD14- CD16+ monocyte	MFI	Monocyte	39	7.6858	7.605e-15	Prostate
GPANK1	6	31629006	31634060	37	4.6777	1.4503e-06	HLA DR on CD33br HLA DR+ CD14dim	MFI	Myeloid cell	39	7.6858	7.605e-15	Prostate
GPANK1	6	31629006	31634060	37	5.0836	1.8515e-07	Mo MDSC AC	Absolute count	Myeloid cell	39	7.6858	7.605e-15	Prostate
GPANK1	6	31629006	31634060	37	6.139	4.1521e-10	HLA DR on CD33- HLA DR+	MFI	Myeloid cell	39	7.6858	7.605e-15	Prostate
GPANK1	6	31629006	31634060	37	6.3565	1.0322e-10	HLA DR on CD33br HLA DR+ CD14-	MFI	Myeloid cell	39	7.6858	7.605e-15	Prostate
GPANK1	6	31629006	31634060	37	6.8736	3.131e-12	HLA DR on myeloid DC	MFI	cDC	39	7.6858	7.605e-15	Prostate
GPANK1	6	31629006	31634060	37	6.0421	7.6037e-10	HLA DR on CD33dim HLA DR+ CD11b+	MFI	Myeloid cell	39	7.6858	7.605e-15	Prostate
GPANK1	6	31629006	31634060	37	5.7909	3.5002e-09	HLA DR on B cell	MFI	TBNK	39	7.6858	7.605e-15	Prostate
GPANK1	6	31629006	31634060	37	7.4918	3.3973e-14	HLA DR on plasmacytoid DC	MFI	cDC	39	7.6858	7.605e-15	Prostate
GPANK1	6	31629006	31634060	37	7.075	7.4701e-13	HLA DR on DC	MFI	cDC	39	7.6858	7.605e-15	Prostate
GPANK1	6	31629006	31634060	37	6.1094	5e-10	HLA DR on CD14+ CD16+ monocyte	MFI	Monocyte	39	7.6858	7.605e-15	Prostate
GPANK1	6	31629006	31634060	37	7.2431	2.1921e-13	HLA DR on CD14+ monocyte	MFI	Monocyte	39	7.6858	7.605e-15	Prostate
GPANK1	6	31629006	31634060	37	4.8583	5.9199e-07	HLA DR on HLA DR+ NK	MFI	TBNK	39	7.6858	7.605e-15	Prostate
GPANK1	6	31629006	31634060	37	6.1094	5e-10	HLA DR on CD14- CD16-	MFI	Monocyte	39	7.6858	7.605e-15	Prostate
HLA-A	6	29910247	29913661	99	5.1447	1.3399e-07	HLA DR on plasmacytoid DC	MFI	cDC	206	7.548	2.2093e-14	Prostate
HLA-A	6	29910247	29913661	99	5.8376	2.6486e-09	CD8 on CD28+ CD45RA- CD8br	MFI	Treg	206	7.548	2.2093e-14	Prostate
HLA-A	6	29910247	29913661	99	5.1936	1.0314e-07	CD8 on naive CD8br	MFI	Maturation stages of T cell	206	7.548	2.2093e-14	Prostate
HLA-A	6	29910247	29913661	99	5.0763	1.9246e-07	CD8 on CD39+ CD8br	MFI	Treg	206	7.548	2.2093e-14	Prostate
HLA-A	6	29910247	29913661	99	6.6051	1.9865e-11	CD8 on CM CD8br	MFI	Maturation stages of T cell	206	7.548	2.2093e-14	Prostate
HLA-A	6	29910247	29913661	99	7.6867	7.5495e-15	CD8 on TD CD8br	MFI	Maturation stages of T cell	206	7.548	2.2093e-14	Prostate
HLA-A	6	29910247	29913661	99	5.2281	8.5643e-08	HLA DR on DC	MFI	cDC	206	7.548	2.2093e-14	Prostate
HLA-A	6	29910247	29913661	99	5.2059	9.6552e-08	HLA DR on myeloid DC	MFI	cDC	206	7.548	2.2093e-14	Prostate
HLA-A	6	29910247	29913661	99	5.3945	3.436e-08	CD8 on CD28+ CD45RA+ CD8br	MFI	Treg	206	7.548	2.2093e-14	Prostate
HLA-A	6	29910247	29913661	99	5.4663	2.2981e-08	CD8 on CD28- CD8br	MFI	Treg	206	7.548	2.2093e-14	Prostate
HLA-A	6	29910247	29913661	99	7.5818	1.7042e-14	CD8 on EM CD8br	MFI	Maturation stages of T cell	206	7.548	2.2093e-14	Prostate
HLA-B	6	31321649	31324989	94	5.8758	2.1045e-09	HLA DR on myeloid DC	MFI	cDC	192	6.1094	5e-10	Prostate
HLA-B	6	31321649	31324989	94	5.7516	4.4189e-09	CD8 on CD28+ CD45RA+ CD8br	MFI	Treg	192	6.1094	5e-10	Prostate
HLA-B	6	31321649	31324989	94	6.7313	8.4073e-12	HLA DR on DC	MFI	cDC	192	6.1094	5e-10	Prostate
HLA-B	6	31321649	31324989	94	6.3297	1.2282e-10	CD4 on CD39+ activated Treg	MFI	Treg	192	6.1094	5e-10	Prostate
HLA-B	6	31321649	31324989	94	5.7505	4.4496e-09	CD8 on CD8br	MFI	TBNK	192	6.1094	5e-10	Prostate
HLA-B	6	31321649	31324989	94	5.6145	9.8547e-09	CD4 on CD39+ secreting Treg	MFI	Treg	192	6.1094	5e-10	Prostate
HLA-B	6	31321649	31324989	94	5.4375	2.7022e-08	CD4 on activated Treg	MFI	Treg	192	6.1094	5e-10	Prostate
HLA-B	6	31321649	31324989	94	6.8259	4.3675e-12	CD8 on naive CD8br	MFI	Maturation stages of T cell	192	6.1094	5e-10	Prostate
HLA-B	6	31321649	31324989	94	4.6839	1.4077e-06	CD4 on activated & secreting Treg	MFI	Treg	192	6.1094	5e-10	Prostate
HLA-B	6	31321649	31324989	94	6.1094	5e-10	CD8 on CM CD8br	MFI	Maturation stages of T cell	192	6.1094	5e-10	Prostate
HLA-B	6	31321649	31324989	94	4.8532	6.0748e-07	CD45RA- CD28- CD8br %CD8br	Relative count	Treg	192	6.1094	5e-10	Prostate
HLA-B	6	31321649	31324989	94	4.5913	2.2029e-06	CD8 on TD CD8br	MFI	Maturation stages of T cell	192	6.1094	5e-10	Prostate
HLA-B	6	31321649	31324989	94	5.7719	3.9194e-09	CD28+ CD45RA- CD8br %CD8br	Relative count	Treg	192	6.1094	5e-10	Prostate
HLA-B	6	31321649	31324989	94	5.2832	6.3484e-08	HLA DR on CD33br HLA DR+ CD14-	MFI	Myeloid cell	192	6.1094	5e-10	Prostate
HLA-B	6	31321649	31324989	94	5.1911	1.0456e-07	CD8 on EM CD8br	MFI	Maturation stages of T cell	192	6.1094	5e-10	Prostate
HLA-B	6	31321649	31324989	92	4.7473	1.0306e-06	HVEM on EM CD8br	MFI	Maturation stages of T cell	192	6.1094	5e-10	Prostate
HLA-B	6	31321649	31324989	92	4.9576	3.5687e-07	HVEM on naive CD8br	MFI	Maturation stages of T cell	192	6.1094	5e-10	Prostate
HLA-B	6	31321649	31324989	94	6.3437	1.1215e-10	HLA DR on CD14- CD16-	MFI	Monocyte	192	6.1094	5e-10	Prostate
HLA-B	6	31321649	31324989	94	4.8195	7.1942e-07	CD4 on CD39+ CD4+	MFI	Treg	192	6.1094	5e-10	Prostate
HLA-B	6	31321649	31324989	94	6.4199	6.8192e-11	HLA DR on plasmacytoid DC	MFI	cDC	192	6.1094	5e-10	Prostate
HLA-C	6	31236526	31239913	127	5.1528	1.2828e-07	TCRgd AC	Absolute count	TBNK	218	4.6861	1.3925e-06	Prostate
HLA-C	6	31236526	31239913	127	6.1434	4.039e-10	CD8 on CD8br	MFI	TBNK	218	4.6861	1.3925e-06	Prostate
HLA-C	6	31236526	31239913	127	7.3599	9.2037e-14	HLA DR on CD14- CD16-	MFI	Monocyte	218	4.6861	1.3925e-06	Prostate
HLA-C	6	31236526	31239913	127	5.6987	6.0377e-09	CD8 on CD28+ CD45RA+ CD8br	MFI	Treg	218	4.6861	1.3925e-06	Prostate
HLA-C	6	31236526	31239913	127	4.6885	1.3764e-06	CD4 on CD39+ CD4+	MFI	Treg	218	4.6861	1.3925e-06	Prostate
HLA-C	6	31236526	31239913	127	5.0834	1.854e-07	CD4 on CD39+ secreting Treg	MFI	Treg	218	4.6861	1.3925e-06	Prostate
HLA-C	6	31236526	31239913	127	5.9237	1.574e-09	HLA DR on CD14+ CD16- monocyte	MFI	Monocyte	218	4.6861	1.3925e-06	Prostate
HLA-C	6	31236526	31239913	127	4.9373	3.9614e-07	HLA DR on CD14+ CD16+ monocyte	MFI	Monocyte	218	4.6861	1.3925e-06	Prostate
HLA-C	6	31236526	31239913	127	6.3735	9.236e-11	HLA DR on myeloid DC	MFI	cDC	218	4.6861	1.3925e-06	Prostate
HLA-C	6	31236526	31239913	127	7.4776	3.7859e-14	HLA DR on DC	MFI	cDC	218	4.6861	1.3925e-06	Prostate
HLA-C	6	31236526	31239913	127	5.5794	1.207e-08	HLA DR on monocyte	MFI	Monocyte	218	4.6861	1.3925e-06	Prostate
HLA-C	6	31236526	31239913	127	5.7544	4.3473e-09	HLA DR on CD33br HLA DR+ CD14-	MFI	Myeloid cell	218	4.6861	1.3925e-06	Prostate
HLA-C	6	31236526	31239913	127	5.7184	5.3769e-09	CD8 on CM CD8br	MFI	Maturation stages of T cell	218	4.6861	1.3925e-06	Prostate
HLA-C	6	31236526	31239913	127	5.1307	1.4431e-07	HLA DR on HSC	MFI	Myeloid cell	218	4.6861	1.3925e-06	Prostate
HLA-C	6	31236526	31239913	127	4.9337	4.0345e-07	CD4 on activated Treg	MFI	Treg	218	4.6861	1.3925e-06	Prostate
HLA-C	6	31236526	31239913	127	5.7406	4.7177e-09	HLA DR on CD14+ monocyte	MFI	Monocyte	218	4.6861	1.3925e-06	Prostate
HLA-C	6	31236526	31239913	127	4.9008	4.7716e-07	CD8 on naive CD8br	MFI	Maturation stages of T cell	218	4.6861	1.3925e-06	Prostate
HLA-C	6	31236526	31239913	127	6.1469	3.9505e-10	HLA DR on plasmacytoid DC	MFI	cDC	218	4.6861	1.3925e-06	Prostate
HLA-C	6	31236526	31239913	127	6.0035	9.6556e-10	CD4 on CD39+ activated Treg	MFI	Treg	218	4.6861	1.3925e-06	Prostate
HLA-C	6	31236526	31239913	127	4.7161	1.2018e-06	TCRgd %lymphocyte	Relative count	TBNK	218	4.6861	1.3925e-06	Prostate
HLA-DQB1	6	32627241	32634466	144	6.1094	5e-10	HLA DR on CD14+ CD16+ monocyte	MFI	Monocyte	680	6.8045	5.0713e-12	Prostate
HLA-DQB1	6	32627241	32634466	144	5.3216	5.1429e-08	IgD on unsw mem	MFI	B cell	680	6.8045	5.0713e-12	Prostate
HLA-DQB1	6	32627241	32634466	144	5.6785	6.795e-09	CD20 on IgD+	MFI	B cell	680	6.8045	5.0713e-12	Prostate
HLA-DQB1	6	32627241	32634466	144	6.1094	5e-10	HLA DR on CD33dim HLA DR+ CD11b+	MFI	Myeloid cell	680	6.8045	5.0713e-12	Prostate
HLA-DQB1	6	32627241	32634466	144	5.739	4.7625e-09	CD20 on B cell	MFI	B cell	680	6.8045	5.0713e-12	Prostate
HLA-DQB1	6	32627241	32634466	144	7.355	9.5479e-14	HLA DR on CD33br HLA DR+ CD14dim	MFI	Myeloid cell	680	6.8045	5.0713e-12	Prostate
HLA-DQB1	6	32627241	32634466	144	6.8129	4.7821e-12	CD20 on IgD+ CD38dim	MFI	B cell	680	6.8045	5.0713e-12	Prostate
HLA-DQB1	6	32627241	32634466	144	4.8643	5.7434e-07	CD20 on IgD+ CD38br	MFI	B cell	680	6.8045	5.0713e-12	Prostate
HLA-DQB1	6	32627241	32634466	144	5.8438	2.5512e-09	CD20 on IgD- CD38dim	MFI	B cell	680	6.8045	5.0713e-12	Prostate
HLA-DQB1	6	32627241	32634466	144	6.1094	5e-10	HLA DR on CD14- CD16+ monocyte	MFI	Monocyte	680	6.8045	5.0713e-12	Prostate
HLA-DQB1	6	32627241	32634466	144	5.5399	1.5135e-08	TD CD4+ %CD4+	Relative count	Maturation stages of T cell	680	6.8045	5.0713e-12	Prostate
HLA-DQB1	6	32627241	32634466	144	6.1094	5e-10	HLA DR on CD33br HLA DR+ CD14-	MFI	Myeloid cell	680	6.8045	5.0713e-12	Prostate
HLA-DQB1	6	32627241	32634466	144	7.6514	9.9365e-15	HLA DR on myeloid DC	MFI	cDC	680	6.8045	5.0713e-12	Prostate
HLA-DQB1	6	32627241	32634466	144	7.2764	1.7136e-13	HLA DR++ monocyte %monocyte	Relative count	TBNK	680	6.8045	5.0713e-12	Prostate
HLA-DQB1	6	32627241	32634466	144	5.4602	2.3778e-08	CD20 on sw mem	MFI	B cell	680	6.8045	5.0713e-12	Prostate
HLA-DQB1	6	32627241	32634466	144	4.7567	9.8371e-07	CD20 on IgD- CD38-	MFI	B cell	680	6.8045	5.0713e-12	Prostate
HLA-DQB1	6	32627241	32634466	144	5.2237	8.7671e-08	CD20 on naive-mature B cell	MFI	B cell	680	6.8045	5.0713e-12	Prostate
HLA-DQB1	6	32627241	32634466	144	7.3842	7.6661e-14	HLA DR on CD33dim HLA DR+ CD11b-	MFI	Myeloid cell	680	6.8045	5.0713e-12	Prostate
HLA-DQB1	6	32627241	32634466	144	4.6338	1.7949e-06	CD20 on unsw mem	MFI	B cell	680	6.8045	5.0713e-12	Prostate
HLA-DQB1	6	32627241	32634466	144	6.1094	5e-10	HLA DR on CD33- HLA DR+	MFI	Myeloid cell	680	6.8045	5.0713e-12	Prostate
HLA-DQB1	6	32627241	32634466	144	4.6123	1.9911e-06	CD20- %lymphocyte	Relative count	B cell	680	6.8045	5.0713e-12	Prostate
HLA-DQB1	6	32627241	32634466	144	5.0448	2.2698e-07	CD20 on IgD+ CD24-	MFI	B cell	680	6.8045	5.0713e-12	Prostate
HLA-DQB1	6	32627241	32634466	144	6.1094	5e-10	HLA DR on DC	MFI	cDC	680	6.8045	5.0713e-12	Prostate
HLA-DQB1	6	32627241	32634466	144	5.3229	5.1072e-08	IgD on IgD+ CD38- unsw mem	MFI	B cell	680	6.8045	5.0713e-12	Prostate
HLA-DQB1	6	32627241	32634466	144	7.5438	2.2815e-14	HLA DR on CD14+ monocyte	MFI	Monocyte	680	6.8045	5.0713e-12	Prostate
HLA-DQB1	6	32627241	32634466	144	4.6158	1.9576e-06	CD20- AC	Absolute count	B cell	680	6.8045	5.0713e-12	Prostate
HLA-DQB1	6	32627241	32634466	144	7.7422	4.885e-15	Mo MDSC AC	Absolute count	Myeloid cell	680	6.8045	5.0713e-12	Prostate
HLA-DQB1	6	32627241	32634466	144	5.1186	1.5387e-07	CD20 on CD24+ CD27+	MFI	B cell	680	6.8045	5.0713e-12	Prostate
HLA-DQB1	6	32627241	32634466	144	6.1094	5e-10	HLA DR on HSC	MFI	Myeloid cell	680	6.8045	5.0713e-12	Prostate
HLA-DQB1	6	32627241	32634466	144	4.6396	1.7454e-06	SSC-A on myeloid DC	Morphological parameter	cDC	680	6.8045	5.0713e-12	Prostate
HLA-DQB1	6	32627241	32634466	144	5.864	2.259e-09	CD20 on IgD- CD24-	MFI	B cell	680	6.8045	5.0713e-12	Prostate
HLA-DQB1	6	32627241	32634466	144	4.6302	1.8264e-06	Naive CD4+ AC	Absolute count	Maturation stages of T cell	680	6.8045	5.0713e-12	Prostate
HLA-DQB1	6	32627241	32634466	144	4.6065	2.0474e-06	CD20 on IgD- CD27-	MFI	B cell	680	6.8045	5.0713e-12	Prostate
HLA-DQB1	6	32627241	32634466	144	6.1094	5e-10	HLA DR on monocyte	MFI	Monocyte	680	6.8045	5.0713e-12	Prostate
HLA-DQB1	6	32627241	32634466	144	4.7454	1.0404e-06	CD20 on memory B cell	MFI	B cell	680	6.8045	5.0713e-12	Prostate
HLA-DQB1	6	32627241	32634466	144	6.1094	5e-10	HLA DR on plasmacytoid DC	MFI	cDC	680	6.8045	5.0713e-12	Prostate
HLA-DQB1	6	32627241	32634466	144	7.8821	1.6098e-15	HLA DR on B cell	MFI	TBNK	680	6.8045	5.0713e-12	Prostate
HLA-DQB1	6	32627241	32634466	144	4.9091	4.5756e-07	CD127 on CD45RA+ CD4+	MFI	Treg	680	6.8045	5.0713e-12	Prostate
HLA-DQB1	6	32627241	32634466	144	6.8347	4.1093e-12	HLA DR++ monocyte %leukocyte	Relative count	TBNK	680	6.8045	5.0713e-12	Prostate
HLA-DQB1	6	32627241	32634466	144	5.6521	7.9263e-09	IgD on IgD+ CD24+	MFI	B cell	680	6.8045	5.0713e-12	Prostate
HLA-DQB1	6	32627241	32634466	144	7.7527	4.4964e-15	HLA DR on CD14- CD16-	MFI	Monocyte	680	6.8045	5.0713e-12	Prostate
HLA-DQB1	6	32627241	32634466	144	5.5594	1.3538e-08	HLA DR++ monocyte AC	Absolute count	TBNK	680	6.8045	5.0713e-12	Prostate
HLA-DQB1	6	32627241	32634466	144	5.3124	5.4107e-08	TD CD4+ %T cell	Relative count	Maturation stages of T cell	680	6.8045	5.0713e-12	Prostate
HLA-DQB1	6	32627241	32634466	144	6.1094	5e-10	HLA DR on CD14+ CD16- monocyte	MFI	Monocyte	680	6.8045	5.0713e-12	Prostate
HLA-DRA	6	32407619	32412823	64	5.8287	2.7931e-09	HLA DR on plasmacytoid DC	MFI	cDC	68	6.9145	2.3475e-12	Prostate
HLA-DRA	6	32407619	32412823	64	7.1687	3.7864e-13	HLA DR on CD14+ CD16+ monocyte	MFI	Monocyte	68	6.9145	2.3475e-12	Prostate
HLA-DRA	6	32407619	32412823	64	6.1094	5e-10	HLA DR on CD14- CD16+ monocyte	MFI	Monocyte	68	6.9145	2.3475e-12	Prostate
HLA-DRA	6	32407619	32412823	64	5.5003	1.8953e-08	HLA DR on DC	MFI	cDC	68	6.9145	2.3475e-12	Prostate
HLA-DRA	6	32407619	32412823	64	5.8084	3.1544e-09	HLA DR on CD14- CD16-	MFI	Monocyte	68	6.9145	2.3475e-12	Prostate
HLA-DRA	6	32407619	32412823	64	7.0909	6.6619e-13	HLA DR on myeloid DC	MFI	cDC	68	6.9145	2.3475e-12	Prostate
HLA-DRA	6	32407619	32412823	64	5.5616	1.3362e-08	HLA DR on CD33dim HLA DR+ CD11b+	MFI	Myeloid cell	68	6.9145	2.3475e-12	Prostate
HLA-DRA	6	32407619	32412823	64	5.69	6.3531e-09	HLA DR on CD14+ monocyte	MFI	Monocyte	68	6.9145	2.3475e-12	Prostate
HLA-DRA	6	32407619	32412823	64	7.4422	4.9516e-14	HLA DR on HSC	MFI	Myeloid cell	68	6.9145	2.3475e-12	Prostate
HLA-DRA	6	32407619	32412823	64	5.758	4.2558e-09	HLA DR on CD33dim HLA DR+ CD11b-	MFI	Myeloid cell	68	6.9145	2.3475e-12	Prostate
HLA-DRA	6	32407619	32412823	64	6.4188	6.8678e-11	HLA DR on CD33br HLA DR+ CD14-	MFI	Myeloid cell	68	6.9145	2.3475e-12	Prostate
HLA-DRA	6	32407619	32412823	64	5.8484	2.4823e-09	HLA DR on CD14+ CD16- monocyte	MFI	Monocyte	68	6.9145	2.3475e-12	Prostate
HLA-DRA	6	32407619	32412823	64	5.6643	7.38e-09	HLA DR on monocyte	MFI	Monocyte	68	6.9145	2.3475e-12	Prostate
HLA-DRA	6	32407619	32412823	64	7.3565	9.4424e-14	HLA DR on HLA DR+ NK	MFI	TBNK	68	6.9145	2.3475e-12	Prostate
HLA-DRA	6	32407619	32412823	64	5.6781	6.8084e-09	HLA DR on B cell	MFI	TBNK	68	6.9145	2.3475e-12	Prostate
HLA-E	6	30457183	30461982	14	5.4706	2.2428e-08	HLA DR on CD14+ monocyte	MFI	Monocyte	20	6.4066	7.4398e-11	Prostate
HLA-E	6	30457183	30461982	14	5.9395	1.4297e-09	HLA DR on CD14+ CD16+ monocyte	MFI	Monocyte	20	6.4066	7.4398e-11	Prostate
HLA-E	6	30457183	30461982	14	4.7621	9.5776e-07	CD8br AC	Absolute count	TBNK	20	6.4066	7.4398e-11	Prostate
HLA-E	6	30457183	30461982	14	6.008	9.3926e-10	HLA DR on CD14- CD16-	MFI	Monocyte	20	6.4066	7.4398e-11	Prostate
HLA-E	6	30457183	30461982	14	5.1234	1.5003e-07	HLA DR on plasmacytoid DC	MFI	cDC	20	6.4066	7.4398e-11	Prostate
HLA-E	6	30457183	30461982	14	5.1276	1.4669e-07	HLA DR on CD33- HLA DR+	MFI	Myeloid cell	20	6.4066	7.4398e-11	Prostate
HLA-E	6	30457183	30461982	14	6.9934	1.3418e-12	HLA DR on DC	MFI	cDC	20	6.4066	7.4398e-11	Prostate
HLA-E	6	30457183	30461982	14	5.8415	2.586e-09	HLA DR on HSC	MFI	Myeloid cell	20	6.4066	7.4398e-11	Prostate
HLA-E	6	30457183	30461982	14	4.8403	6.4837e-07	CD8br %leukocyte	Relative count	TBNK	20	6.4066	7.4398e-11	Prostate
HLA-E	6	30457183	30461982	14	5.6547	7.8076e-09	HLA DR on CD14+ CD16- monocyte	MFI	Monocyte	20	6.4066	7.4398e-11	Prostate
HLA-E	6	30457183	30461982	14	4.7075	1.2542e-06	CD8br %T cell	Relative count	TBNK	20	6.4066	7.4398e-11	Prostate
HLA-E	6	30457183	30461982	14	4.7394	1.0719e-06	HLA DR on CD33dim HLA DR+ CD11b+	MFI	Myeloid cell	20	6.4066	7.4398e-11	Prostate
HLA-E	6	30457183	30461982	14	6.1645	3.5352e-10	HLA DR on CD33br HLA DR+ CD14-	MFI	Myeloid cell	20	6.4066	7.4398e-11	Prostate
HLA-E	6	30457183	30461982	14	5.0981	1.7158e-07	CD8br and CD8dim %leukocyte	Relative count	TBNK	20	6.4066	7.4398e-11	Prostate
HLA-E	6	30457183	30461982	14	4.879	5.332e-07	HLA DR on CD33dim HLA DR+ CD11b-	MFI	Myeloid cell	20	6.4066	7.4398e-11	Prostate
HLA-E	6	30457183	30461982	14	5.4713	2.2333e-08	HLA DR on monocyte	MFI	Monocyte	20	6.4066	7.4398e-11	Prostate
HLA-E	6	30457183	30461982	14	7.3108	1.3278e-13	HLA DR on myeloid DC	MFI	cDC	20	6.4066	7.4398e-11	Prostate
HSPA1B	6	31789964	31798032	24	7.1713	3.7143e-13	HLA DR on plasmacytoid DC	MFI	cDC	42	5.5636	1.3213e-08	Prostate
HSPA1B	6	31789964	31798032	22	4.9119	4.5109e-07	HLA DR on CD14- CD16+ monocyte	MFI	Monocyte	42	5.5636	1.3213e-08	Prostate
HSPA1B	6	31789964	31798032	22	5.3398	4.6529e-08	HLA DR on CD14+ CD16+ monocyte	MFI	Monocyte	42	5.5636	1.3213e-08	Prostate
HSPA1B	6	31789964	31798032	24	5.6578	7.6643e-09	HLA DR on myeloid DC	MFI	cDC	42	5.5636	1.3213e-08	Prostate
HSPA1B	6	31789964	31798032	22	5.187	1.0685e-07	HLA DR on CD14+ CD16- monocyte	MFI	Monocyte	42	5.5636	1.3213e-08	Prostate
HSPA1B	6	31789964	31798032	22	5.9067	1.7454e-09	HLA DR on CD33- HLA DR+	MFI	Myeloid cell	42	5.5636	1.3213e-08	Prostate
HSPA1B	6	31789964	31798032	22	4.9734	3.2889e-07	HLA DR on CD14+ monocyte	MFI	Monocyte	42	5.5636	1.3213e-08	Prostate
HSPA1B	6	31789964	31798032	24	6.4292	6.413e-11	HLA DR on DC	MFI	cDC	42	5.5636	1.3213e-08	Prostate
HSPA1B	6	31789964	31798032	22	4.9412	3.8818e-07	HLA DR on monocyte	MFI	Monocyte	42	5.5636	1.3213e-08	Prostate
HSPA1B	6	31789964	31798032	22	7.098	6.3299e-13	HLA DR on CD14- CD16-	MFI	Monocyte	42	5.5636	1.3213e-08	Prostate
HSPA1B	6	31789964	31798032	22	4.8897	5.0505e-07	HLA DR on HSC	MFI	Myeloid cell	42	5.5636	1.3213e-08	Prostate
HSPA1B	6	31789964	31798032	22	5.2027	9.82e-08	HLA DR on CD33br HLA DR+ CD14-	MFI	Myeloid cell	42	5.5636	1.3213e-08	Prostate
HSPA1L	6	31777396	31790093	40	7.7338	5.218e-15	HLA DR on CD33br HLA DR+ CD14-	MFI	Myeloid cell	59	7.8821	1.6098e-15	Prostate
HSPA1L	6	31777396	31790093	40	5.7877	3.5677e-09	HLA DR on CD33dim HLA DR+ CD11b-	MFI	Myeloid cell	59	7.8821	1.6098e-15	Prostate
HSPA1L	6	31777396	31790093	41	6.1942	2.9284e-10	CD20 on IgD- CD38dim	MFI	B cell	59	7.8821	1.6098e-15	Prostate
HSPA1L	6	31777396	31790093	40	4.8461	6.2961e-07	CD127 on CD45RA+ CD4+	MFI	Treg	59	7.8821	1.6098e-15	Prostate
HSPA1L	6	31777396	31790093	40	7.8659	1.8319e-15	HLA DR on plasmacytoid DC	MFI	cDC	59	7.8821	1.6098e-15	Prostate
HSPA1L	6	31777396	31790093	41	7.8298	2.4425e-15	HLA DR on CD14+ CD16+ monocyte	MFI	Monocyte	59	7.8821	1.6098e-15	Prostate
HSPA1L	6	31777396	31790093	40	4.6405	1.7382e-06	SSC-A on HLA DR+ CD8br	Morphological parameter	TBNK	59	7.8821	1.6098e-15	Prostate
HSPA1L	6	31777396	31790093	41	5.3406	4.6326e-08	CD20 on memory B cell	MFI	B cell	59	7.8821	1.6098e-15	Prostate
HSPA1L	6	31777396	31790093	40	6.8718	3.1701e-12	HLA DR on HSC	MFI	Myeloid cell	59	7.8821	1.6098e-15	Prostate
HSPA1L	6	31777396	31790093	40	8.2095	1.1102e-16	HLA DR on CD33- HLA DR+	MFI	Myeloid cell	59	7.8821	1.6098e-15	Prostate
HSPA1L	6	31777396	31790093	40	5.737	4.8182e-09	HLA DR on CD33dim HLA DR+ CD11b+	MFI	Myeloid cell	59	7.8821	1.6098e-15	Prostate
HSPA1L	6	31777396	31790093	41	5.2188	9.0032e-08	CD20 on CD24+ CD27+	MFI	B cell	59	7.8821	1.6098e-15	Prostate
HSPA1L	6	31777396	31790093	40	5.4249	2.8997e-08	HLA DR on CD33br HLA DR+ CD14dim	MFI	Myeloid cell	59	7.8821	1.6098e-15	Prostate
HSPA1L	6	31777396	31790093	40	5.7538	4.3618e-09	HLA DR on HLA DR+ NK	MFI	TBNK	59	7.8821	1.6098e-15	Prostate
HSPA1L	6	31777396	31790093	40	5.2799	6.4614e-08	CD8 on naive CD8br	MFI	Maturation stages of T cell	59	7.8821	1.6098e-15	Prostate
HSPA1L	6	31777396	31790093	41	8.2924	5.5511e-17	HLA DR on CD14+ CD16- monocyte	MFI	Monocyte	59	7.8821	1.6098e-15	Prostate
HSPA1L	6	31777396	31790093	41	5.8164	3.0063e-09	TD CD4+ %CD4+	Relative count	Maturation stages of T cell	59	7.8821	1.6098e-15	Prostate
HSPA1L	6	31777396	31790093	41	7.8357	2.3315e-15	HLA DR on monocyte	MFI	Monocyte	59	7.8821	1.6098e-15	Prostate
HSPA1L	6	31777396	31790093	41	7.2464	2.1405e-13	HLA DR on CD14- CD16+ monocyte	MFI	Monocyte	59	7.8821	1.6098e-15	Prostate
HSPA1L	6	31777396	31790093	40	5.406	3.2219e-08	CD8 on CD8br	MFI	TBNK	59	7.8821	1.6098e-15	Prostate
HSPA1L	6	31777396	31790093	41	4.6344	1.79e-06	CD4+ CD8dim %lymphocyte	Relative count	TBNK	59	7.8821	1.6098e-15	Prostate
HSPA1L	6	31777396	31790093	40	5.2148	9.1987e-08	CD8 on CM CD8br	MFI	Maturation stages of T cell	59	7.8821	1.6098e-15	Prostate
HSPA1L	6	31777396	31790093	41	7.7907	3.3307e-15	HLA DR on CD14+ monocyte	MFI	Monocyte	59	7.8821	1.6098e-15	Prostate
HSPA1L	6	31777396	31790093	41	5.9552	1.299e-09	CD20 on sw mem	MFI	B cell	59	7.8821	1.6098e-15	Prostate
HSPA1L	6	31777396	31790093	40	5.2927	6.0251e-08	SSC-A on CD4+	Morphological parameter	TBNK	59	7.8821	1.6098e-15	Prostate
HSPA1L	6	31777396	31790093	40	7.911	1.2768e-15	HLA DR on myeloid DC	MFI	cDC	59	7.8821	1.6098e-15	Prostate
HSPA1L	6	31777396	31790093	40	7.2443	2.1733e-13	CD8 on CD28+ CD45RA+ CD8br	MFI	Treg	59	7.8821	1.6098e-15	Prostate
HSPA1L	6	31777396	31790093	41	5.9662	1.2144e-09	TD CD4+ %T cell	Relative count	Maturation stages of T cell	59	7.8821	1.6098e-15	Prostate
HSPA1L	6	31777396	31790093	41	4.8355	6.6419e-07	CD20 on IgD+ CD38dim	MFI	B cell	59	7.8821	1.6098e-15	Prostate
HSPA1L	6	31777396	31790093	41	5.2171	9.0869e-08	CD20 on IgD- CD38-	MFI	B cell	59	7.8821	1.6098e-15	Prostate
HSPA1L	6	31777396	31790093	40	7.8357	2.3315e-15	HLA DR on DC	MFI	cDC	59	7.8821	1.6098e-15	Prostate
HSPA1L	6	31777396	31790093	40	5.2706	6.7996e-08	CD8 on CD28+ CD45RA- CD8br	MFI	Treg	59	7.8821	1.6098e-15	Prostate
HSPA1L	6	31777396	31790093	40	4.5998	2.1146e-06	FSC-A on CD4+	Morphological parameter	TBNK	59	7.8821	1.6098e-15	Prostate
HSPA1L	6	31777396	31790093	41	8.0766	3.3307e-16	HLA DR on CD14- CD16-	MFI	Monocyte	59	7.8821	1.6098e-15	Prostate
HSPA1L	6	31777396	31790093	40	5.4376	2.6999e-08	CD8 on CD39+ CD8br	MFI	Treg	59	7.8821	1.6098e-15	Prostate
HSPA1L	6	31777396	31790093	40	6.1457	3.9816e-10	HLA DR on B cell	MFI	TBNK	59	7.8821	1.6098e-15	Prostate
HSPA1L	6	31777396	31790093	41	5.3831	3.6598e-08	CD20 on unsw mem	MFI	B cell	59	7.8821	1.6098e-15	Prostate
KDELR3	22	38864067	38879452	61	5.1442	1.3436e-07	BAFF-R on IgD- CD38-	MFI	B cell	94	4.6524	1.6404e-06	Prostate
KDELR3	22	38864067	38879452	61	4.9577	3.5674e-07	BAFF-R on IgD- CD27-	MFI	B cell	94	4.6524	1.6404e-06	Prostate
KDELR3	22	38864067	38879452	61	4.666	1.5353e-06	BAFF-R on IgD- CD24-	MFI	B cell	94	4.6524	1.6404e-06	Prostate
KDELR3	22	38864067	38879452	61	4.5838	2.2834e-06	BAFF-R on transitional	MFI	B cell	94	4.6524	1.6404e-06	Prostate
KDELR3	22	38864067	38879452	61	5.059	2.1073e-07	BAFF-R on IgD+ CD24+	MFI	B cell	94	4.6524	1.6404e-06	Prostate
KDELR3	22	38864067	38879452	61	4.9498	3.7142e-07	BAFF-R on sw mem	MFI	B cell	94	4.6524	1.6404e-06	Prostate
KDELR3	22	38864067	38879452	61	5.1196	1.5313e-07	BAFF-R on memory B cell	MFI	B cell	94	4.6524	1.6404e-06	Prostate
KDELR3	22	38864067	38879452	61	5.0438	2.2821e-07	BAFF-R on IgD- CD38dim	MFI	B cell	94	4.6524	1.6404e-06	Prostate
KDELR3	22	38864067	38879452	61	4.8636	5.7628e-07	BAFF-R on IgD+	MFI	B cell	94	4.6524	1.6404e-06	Prostate
KDELR3	22	38864067	38879452	61	5.0289	2.4659e-07	BAFF-R on CD24+ CD27+	MFI	B cell	94	4.6524	1.6404e-06	Prostate
KDELR3	22	38864067	38879452	61	4.9019	4.7461e-07	BAFF-R on IgD+ CD38dim	MFI	B cell	94	4.6524	1.6404e-06	Prostate
KDELR3	22	38864067	38879452	61	4.7952	8.1243e-07	BAFF-R on B cell	MFI	B cell	94	4.6524	1.6404e-06	Prostate
KDELR3	22	38864067	38879452	61	4.9153	4.4333e-07	BAFF-R on IgD+ CD24-	MFI	B cell	94	4.6524	1.6404e-06	Prostate
KDELR3	22	38864067	38879452	61	4.6874	1.3835e-06	BAFF-R on naive-mature B cell	MFI	B cell	94	4.6524	1.6404e-06	Prostate
KDELR3	22	38864067	38879452	61	5.1198	1.5292e-07	BAFF-R on unsw mem	MFI	B cell	94	4.6524	1.6404e-06	Prostate
KDELR3	22	38864067	38879452	61	5.003	2.8227e-07	BAFF-R on IgD+ CD38-	MFI	B cell	94	4.6524	1.6404e-06	Prostate
KDELR3	22	38864067	38879452	61	4.6771	1.4549e-06	BAFF-R on IgD+ CD38br	MFI	B cell	94	4.6524	1.6404e-06	Prostate
LSM2	6	31765169	31774761	36	4.7216	1.17e-06	CD20 on IgD- CD38dim	MFI	B cell	54	7.8821	1.6098e-15	Prostate
LSM2	6	31765169	31774761	36	4.9908	3.007e-07	CD8 on CD28+ CD45RA+ CD8br	MFI	Treg	54	7.8821	1.6098e-15	Prostate
LSM2	6	31765169	31774761	36	6.8458	3.8017e-12	HLA DR on CD33br HLA DR+ CD14-	MFI	Myeloid cell	54	7.8821	1.6098e-15	Prostate
LSM2	6	31765169	31774761	36	6.1094	5e-10	HLA DR on CD14- CD16-	MFI	Monocyte	54	7.8821	1.6098e-15	Prostate
LSM2	6	31765169	31774761	36	7.7126	6.1617e-15	HLA DR on CD14+ monocyte	MFI	Monocyte	54	7.8821	1.6098e-15	Prostate
LSM2	6	31765169	31774761	36	7.2635	1.8863e-13	HLA DR on CD14+ CD16- monocyte	MFI	Monocyte	54	7.8821	1.6098e-15	Prostate
LSM2	6	31765169	31774761	36	6.6877	1.1338e-11	HLA DR on HSC	MFI	Myeloid cell	54	7.8821	1.6098e-15	Prostate
LSM2	6	31765169	31774761	36	5.4834	2.0862e-08	HLA DR on CD33dim HLA DR+ CD11b+	MFI	Myeloid cell	54	7.8821	1.6098e-15	Prostate
LSM2	6	31765169	31774761	36	7.4319	5.3513e-14	HLA DR on CD14+ CD16+ monocyte	MFI	Monocyte	54	7.8821	1.6098e-15	Prostate
LSM2	6	31765169	31774761	36	7.3612	9.1149e-14	HLA DR on B cell	MFI	TBNK	54	7.8821	1.6098e-15	Prostate
LSM2	6	31765169	31774761	36	4.7194	1.1826e-06	HLA DR on CD33dim HLA DR+ CD11b-	MFI	Myeloid cell	54	7.8821	1.6098e-15	Prostate
LSM2	6	31765169	31774761	36	7.4939	3.3418e-14	HLA DR on myeloid DC	MFI	cDC	54	7.8821	1.6098e-15	Prostate
LSM2	6	31765169	31774761	36	7.3683	8.6431e-14	HLA DR on monocyte	MFI	Monocyte	54	7.8821	1.6098e-15	Prostate
LSM2	6	31765169	31774761	36	6.3713	9.37e-11	HLA DR on CD14- CD16+ monocyte	MFI	Monocyte	54	7.8821	1.6098e-15	Prostate
LSM2	6	31765169	31774761	36	4.8132	7.4268e-07	CD20 on IgD+ CD38dim	MFI	B cell	54	7.8821	1.6098e-15	Prostate
LSM2	6	31765169	31774761	36	7.1313	4.9727e-13	HLA DR on DC	MFI	cDC	54	7.8821	1.6098e-15	Prostate
LSM2	6	31765169	31774761	36	4.5686	2.4546e-06	HLA DR on HLA DR+ NK	MFI	TBNK	54	7.8821	1.6098e-15	Prostate
LSM2	6	31765169	31774761	36	6.1363	4.2238e-10	HLA DR on CD33- HLA DR+	MFI	Myeloid cell	54	7.8821	1.6098e-15	Prostate
LSM2	6	31765169	31774761	36	7.4378	5.1181e-14	HLA DR on plasmacytoid DC	MFI	cDC	54	7.8821	1.6098e-15	Prostate
LSM2	6	31765169	31774761	36	5.0292	2.4628e-07	HLA DR on CD33br HLA DR+ CD14dim	MFI	Myeloid cell	54	7.8821	1.6098e-15	Prostate
LSM2	6	31765169	31774761	36	5.0575	2.1239e-07	Mo MDSC AC	Absolute count	Myeloid cell	54	7.8821	1.6098e-15	Prostate
LY6G5B	6	31638728	31640227	8	4.7638	9.4978e-07	HLA DR on HSC	MFI	Myeloid cell	12	6.8659	3.3035e-12	Prostate
LY6G5B	6	31638728	31640227	8	6.6708	1.2724e-11	HLA DR on CD14+ CD16- monocyte	MFI	Monocyte	12	6.8659	3.3035e-12	Prostate
LY6G5B	6	31638728	31640227	8	6.7363	8.1226e-12	HLA DR on CD14+ monocyte	MFI	Monocyte	12	6.8659	3.3035e-12	Prostate
LY6G5B	6	31638728	31640227	8	6.8613	3.4111e-12	HLA DR on monocyte	MFI	Monocyte	12	6.8659	3.3035e-12	Prostate
LY6G5B	6	31638728	31640227	8	5.205	9.701e-08	HLA DR on HLA DR+ NK	MFI	TBNK	12	6.8659	3.3035e-12	Prostate
LY6G5B	6	31638728	31640227	8	4.6696	1.5086e-06	HLA DR on CD33br HLA DR+ CD14dim	MFI	Myeloid cell	12	6.8659	3.3035e-12	Prostate
LY6G5B	6	31638728	31640227	8	5.3976	3.3763e-08	IgD on IgD+ CD24+	MFI	B cell	12	6.8659	3.3035e-12	Prostate
LY6G5B	6	31638728	31640227	8	8.2095	1.1102e-16	HLA DR on myeloid DC	MFI	cDC	12	6.8659	3.3035e-12	Prostate
LY6G5B	6	31638728	31640227	8	6.0201	8.7164e-10	HLA DR on CD33dim HLA DR+ CD11b-	MFI	Myeloid cell	12	6.8659	3.3035e-12	Prostate
LY6G5B	6	31638728	31640227	8	6.7793	6.0375e-12	HLA DR on CD14- CD16+ monocyte	MFI	Monocyte	12	6.8659	3.3035e-12	Prostate
LY6G5B	6	31638728	31640227	8	8.1259	2.2204e-16	HLA DR on CD14+ CD16+ monocyte	MFI	Monocyte	12	6.8659	3.3035e-12	Prostate
LY6G5B	6	31638728	31640227	8	5.5225	1.6711e-08	IgD on unsw mem	MFI	B cell	12	6.8659	3.3035e-12	Prostate
LY6G5B	6	31638728	31640227	8	6.1644	3.5368e-10	HLA DR on CD33dim HLA DR+ CD11b+	MFI	Myeloid cell	12	6.8659	3.3035e-12	Prostate
LY6G5B	6	31638728	31640227	8	6.3926	8.1561e-11	HLA DR on CD33- HLA DR+	MFI	Myeloid cell	12	6.8659	3.3035e-12	Prostate
LY6G5B	6	31638728	31640227	8	6.7538	7.2034e-12	HLA DR on CD14- CD16-	MFI	Monocyte	12	6.8659	3.3035e-12	Prostate
LY6G5B	6	31638728	31640227	8	6.6624	1.3469e-11	HLA DR on CD33br HLA DR+ CD14-	MFI	Myeloid cell	12	6.8659	3.3035e-12	Prostate
LY6G5B	6	31638728	31640227	8	6.8051	5.0484e-12	HLA DR on plasmacytoid DC	MFI	cDC	12	6.8659	3.3035e-12	Prostate
LY6G5B	6	31638728	31640227	8	6.8541	3.5875e-12	HLA DR on DC	MFI	cDC	12	6.8659	3.3035e-12	Prostate
LY6G5C	6	31644461	31648150	13	4.8028	7.822e-07	HLA DR on CD14+ CD16- monocyte	MFI	Monocyte	19	5.8413	2.5902e-09	Prostate
LY6G5C	6	31644461	31648150	13	4.8789	5.3333e-07	HLA DR on HLA DR+ NK	MFI	TBNK	19	5.8413	2.5902e-09	Prostate
LY6G5C	6	31644461	31648150	13	4.6591	1.5879e-06	HLA DR on CD14+ monocyte	MFI	Monocyte	19	5.8413	2.5902e-09	Prostate
LY6G5C	6	31644461	31648150	13	5.8917	1.9111e-09	HLA DR on CD33dim HLA DR+ CD11b-	MFI	Myeloid cell	19	5.8413	2.5902e-09	Prostate
LY6G5C	6	31644461	31648150	13	5.0625	2.0686e-07	HLA DR on monocyte	MFI	Monocyte	19	5.8413	2.5902e-09	Prostate
LY6G5C	6	31644461	31648150	13	5.7016	5.9356e-09	HLA DR on CD33- HLA DR+	MFI	Myeloid cell	19	5.8413	2.5902e-09	Prostate
LY6G5C	6	31644461	31648150	14	7.1146	5.6127e-13	HLA DR on DC	MFI	cDC	19	5.8413	2.5902e-09	Prostate
LY6G5C	6	31644461	31648150	13	6.719	9.1464e-12	HLA DR on CD14- CD16-	MFI	Monocyte	19	5.8413	2.5902e-09	Prostate
LY6G5C	6	31644461	31648150	14	7.3111	1.3245e-13	HLA DR on myeloid DC	MFI	cDC	19	5.8413	2.5902e-09	Prostate
LY6G5C	6	31644461	31648150	13	5.5844	1.1727e-08	HLA DR on CD33dim HLA DR+ CD11b+	MFI	Myeloid cell	19	5.8413	2.5902e-09	Prostate
LY6G5C	6	31644461	31648150	13	5.7715	3.9275e-09	HLA DR on CD33br HLA DR+ CD14-	MFI	Myeloid cell	19	5.8413	2.5902e-09	Prostate
LY6G5C	6	31644461	31648150	14	7.1319	4.9505e-13	HLA DR on plasmacytoid DC	MFI	cDC	19	5.8413	2.5902e-09	Prostate
LY6G5C	6	31644461	31648150	13	7.0884	6.7829e-13	HLA DR on CD14- CD16+ monocyte	MFI	Monocyte	19	5.8413	2.5902e-09	Prostate
LY6G5C	6	31644461	31648150	13	4.9164	4.4086e-07	IgD on unsw mem	MFI	B cell	19	5.8413	2.5902e-09	Prostate
LY6G5C	6	31644461	31648150	13	6.6863	1.1446e-11	HLA DR on CD14+ CD16+ monocyte	MFI	Monocyte	19	5.8413	2.5902e-09	Prostate
LY6G5C	6	31644461	31648150	13	4.8113	7.4991e-07	IgD on IgD+ CD24+	MFI	B cell	19	5.8413	2.5902e-09	Prostate
LY6G6C	6	31686425	31689511	14	5.8265	2.8301e-09	HLA DR on myeloid DC	MFI	cDC	19	6.7712	6.3866e-12	Prostate
LY6G6C	6	31686425	31689511	14	6.8996	2.6079e-12	HLA DR on CD14+ CD16- monocyte	MFI	Monocyte	19	6.7712	6.3866e-12	Prostate
LY6G6C	6	31686425	31689511	14	6.7941	5.4508e-12	HLA DR on monocyte	MFI	Monocyte	19	6.7712	6.3866e-12	Prostate
LY6G6C	6	31686425	31689511	14	6.967	1.6193e-12	HLA DR on DC	MFI	cDC	19	6.7712	6.3866e-12	Prostate
LY6G6C	6	31686425	31689511	14	7.9414	9.992e-16	HLA DR on CD14+ CD16+ monocyte	MFI	Monocyte	19	6.7712	6.3866e-12	Prostate
LY6G6C	6	31686425	31689511	14	6.3635	9.8591e-11	HLA DR on CD14- CD16+ monocyte	MFI	Monocyte	19	6.7712	6.3866e-12	Prostate
LY6G6C	6	31686425	31689511	14	4.8829	5.2273e-07	IgD on IgD+ CD24+	MFI	B cell	19	6.7712	6.3866e-12	Prostate
LY6G6C	6	31686425	31689511	14	5.6204	9.5245e-09	HLA DR on CD33dim HLA DR+ CD11b+	MFI	Myeloid cell	19	6.7712	6.3866e-12	Prostate
LY6G6C	6	31686425	31689511	14	4.7018	1.2894e-06	HLA DR on HLA DR+ NK	MFI	TBNK	19	6.7712	6.3866e-12	Prostate
LY6G6C	6	31686425	31689511	14	6.0994	5.3223e-10	HLA DR on CD33br HLA DR+ CD14-	MFI	Myeloid cell	19	6.7712	6.3866e-12	Prostate
LY6G6C	6	31686425	31689511	14	6.7246	8.8047e-12	HLA DR on CD14+ monocyte	MFI	Monocyte	19	6.7712	6.3866e-12	Prostate
LY6G6C	6	31686425	31689511	14	4.9799	3.1813e-07	IgD on unsw mem	MFI	B cell	19	6.7712	6.3866e-12	Prostate
LY6G6C	6	31686425	31689511	14	6.6769	1.2206e-11	HLA DR on CD33- HLA DR+	MFI	Myeloid cell	19	6.7712	6.3866e-12	Prostate
LY6G6C	6	31686425	31689511	14	5.1326	1.4292e-07	HLA DR on B cell	MFI	TBNK	19	6.7712	6.3866e-12	Prostate
LY6G6C	6	31686425	31689511	14	5.4363	2.7195e-08	HLA DR on CD33dim HLA DR+ CD11b-	MFI	Myeloid cell	19	6.7712	6.3866e-12	Prostate
LY6G6C	6	31686425	31689511	14	7.7048	6.5503e-15	HLA DR on CD14- CD16-	MFI	Monocyte	19	6.7712	6.3866e-12	Prostate
LY6G6C	6	31686425	31689511	14	7.7466	4.7184e-15	HLA DR on plasmacytoid DC	MFI	cDC	19	6.7712	6.3866e-12	Prostate
LY6G6F	6	31674625	31678372	17	5.6682	7.2163e-09	HLA DR on CD33dim HLA DR+ CD11b+	MFI	Myeloid cell	19	7.1662	3.8547e-13	Prostate
LY6G6F	6	31674625	31678372	17	7.1113	5.7487e-13	HLA DR on CD14- CD16+ monocyte	MFI	Monocyte	19	7.1662	3.8547e-13	Prostate
LY6G6F	6	31674625	31678372	17	4.8727	5.5029e-07	CD4 on CD39+ activated Treg	MFI	Treg	19	7.1662	3.8547e-13	Prostate
LY6G6F	6	31674625	31678372	17	5.5532	1.4022e-08	HLA DR on myeloid DC	MFI	cDC	19	7.1662	3.8547e-13	Prostate
LY6G6F	6	31674625	31678372	17	5.3532	4.3213e-08	HLA DR on CD33- HLA DR+	MFI	Myeloid cell	19	7.1662	3.8547e-13	Prostate
LY6G6F	6	31674625	31678372	17	8.0766	3.3307e-16	HLA DR on plasmacytoid DC	MFI	cDC	19	7.1662	3.8547e-13	Prostate
LY6G6F	6	31674625	31678372	17	4.6836	1.4093e-06	CD4 on activated & secreting Treg	MFI	Treg	19	7.1662	3.8547e-13	Prostate
LY6G6F	6	31674625	31678372	17	4.5948	2.1656e-06	CD20 on IgD- CD38dim	MFI	B cell	19	7.1662	3.8547e-13	Prostate
LY6G6F	6	31674625	31678372	17	4.674	1.477e-06	HLA DR on HSC	MFI	Myeloid cell	19	7.1662	3.8547e-13	Prostate
LY6G6F	6	31674625	31678372	17	7.0404	9.5851e-13	HLA DR on CD14- CD16-	MFI	Monocyte	19	7.1662	3.8547e-13	Prostate
LY6G6F	6	31674625	31678372	17	4.6127	1.9876e-06	CD4 on CD4 Treg	MFI	Treg	19	7.1662	3.8547e-13	Prostate
LY6G6F	6	31674625	31678372	17	6.1094	5e-10	HLA DR on CD14+ CD16+ monocyte	MFI	Monocyte	19	7.1662	3.8547e-13	Prostate
LY6G6F	6	31674625	31678372	17	4.696	1.3263e-06	Mo MDSC AC	Absolute count	Myeloid cell	19	7.1662	3.8547e-13	Prostate
LY6G6F	6	31674625	31678372	17	5.2304	8.4566e-08	HLA DR on CD33br HLA DR+ CD14-	MFI	Myeloid cell	19	7.1662	3.8547e-13	Prostate
LY6G6F	6	31674625	31678372	17	5.3265	5.0064e-08	CD8 on CM CD8br	MFI	Maturation stages of T cell	19	7.1662	3.8547e-13	Prostate
LY6G6F	6	31674625	31678372	17	4.759	9.7297e-07	CD4 on activated Treg	MFI	Treg	19	7.1662	3.8547e-13	Prostate
LY6G6F	6	31674625	31678372	17	5.6531	7.8773e-09	HLA DR on CD33dim HLA DR+ CD11b-	MFI	Myeloid cell	19	7.1662	3.8547e-13	Prostate
LY6G6F	6	31674625	31678372	17	6.7078	9.8791e-12	HLA DR on CD14+ monocyte	MFI	Monocyte	19	7.1662	3.8547e-13	Prostate
LY6G6F	6	31674625	31678372	17	6.5585	2.7176e-11	HLA DR on monocyte	MFI	Monocyte	19	7.1662	3.8547e-13	Prostate
LY6G6F	6	31674625	31678372	17	6.8327	4.168e-12	HLA DR on CD14+ CD16- monocyte	MFI	Monocyte	19	7.1662	3.8547e-13	Prostate
LY6G6F	6	31674625	31678372	17	6.517	3.5864e-11	HLA DR on B cell	MFI	TBNK	19	7.1662	3.8547e-13	Prostate
LY6G6F	6	31674625	31678372	17	6.8679	3.2587e-12	HLA DR on DC	MFI	cDC	19	7.1662	3.8547e-13	Prostate
LY6G6F	6	31674625	31678372	17	4.9179	4.3728e-07	HLA DR on HLA DR+ NK	MFI	TBNK	19	7.1662	3.8547e-13	Prostate
MCAT	22	43528212	43539403	36	5.7819	3.692e-09	BAFF-R on CD24+ CD27+	MFI	B cell	65	6.1094	5e-10	Prostate
MCAT	22	43528212	43539403	36	5.6083	1.0219e-08	BAFF-R on B cell	MFI	B cell	65	6.1094	5e-10	Prostate
MCAT	22	43528212	43539403	36	5.8259	2.84e-09	BAFF-R on IgD+ CD38br	MFI	B cell	65	6.1094	5e-10	Prostate
MCAT	22	43528212	43539403	36	5.7923	3.4718e-09	BAFF-R on IgD+ CD24+	MFI	B cell	65	6.1094	5e-10	Prostate
MCAT	22	43528212	43539403	36	5.7755	3.836e-09	BAFF-R on memory B cell	MFI	B cell	65	6.1094	5e-10	Prostate
MCAT	22	43528212	43539403	36	5.3065	5.5863e-08	BAFF-R on IgD- CD38dim	MFI	B cell	65	6.1094	5e-10	Prostate
MCAT	22	43528212	43539403	36	5.0664	2.027e-07	BAFF-R on IgD- CD24-	MFI	B cell	65	6.1094	5e-10	Prostate
MCAT	22	43528212	43539403	36	5.4879	2.0334e-08	BAFF-R on transitional	MFI	B cell	65	6.1094	5e-10	Prostate
MCAT	22	43528212	43539403	36	5.4699	2.2517e-08	BAFF-R on sw mem	MFI	B cell	65	6.1094	5e-10	Prostate
MCAT	22	43528212	43539403	36	5.8702	2.1769e-09	BAFF-R on unsw mem	MFI	B cell	65	6.1094	5e-10	Prostate
MCAT	22	43528212	43539403	36	5.4721	2.2242e-08	BAFF-R on naive-mature B cell	MFI	B cell	65	6.1094	5e-10	Prostate
MCAT	22	43528212	43539403	36	5.5589	1.3576e-08	BAFF-R on IgD+ CD24-	MFI	B cell	65	6.1094	5e-10	Prostate
MCAT	22	43528212	43539403	36	5.5789	1.2102e-08	BAFF-R on IgD- CD38-	MFI	B cell	65	6.1094	5e-10	Prostate
MCAT	22	43528212	43539403	36	4.9042	4.6911e-07	BAFF-R on IgD- CD27-	MFI	B cell	65	6.1094	5e-10	Prostate
MCAT	22	43528212	43539403	36	5.6845	6.5617e-09	BAFF-R on IgD+ CD38-	MFI	B cell	65	6.1094	5e-10	Prostate
MCAT	22	43528212	43539403	36	5.8131	3.0661e-09	BAFF-R on IgD+ CD38dim	MFI	B cell	65	6.1094	5e-10	Prostate
MCAT	22	43528212	43539403	36	5.6718	7.0644e-09	BAFF-R on IgD+	MFI	B cell	65	6.1094	5e-10	Prostate
MCCD1	6	31496739	31498008	22	7.7234	5.6621e-15	HLA DR on myeloid DC	MFI	cDC	25	5.8885	1.949e-09	Prostate
MCCD1	6	31496739	31498008	22	4.8396	6.5062e-07	CD8 on CD39+ CD8br	MFI	Treg	25	5.8885	1.949e-09	Prostate
MCCD1	6	31496739	31498008	22	7.8189	2.6645e-15	HLA DR on CD33br HLA DR+ CD14-	MFI	Myeloid cell	25	5.8885	1.949e-09	Prostate
MCCD1	6	31496739	31498008	22	8.2924	5.5511e-17	HLA DR on DC	MFI	cDC	25	5.8885	1.949e-09	Prostate
MCCD1	6	31496739	31498008	22	7.2041	2.921e-13	HLA DR on CD14+ monocyte	MFI	Monocyte	25	5.8885	1.949e-09	Prostate
MCCD1	6	31496739	31498008	22	5.2174	9.0743e-08	CD8 on CD8br	MFI	TBNK	25	5.8885	1.949e-09	Prostate
MCCD1	6	31496739	31498008	22	7.7234	5.6621e-15	HLA DR on plasmacytoid DC	MFI	cDC	25	5.8885	1.949e-09	Prostate
MCCD1	6	31496739	31498008	22	5.1335	1.4222e-07	CD8 on CD28+ CD45RA- CD8br	MFI	Treg	25	5.8885	1.949e-09	Prostate
MCCD1	6	31496739	31498008	22	6.1979	2.8615e-10	HLA DR on CD14+ CD16+ monocyte	MFI	Monocyte	25	5.8885	1.949e-09	Prostate
MCCD1	6	31496739	31498008	22	4.9074	4.615e-07	HLA DR on CD33br HLA DR+ CD14dim	MFI	Myeloid cell	25	5.8885	1.949e-09	Prostate
MCCD1	6	31496739	31498008	22	5.5831	1.1813e-08	CD8 on CM CD8br	MFI	Maturation stages of T cell	25	5.8885	1.949e-09	Prostate
MCCD1	6	31496739	31498008	22	5.9412	1.4145e-09	CD8 on CD28+ CD45RA+ CD8br	MFI	Treg	25	5.8885	1.949e-09	Prostate
MCCD1	6	31496739	31498008	22	7.8821	1.6098e-15	HLA DR on CD14- CD16-	MFI	Monocyte	25	5.8885	1.949e-09	Prostate
MCCD1	6	31496739	31498008	22	7.0122	1.1731e-12	HLA DR on monocyte	MFI	Monocyte	25	5.8885	1.949e-09	Prostate
MCCD1	6	31496739	31498008	22	4.6436	1.7122e-06	CD8 on naive CD8br	MFI	Maturation stages of T cell	25	5.8885	1.949e-09	Prostate
MCCD1	6	31496739	31498008	22	4.6765	1.4594e-06	HLA DR on CD33- HLA DR+	MFI	Myeloid cell	25	5.8885	1.949e-09	Prostate
MCCD1	6	31496739	31498008	22	7.4693	4.0301e-14	HLA DR on CD14+ CD16- monocyte	MFI	Monocyte	25	5.8885	1.949e-09	Prostate
MCCD1	6	31496739	31498008	22	6.72	9.084e-12	HLA DR on HSC	MFI	Myeloid cell	25	5.8885	1.949e-09	Prostate
MICA	6	31367561	31383090	260	5.0584	2.1134e-07	HLA DR on CD14- CD16+ monocyte	MFI	Monocyte	288	6.1527	3.8095e-10	Prostate
MICA	6	31367561	31383090	258	6.9995	1.2848e-12	HLA DR on CD33- HLA DR+	MFI	Myeloid cell	288	6.1527	3.8095e-10	Prostate
MICA	6	31367561	31383090	260	4.6328	1.8035e-06	CD8 on naive CD8br	MFI	Maturation stages of T cell	288	6.1527	3.8095e-10	Prostate
MICA	6	31367561	31383090	260	7.7931	3.2702e-15	HLA DR on DC	MFI	cDC	288	6.1527	3.8095e-10	Prostate
MICA	6	31367561	31383090	258	4.7009	1.295e-06	HLA DR on CD33br HLA DR+ CD14dim	MFI	Myeloid cell	288	6.1527	3.8095e-10	Prostate
MICA	6	31367561	31383090	260	5.1917	1.0417e-07	CD8br AC	Absolute count	TBNK	288	6.1527	3.8095e-10	Prostate
MICA	6	31367561	31383090	260	4.699	1.3069e-06	CD127- CD8br AC	Absolute count	Treg	288	6.1527	3.8095e-10	Prostate
MICA	6	31367561	31383090	260	4.867	5.6644e-07	CD8 on CD8br	MFI	TBNK	288	6.1527	3.8095e-10	Prostate
MICA	6	31367561	31383090	260	6.5731	2.4634e-11	HLA DR on plasmacytoid DC	MFI	cDC	288	6.1527	3.8095e-10	Prostate
MICA	6	31367561	31383090	258	4.7691	9.2542e-07	HLA DR on CD33dim HLA DR+ CD11b+	MFI	Myeloid cell	288	6.1527	3.8095e-10	Prostate
MICA	6	31367561	31383090	260	5.1349	1.4118e-07	CD8br %leukocyte	Relative count	TBNK	288	6.1527	3.8095e-10	Prostate
MICA	6	31367561	31383090	260	5.8937	1.8881e-09	HLA DR on monocyte	MFI	Monocyte	288	6.1527	3.8095e-10	Prostate
MICA	6	31367561	31383090	260	4.9863	3.0778e-07	CD8br and CD8dim %leukocyte	Relative count	TBNK	288	6.1527	3.8095e-10	Prostate
MICA	6	31367561	31383090	260	4.6239	1.8828e-06	CD127- CD8br %T cell	Relative count	Treg	288	6.1527	3.8095e-10	Prostate
MICA	6	31367561	31383090	260	6.2098	2.6524e-10	HLA DR on CD14+ monocyte	MFI	Monocyte	288	6.1527	3.8095e-10	Prostate
MICA	6	31367561	31383090	260	4.6543	1.6253e-06	CD28- CD8br %T cell	Relative count	Treg	288	6.1527	3.8095e-10	Prostate
MICA	6	31367561	31383090	260	6.068	6.4765e-10	HLA DR on CD14+ CD16+ monocyte	MFI	Monocyte	288	6.1527	3.8095e-10	Prostate
MICA	6	31367561	31383090	260	6.4589	5.2729e-11	HLA DR on CD14+ CD16- monocyte	MFI	Monocyte	288	6.1527	3.8095e-10	Prostate
MICA	6	31367561	31383090	260	7.1138	5.6446e-13	HLA DR on myeloid DC	MFI	cDC	288	6.1527	3.8095e-10	Prostate
MICA	6	31367561	31383090	260	5.5026	1.8713e-08	CD8 on CM CD8br	MFI	Maturation stages of T cell	288	6.1527	3.8095e-10	Prostate
MICA	6	31367561	31383090	260	4.8315	6.7746e-07	HLA DR on B cell	MFI	TBNK	288	6.1527	3.8095e-10	Prostate
MICA	6	31367561	31383090	260	4.9879	3.0514e-07	CD8br %T cell	Relative count	TBNK	288	6.1527	3.8095e-10	Prostate
MICA	6	31367561	31383090	260	5.4463	2.5713e-08	CD4 on CD39+ activated Treg	MFI	Treg	288	6.1527	3.8095e-10	Prostate
MICA	6	31367561	31383090	260	5.1369	1.3962e-07	Naive DN (CD4-CD8-) %T cell	Relative count	Maturation stages of T cell	288	6.1527	3.8095e-10	Prostate
MICA	6	31367561	31383090	258	7.0443	9.3193e-13	HLA DR on CD33br HLA DR+ CD14-	MFI	Myeloid cell	288	6.1527	3.8095e-10	Prostate
MICA	6	31367561	31383090	258	4.9339	4.0306e-07	HLA DR on CD33dim HLA DR+ CD11b-	MFI	Myeloid cell	288	6.1527	3.8095e-10	Prostate
MICA	6	31367561	31383090	260	6.7899	5.609e-12	HLA DR on CD14- CD16-	MFI	Monocyte	288	6.1527	3.8095e-10	Prostate
MICA	6	31367561	31383090	260	4.6566	1.6073e-06	CD4 on activated Treg	MFI	Treg	288	6.1527	3.8095e-10	Prostate
MICA	6	31367561	31383090	260	4.6986	1.3099e-06	CD8 on TD CD8br	MFI	Maturation stages of T cell	288	6.1527	3.8095e-10	Prostate
MICA	6	31367561	31383090	260	5.1616	1.2242e-07	CD28- CD8br AC	Absolute count	Treg	288	6.1527	3.8095e-10	Prostate
MICA	6	31367561	31383090	260	4.8613	5.8315e-07	CD28+ CD45RA+ CD8dim %T cell	Relative count	Treg	288	6.1527	3.8095e-10	Prostate
MICB	6	31462054	31478901	215	6.2687	1.8203e-10	HLA DR on CD33br HLA DR+ CD14dim	MFI	Myeloid cell	260	4.7758	8.9481e-07	Prostate
MICB	6	31462054	31478901	216	6.6192	1.8055e-11	HLA DR on DC	MFI	cDC	260	4.7758	8.9481e-07	Prostate
MICB	6	31462054	31478901	221	5.0444	2.2745e-07	CD45 on B cell	MFI	TBNK	260	4.7758	8.9481e-07	Prostate
MICB	6	31462054	31478901	216	6.1094	5e-10	HLA DR on myeloid DC	MFI	cDC	260	4.7758	8.9481e-07	Prostate
MICB	6	31462054	31478901	215	6.9027	2.5516e-12	HLA DR on CD33- HLA DR+	MFI	Myeloid cell	260	4.7758	8.9481e-07	Prostate
MICB	6	31462054	31478901	220	7.4843	3.5971e-14	HLA DR on CD14+ CD16+ monocyte	MFI	Monocyte	260	4.7758	8.9481e-07	Prostate
MICB	6	31462054	31478901	216	7.4466	4.7906e-14	HLA DR on plasmacytoid DC	MFI	cDC	260	4.7758	8.9481e-07	Prostate
MICB	6	31462054	31478901	215	6.1094	5e-10	HLA DR on CD33br HLA DR+ CD14-	MFI	Myeloid cell	260	4.7758	8.9481e-07	Prostate
MICB	6	31462054	31478901	220	7.0717	7.65e-13	HLA DR on CD14+ monocyte	MFI	Monocyte	260	4.7758	8.9481e-07	Prostate
MICB	6	31462054	31478901	220	4.9871	3.0652e-07	IgD on unsw mem	MFI	B cell	260	4.7758	8.9481e-07	Prostate
MICB	6	31462054	31478901	215	5.8627	2.2768e-09	HLA DR on HSC	MFI	Myeloid cell	260	4.7758	8.9481e-07	Prostate
MICB	6	31462054	31478901	215	5.1127	1.5875e-07	HLA DR on CD33dim HLA DR+ CD11b-	MFI	Myeloid cell	260	4.7758	8.9481e-07	Prostate
MICB	6	31462054	31478901	220	4.6639	1.5515e-06	IgD on IgD+ CD24+	MFI	B cell	260	4.7758	8.9481e-07	Prostate
MICB	6	31462054	31478901	220	7.6089	1.3822e-14	HLA DR on CD14- CD16-	MFI	Monocyte	260	4.7758	8.9481e-07	Prostate
MICB	6	31462054	31478901	216	4.5788	2.3377e-06	CD4 on CD39+ activated Treg	MFI	Treg	260	4.7758	8.9481e-07	Prostate
MICB	6	31462054	31478901	215	5.3636	4.0799e-08	HLA DR on CD33dim HLA DR+ CD11b+	MFI	Myeloid cell	260	4.7758	8.9481e-07	Prostate
MICB	6	31462054	31478901	220	7.2505	2.0767e-13	HLA DR on CD14+ CD16- monocyte	MFI	Monocyte	260	4.7758	8.9481e-07	Prostate
MICB	6	31462054	31478901	220	6.3085	1.4086e-10	HLA DR on CD14- CD16+ monocyte	MFI	Monocyte	260	4.7758	8.9481e-07	Prostate
MICB	6	31462054	31478901	220	7.3574	9.3758e-14	HLA DR on monocyte	MFI	Monocyte	260	4.7758	8.9481e-07	Prostate
MSH5	6	31707725	31730455	88	5.6418	8.4146e-09	HLA DR on CD33br HLA DR+ CD14-	MFI	Myeloid cell	127	7.9057	1.3323e-15	Prostate
MSH5	6	31707725	31730455	88	6.053	7.1086e-10	HLA DR on CD33dim HLA DR+ CD11b+	MFI	Myeloid cell	127	7.9057	1.3323e-15	Prostate
MSH5	6	31707725	31730455	88	7.1318	4.9516e-13	HLA DR on CD14- CD16-	MFI	Monocyte	127	7.9057	1.3323e-15	Prostate
MSH5	6	31707725	31730455	88	7.6479	1.0214e-14	HLA DR on CD14+ CD16+ monocyte	MFI	Monocyte	127	7.9057	1.3323e-15	Prostate
MSH5	6	31707725	31730455	88	7.7173	5.9397e-15	HLA DR on monocyte	MFI	Monocyte	127	7.9057	1.3323e-15	Prostate
MSH5	6	31707725	31730455	88	5.0042	2.8046e-07	CD8 on CM CD8br	MFI	Maturation stages of T cell	127	7.9057	1.3323e-15	Prostate
MSH5	6	31707725	31730455	88	6.3764	9.0622e-11	HLA DR on DC	MFI	cDC	127	7.9057	1.3323e-15	Prostate
MSH5	6	31707725	31730455	88	5.7723	3.911e-09	HLA DR on myeloid DC	MFI	cDC	127	7.9057	1.3323e-15	Prostate
MSH5	6	31707725	31730455	88	5.0739	1.9492e-07	HLA DR on CD33- HLA DR+	MFI	Myeloid cell	127	7.9057	1.3323e-15	Prostate
MSH5	6	31707725	31730455	88	4.8376	6.5693e-07	CD20 on IgD- CD38dim	MFI	B cell	127	7.9057	1.3323e-15	Prostate
MSH5	6	31707725	31730455	88	6.3921	8.1831e-11	HLA DR on HSC	MFI	Myeloid cell	127	7.9057	1.3323e-15	Prostate
MSH5	6	31707725	31730455	88	5.0182	2.6073e-07	HLA DR on HLA DR+ NK	MFI	TBNK	127	7.9057	1.3323e-15	Prostate
MSH5	6	31707725	31730455	88	4.871	5.5516e-07	CD8 on CD28+ CD45RA+ CD8br	MFI	Treg	127	7.9057	1.3323e-15	Prostate
MSH5	6	31707725	31730455	88	7.1318	4.9549e-13	HLA DR on B cell	MFI	TBNK	127	7.9057	1.3323e-15	Prostate
MSH5	6	31707725	31730455	88	7.8215	2.609e-15	HLA DR on CD14+ monocyte	MFI	Monocyte	127	7.9057	1.3323e-15	Prostate
MSH5	6	31707725	31730455	88	6.6853	1.1526e-11	HLA DR on plasmacytoid DC	MFI	cDC	127	7.9057	1.3323e-15	Prostate
MSH5	6	31707725	31730455	88	4.7234	1.1598e-06	CD8 on naive CD8br	MFI	Maturation stages of T cell	127	7.9057	1.3323e-15	Prostate
MSH5	6	31707725	31730455	88	5.528	1.6191e-08	HLA DR on CD33dim HLA DR+ CD11b-	MFI	Myeloid cell	127	7.9057	1.3323e-15	Prostate
MSH5	6	31707725	31730455	88	5.1886	1.0595e-07	Mo MDSC AC	Absolute count	Myeloid cell	127	7.9057	1.3323e-15	Prostate
MSH5	6	31707725	31730455	88	7.3275	1.1724e-13	HLA DR on CD14- CD16+ monocyte	MFI	Monocyte	127	7.9057	1.3323e-15	Prostate
MSH5	6	31707725	31730455	88	7.8622	1.8874e-15	HLA DR on CD14+ CD16- monocyte	MFI	Monocyte	127	7.9057	1.3323e-15	Prostate
NOTCH4	6	32162620	32191844	170	6.8959	2.6765e-12	HLA DR on CD14+ CD16- monocyte	MFI	Monocyte	216	6.9622	1.6755e-12	Prostate
NOTCH4	6	32162620	32191844	170	6.9843	1.4313e-12	HLA DR on CD14+ CD16+ monocyte	MFI	Monocyte	216	6.9622	1.6755e-12	Prostate
NOTCH4	6	32162620	32191844	168	5.0198	2.5858e-07	HLA DR on CD33br HLA DR+ CD14dim	MFI	Myeloid cell	216	6.9622	1.6755e-12	Prostate
NOTCH4	6	32162620	32191844	169	5.5051	1.845e-08	CD4 on activated Treg	MFI	Treg	216	6.9622	1.6755e-12	Prostate
NOTCH4	6	32162620	32191844	168	6.7997	5.2435e-12	HLA DR on CD33- HLA DR+	MFI	Myeloid cell	216	6.9622	1.6755e-12	Prostate
NOTCH4	6	32162620	32191844	168	6.6372	1.5987e-11	HLA DR on CD33dim HLA DR+ CD11b+	MFI	Myeloid cell	216	6.9622	1.6755e-12	Prostate
NOTCH4	6	32162620	32191844	171	4.5613	2.5418e-06	HLA DR++ monocyte AC	Absolute count	TBNK	216	6.9622	1.6755e-12	Prostate
NOTCH4	6	32162620	32191844	169	7.0505	8.9134e-13	HLA DR on plasmacytoid DC	MFI	cDC	216	6.9622	1.6755e-12	Prostate
NOTCH4	6	32162620	32191844	169	7.6192	1.2768e-14	HLA DR on B cell	MFI	TBNK	216	6.9622	1.6755e-12	Prostate
NOTCH4	6	32162620	32191844	170	7.0986	6.3011e-13	HLA DR on monocyte	MFI	Monocyte	216	6.9622	1.6755e-12	Prostate
NOTCH4	6	32162620	32191844	169	5.0705	1.9839e-07	HLA DR on HLA DR+ NK	MFI	TBNK	216	6.9622	1.6755e-12	Prostate
NOTCH4	6	32162620	32191844	169	4.9424	3.8587e-07	CD8 on naive CD8br	MFI	Maturation stages of T cell	216	6.9622	1.6755e-12	Prostate
NOTCH4	6	32162620	32191844	169	4.8058	7.7079e-07	CD4 on CD39+ CD4+	MFI	Treg	216	6.9622	1.6755e-12	Prostate
NOTCH4	6	32162620	32191844	169	4.6332	1.8006e-06	CD4 on CD4 Treg	MFI	Treg	216	6.9622	1.6755e-12	Prostate
NOTCH4	6	32162620	32191844	169	4.9825	3.139e-07	CD4 on activated & secreting Treg	MFI	Treg	216	6.9622	1.6755e-12	Prostate
NOTCH4	6	32162620	32191844	169	4.9305	4.1004e-07	CD8 on CD8br	MFI	TBNK	216	6.9622	1.6755e-12	Prostate
NOTCH4	6	32162620	32191844	169	6.9474	1.8598e-12	HLA DR on DC	MFI	cDC	216	6.9622	1.6755e-12	Prostate
NOTCH4	6	32162620	32191844	170	6.1094	5e-10	HLA DR on CD14+ monocyte	MFI	Monocyte	216	6.9622	1.6755e-12	Prostate
NOTCH4	6	32162620	32191844	169	5.1069	1.6377e-07	CD8 on CM CD8br	MFI	Maturation stages of T cell	216	6.9622	1.6755e-12	Prostate
NOTCH4	6	32162620	32191844	169	6.511	3.7319e-11	CD4 on CD39+ activated Treg	MFI	Treg	216	6.9622	1.6755e-12	Prostate
NOTCH4	6	32162620	32191844	168	5.9742	1.156e-09	HLA DR on HSC	MFI	Myeloid cell	216	6.9622	1.6755e-12	Prostate
NOTCH4	6	32162620	32191844	169	4.9247	4.2252e-07	CD4 on CD39+ secreting Treg	MFI	Treg	216	6.9622	1.6755e-12	Prostate
NOTCH4	6	32162620	32191844	169	6.1876	3.0538e-10	Mo MDSC AC	Absolute count	Myeloid cell	216	6.9622	1.6755e-12	Prostate
NOTCH4	6	32162620	32191844	170	7.0335	1.0074e-12	HLA DR on CD14- CD16-	MFI	Monocyte	216	6.9622	1.6755e-12	Prostate
NOTCH4	6	32162620	32191844	169	4.6821	1.4197e-06	CD8 on CD28- CD8br	MFI	Treg	216	6.9622	1.6755e-12	Prostate
NOTCH4	6	32162620	32191844	169	7.2053	2.8955e-13	HLA DR on myeloid DC	MFI	cDC	216	6.9622	1.6755e-12	Prostate
NOTCH4	6	32162620	32191844	168	5.8399	2.6109e-09	HLA DR on CD33dim HLA DR+ CD11b-	MFI	Myeloid cell	216	6.9622	1.6755e-12	Prostate
NOTCH4	6	32162620	32191844	169	5.8854	1.985e-09	CD8 on CD28+ CD45RA+ CD8br	MFI	Treg	216	6.9622	1.6755e-12	Prostate
NOTCH4	6	32162620	32191844	170	7.2259	2.4897e-13	HLA DR on CD14- CD16+ monocyte	MFI	Monocyte	216	6.9622	1.6755e-12	Prostate
NOTCH4	6	32162620	32191844	171	6.177	3.2664e-10	HLA DR++ monocyte %monocyte	Relative count	TBNK	216	6.9622	1.6755e-12	Prostate
NOTCH4	6	32162620	32191844	168	6.7344	8.2329e-12	HLA DR on CD33br HLA DR+ CD14-	MFI	Myeloid cell	216	6.9622	1.6755e-12	Prostate
PACSIN2	22	43265772	43411184	576	7.1816	3.4444e-13	BAFF-R on IgD+ CD38dim	MFI	B cell	831	4.5674	2.469e-06	Prostate
PACSIN2	22	43265772	43411184	576	6.8526	3.6264e-12	BAFF-R on naive-mature B cell	MFI	B cell	831	4.5674	2.469e-06	Prostate
PACSIN2	22	43265772	43411184	576	7.2034	2.9365e-13	BAFF-R on IgD+ CD24+	MFI	B cell	831	4.5674	2.469e-06	Prostate
PACSIN2	22	43265772	43411184	576	6.6834	1.1676e-11	BAFF-R on transitional	MFI	B cell	831	4.5674	2.469e-06	Prostate
PACSIN2	22	43265772	43411184	576	7.4576	4.4071e-14	BAFF-R on IgD- CD27-	MFI	B cell	831	4.5674	2.469e-06	Prostate
PACSIN2	22	43265772	43411184	576	6.9741	1.5392e-12	BAFF-R on IgD- CD38dim	MFI	B cell	831	4.5674	2.469e-06	Prostate
PACSIN2	22	43265772	43411184	576	6.9954	1.3229e-12	BAFF-R on IgD+ CD24-	MFI	B cell	831	4.5674	2.469e-06	Prostate
PACSIN2	22	43265772	43411184	576	7.2699	1.7986e-13	BAFF-R on CD24+ CD27+	MFI	B cell	831	4.5674	2.469e-06	Prostate
PACSIN2	22	43265772	43411184	576	6.5596	2.6978e-11	BAFF-R on IgD- CD38-	MFI	B cell	831	4.5674	2.469e-06	Prostate
PACSIN2	22	43265772	43411184	547	5.357	4.2307e-08	BAFF-R on IgD+ CD38- unsw mem	MFI	B cell	831	4.5674	2.469e-06	Prostate
PACSIN2	22	43265772	43411184	547	5.0907	1.7841e-07	BAFF-R on IgD+ CD38- naive	MFI	B cell	831	4.5674	2.469e-06	Prostate
PACSIN2	22	43265772	43411184	576	7.2751	1.7309e-13	BAFF-R on B cell	MFI	B cell	831	4.5674	2.469e-06	Prostate
PACSIN2	22	43265772	43411184	576	7.088	6.8026e-13	BAFF-R on unsw mem	MFI	B cell	831	4.5674	2.469e-06	Prostate
PACSIN2	22	43265772	43411184	576	7.1117	5.7332e-13	BAFF-R on IgD- CD24-	MFI	B cell	831	4.5674	2.469e-06	Prostate
PACSIN2	22	43265772	43411184	576	7.0028	1.2547e-12	BAFF-R on memory B cell	MFI	B cell	831	4.5674	2.469e-06	Prostate
PACSIN2	22	43265772	43411184	576	7.3258	1.1871e-13	BAFF-R on IgD+ CD38-	MFI	B cell	831	4.5674	2.469e-06	Prostate
PACSIN2	22	43265772	43411184	576	7.0646	8.056e-13	BAFF-R on IgD+ CD38br	MFI	B cell	831	4.5674	2.469e-06	Prostate
PACSIN2	22	43265772	43411184	576	7.1615	3.9889e-13	BAFF-R on IgD+	MFI	B cell	831	4.5674	2.469e-06	Prostate
PACSIN2	22	43265772	43411184	576	6.9821	1.4538e-12	BAFF-R on sw mem	MFI	B cell	831	4.5674	2.469e-06	Prostate
PBX2	6	32152510	32157963	11	5.7757	3.8321e-09	HLA DR on CD33- HLA DR+	MFI	Myeloid cell	19	7.6126	1.3434e-14	Prostate
PBX2	6	32152510	32157963	10	5.9017	1.7983e-09	HLA DR on CD14+ CD16+ monocyte	MFI	Monocyte	19	7.6126	1.3434e-14	Prostate
PBX2	6	32152510	32157963	11	5.9373	1.4488e-09	HLA DR on HLA DR+ NK	MFI	TBNK	19	7.6126	1.3434e-14	Prostate
PBX2	6	32152510	32157963	10	6.2301	2.3311e-10	HLA DR on CD14+ CD16- monocyte	MFI	Monocyte	19	7.6126	1.3434e-14	Prostate
PBX2	6	32152510	32157963	11	5.4147	3.0704e-08	HLA DR++ monocyte %monocyte	Relative count	TBNK	19	7.6126	1.3434e-14	Prostate
PBX2	6	32152510	32157963	10	6.1079	5.0472e-10	HLA DR on CD14+ monocyte	MFI	Monocyte	19	7.6126	1.3434e-14	Prostate
PBX2	6	32152510	32157963	10	7.8215	2.609e-15	HLA DR on CD14- CD16-	MFI	Monocyte	19	7.6126	1.3434e-14	Prostate
PBX2	6	32152510	32157963	10	6.0063	9.4887e-10	HLA DR on monocyte	MFI	Monocyte	19	7.6126	1.3434e-14	Prostate
PBX2	6	32152510	32157963	11	7.8659	1.8319e-15	HLA DR on plasmacytoid DC	MFI	cDC	19	7.6126	1.3434e-14	Prostate
PBX2	6	32152510	32157963	11	7.0576	8.4699e-13	HLA DR on DC	MFI	cDC	19	7.6126	1.3434e-14	Prostate
PBX2	6	32152510	32157963	11	4.6884	1.3769e-06	HLA DR on HSC	MFI	Myeloid cell	19	7.6126	1.3434e-14	Prostate
PBX2	6	32152510	32157963	10	6.8879	2.8318e-12	HLA DR on CD14- CD16+ monocyte	MFI	Monocyte	19	7.6126	1.3434e-14	Prostate
PPT2	6	32121229	32131458	30	5.618	9.6564e-09	Mo MDSC AC	Absolute count	Myeloid cell	51	6.1094	5e-10	Prostate
PPT2	6	32121229	32131458	30	6.0046	9.5912e-10	HLA DR on CD33- HLA DR+	MFI	Myeloid cell	51	6.1094	5e-10	Prostate
PPT2	6	32121229	32131458	31	7.8163	2.72e-15	HLA DR on myeloid DC	MFI	cDC	51	6.1094	5e-10	Prostate
PPT2	6	32121229	32131458	30	4.9855	3.0899e-07	HLA DR on CD33br HLA DR+ CD14dim	MFI	Myeloid cell	51	6.1094	5e-10	Prostate
PPT2	6	32121229	32131458	30	6.5349	3.1818e-11	HLA DR on CD33br HLA DR+ CD14-	MFI	Myeloid cell	51	6.1094	5e-10	Prostate
PPT2	6	32121229	32131458	31	6.8958	2.6786e-12	HLA DR on plasmacytoid DC	MFI	cDC	51	6.1094	5e-10	Prostate
PPT2	6	32121229	32131458	30	7.4358	5.1958e-14	HLA DR on CD14+ monocyte	MFI	Monocyte	51	6.1094	5e-10	Prostate
PPT2	6	32121229	32131458	30	5.9346	1.4729e-09	HLA DR on HSC	MFI	Myeloid cell	51	6.1094	5e-10	Prostate
PPT2	6	32121229	32131458	30	4.8591	5.8954e-07	HLA DR on CD33dim HLA DR+ CD11b+	MFI	Myeloid cell	51	6.1094	5e-10	Prostate
PPT2	6	32121229	32131458	31	4.8886	5.0786e-07	HLA DR on HLA DR+ NK	MFI	TBNK	51	6.1094	5e-10	Prostate
PPT2	6	32121229	32131458	30	7.9817	7.2164e-16	HLA DR on CD14- CD16+ monocyte	MFI	Monocyte	51	6.1094	5e-10	Prostate
PPT2	6	32121229	32131458	31	7.7866	3.4417e-15	HLA DR on DC	MFI	cDC	51	6.1094	5e-10	Prostate
PPT2	6	32121229	32131458	30	7.6261	1.2101e-14	HLA DR on CD14+ CD16- monocyte	MFI	Monocyte	51	6.1094	5e-10	Prostate
PPT2	6	32121229	32131458	30	7.7394	4.996e-15	HLA DR on CD14- CD16-	MFI	Monocyte	51	6.1094	5e-10	Prostate
PPT2	6	32121229	32131458	30	5.5437	1.4809e-08	HLA DR++ monocyte %monocyte	Relative count	TBNK	51	6.1094	5e-10	Prostate
PPT2	6	32121229	32131458	30	7.8659	1.8319e-15	HLA DR on CD14+ CD16+ monocyte	MFI	Monocyte	51	6.1094	5e-10	Prostate
PPT2	6	32121229	32131458	30	7.3587	9.287e-14	HLA DR on monocyte	MFI	Monocyte	51	6.1094	5e-10	Prostate
PPT2	6	32121229	32131458	31	4.996	2.9268e-07	HLA DR on B cell	MFI	TBNK	51	6.1094	5e-10	Prostate
PRR3	6	30524486	30532473	36	6.7296	8.5072e-12	HLA DR on CD14+ CD16- monocyte	MFI	Monocyte	45	5.314	5.3614e-08	Prostate
PRR3	6	30524486	30532473	36	4.8683	5.6273e-07	CD8br AC	Absolute count	TBNK	45	5.314	5.3614e-08	Prostate
PRR3	6	30524486	30532473	36	6.5076	3.8171e-11	HLA DR on CD14- CD16-	MFI	Monocyte	45	5.314	5.3614e-08	Prostate
PRR3	6	30524486	30532473	36	4.8173	7.2768e-07	CD8br %leukocyte	Relative count	TBNK	45	5.314	5.3614e-08	Prostate
PRR3	6	30524486	30532473	36	4.5809	2.3146e-06	HLA DR on CD33br HLA DR+ CD14dim	MFI	Myeloid cell	45	5.314	5.3614e-08	Prostate
PRR3	6	30524486	30532473	36	5.3974	3.3807e-08	HLA DR on plasmacytoid DC	MFI	cDC	45	5.314	5.3614e-08	Prostate
PRR3	6	30524486	30532473	36	4.9808	3.1654e-07	CD8br and CD8dim %leukocyte	Relative count	TBNK	45	5.314	5.3614e-08	Prostate
PRR3	6	30524486	30532473	36	6.3559	1.0359e-10	HLA DR on monocyte	MFI	Monocyte	45	5.314	5.3614e-08	Prostate
PRR3	6	30524486	30532473	36	7.4799	3.7192e-14	HLA DR on DC	MFI	cDC	45	5.314	5.3614e-08	Prostate
PRR3	6	30524486	30532473	36	6.804	5.0882e-12	HLA DR on myeloid DC	MFI	cDC	45	5.314	5.3614e-08	Prostate
PRR3	6	30524486	30532473	36	4.8289	6.8632e-07	HLA DR on CD33dim HLA DR+ CD11b-	MFI	Myeloid cell	45	5.314	5.3614e-08	Prostate
PRR3	6	30524486	30532473	36	6.585	2.274e-11	HLA DR on CD33br HLA DR+ CD14-	MFI	Myeloid cell	45	5.314	5.3614e-08	Prostate
PRR3	6	30524486	30532473	36	6.5325	3.2334e-11	HLA DR on CD14+ monocyte	MFI	Monocyte	45	5.314	5.3614e-08	Prostate
PRR3	6	30524486	30532473	36	5.8333	2.7165e-09	HLA DR on CD33- HLA DR+	MFI	Myeloid cell	45	5.314	5.3614e-08	Prostate
PRR3	6	30524486	30532473	36	4.7801	8.7593e-07	HLA DR on CD33dim HLA DR+ CD11b+	MFI	Myeloid cell	45	5.314	5.3614e-08	Prostate
PRR3	6	30524486	30532473	36	6.1668	3.4839e-10	HLA DR on HSC	MFI	Myeloid cell	45	5.314	5.3614e-08	Prostate
PRR3	6	30524486	30532473	36	6.2469	2.093e-10	HLA DR on CD14+ CD16+ monocyte	MFI	Monocyte	45	5.314	5.3614e-08	Prostate
PRRC2A	6	31588450	31605554	81	4.7545	9.9465e-07	HLA DR on CD33br HLA DR+ CD14dim	MFI	Myeloid cell	107	7.5164	2.8144e-14	Prostate
PRRC2A	6	31588450	31605554	81	5.8816	2.0314e-09	Mo MDSC AC	Absolute count	Myeloid cell	107	7.5164	2.8144e-14	Prostate
PRRC2A	6	31588450	31605554	84	6.1094	5e-10	HLA DR on CD14+ CD16+ monocyte	MFI	Monocyte	107	7.5164	2.8144e-14	Prostate
PRRC2A	6	31588450	31605554	81	5.1993	1.0003e-07	HLA DR on HSC	MFI	Myeloid cell	107	7.5164	2.8144e-14	Prostate
PRRC2A	6	31588450	31605554	84	7.5011	3.1641e-14	HLA DR on CD14- CD16+ monocyte	MFI	Monocyte	107	7.5164	2.8144e-14	Prostate
PRRC2A	6	31588450	31605554	84	5.4939	1.9658e-08	IgD on unsw mem	MFI	B cell	107	7.5164	2.8144e-14	Prostate
PRRC2A	6	31588450	31605554	81	7.3648	8.8707e-14	HLA DR on CD33- HLA DR+	MFI	Myeloid cell	107	7.5164	2.8144e-14	Prostate
PRRC2A	6	31588450	31605554	86	7.8327	2.387e-15	HLA DR on plasmacytoid DC	MFI	cDC	107	7.5164	2.8144e-14	Prostate
PRRC2A	6	31588450	31605554	84	7.7104	6.2728e-15	HLA DR on CD14+ monocyte	MFI	Monocyte	107	7.5164	2.8144e-14	Prostate
PRRC2A	6	31588450	31605554	81	6.7397	7.9373e-12	HLA DR on CD33br HLA DR+ CD14-	MFI	Myeloid cell	107	7.5164	2.8144e-14	Prostate
PRRC2A	6	31588450	31605554	81	6.4454	5.7643e-11	HLA DR on CD33dim HLA DR+ CD11b-	MFI	Myeloid cell	107	7.5164	2.8144e-14	Prostate
PRRC2A	6	31588450	31605554	84	7.3638	8.9373e-14	HLA DR on CD14+ CD16- monocyte	MFI	Monocyte	107	7.5164	2.8144e-14	Prostate
PRRC2A	6	31588450	31605554	84	7.7352	5.1625e-15	HLA DR on monocyte	MFI	Monocyte	107	7.5164	2.8144e-14	Prostate
PRRC2A	6	31588450	31605554	85	5.0316	2.4314e-07	HLA DR on B cell	MFI	TBNK	107	7.5164	2.8144e-14	Prostate
PRRC2A	6	31588450	31605554	84	7.8088	2.8866e-15	HLA DR on CD14- CD16-	MFI	Monocyte	107	7.5164	2.8144e-14	Prostate
PRRC2A	6	31588450	31605554	84	5.4503	2.5148e-08	IgD on IgD+ CD24+	MFI	B cell	107	7.5164	2.8144e-14	Prostate
PRRC2A	6	31588450	31605554	86	7.4635	4.2133e-14	HLA DR on myeloid DC	MFI	cDC	107	7.5164	2.8144e-14	Prostate
PRRC2A	6	31588450	31605554	85	4.8688	5.6133e-07	SSC-A on HLA DR+ T cell	Morphological parameter	TBNK	107	7.5164	2.8144e-14	Prostate
PRRC2A	6	31588450	31605554	86	7.7451	4.774e-15	HLA DR on DC	MFI	cDC	107	7.5164	2.8144e-14	Prostate
PRRC2A	6	31588450	31605554	81	6.5784	2.3777e-11	HLA DR on CD33dim HLA DR+ CD11b+	MFI	Myeloid cell	107	7.5164	2.8144e-14	Prostate
PRRC2A	6	31588450	31605554	84	5.1794	1.113e-07	HLA DR on HLA DR+ NK	MFI	TBNK	107	7.5164	2.8144e-14	Prostate
PSORS1C1	6	31082608	31107869	359	7.5276	2.5837e-14	HLA DR on CD14- CD16-	MFI	Monocyte	394	5.9833	1.0936e-09	Prostate
PSORS1C1	6	31082608	31107869	359	7.0712	7.68e-13	HLA DR on CD14+ CD16- monocyte	MFI	Monocyte	394	5.9833	1.0936e-09	Prostate
PSORS1C1	6	31082608	31107869	357	4.9391	3.9244e-07	HLA DR on CD33br HLA DR+ CD14dim	MFI	Myeloid cell	394	5.9833	1.0936e-09	Prostate
PSORS1C1	6	31082608	31107869	357	5.2188	9.0053e-08	HLA DR on CD33dim HLA DR+ CD11b+	MFI	Myeloid cell	394	5.9833	1.0936e-09	Prostate
PSORS1C1	6	31082608	31107869	359	4.6905	1.3629e-06	TD CD4+ %T cell	Relative count	Maturation stages of T cell	394	5.9833	1.0936e-09	Prostate
PSORS1C1	6	31082608	31107869	358	6.3762	9.0762e-11	HLA DR on plasmacytoid DC	MFI	cDC	394	5.9833	1.0936e-09	Prostate
PSORS1C1	6	31082608	31107869	357	5.8341	2.7047e-09	HLA DR on CD33- HLA DR+	MFI	Myeloid cell	394	5.9833	1.0936e-09	Prostate
PSORS1C1	6	31082608	31107869	359	4.5761	2.3684e-06	TD DN (CD4-CD8-) %T cell	Relative count	Maturation stages of T cell	394	5.9833	1.0936e-09	Prostate
PSORS1C1	6	31082608	31107869	359	6.5643	2.6135e-11	HLA DR on monocyte	MFI	Monocyte	394	5.9833	1.0936e-09	Prostate
PSORS1C1	6	31082608	31107869	357	5.0448	2.2703e-07	HLA DR on CD33dim HLA DR+ CD11b-	MFI	Myeloid cell	394	5.9833	1.0936e-09	Prostate
PSORS1C1	6	31082608	31107869	359	6.8704	3.2004e-12	HLA DR on CD14+ monocyte	MFI	Monocyte	394	5.9833	1.0936e-09	Prostate
PSORS1C1	6	31082608	31107869	359	5.0553	2.1483e-07	HLA DR on CD14- CD16+ monocyte	MFI	Monocyte	394	5.9833	1.0936e-09	Prostate
PSORS1C1	6	31082608	31107869	359	5.7424	4.6684e-09	HLA DR on CD14+ CD16+ monocyte	MFI	Monocyte	394	5.9833	1.0936e-09	Prostate
PSORS1C1	6	31082608	31107869	357	7.1994	3.0237e-13	HLA DR on CD33br HLA DR+ CD14-	MFI	Myeloid cell	394	5.9833	1.0936e-09	Prostate
PSORS1C1	6	31082608	31107869	358	5.6959	6.1361e-09	CD8 on CD28+ CD45RA+ CD8br	MFI	Treg	394	5.9833	1.0936e-09	Prostate
PSORS1C1	6	31082608	31107869	357	5.295	5.951e-08	HLA DR on HSC	MFI	Myeloid cell	394	5.9833	1.0936e-09	Prostate
PSORS1C1	6	31082608	31107869	358	7.167	3.8343e-13	HLA DR on myeloid DC	MFI	cDC	394	5.9833	1.0936e-09	Prostate
PSORS1C1	6	31082608	31107869	358	6.871	3.187e-12	HLA DR on DC	MFI	cDC	394	5.9833	1.0936e-09	Prostate
PSORS1C2	6	31105311	31107127	26	4.8922	4.9853e-07	HLA DR on CD33br HLA DR+ CD14dim	MFI	Myeloid cell	27	7.8298	2.4425e-15	Prostate
PSORS1C2	6	31105311	31107127	26	5.0712	1.9768e-07	CD8 on CD28+ CD45RA+ CD8br	MFI	Treg	27	7.8298	2.4425e-15	Prostate
PSORS1C2	6	31105311	31107127	26	5.3281	4.9624e-08	HLA DR on CD14+ CD16+ monocyte	MFI	Monocyte	27	7.8298	2.4425e-15	Prostate
PSORS1C2	6	31105311	31107127	26	7.7161	5.9952e-15	HLA DR on CD14- CD16-	MFI	Monocyte	27	7.8298	2.4425e-15	Prostate
PSORS1C2	6	31105311	31107127	26	6.1094	5e-10	HLA DR on myeloid DC	MFI	cDC	27	7.8298	2.4425e-15	Prostate
PSORS1C2	6	31105311	31107127	26	4.5851	2.2691e-06	CD8br AC	Absolute count	TBNK	27	7.8298	2.4425e-15	Prostate
PSORS1C2	6	31105311	31107127	26	4.6363	1.7736e-06	CD8br %leukocyte	Relative count	TBNK	27	7.8298	2.4425e-15	Prostate
PSORS1C2	6	31105311	31107127	26	4.5917	2.1985e-06	CD8br and CD8dim %leukocyte	Relative count	TBNK	27	7.8298	2.4425e-15	Prostate
PSORS1C2	6	31105311	31107127	26	6.5749	2.4349e-11	HLA DR on CD33br HLA DR+ CD14-	MFI	Myeloid cell	27	7.8298	2.4425e-15	Prostate
PSORS1C2	6	31105311	31107127	26	5.6304	8.9892e-09	HLA DR on monocyte	MFI	Monocyte	27	7.8298	2.4425e-15	Prostate
PSORS1C2	6	31105311	31107127	26	6.8604	3.4341e-12	HLA DR on CD33- HLA DR+	MFI	Myeloid cell	27	7.8298	2.4425e-15	Prostate
PSORS1C2	6	31105311	31107127	26	4.7875	8.4444e-07	CD8 on CD39+ CD8br	MFI	Treg	27	7.8298	2.4425e-15	Prostate
PSORS1C2	6	31105311	31107127	26	7.9284	1.1102e-15	HLA DR on plasmacytoid DC	MFI	cDC	27	7.8298	2.4425e-15	Prostate
PSORS1C2	6	31105311	31107127	26	7.7642	4.1078e-15	HLA DR on DC	MFI	cDC	27	7.8298	2.4425e-15	Prostate
PSORS1C2	6	31105311	31107127	26	5.6528	7.8913e-09	HLA DR on CD14+ monocyte	MFI	Monocyte	27	7.8298	2.4425e-15	Prostate
PSORS1C2	6	31105311	31107127	26	5.886	1.9779e-09	HLA DR on CD14+ CD16- monocyte	MFI	Monocyte	27	7.8298	2.4425e-15	Prostate
SKIV2L	6	31926581	31937532	48	4.6678	1.522e-06	CD8 on CM CD8br	MFI	Maturation stages of T cell	64	4.662	1.5655e-06	Prostate
SKIV2L	6	31926581	31937532	48	5.4503	2.5142e-08	HLA DR on CD33- HLA DR+	MFI	Myeloid cell	64	4.662	1.5655e-06	Prostate
SKIV2L	6	31926581	31937532	48	7.3972	6.9555e-14	HLA DR on plasmacytoid DC	MFI	cDC	64	4.662	1.5655e-06	Prostate
SKIV2L	6	31926581	31937532	48	4.9215	4.295e-07	HLA DR on CD33dim HLA DR+ CD11b+	MFI	Myeloid cell	64	4.662	1.5655e-06	Prostate
SKIV2L	6	31926581	31937532	48	6.9908	1.3669e-12	HLA DR on CD14+ CD16+ monocyte	MFI	Monocyte	64	4.662	1.5655e-06	Prostate
SKIV2L	6	31926581	31937532	48	5.6682	7.2161e-09	HLA DR on CD33br HLA DR+ CD14-	MFI	Myeloid cell	64	4.662	1.5655e-06	Prostate
SKIV2L	6	31926581	31937532	48	7.5835	1.682e-14	HLA DR on CD14- CD16-	MFI	Monocyte	64	4.662	1.5655e-06	Prostate
SKIV2L	6	31926581	31937532	48	6.4268	6.5139e-11	HLA DR on CD14- CD16+ monocyte	MFI	Monocyte	64	4.662	1.5655e-06	Prostate
SKIV2L	6	31926581	31937532	48	7.4336	5.2847e-14	HLA DR on CD14+ CD16- monocyte	MFI	Monocyte	64	4.662	1.5655e-06	Prostate
SKIV2L	6	31926581	31937532	48	4.6206	1.9129e-06	CD8 on naive CD8br	MFI	Maturation stages of T cell	64	4.662	1.5655e-06	Prostate
SKIV2L	6	31926581	31937532	48	7.4511	4.6296e-14	HLA DR on DC	MFI	cDC	64	4.662	1.5655e-06	Prostate
SKIV2L	6	31926581	31937532	48	4.7487	1.0237e-06	HLA DR on HLA DR+ NK	MFI	TBNK	64	4.662	1.5655e-06	Prostate
SKIV2L	6	31926581	31937532	48	7.2804	1.6637e-13	HLA DR on CD14+ monocyte	MFI	Monocyte	64	4.662	1.5655e-06	Prostate
SKIV2L	6	31926581	31937532	48	7.2955	1.4883e-13	HLA DR on monocyte	MFI	Monocyte	64	4.662	1.5655e-06	Prostate
SKIV2L	6	31926581	31937532	48	6.8251	4.3925e-12	HLA DR on myeloid DC	MFI	cDC	64	4.662	1.5655e-06	Prostate
STK19	6	31938952	31949223	33	6.0709	6.3581e-10	CD8 on CM CD8br	MFI	Maturation stages of T cell	64	5.486	2.0559e-08	Prostate
STK19	6	31938952	31949223	33	4.6261	1.8627e-06	HLA DR on myeloid DC	MFI	cDC	64	5.486	2.0559e-08	Prostate
STK19	6	31938952	31949223	33	5.0549	2.1526e-07	HLA DR on B cell	MFI	TBNK	64	5.486	2.0559e-08	Prostate
STK19	6	31938952	31949223	33	6.019	8.7747e-10	CD8 on EM CD8br	MFI	Maturation stages of T cell	64	5.486	2.0559e-08	Prostate
STK19	6	31938952	31949223	33	5.5831	1.1811e-08	HLA DR on plasmacytoid DC	MFI	cDC	64	5.486	2.0559e-08	Prostate
STK19	6	31938952	31949223	33	5.7075	5.7337e-09	HLA DR on CD14- CD16-	MFI	Monocyte	64	5.486	2.0559e-08	Prostate
STK19	6	31938952	31949223	33	6.1384	4.1688e-10	HLA DR on CD14+ monocyte	MFI	Monocyte	64	5.486	2.0559e-08	Prostate
STK19	6	31938952	31949223	33	4.6007	2.1051e-06	HLA DR on DC	MFI	cDC	64	5.486	2.0559e-08	Prostate
STK19	6	31938952	31949223	33	6.2561	1.9742e-10	HLA DR on CD14+ CD16- monocyte	MFI	Monocyte	64	5.486	2.0559e-08	Prostate
STK19	6	31938952	31949223	33	5.9235	1.5755e-09	HLA DR on monocyte	MFI	Monocyte	64	5.486	2.0559e-08	Prostate
STK19	6	31938952	31949223	33	5.1989	1.0022e-07	CD8 on naive CD8br	MFI	Maturation stages of T cell	64	5.486	2.0559e-08	Prostate
STK19	6	31938952	31949223	33	4.8831	5.2222e-07	HLA DR on CD14- CD16+ monocyte	MFI	Monocyte	64	5.486	2.0559e-08	Prostate
STK19	6	31938952	31949223	33	5.3012	5.7526e-08	HLA DR on CD14+ CD16+ monocyte	MFI	Monocyte	64	5.486	2.0559e-08	Prostate
TNXB	6	32008932	32077151	219	4.9404	3.8988e-07	Mo MDSC AC	Absolute count	Myeloid cell	345	8.9115	2.5164e-19	Prostate
TNXB	6	32008932	32077151	223	6.3479	1.0911e-10	HLA DR on B cell	MFI	TBNK	345	8.9115	2.5164e-19	Prostate
TNXB	6	32008932	32077151	222	6.7353	8.1792e-12	HLA DR on DC	MFI	cDC	345	8.9115	2.5164e-19	Prostate
TNXB	6	32008932	32077151	222	5.2506	7.5795e-08	CD8 on CD28+ CD45RA- CD8br	MFI	Treg	345	8.9115	2.5164e-19	Prostate
TNXB	6	32008932	32077151	218	6.5625	2.6462e-11	HLA DR on CD33- HLA DR+	MFI	Myeloid cell	345	8.9115	2.5164e-19	Prostate
TNXB	6	32008932	32077151	222	7.0382	9.7367e-13	HLA DR on monocyte	MFI	Monocyte	345	8.9115	2.5164e-19	Prostate
TNXB	6	32008932	32077151	222	7.5377	2.3925e-14	HLA DR on CD14+ monocyte	MFI	Monocyte	345	8.9115	2.5164e-19	Prostate
TNXB	6	32008932	32077151	218	5.24	8.0272e-08	HLA DR on CD33dim HLA DR+ CD11b+	MFI	Myeloid cell	345	8.9115	2.5164e-19	Prostate
TNXB	6	32008932	32077151	222	6.1094	5e-10	HLA DR on plasmacytoid DC	MFI	cDC	345	8.9115	2.5164e-19	Prostate
TNXB	6	32008932	32077151	222	5.4242	2.9105e-08	HLA DR on myeloid DC	MFI	cDC	345	8.9115	2.5164e-19	Prostate
TNXB	6	32008932	32077151	225	5.2444	7.8413e-08	HLA DR++ monocyte %monocyte	Relative count	TBNK	345	8.9115	2.5164e-19	Prostate
TNXB	6	32008932	32077151	222	8.0766	3.3307e-16	HLA DR on CD14- CD16-	MFI	Monocyte	345	8.9115	2.5164e-19	Prostate
TNXB	6	32008932	32077151	222	4.8791	5.3276e-07	CD127 on CD45RA+ CD4+	MFI	Treg	345	8.9115	2.5164e-19	Prostate
TNXB	6	32008932	32077151	222	7.8327	2.387e-15	HLA DR on CD14+ CD16- monocyte	MFI	Monocyte	345	8.9115	2.5164e-19	Prostate
TNXB	6	32008932	32077151	218	5.7024	5.9062e-09	HLA DR on HSC	MFI	Myeloid cell	345	8.9115	2.5164e-19	Prostate
TNXB	6	32008932	32077151	222	7.6627	9.1038e-15	HLA DR on CD14+ CD16+ monocyte	MFI	Monocyte	345	8.9115	2.5164e-19	Prostate
TNXB	6	32008932	32077151	218	5.2068	9.6059e-08	HLA DR on CD33dim HLA DR+ CD11b-	MFI	Myeloid cell	345	8.9115	2.5164e-19	Prostate
TNXB	6	32008932	32077151	223	4.6868	1.3879e-06	CD8 on CD8br	MFI	TBNK	345	8.9115	2.5164e-19	Prostate
TNXB	6	32008932	32077151	222	6.4061	7.4646e-11	CD8 on CD28+ CD45RA+ CD8br	MFI	Treg	345	8.9115	2.5164e-19	Prostate
TNXB	6	32008932	32077151	222	7.5517	2.1483e-14	HLA DR on CD14- CD16+ monocyte	MFI	Monocyte	345	8.9115	2.5164e-19	Prostate
TNXB	6	32008932	32077151	223	4.8073	7.6507e-07	CD4 on HLA DR+ CD4+	MFI	TBNK	345	8.9115	2.5164e-19	Prostate
TNXB	6	32008932	32077151	222	4.628	1.8465e-06	CD4 on CD39+ activated Treg	MFI	Treg	345	8.9115	2.5164e-19	Prostate
TNXB	6	32008932	32077151	222	5.5075	1.8199e-08	CD8 on naive CD8br	MFI	Maturation stages of T cell	345	8.9115	2.5164e-19	Prostate
TNXB	6	32008932	32077151	222	5.5399	1.5132e-08	CD8 on CM CD8br	MFI	Maturation stages of T cell	345	8.9115	2.5164e-19	Prostate
TNXB	6	32008932	32077151	222	5.8592	2.3258e-09	CD8 on CD39+ CD8br	MFI	Treg	345	8.9115	2.5164e-19	Prostate
TNXB	6	32008932	32077151	218	4.8035	7.7955e-07	HLA DR on CD33br HLA DR+ CD14-	MFI	Myeloid cell	345	8.9115	2.5164e-19	Prostate
TTLL1	22	43435522	43485434	257	7.5448	2.2641e-14	BAFF-R on IgD+ CD38dim	MFI	B cell	337	7.3589	9.2737e-14	Prostate
TTLL1	22	43435522	43485434	257	6.7018	1.0292e-11	BAFF-R on IgD+ CD24+	MFI	B cell	337	7.3589	9.2737e-14	Prostate
TTLL1	22	43435522	43485434	257	6.7018	1.0292e-11	BAFF-R on IgD- CD38dim	MFI	B cell	337	7.3589	9.2737e-14	Prostate
TTLL1	22	43435522	43485434	252	7.5351	2.4396e-14	BAFF-R on IgD+ CD38- naive	MFI	B cell	337	7.3589	9.2737e-14	Prostate
TTLL1	22	43435522	43485434	257	6.7018	1.0292e-11	BAFF-R on IgD+ CD24-	MFI	B cell	337	7.3589	9.2737e-14	Prostate
TTLL1	22	43435522	43485434	257	8.0344	4.703e-16	BAFF-R on naive-mature B cell	MFI	B cell	337	7.3589	9.2737e-14	Prostate
TTLL1	22	43435522	43485434	257	7.1699	3.7514e-13	BAFF-R on B cell	MFI	B cell	337	7.3589	9.2737e-14	Prostate
TTLL1	22	43435522	43485434	257	7.4561	4.4548e-14	BAFF-R on transitional	MFI	B cell	337	7.3589	9.2737e-14	Prostate
TTLL1	22	43435522	43485434	257	7.669	8.6678e-15	BAFF-R on IgD+ CD38br	MFI	B cell	337	7.3589	9.2737e-14	Prostate
TTLL1	22	43435522	43485434	257	7.1526	4.2577e-13	BAFF-R on IgD- CD27-	MFI	B cell	337	7.3589	9.2737e-14	Prostate
TTLL1	22	43435522	43485434	257	7.6134	1.335e-14	BAFF-R on IgD+ CD38-	MFI	B cell	337	7.3589	9.2737e-14	Prostate
TTLL1	22	43435522	43485434	252	7.8372	2.3042e-15	BAFF-R on IgD+ CD38- unsw mem	MFI	B cell	337	7.3589	9.2737e-14	Prostate
TTLL1	22	43435522	43485434	257	7.6104	1.3664e-14	BAFF-R on memory B cell	MFI	B cell	337	7.3589	9.2737e-14	Prostate
TTLL1	22	43435522	43485434	257	8.0719	3.4593e-16	BAFF-R on CD24+ CD27+	MFI	B cell	337	7.3589	9.2737e-14	Prostate
TTLL1	22	43435522	43485434	257	6.7018	1.0292e-11	BAFF-R on IgD- CD38-	MFI	B cell	337	7.3589	9.2737e-14	Prostate
TTLL1	22	43435522	43485434	257	7.6548	9.68e-15	BAFF-R on unsw mem	MFI	B cell	337	7.3589	9.2737e-14	Prostate
TTLL1	22	43435522	43485434	257	7.6292	1.1811e-14	BAFF-R on sw mem	MFI	B cell	337	7.3589	9.2737e-14	Prostate
TTLL1	22	43435522	43485434	257	7.8241	2.5572e-15	BAFF-R on IgD- CD24-	MFI	B cell	337	7.3589	9.2737e-14	Prostate
TTLL1	22	43435522	43485434	257	7.5718	1.8405e-14	BAFF-R on IgD+	MFI	B cell	337	7.3589	9.2737e-14	Prostate
TTLL12	22	43562628	43583137	159	4.7626	9.5546e-07	BAFF-R on IgD+	MFI	B cell	206	6.1094	5e-10	Prostate
TTLL12	22	43562628	43583137	159	4.6926	1.3486e-06	BAFF-R on IgD+ CD38br	MFI	B cell	206	6.1094	5e-10	Prostate
TTLL12	22	43562628	43583137	159	5.1197	1.5301e-07	BAFF-R on memory B cell	MFI	B cell	206	6.1094	5e-10	Prostate
TTLL12	22	43562628	43583137	159	5.1352	1.4094e-07	BAFF-R on IgD+ CD38-	MFI	B cell	206	6.1094	5e-10	Prostate
TTLL12	22	43562628	43583137	159	4.7953	8.1201e-07	BAFF-R on IgD+ CD24-	MFI	B cell	206	6.1094	5e-10	Prostate
TTLL12	22	43562628	43583137	159	5.3047	5.6437e-08	BAFF-R on IgD- CD38dim	MFI	B cell	206	6.1094	5e-10	Prostate
TTLL12	22	43562628	43583137	159	5.175	1.1395e-07	BAFF-R on CD24+ CD27+	MFI	B cell	206	6.1094	5e-10	Prostate
TTLL12	22	43562628	43583137	159	5.7058	5.7902e-09	BAFF-R on IgD- CD38-	MFI	B cell	206	6.1094	5e-10	Prostate
TTLL12	22	43562628	43583137	159	4.7912	8.2911e-07	BAFF-R on naive-mature B cell	MFI	B cell	206	6.1094	5e-10	Prostate
TTLL12	22	43562628	43583137	159	5.3274	4.9815e-08	BAFF-R on sw mem	MFI	B cell	206	6.1094	5e-10	Prostate
TTLL12	22	43562628	43583137	159	5.0755	1.9324e-07	BAFF-R on IgD+ CD24+	MFI	B cell	206	6.1094	5e-10	Prostate
TTLL12	22	43562628	43583137	159	4.8133	7.4243e-07	BAFF-R on IgD+ CD38dim	MFI	B cell	206	6.1094	5e-10	Prostate
TTLL12	22	43562628	43583137	159	5.1649	1.2026e-07	BAFF-R on IgD- CD27-	MFI	B cell	206	6.1094	5e-10	Prostate
TTLL12	22	43562628	43583137	159	4.8173	7.275e-07	BAFF-R on B cell	MFI	B cell	206	6.1094	5e-10	Prostate
TTLL12	22	43562628	43583137	159	5.2087	9.5095e-08	BAFF-R on unsw mem	MFI	B cell	206	6.1094	5e-10	Prostate
TTLL12	22	43562628	43583137	159	5.3272	4.9871e-08	BAFF-R on IgD- CD24-	MFI	B cell	206	6.1094	5e-10	Prostate
VARS	6	31745295	31763712	52	5.0655	2.0364e-07	CD20 on sw mem	MFI	B cell	64	7.4795	3.7303e-14	Prostate
VARS	6	31745295	31763712	50	5.8433	2.5583e-09	Mo MDSC AC	Absolute count	Myeloid cell	64	7.4795	3.7303e-14	Prostate
VARS	6	31745295	31763712	52	5.6948	6.1765e-09	CD20 on IgD- CD38dim	MFI	B cell	64	7.4795	3.7303e-14	Prostate
VARS	6	31745295	31763712	52	7.384	7.6827e-14	HLA DR on CD14- CD16+ monocyte	MFI	Monocyte	64	7.4795	3.7303e-14	Prostate
VARS	6	31745295	31763712	52	4.6023	2.0891e-06	CD20 on IgD- CD27-	MFI	B cell	64	7.4795	3.7303e-14	Prostate
VARS	6	31745295	31763712	52	5.0098	2.7243e-07	CD20 on IgD- CD24-	MFI	B cell	64	7.4795	3.7303e-14	Prostate
VARS	6	31745295	31763712	52	4.6111	2.0027e-06	IgD on unsw mem	MFI	B cell	64	7.4795	3.7303e-14	Prostate
VARS	6	31745295	31763712	52	6.8449	3.8256e-12	HLA DR on CD14- CD16-	MFI	Monocyte	64	7.4795	3.7303e-14	Prostate
VARS	6	31745295	31763712	51	5.2802	6.4532e-08	CD8 on CD28+ CD45RA+ CD8br	MFI	Treg	64	7.4795	3.7303e-14	Prostate
VARS	6	31745295	31763712	52	7.567	1.9096e-14	HLA DR on B cell	MFI	TBNK	64	7.4795	3.7303e-14	Prostate
VARS	6	31745295	31763712	51	8.1259	2.2204e-16	HLA DR on plasmacytoid DC	MFI	cDC	64	7.4795	3.7303e-14	Prostate
VARS	6	31745295	31763712	52	4.7508	1.0129e-06	CD20 on IgD- CD38-	MFI	B cell	64	7.4795	3.7303e-14	Prostate
VARS	6	31745295	31763712	52	5.8009	3.2977e-09	HLA DR++ monocyte %monocyte	Relative count	TBNK	64	7.4795	3.7303e-14	Prostate
VARS	6	31745295	31763712	51	6.5967	2.1025e-11	HLA DR on CD33dim HLA DR+ CD11b+	MFI	Myeloid cell	64	7.4795	3.7303e-14	Prostate
VARS	6	31745295	31763712	51	7.3825	7.766e-14	HLA DR on myeloid DC	MFI	cDC	64	7.4795	3.7303e-14	Prostate
VARS	6	31745295	31763712	51	7.5593	2.0262e-14	HLA DR on DC	MFI	cDC	64	7.4795	3.7303e-14	Prostate
VARS	6	31745295	31763712	51	4.9171	4.3917e-07	HLA DR on CD33br HLA DR+ CD14dim	MFI	Myeloid cell	64	7.4795	3.7303e-14	Prostate
VARS	6	31745295	31763712	51	7.3666	8.7541e-14	HLA DR on HSC	MFI	Myeloid cell	64	7.4795	3.7303e-14	Prostate
VARS	6	31745295	31763712	52	4.8176	7.2651e-07	HLA DR on HLA DR+ NK	MFI	TBNK	64	7.4795	3.7303e-14	Prostate
VARS	6	31745295	31763712	52	7.891	1.4988e-15	HLA DR on CD14+ monocyte	MFI	Monocyte	64	7.4795	3.7303e-14	Prostate
VARS	6	31745295	31763712	52	7.6596	9.3259e-15	HLA DR on CD14+ CD16- monocyte	MFI	Monocyte	64	7.4795	3.7303e-14	Prostate
VARS	6	31745295	31763712	51	5.6123	9.9803e-09	HLA DR on CD33dim HLA DR+ CD11b-	MFI	Myeloid cell	64	7.4795	3.7303e-14	Prostate
VARS	6	31745295	31763712	51	7.0708	7.7038e-13	HLA DR on CD33br HLA DR+ CD14-	MFI	Myeloid cell	64	7.4795	3.7303e-14	Prostate
VARS	6	31745295	31763712	51	7.302	1.4178e-13	HLA DR on CD33- HLA DR+	MFI	Myeloid cell	64	7.4795	3.7303e-14	Prostate
VARS	6	31745295	31763712	52	7.7592	4.2744e-15	HLA DR on monocyte	MFI	Monocyte	64	7.4795	3.7303e-14	Prostate
VARS	6	31745295	31763712	52	7.6197	1.2712e-14	HLA DR on CD14+ CD16+ monocyte	MFI	Monocyte	64	7.4795	3.7303e-14	Prostate
VWA7	6	31733178	31745108	48	7.845	2.1649e-15	HLA DR on CD14- CD16-	MFI	Monocyte	65	6.8909	2.7727e-12	Prostate
VWA7	6	31733178	31745108	48	7.4089	6.3671e-14	HLA DR on CD14+ CD16+ monocyte	MFI	Monocyte	65	6.8909	2.7727e-12	Prostate
VWA7	6	31733178	31745108	48	6.0556	6.9969e-10	HLA DR on CD33dim HLA DR+ CD11b+	MFI	Myeloid cell	65	6.8909	2.7727e-12	Prostate
VWA7	6	31733178	31745108	48	5.2307	8.445e-08	Mo MDSC AC	Absolute count	Myeloid cell	65	6.8909	2.7727e-12	Prostate
VWA7	6	31733178	31745108	48	4.6581	1.5955e-06	IgD on IgD+ CD24+	MFI	B cell	65	6.8909	2.7727e-12	Prostate
VWA7	6	31733178	31745108	48	4.6736	1.4798e-06	HLA DR on CD33br HLA DR+ CD14dim	MFI	Myeloid cell	65	6.8909	2.7727e-12	Prostate
VWA7	6	31733178	31745108	48	6.1094	5e-10	HLA DR on monocyte	MFI	Monocyte	65	6.8909	2.7727e-12	Prostate
VWA7	6	31733178	31745108	48	6.5069	3.8355e-11	HLA DR on CD33br HLA DR+ CD14-	MFI	Myeloid cell	65	6.8909	2.7727e-12	Prostate
VWA7	6	31733178	31745108	48	6.3225	1.2871e-10	HLA DR on HSC	MFI	Myeloid cell	65	6.8909	2.7727e-12	Prostate
VWA7	6	31733178	31745108	48	4.7716	9.1391e-07	CD8 on CD28+ CD45RA+ CD8br	MFI	Treg	65	6.8909	2.7727e-12	Prostate
VWA7	6	31733178	31745108	48	7.0973	6.3605e-13	HLA DR on CD14- CD16+ monocyte	MFI	Monocyte	65	6.8909	2.7727e-12	Prostate
VWA7	6	31733178	31745108	48	6.4071	7.4166e-11	HLA DR on myeloid DC	MFI	cDC	65	6.8909	2.7727e-12	Prostate
VWA7	6	31733178	31745108	48	7.6018	1.4599e-14	HLA DR on plasmacytoid DC	MFI	cDC	65	6.8909	2.7727e-12	Prostate
VWA7	6	31733178	31745108	48	6.6454	1.5121e-11	HLA DR on CD14+ CD16- monocyte	MFI	Monocyte	65	6.8909	2.7727e-12	Prostate
VWA7	6	31733178	31745108	48	5.615	9.8258e-09	HLA DR on CD33dim HLA DR+ CD11b-	MFI	Myeloid cell	65	6.8909	2.7727e-12	Prostate
VWA7	6	31733178	31745108	48	6.1094	5e-10	HLA DR on CD14+ monocyte	MFI	Monocyte	65	6.8909	2.7727e-12	Prostate
VWA7	6	31733178	31745108	48	6.7844	5.8274e-12	HLA DR on CD33- HLA DR+	MFI	Myeloid cell	65	6.8909	2.7727e-12	Prostate
VWA7	6	31733178	31745108	48	7.4116	6.2395e-14	HLA DR on DC	MFI	cDC	65	6.8909	2.7727e-12	Prostate
VWA7	6	31733178	31745108	48	4.6619	1.5666e-06	CD8 on CM CD8br	MFI	Maturation stages of T cell	65	6.8909	2.7727e-12	Prostate
VWA7	6	31733178	31745108	48	5.156	1.2614e-07	HLA DR on B cell	MFI	TBNK	65	6.8909	2.7727e-12	Prostate
VWA7	6	31733178	31745108	48	4.7432	1.0519e-06	IgD on unsw mem	MFI	B cell	65	6.8909	2.7727e-12	Prostate
SNP, single nucleotide polymorphisms; CHR, chromosome; BP, physical position of SNP, build GRCh37; NSNP, the number of SNPs annotated to that gene that were found in the data and were not excluded based on internal SNP quality control; Z, the Z-value for the gene, based on its (permutation) p-value; this is what is used as the measure of gene association in the gene-level analyses.
