# Supplementary material for: Association between immune cells and multiple cancers: Insights from Mendelian randomization and gene-based analysis
Source: iScience. 2026 Jan 2;29(2):114618. doi: 10.1016/j.isci.2025.114618 (PMC12857361; doi:10.1016/j.isci.2025.114618)
Supplement: Data S1. Summary of Mendelian Randomization Analysis Results [file mmc7.xlsx]

## Sheet: Description
Table 1. Associations between immune cell and bladder cancer.
Table 2. Associations between immune cell and breast cancer.
Table 3. Associations between immune cell and cervical cancer.
Table 4. Associations between immune cell and colorectal cancer.
Table 5. Associations between immune cell and corpus uteri cancer.
Table 6. Associations between immune cell and endometrial cancer.
Table 7. Associations between immune cell and kidney cancer.
Table 8. Associations between immune cell and liver cancer.
Table 9. Associations between immune cell and lung cancer.
Table 10. Associations between immune cell and melanoma cancer.
Table 11. Associations between immune cell and oral cavity cancer.
Table 12. Associations between immune cell and ovarian cancer.
Table 13. Associations between immune cell and pancreatic cancer.
Table 14. Associations between immune cell and prostate cancer.
Table 15. Associations between immune cell and stomach cancer.
Table 16. Associations between immune cell and thyroid cancer.

## Sheet: bladder
Table 1. Associations between immune cell and bladder cancer.
Trait	Trait Type	Panel	Method	NSNP	Pvalue	OR (95% CI)
IgD+ %B cell	Relative count	B cell	IVW	19	0.932693	1.00 (0.92, 1.08)
IgD+ %B cell	Relative count	B cell	MR-Egger	19	0.843583	0.99 (0.88, 1.11)
IgD+ %B cell	Relative count	B cell	WeightedMedian	19	0.63005	0.97 (0.87, 1.09)
IgD+ %B cell	Relative count	B cell	MR-PRESSO	19	0.923817	1.00 (0.93, 1.07)
IgD+ CD38br AC	Absolute count	B cell	IVW	31	0.487635	0.98 (0.91, 1.05)
IgD+ CD38br AC	Absolute count	B cell	MR-Egger	31	0.542845	0.97 (0.88, 1.07)
IgD+ CD38br AC	Absolute count	B cell	WeightedMedian	31	0.844091	0.99 (0.89, 1.10)
IgD+ CD38br AC	Absolute count	B cell	MR-PRESSO	31	0.461002	0.98 (0.91, 1.04)
IgD+ CD38dim %B cell	Relative count	B cell	IVW	17	0.555553	0.96 (0.85, 1.09)
IgD+ CD38dim %B cell	Relative count	B cell	MR-Egger	17	0.58774	0.93 (0.72, 1.20)
IgD+ CD38dim %B cell	Relative count	B cell	WeightedMedian	17	0.222128	0.90 (0.75, 1.07)
IgD+ CD38dim %B cell	Relative count	B cell	MR-PRESSO	17	0.563784	0.96 (0.85, 1.09)
IgD+ CD38dim AC	Absolute count	B cell	IVW	31	0.26824	1.03 (0.98, 1.08)
IgD+ CD38dim AC	Absolute count	B cell	MR-Egger	31	0.306047	0.97 (0.92, 1.03)
IgD+ CD38dim AC	Absolute count	B cell	WeightedMedian	31	0.589298	0.98 (0.92, 1.05)
IgD+ CD38dim AC	Absolute count	B cell	MR-PRESSO	31	0.277038	1.03 (0.98, 1.08)
IgD+ CD38- %B cell	Relative count	B cell	IVW	23	0.210291	0.93 (0.83, 1.04)
IgD+ CD38- %B cell	Relative count	B cell	MR-Egger	23	0.660693	1.05 (0.85, 1.29)
IgD+ CD38- %B cell	Relative count	B cell	WeightedMedian	23	0.496486	0.94 (0.80, 1.11)
IgD+ CD38- %B cell	Relative count	B cell	MR-PRESSO	23	0.223444	0.93 (0.83, 1.04)
IgD+ CD38- AC	Absolute count	B cell	IVW	20	0.129673	0.90 (0.79, 1.03)
IgD+ CD38- AC	Absolute count	B cell	MR-Egger	20	0.893647	1.02 (0.75, 1.39)
IgD+ CD38- AC	Absolute count	B cell	WeightedMedian	20	0.908371	0.99 (0.85, 1.15)
IgD+ CD38- AC	Absolute count	B cell	MR-PRESSO	20	0.146133	0.90 (0.79, 1.03)
Unsw mem %B cell	Relative count	B cell	IVW	30	0.533979	0.98 (0.91, 1.05)
Unsw mem %B cell	Relative count	B cell	MR-Egger	30	0.950089	1.00 (0.90, 1.11)
Unsw mem %B cell	Relative count	B cell	WeightedMedian	30	0.869727	0.99 (0.88, 1.12)
Unsw mem %B cell	Relative count	B cell	MR-PRESSO	30	0.538838	0.98 (0.91, 1.05)
Unsw mem AC	Absolute count	B cell	IVW	22	0.434335	1.04 (0.94, 1.15)
Unsw mem AC	Absolute count	B cell	MR-Egger	22	0.566689	1.05 (0.89, 1.23)
Unsw mem AC	Absolute count	B cell	WeightedMedian	22	0.872299	1.01 (0.88, 1.16)
Unsw mem AC	Absolute count	B cell	MR-PRESSO	22	0.339219	1.04 (0.96, 1.13)
IgD- CD27- %B cell	Relative count	B cell	IVW	21	0.20077	0.95 (0.89, 1.03)
IgD- CD27- %B cell	Relative count	B cell	MR-Egger	21	0.0703839	0.91 (0.82, 1.00)
IgD- CD27- %B cell	Relative count	B cell	WeightedMedian	21	0.35275	0.95 (0.85, 1.06)
IgD- CD27- %B cell	Relative count	B cell	MR-PRESSO	21	0.203105	0.95 (0.89, 1.02)
IgD+ AC	Absolute count	B cell	IVW	16	0.665687	0.99 (0.93, 1.05)
IgD+ AC	Absolute count	B cell	MR-Egger	16	0.820691	0.99 (0.92, 1.07)
IgD+ AC	Absolute count	B cell	WeightedMedian	16	0.448043	0.97 (0.90, 1.05)
IgD+ AC	Absolute count	B cell	MR-PRESSO	16	0.671834	0.99 (0.93, 1.05)
IgD- CD27- AC	Absolute count	B cell	IVW	28	0.148682	1.07 (0.98, 1.18)
IgD- CD27- AC	Absolute count	B cell	MR-Egger	28	0.418816	1.09 (0.89, 1.35)
IgD- CD27- AC	Absolute count	B cell	WeightedMedian	28	0.132054	1.11 (0.97, 1.28)
IgD- CD27- AC	Absolute count	B cell	MR-PRESSO	28	0.160187	1.07 (0.98, 1.18)
Sw mem %B cell	Relative count	B cell	IVW	14	0.949347	1.00 (0.91, 1.10)
Sw mem %B cell	Relative count	B cell	MR-Egger	14	0.441454	1.06 (0.92, 1.20)
Sw mem %B cell	Relative count	B cell	WeightedMedian	14	0.576961	1.04 (0.91, 1.18)
Sw mem %B cell	Relative count	B cell	MR-PRESSO	14	0.950313	1.00 (0.91, 1.10)
Sw mem AC	Absolute count	B cell	IVW	24	0.339999	0.96 (0.87, 1.05)
Sw mem AC	Absolute count	B cell	MR-Egger	24	0.612625	0.96 (0.83, 1.11)
Sw mem AC	Absolute count	B cell	WeightedMedian	24	0.986904	1.00 (0.87, 1.14)
Sw mem AC	Absolute count	B cell	MR-PRESSO	24	0.288914	0.96 (0.88, 1.04)
PB/PC %B cell	Relative count	B cell	IVW	28	0.330178	1.04 (0.96, 1.12)
PB/PC %B cell	Relative count	B cell	MR-Egger	28	0.198772	1.07 (0.97, 1.19)
PB/PC %B cell	Relative count	B cell	WeightedMedian	28	0.355021	1.05 (0.95, 1.15)
PB/PC %B cell	Relative count	B cell	MR-PRESSO	28	0.338822	1.04 (0.96, 1.12)
PB/PC AC	Absolute count	B cell	IVW	24	0.253314	0.96 (0.90, 1.03)
PB/PC AC	Absolute count	B cell	MR-Egger	24	0.414301	0.97 (0.89, 1.05)
PB/PC AC	Absolute count	B cell	WeightedMedian	24	0.703228	0.98 (0.91, 1.07)
PB/PC AC	Absolute count	B cell	MR-PRESSO	24	0.265067	0.96 (0.90, 1.03)
Memory B cell %B cell	Relative count	B cell	IVW	27	0.934398	1.00 (0.93, 1.08)
Memory B cell %B cell	Relative count	B cell	MR-Egger	27	0.616552	1.03 (0.91, 1.17)
Memory B cell %B cell	Relative count	B cell	WeightedMedian	27	0.469045	0.96 (0.86, 1.07)
Memory B cell %B cell	Relative count	B cell	MR-PRESSO	27	0.935029	1.00 (0.93, 1.08)
Memory B cell AC	Absolute count	B cell	IVW	16	0.91188	0.99 (0.90, 1.09)
Memory B cell AC	Absolute count	B cell	MR-Egger	16	0.121958	1.08 (0.98, 1.19)
Memory B cell AC	Absolute count	B cell	WeightedMedian	16	0.26013	1.06 (0.96, 1.18)
Memory B cell AC	Absolute count	B cell	MR-PRESSO	16	0.913347	0.99 (0.90, 1.09)
Naive-mature B cell %B cell	Relative count	B cell	IVW	27	0.421715	0.97 (0.92, 1.04)
Naive-mature B cell %B cell	Relative count	B cell	MR-Egger	27	0.380222	0.96 (0.89, 1.05)
Naive-mature B cell %B cell	Relative count	B cell	WeightedMedian	27	0.517323	0.97 (0.88, 1.06)
Naive-mature B cell %B cell	Relative count	B cell	MR-PRESSO	27	0.394504	0.97 (0.92, 1.03)
Naive-mature B cell AC	Absolute count	B cell	IVW	24	0.462895	1.02 (0.96, 1.09)
Naive-mature B cell AC	Absolute count	B cell	MR-Egger	24	0.724213	1.02 (0.93, 1.10)
Naive-mature B cell AC	Absolute count	B cell	WeightedMedian	24	0.509368	1.03 (0.94, 1.13)
Naive-mature B cell AC	Absolute count	B cell	MR-PRESSO	24	0.383462	1.02 (0.97, 1.08)
IgD- CD38br %B cell	Relative count	B cell	IVW	22	0.919491	0.99 (0.90, 1.10)
IgD- CD38br %B cell	Relative count	B cell	MR-Egger	22	0.60612	0.95 (0.78, 1.15)
IgD- CD38br %B cell	Relative count	B cell	WeightedMedian	22	0.73899	0.98 (0.84, 1.13)
IgD- CD38br %B cell	Relative count	B cell	MR-PRESSO	22	0.916755	0.99 (0.90, 1.10)
IgD+ CD24+ %B cell	Relative count	B cell	IVW	22	0.767215	0.98 (0.89, 1.09)
IgD+ CD24+ %B cell	Relative count	B cell	MR-Egger	22	0.84772	1.02 (0.81, 1.29)
IgD+ CD24+ %B cell	Relative count	B cell	WeightedMedian	22	0.305593	0.93 (0.80, 1.07)
IgD+ CD24+ %B cell	Relative count	B cell	MR-PRESSO	22	0.721609	0.98 (0.90, 1.07)
IgD+ CD24+ AC	Absolute count	B cell	IVW	23	0.168749	1.07 (0.97, 1.18)
IgD+ CD24+ AC	Absolute count	B cell	MR-Egger	23	0.45787	1.07 (0.90, 1.28)
IgD+ CD24+ AC	Absolute count	B cell	WeightedMedian	23	0.222919	1.10 (0.95, 1.27)
IgD+ CD24+ AC	Absolute count	B cell	MR-PRESSO	23	0.182597	1.07 (0.97, 1.18)
IgD- CD24- %B cell	Relative count	B cell	IVW	17	0.0559474	0.95 (0.91, 1.00)
IgD- CD24- %B cell	Relative count	B cell	MR-Egger	17	0.235112	0.96 (0.91, 1.02)
IgD- CD24- %B cell	Relative count	B cell	WeightedMedian	17	0.113933	0.94 (0.88, 1.01)
IgD- CD24- %B cell	Relative count	B cell	MR-PRESSO	17	0.0447439	0.95 (0.91, 1.00)
IgD- CD24- AC	Absolute count	B cell	IVW	18	0.664898	1.02 (0.92, 1.13)
IgD- CD24- AC	Absolute count	B cell	MR-Egger	18	0.8435	1.02 (0.86, 1.21)
IgD- CD24- AC	Absolute count	B cell	WeightedMedian	18	0.67395	1.03 (0.90, 1.18)
IgD- CD24- AC	Absolute count	B cell	MR-PRESSO	18	0.573544	1.02 (0.95, 1.11)
IgD+ CD24- %B cell	Relative count	B cell	IVW	18	0.0986316	1.07 (0.99, 1.16)
IgD+ CD24- %B cell	Relative count	B cell	MR-Egger	18	0.274113	1.07 (0.95, 1.20)
IgD+ CD24- %B cell	Relative count	B cell	WeightedMedian	18	0.202562	1.08 (0.96, 1.21)
IgD+ CD24- %B cell	Relative count	B cell	MR-PRESSO	18	0.116982	1.07 (0.99, 1.16)
IgD+ CD24- AC	Absolute count	B cell	IVW	24	0.667739	0.99 (0.94, 1.04)
IgD+ CD24- AC	Absolute count	B cell	MR-Egger	24	0.671111	0.99 (0.93, 1.05)
IgD+ CD24- AC	Absolute count	B cell	WeightedMedian	24	0.610876	0.98 (0.91, 1.06)
IgD+ CD24- AC	Absolute count	B cell	MR-PRESSO	24	0.671734	0.99 (0.94, 1.04)
CD24+ CD27+ %B cell	Relative count	B cell	IVW	27	0.373433	0.97 (0.90, 1.04)
CD24+ CD27+ %B cell	Relative count	B cell	MR-Egger	27	0.972278	1.00 (0.89, 1.13)
CD24+ CD27+ %B cell	Relative count	B cell	WeightedMedian	27	0.789876	0.99 (0.88, 1.10)
CD24+ CD27+ %B cell	Relative count	B cell	MR-PRESSO	27	0.368974	0.97 (0.90, 1.04)
CD24+ CD27+ AC	Absolute count	B cell	IVW	25	0.903288	0.99 (0.91, 1.09)
CD24+ CD27+ AC	Absolute count	B cell	MR-Egger	25	0.24208	1.07 (0.96, 1.19)
CD24+ CD27+ AC	Absolute count	B cell	WeightedMedian	25	0.274333	1.06 (0.95, 1.18)
CD24+ CD27+ AC	Absolute count	B cell	MR-PRESSO	25	0.904299	0.99 (0.91, 1.09)
CD20- %B cell	Relative count	B cell	IVW	18	0.563003	1.03 (0.93, 1.14)
CD20- %B cell	Relative count	B cell	MR-Egger	18	0.415091	0.94 (0.82, 1.09)
CD20- %B cell	Relative count	B cell	WeightedMedian	18	0.70753	0.98 (0.86, 1.11)
CD20- %B cell	Relative count	B cell	MR-PRESSO	18	0.570587	1.03 (0.93, 1.14)
IgD- CD38br AC	Absolute count	B cell	IVW	23	0.520178	1.02 (0.96, 1.08)
IgD- CD38br AC	Absolute count	B cell	MR-Egger	23	0.614067	1.02 (0.95, 1.10)
IgD- CD38br AC	Absolute count	B cell	WeightedMedian	23	0.913506	1.00 (0.91, 1.08)
IgD- CD38br AC	Absolute count	B cell	MR-PRESSO	23	0.523136	1.02 (0.96, 1.08)
CD20- AC	Absolute count	B cell	IVW	24	0.477041	0.96 (0.87, 1.07)
CD20- AC	Absolute count	B cell	MR-Egger	24	0.913966	1.01 (0.85, 1.19)
CD20- AC	Absolute count	B cell	WeightedMedian	24	0.867354	1.01 (0.89, 1.16)
CD20- AC	Absolute count	B cell	MR-PRESSO	24	0.484191	0.96 (0.87, 1.07)
CD20- CD38- %B cell	Relative count	B cell	IVW	22	0.873757	1.01 (0.91, 1.12)
CD20- CD38- %B cell	Relative count	B cell	MR-Egger	22	0.33559	0.90 (0.73, 1.11)
CD20- CD38- %B cell	Relative count	B cell	WeightedMedian	22	0.872528	0.99 (0.84, 1.16)
CD20- CD38- %B cell	Relative count	B cell	MR-PRESSO	22	0.875275	1.01 (0.91, 1.12)
CD20- CD38- AC	Absolute count	B cell	IVW	17	0.105934	0.90 (0.79, 1.02)
CD20- CD38- AC	Absolute count	B cell	MR-Egger	17	0.0768783	0.77 (0.59, 1.01)
CD20- CD38- AC	Absolute count	B cell	WeightedMedian	17	0.641055	0.96 (0.80, 1.15)
CD20- CD38- AC	Absolute count	B cell	MR-PRESSO	17	0.125201	0.90 (0.79, 1.02)
IgD+ %Lymphocyte	Relative count	B cell	IVW	17	0.740945	1.01 (0.93, 1.10)
IgD+ %Lymphocyte	Relative count	B cell	MR-Egger	17	0.54533	1.03 (0.93, 1.15)
IgD+ %Lymphocyte	Relative count	B cell	WeightedMedian	17	0.909232	1.01 (0.91, 1.11)
IgD+ %Lymphocyte	Relative count	B cell	MR-PRESSO	17	0.745234	1.01 (0.93, 1.10)
IgD- CD38br %lymphocyte	Relative count	B cell	IVW	32	0.09066	1.05 (0.99, 1.10)
IgD- CD38br %lymphocyte	Relative count	B cell	MR-Egger	32	0.5498	1.02 (0.95, 1.09)
IgD- CD38br %lymphocyte	Relative count	B cell	WeightedMedian	32	0.752908	1.01 (0.93, 1.10)
IgD- CD38br %lymphocyte	Relative count	B cell	MR-PRESSO	32	0.090603	1.05 (0.99, 1.10)
IgD- CD38dim %lymphocyte	Relative count	B cell	IVW	21	0.327358	1.03 (0.97, 1.11)
IgD- CD38dim %lymphocyte	Relative count	B cell	MR-Egger	21	0.770891	1.01 (0.93, 1.10)
IgD- CD38dim %lymphocyte	Relative count	B cell	WeightedMedian	21	0.581378	1.03 (0.93, 1.13)
IgD- CD38dim %lymphocyte	Relative count	B cell	MR-PRESSO	21	0.326509	1.03 (0.97, 1.11)
IgD- CD38- %lymphocyte	Relative count	B cell	IVW	31	0.640151	1.02 (0.94, 1.11)
IgD- CD38- %lymphocyte	Relative count	B cell	MR-Egger	31	0.837797	0.99 (0.86, 1.13)
IgD- CD38- %lymphocyte	Relative count	B cell	WeightedMedian	31	0.917355	0.99 (0.88, 1.12)
IgD- CD38- %lymphocyte	Relative count	B cell	MR-PRESSO	31	0.607475	1.02 (0.95, 1.10)
IgD- CD38dim %B cell	Relative count	B cell	IVW	27	0.652778	1.01 (0.96, 1.06)
IgD- CD38dim %B cell	Relative count	B cell	MR-Egger	27	0.841198	1.01 (0.95, 1.07)
IgD- CD38dim %B cell	Relative count	B cell	WeightedMedian	27	0.540826	1.02 (0.96, 1.09)
IgD- CD38dim %B cell	Relative count	B cell	MR-PRESSO	27	0.644948	1.01 (0.96, 1.06)
IgD+ CD38br %lymphocyte	Relative count	B cell	IVW	27	0.496226	1.03 (0.94, 1.13)
IgD+ CD38br %lymphocyte	Relative count	B cell	MR-Egger	27	0.695505	1.04 (0.87, 1.23)
IgD+ CD38br %lymphocyte	Relative count	B cell	WeightedMedian	27	0.722257	1.02 (0.90, 1.17)
IgD+ CD38br %lymphocyte	Relative count	B cell	MR-PRESSO	27	0.496882	1.03 (0.94, 1.13)
IgD+ CD38dim %lymphocyte	Relative count	B cell	IVW	33	0.199431	1.05 (0.98, 1.12)
IgD+ CD38dim %lymphocyte	Relative count	B cell	MR-Egger	33	0.847063	1.01 (0.93, 1.10)
IgD+ CD38dim %lymphocyte	Relative count	B cell	WeightedMedian	33	0.92964	1.00 (0.91, 1.09)
IgD+ CD38dim %lymphocyte	Relative count	B cell	MR-PRESSO	33	0.208647	1.05 (0.98, 1.12)
IgD+ CD38- %lymphocyte	Relative count	B cell	IVW	21	0.559113	1.02 (0.95, 1.09)
IgD+ CD38- %lymphocyte	Relative count	B cell	MR-Egger	21	0.0604359	1.09 (1.00, 1.18)
IgD+ CD38- %lymphocyte	Relative count	B cell	WeightedMedian	21	0.111281	1.09 (0.98, 1.20)
IgD+ CD38- %lymphocyte	Relative count	B cell	MR-PRESSO	21	0.565645	1.02 (0.95, 1.09)
Unsw Mem %lymphocyte	Relative count	B cell	IVW	24	0.928079	1.00 (0.91, 1.10)
Unsw Mem %lymphocyte	Relative count	B cell	MR-Egger	24	0.971398	1.00 (0.85, 1.17)
Unsw Mem %lymphocyte	Relative count	B cell	WeightedMedian	24	0.940323	0.99 (0.86, 1.14)
Unsw Mem %lymphocyte	Relative count	B cell	MR-PRESSO	24	0.925895	1.00 (0.91, 1.09)
IgD- CD27- %lymphocyte	Relative count	B cell	IVW	16	0.157167	1.08 (0.97, 1.21)
IgD- CD27- %lymphocyte	Relative count	B cell	MR-Egger	16	0.497475	1.11 (0.83, 1.49)
IgD- CD27- %lymphocyte	Relative count	B cell	WeightedMedian	16	0.487511	1.06 (0.90, 1.24)
IgD- CD27- %lymphocyte	Relative count	B cell	MR-PRESSO	16	0.17759	1.08 (0.97, 1.21)
Sw mem %lymphocyte	Relative count	B cell	IVW	16	0.755629	1.02 (0.91, 1.15)
Sw mem %lymphocyte	Relative count	B cell	MR-Egger	16	0.47184	1.09 (0.87, 1.36)
Sw mem %lymphocyte	Relative count	B cell	WeightedMedian	16	0.914309	1.01 (0.85, 1.19)
Sw mem %lymphocyte	Relative count	B cell	MR-PRESSO	16	0.759913	1.02 (0.91, 1.15)
PB/PC %lymphocyte	Relative count	B cell	IVW	18	0.982145	1.00 (0.95, 1.06)
PB/PC %lymphocyte	Relative count	B cell	MR-Egger	18	0.599433	1.02 (0.95, 1.08)
PB/PC %lymphocyte	Relative count	B cell	WeightedMedian	18	0.511128	1.02 (0.96, 1.09)
PB/PC %lymphocyte	Relative count	B cell	MR-PRESSO	18	0.980244	1.00 (0.95, 1.05)
Memory B cell %lymphocyte	Relative count	B cell	IVW	28	0.89797	1.00 (0.94, 1.06)
Memory B cell %lymphocyte	Relative count	B cell	MR-Egger	28	0.607978	1.02 (0.94, 1.11)
Memory B cell %lymphocyte	Relative count	B cell	WeightedMedian	28	0.575127	1.03 (0.93, 1.13)
Memory B cell %lymphocyte	Relative count	B cell	MR-PRESSO	28	0.89892	1.00 (0.94, 1.06)
Naive-mature B cell %lymphocyte	Relative count	B cell	IVW	23	0.73564	1.02 (0.91, 1.15)
Naive-mature B cell %lymphocyte	Relative count	B cell	MR-Egger	23	0.725614	1.06 (0.78, 1.42)
Naive-mature B cell %lymphocyte	Relative count	B cell	WeightedMedian	23	0.664773	1.04 (0.88, 1.22)
Naive-mature B cell %lymphocyte	Relative count	B cell	MR-PRESSO	23	0.73884	1.02 (0.91, 1.15)
IgD- CD38dim AC	Absolute count	B cell	IVW	20	0.131205	0.92 (0.83, 1.03)
IgD- CD38dim AC	Absolute count	B cell	MR-Egger	20	0.668233	0.96 (0.80, 1.15)
IgD- CD38dim AC	Absolute count	B cell	WeightedMedian	20	0.964165	1.00 (0.85, 1.17)
IgD- CD38dim AC	Absolute count	B cell	MR-PRESSO	20	0.137678	0.92 (0.83, 1.02)
IgD+ CD24+ %lymphocyte	Relative count	B cell	IVW	13	0.487968	0.95 (0.82, 1.10)
IgD+ CD24+ %lymphocyte	Relative count	B cell	MR-Egger	13	0.482476	0.86 (0.58, 1.29)
IgD+ CD24+ %lymphocyte	Relative count	B cell	WeightedMedian	13	0.551988	0.94 (0.78, 1.14)
IgD+ CD24+ %lymphocyte	Relative count	B cell	MR-PRESSO	13	0.376636	0.95 (0.85, 1.06)
IgD- CD24- %lymphocyte	Relative count	B cell	IVW	23	0.156618	0.95 (0.88, 1.02)
IgD- CD24- %lymphocyte	Relative count	B cell	MR-Egger	23	0.0232549	0.88 (0.80, 0.98)
IgD- CD24- %lymphocyte	Relative count	B cell	WeightedMedian	23	0.0330384	0.89 (0.80, 0.99)
IgD- CD24- %lymphocyte	Relative count	B cell	MR-PRESSO	23	0.124036	0.95 (0.89, 1.01)
IgD+ CD24- %lymphocyte	Relative count	B cell	IVW	22	0.637324	0.97 (0.86, 1.10)
IgD+ CD24- %lymphocyte	Relative count	B cell	MR-Egger	22	0.200174	1.18 (0.92, 1.52)
IgD+ CD24- %lymphocyte	Relative count	B cell	WeightedMedian	22	0.754218	1.03 (0.88, 1.20)
IgD+ CD24- %lymphocyte	Relative count	B cell	MR-PRESSO	22	0.642185	0.97 (0.86, 1.10)
CD24+ CD27+ %lymphocyte	Relative count	B cell	IVW	24	0.308389	1.04 (0.97, 1.11)
CD24+ CD27+ %lymphocyte	Relative count	B cell	MR-Egger	24	0.36487	1.04 (0.96, 1.13)
CD24+ CD27+ %lymphocyte	Relative count	B cell	WeightedMedian	24	0.360458	1.04 (0.95, 1.14)
CD24+ CD27+ %lymphocyte	Relative count	B cell	MR-PRESSO	24	0.255591	1.04 (0.98, 1.10)
CD20- %lymphocyte	Relative count	B cell	IVW	21	0.769722	0.99 (0.91, 1.07)
CD20- %lymphocyte	Relative count	B cell	MR-Egger	21	0.546202	0.96 (0.85, 1.09)
CD20- %lymphocyte	Relative count	B cell	WeightedMedian	21	0.841913	1.01 (0.89, 1.15)
CD20- %lymphocyte	Relative count	B cell	MR-PRESSO	21	0.75401	0.99 (0.91, 1.07)
CD20- CD38- %lymphocyte	Relative count	B cell	IVW	23	0.244983	0.94 (0.84, 1.05)
CD20- CD38- %lymphocyte	Relative count	B cell	MR-Egger	23	0.170953	0.86 (0.69, 1.06)
CD20- CD38- %lymphocyte	Relative count	B cell	WeightedMedian	23	0.621941	0.96 (0.82, 1.13)
CD20- CD38- %lymphocyte	Relative count	B cell	MR-PRESSO	23	0.217294	0.94 (0.85, 1.04)
IgD- CD38- %B cell	Relative count	B cell	IVW	13	0.865559	1.01 (0.89, 1.14)
IgD- CD38- %B cell	Relative count	B cell	MR-Egger	13	0.998791	1.00 (0.81, 1.24)
IgD- CD38- %B cell	Relative count	B cell	WeightedMedian	13	0.901643	1.01 (0.85, 1.20)
IgD- CD38- %B cell	Relative count	B cell	MR-PRESSO	13	0.868379	1.01 (0.89, 1.14)
IgD- CD38- AC	Absolute count	B cell	IVW	16	0.377644	0.96 (0.87, 1.06)
IgD- CD38- AC	Absolute count	B cell	MR-Egger	16	0.178869	0.91 (0.79, 1.04)
IgD- CD38- AC	Absolute count	B cell	WeightedMedian	16	0.693932	0.97 (0.84, 1.12)
IgD- CD38- AC	Absolute count	B cell	MR-PRESSO	16	0.353713	0.96 (0.87, 1.05)
IgD+ CD38br %B cell	Relative count	B cell	IVW	26	0.97332	1.00 (0.92, 1.09)
IgD+ CD38br %B cell	Relative count	B cell	MR-Egger	26	0.502635	1.05 (0.92, 1.19)
IgD+ CD38br %B cell	Relative count	B cell	WeightedMedian	26	0.703844	1.02 (0.91, 1.15)
IgD+ CD38br %B cell	Relative count	B cell	MR-PRESSO	26	0.973585	1.00 (0.92, 1.09)
CD11c+ monocyte AC	Absolute count	cDC	IVW	18	0.863697	1.01 (0.89, 1.15)
CD11c+ monocyte AC	Absolute count	cDC	MR-Egger	18	0.204624	1.16 (0.93, 1.43)
CD11c+ monocyte AC	Absolute count	cDC	WeightedMedian	18	0.711306	0.97 (0.84, 1.12)
CD11c+ monocyte AC	Absolute count	cDC	MR-PRESSO	18	0.865724	1.01 (0.89, 1.15)
CD11c+ monocyte %monocyte	Relative count	cDC	IVW	25	0.655127	0.98 (0.88, 1.08)
CD11c+ monocyte %monocyte	Relative count	cDC	MR-Egger	25	0.168411	1.14 (0.95, 1.38)
CD11c+ monocyte %monocyte	Relative count	cDC	WeightedMedian	25	0.689201	1.03 (0.89, 1.19)
CD11c+ monocyte %monocyte	Relative count	cDC	MR-PRESSO	25	0.659131	0.98 (0.88, 1.08)
CD62L- monocyte AC	Absolute count	cDC	IVW	19	0.00845748	0.88 (0.80, 0.97)
CD62L- monocyte AC	Absolute count	cDC	MR-Egger	19	0.244461	0.92 (0.79, 1.06)
CD62L- monocyte AC	Absolute count	cDC	WeightedMedian	19	0.149467	0.92 (0.82, 1.03)
CD62L- monocyte AC	Absolute count	cDC	MR-PRESSO	19	0.0168757	0.88 (0.80, 0.97)
CD62L- monocyte %monocyte	Relative count	cDC	IVW	27	0.113764	0.94 (0.87, 1.01)
CD62L- monocyte %monocyte	Relative count	cDC	MR-Egger	27	0.410734	0.93 (0.78, 1.11)
CD62L- monocyte %monocyte	Relative count	cDC	WeightedMedian	27	0.143026	0.92 (0.83, 1.03)
CD62L- monocyte %monocyte	Relative count	cDC	MR-PRESSO	27	0.105505	0.94 (0.88, 1.01)
CD11c+ CD62L- monocyte AC	Absolute count	cDC	IVW	26	0.393712	0.97 (0.89, 1.05)
CD11c+ CD62L- monocyte AC	Absolute count	cDC	MR-Egger	26	0.669592	1.02 (0.92, 1.15)
CD11c+ CD62L- monocyte AC	Absolute count	cDC	WeightedMedian	26	0.772719	0.98 (0.89, 1.09)
CD11c+ CD62L- monocyte AC	Absolute count	cDC	MR-PRESSO	26	0.401809	0.97 (0.89, 1.05)
CD11c+ CD62L- monocyte %monocyte	Relative count	cDC	IVW	21	0.974082	1.00 (0.89, 1.11)
CD11c+ CD62L- monocyte %monocyte	Relative count	cDC	MR-Egger	21	0.981639	1.00 (0.78, 1.28)
CD11c+ CD62L- monocyte %monocyte	Relative count	cDC	WeightedMedian	21	0.879989	0.99 (0.85, 1.15)
CD11c+ CD62L- monocyte %monocyte	Relative count	cDC	MR-PRESSO	21	0.974404	1.00 (0.89, 1.11)
CD62L- HLA DR++ monocyte AC	Absolute count	cDC	IVW	20	0.197585	0.93 (0.83, 1.04)
CD62L- HLA DR++ monocyte AC	Absolute count	cDC	MR-Egger	20	0.799688	0.97 (0.78, 1.22)
CD62L- HLA DR++ monocyte AC	Absolute count	cDC	WeightedMedian	20	0.118314	0.88 (0.75, 1.03)
CD62L- HLA DR++ monocyte AC	Absolute count	cDC	MR-PRESSO	20	0.187402	0.93 (0.83, 1.03)
CD62L- HLA DR++ monocyte %monocyte	Relative count	cDC	IVW	15	0.776891	0.98 (0.86, 1.12)
CD62L- HLA DR++ monocyte %monocyte	Relative count	cDC	MR-Egger	15	0.593589	0.92 (0.67, 1.25)
CD62L- HLA DR++ monocyte %monocyte	Relative count	cDC	WeightedMedian	15	0.624657	0.96 (0.81, 1.13)
CD62L- HLA DR++ monocyte %monocyte	Relative count	cDC	MR-PRESSO	15	0.781038	0.98 (0.86, 1.12)
CD11c+ HLA DR++ monocyte AC	Absolute count	cDC	IVW	18	0.848024	1.02 (0.86, 1.20)
CD11c+ HLA DR++ monocyte AC	Absolute count	cDC	MR-Egger	18	0.500164	1.11 (0.82, 1.52)
CD11c+ HLA DR++ monocyte AC	Absolute count	cDC	WeightedMedian	18	0.156962	0.88 (0.73, 1.05)
CD11c+ HLA DR++ monocyte AC	Absolute count	cDC	MR-PRESSO	18	0.850294	1.02 (0.86, 1.20)
CD11c+ HLA DR++ monocyte %monocyte	Relative count	cDC	IVW	19	0.0656509	0.93 (0.86, 1.00)
CD11c+ HLA DR++ monocyte %monocyte	Relative count	cDC	MR-Egger	19	0.05184	0.91 (0.83, 0.99)
CD11c+ HLA DR++ monocyte %monocyte	Relative count	cDC	WeightedMedian	19	0.042788	0.90 (0.81, 1.00)
CD11c+ HLA DR++ monocyte %monocyte	Relative count	cDC	MR-PRESSO	19	0.0821963	0.93 (0.86, 1.00)
Myeloid DC AC	Absolute count	cDC	IVW	30	0.772066	1.01 (0.95, 1.07)
Myeloid DC AC	Absolute count	cDC	MR-Egger	30	0.296419	0.96 (0.89, 1.03)
Myeloid DC AC	Absolute count	cDC	WeightedMedian	30	0.617294	1.02 (0.94, 1.11)
Myeloid DC AC	Absolute count	cDC	MR-PRESSO	30	0.762109	1.01 (0.96, 1.06)
Myeloid DC %DC	Relative count	cDC	IVW	31	0.2817	0.96 (0.89, 1.03)
Myeloid DC %DC	Relative count	cDC	MR-Egger	31	0.218895	0.92 (0.81, 1.05)
Myeloid DC %DC	Relative count	cDC	WeightedMedian	31	0.897484	0.99 (0.89, 1.10)
Myeloid DC %DC	Relative count	cDC	MR-PRESSO	31	0.290281	0.96 (0.89, 1.03)
Plasmacytoid DC AC	Absolute count	cDC	IVW	33	0.919757	1.00 (0.95, 1.05)
Plasmacytoid DC AC	Absolute count	cDC	MR-Egger	33	0.968035	1.00 (0.94, 1.06)
Plasmacytoid DC AC	Absolute count	cDC	WeightedMedian	33	0.987174	1.00 (0.93, 1.07)
Plasmacytoid DC AC	Absolute count	cDC	MR-PRESSO	33	0.905918	1.00 (0.96, 1.04)
DC AC	Absolute count	cDC	IVW	27	0.614098	0.98 (0.88, 1.08)
DC AC	Absolute count	cDC	MR-Egger	27	0.163233	0.89 (0.76, 1.04)
DC AC	Absolute count	cDC	WeightedMedian	27	0.84268	1.01 (0.89, 1.15)
DC AC	Absolute count	cDC	MR-PRESSO	27	0.618345	0.98 (0.88, 1.08)
CD62L- DC AC	Absolute count	cDC	IVW	23	0.928829	1.00 (0.95, 1.06)
CD62L- DC AC	Absolute count	cDC	MR-Egger	23	0.935476	1.00 (0.94, 1.07)
CD62L- DC AC	Absolute count	cDC	WeightedMedian	23	0.996693	1.00 (0.95, 1.06)
CD62L- DC AC	Absolute count	cDC	MR-PRESSO	23	0.929637	1.00 (0.95, 1.06)
CD62L- DC %DC	Relative count	cDC	IVW	28	0.263113	1.04 (0.97, 1.10)
CD62L- DC %DC	Relative count	cDC	MR-Egger	28	0.569883	0.98 (0.90, 1.06)
CD62L- DC %DC	Relative count	cDC	WeightedMedian	28	0.658923	1.02 (0.94, 1.10)
CD62L- DC %DC	Relative count	cDC	MR-PRESSO	28	0.27297	1.04 (0.97, 1.10)
CD86+ myeloid DC AC	Absolute count	cDC	IVW	29	0.175033	1.04 (0.98, 1.11)
CD86+ myeloid DC AC	Absolute count	cDC	MR-Egger	29	0.989547	1.00 (0.92, 1.09)
CD86+ myeloid DC AC	Absolute count	cDC	WeightedMedian	29	0.707358	1.02 (0.93, 1.11)
CD86+ myeloid DC AC	Absolute count	cDC	MR-PRESSO	29	0.176195	1.04 (0.98, 1.10)
CD86+ myeloid DC %DC	Relative count	cDC	IVW	27	0.943002	1.00 (0.96, 1.05)
CD86+ myeloid DC %DC	Relative count	cDC	MR-Egger	27	0.412645	0.98 (0.92, 1.03)
CD86+ myeloid DC %DC	Relative count	cDC	WeightedMedian	27	0.618913	1.02 (0.95, 1.08)
CD86+ myeloid DC %DC	Relative count	cDC	MR-PRESSO	27	0.943549	1.00 (0.96, 1.05)
CD86+ plasmacytoid DC AC	Absolute count	cDC	IVW	21	0.131173	1.08 (0.98, 1.20)
CD86+ plasmacytoid DC AC	Absolute count	cDC	MR-Egger	21	0.539115	0.95 (0.80, 1.12)
CD86+ plasmacytoid DC AC	Absolute count	cDC	WeightedMedian	21	0.437552	1.06 (0.92, 1.22)
CD86+ plasmacytoid DC AC	Absolute count	cDC	MR-PRESSO	21	0.119983	1.08 (0.98, 1.19)
CD86+ plasmacytoid DC %DC	Relative count	cDC	IVW	25	0.764782	1.01 (0.93, 1.11)
CD86+ plasmacytoid DC %DC	Relative count	cDC	MR-Egger	25	0.179021	0.90 (0.77, 1.05)
CD86+ plasmacytoid DC %DC	Relative count	cDC	WeightedMedian	25	0.868984	1.01 (0.89, 1.15)
CD86+ plasmacytoid DC %DC	Relative count	cDC	MR-PRESSO	25	0.71487	1.01 (0.94, 1.09)
CD62L- myeloid DC AC	Absolute count	cDC	IVW	23	0.78368	0.99 (0.91, 1.07)
CD62L- myeloid DC AC	Absolute count	cDC	MR-Egger	23	0.843483	0.99 (0.86, 1.13)
CD62L- myeloid DC AC	Absolute count	cDC	WeightedMedian	23	0.781359	1.01 (0.92, 1.12)
CD62L- myeloid DC AC	Absolute count	cDC	MR-PRESSO	23	0.786242	0.99 (0.91, 1.07)
CD62L- myeloid DC %DC	Relative count	cDC	IVW	28	0.382427	0.98 (0.93, 1.03)
CD62L- myeloid DC %DC	Relative count	cDC	MR-Egger	28	0.158241	0.94 (0.87, 1.02)
CD62L- myeloid DC %DC	Relative count	cDC	WeightedMedian	28	0.740942	1.01 (0.93, 1.10)
CD62L- myeloid DC %DC	Relative count	cDC	MR-PRESSO	28	0.385369	0.98 (0.93, 1.03)
CD62L- plasmacytoid DC AC	Absolute count	cDC	IVW	23	0.993285	1.00 (0.91, 1.10)
CD62L- plasmacytoid DC AC	Absolute count	cDC	MR-Egger	23	0.778066	1.03 (0.86, 1.22)
CD62L- plasmacytoid DC AC	Absolute count	cDC	WeightedMedian	23	0.59911	0.97 (0.85, 1.10)
CD62L- plasmacytoid DC AC	Absolute count	cDC	MR-PRESSO	23	0.993361	1.00 (0.91, 1.10)
CD62L- plasmacytoid DC %DC	Relative count	cDC	IVW	22	0.457547	1.03 (0.96, 1.11)
CD62L- plasmacytoid DC %DC	Relative count	cDC	MR-Egger	22	0.516091	1.04 (0.93, 1.15)
CD62L- plasmacytoid DC %DC	Relative count	cDC	WeightedMedian	22	0.477267	1.04 (0.93, 1.16)
CD62L- plasmacytoid DC %DC	Relative count	cDC	MR-PRESSO	22	0.456889	1.03 (0.96, 1.11)
CD62L- CD86+ myeloid DC AC	Absolute count	cDC	IVW	26	0.7839	0.99 (0.92, 1.06)
CD62L- CD86+ myeloid DC AC	Absolute count	cDC	MR-Egger	26	0.931812	1.01 (0.90, 1.13)
CD62L- CD86+ myeloid DC AC	Absolute count	cDC	WeightedMedian	26	0.714134	1.02 (0.93, 1.11)
CD62L- CD86+ myeloid DC AC	Absolute count	cDC	MR-PRESSO	26	0.786153	0.99 (0.92, 1.06)
CD62L- CD86+ myeloid DC %DC	Relative count	cDC	IVW	26	0.921963	1.00 (0.94, 1.08)
CD62L- CD86+ myeloid DC %DC	Relative count	cDC	MR-Egger	26	0.902884	1.01 (0.91, 1.11)
CD62L- CD86+ myeloid DC %DC	Relative count	cDC	WeightedMedian	26	0.727138	1.02 (0.93, 1.11)
CD62L- CD86+ myeloid DC %DC	Relative count	cDC	MR-PRESSO	26	0.922745	1.00 (0.94, 1.08)
Plasmacytoid DC %DC	Relative count	cDC	IVW	26	0.212755	1.04 (0.98, 1.11)
Plasmacytoid DC %DC	Relative count	cDC	MR-Egger	26	0.261143	1.06 (0.96, 1.16)
Plasmacytoid DC %DC	Relative count	cDC	WeightedMedian	26	0.39173	1.04 (0.95, 1.15)
Plasmacytoid DC %DC	Relative count	cDC	MR-PRESSO	26	0.224306	1.04 (0.98, 1.11)
HLA DR++ monocyte %monocyte	Relative count	TBNK	IVW	25	0.79589	1.01 (0.93, 1.10)
HLA DR++ monocyte %monocyte	Relative count	TBNK	MR-Egger	25	0.744583	0.98 (0.85, 1.12)
HLA DR++ monocyte %monocyte	Relative count	TBNK	WeightedMedian	25	0.903509	1.01 (0.90, 1.13)
HLA DR++ monocyte %monocyte	Relative count	TBNK	MR-PRESSO	25	0.798095	1.01 (0.93, 1.10)
HLA DR++ monocyte %leukocyte	Relative count	TBNK	IVW	11	0.943345	1.01 (0.86, 1.17)
HLA DR++ monocyte %leukocyte	Relative count	TBNK	MR-Egger	11	0.751738	1.06 (0.75, 1.50)
HLA DR++ monocyte %leukocyte	Relative count	TBNK	WeightedMedian	11	0.973636	1.00 (0.84, 1.18)
HLA DR++ monocyte %leukocyte	Relative count	TBNK	MR-PRESSO	11	0.944746	1.01 (0.86, 1.17)
HLA DR++ monocyte AC	Absolute count	TBNK	IVW	30	0.271073	1.03 (0.97, 1.10)
HLA DR++ monocyte AC	Absolute count	TBNK	MR-Egger	30	0.362919	1.04 (0.96, 1.13)
HLA DR++ monocyte AC	Absolute count	TBNK	WeightedMedian	30	0.255372	1.05 (0.96, 1.15)
HLA DR++ monocyte AC	Absolute count	TBNK	MR-PRESSO	30	0.280125	1.03 (0.97, 1.10)
CD4 Treg %CD4	Relative count	Treg	IVW	21	0.15668	1.07 (0.97, 1.18)
CD4 Treg %CD4	Relative count	Treg	MR-Egger	21	0.70956	1.03 (0.87, 1.24)
CD4 Treg %CD4	Relative count	Treg	WeightedMedian	21	0.344608	1.06 (0.94, 1.21)
CD4 Treg %CD4	Relative count	Treg	MR-PRESSO	21	0.172067	1.07 (0.97, 1.18)
CD4 Treg %T cell	Relative count	Treg	IVW	18	0.135425	1.07 (0.98, 1.17)
CD4 Treg %T cell	Relative count	Treg	MR-Egger	18	0.748495	1.02 (0.89, 1.18)
CD4 Treg %T cell	Relative count	Treg	WeightedMedian	18	0.131078	1.10 (0.97, 1.24)
CD4 Treg %T cell	Relative count	Treg	MR-PRESSO	18	0.101863	1.07 (0.99, 1.16)
Resting Treg AC	Absolute count	Treg	IVW	28	0.288086	1.03 (0.98, 1.09)
Resting Treg AC	Absolute count	Treg	MR-Egger	28	0.511021	1.03 (0.95, 1.11)
Resting Treg AC	Absolute count	Treg	WeightedMedian	28	0.24307	1.04 (0.97, 1.12)
Resting Treg AC	Absolute count	Treg	MR-PRESSO	28	0.263016	1.03 (0.98, 1.07)
Resting Treg % CD4 Treg	Relative count	Treg	IVW	42	0.787929	1.00 (0.96, 1.03)
Resting Treg % CD4 Treg	Relative count	Treg	MR-Egger	42	0.433272	1.02 (0.97, 1.06)
Resting Treg % CD4 Treg	Relative count	Treg	WeightedMedian	42	0.653338	1.01 (0.96, 1.06)
Resting Treg % CD4 Treg	Relative count	Treg	MR-PRESSO	42	0.789278	1.00 (0.96, 1.03)
Resting Treg %CD4	Relative count	Treg	IVW	40	0.961664	1.00 (0.96, 1.04)
Resting Treg %CD4	Relative count	Treg	MR-Egger	40	0.901058	1.00 (0.95, 1.05)
Resting Treg %CD4	Relative count	Treg	WeightedMedian	40	0.754606	0.99 (0.94, 1.05)
Resting Treg %CD4	Relative count	Treg	MR-PRESSO	40	0.961909	1.00 (0.96, 1.04)
CD39+ resting Treg AC	Absolute count	Treg	IVW	43	0.477375	1.01 (0.98, 1.05)
CD39+ resting Treg AC	Absolute count	Treg	MR-Egger	43	0.640003	1.01 (0.96, 1.06)
CD39+ resting Treg AC	Absolute count	Treg	WeightedMedian	43	0.238664	1.03 (0.98, 1.08)
CD39+ resting Treg AC	Absolute count	Treg	MR-PRESSO	43	0.471126	1.01 (0.98, 1.05)
CD39+ resting Treg %resting Treg	Relative count	Treg	IVW	49	0.0544417	1.04 (1.00, 1.08)
CD39+ resting Treg %resting Treg	Relative count	Treg	MR-Egger	49	0.240172	1.04 (0.98, 1.10)
CD39+ resting Treg %resting Treg	Relative count	Treg	WeightedMedian	49	0.361305	1.03 (0.97, 1.09)
CD39+ resting Treg %resting Treg	Relative count	Treg	MR-PRESSO	49	0.0582923	1.04 (1.00, 1.08)
CD39+ resting Treg % CD4 Treg	Relative count	Treg	IVW	54	0.677524	1.00 (0.99, 1.02)
CD39+ resting Treg % CD4 Treg	Relative count	Treg	MR-Egger	54	0.463649	1.01 (0.99, 1.03)
CD39+ resting Treg % CD4 Treg	Relative count	Treg	WeightedMedian	54	0.699808	1.00 (0.98, 1.03)
CD39+ resting Treg % CD4 Treg	Relative count	Treg	MR-PRESSO	54	0.63585	1.00 (0.99, 1.02)
Activated Treg AC	Absolute count	Treg	IVW	18	0.309327	1.03 (0.97, 1.09)
Activated Treg AC	Absolute count	Treg	MR-Egger	18	0.273542	1.04 (0.97, 1.11)
Activated Treg AC	Absolute count	Treg	WeightedMedian	18	0.0974691	1.07 (0.99, 1.15)
Activated Treg AC	Absolute count	Treg	MR-PRESSO	18	0.320725	1.03 (0.97, 1.09)
Activated Treg %CD4 Treg	Relative count	Treg	IVW	33	0.111806	0.96 (0.91, 1.01)
Activated Treg %CD4 Treg	Relative count	Treg	MR-Egger	33	0.329393	0.96 (0.90, 1.04)
Activated Treg %CD4 Treg	Relative count	Treg	WeightedMedian	33	0.233023	0.96 (0.89, 1.03)
Activated Treg %CD4 Treg	Relative count	Treg	MR-PRESSO	33	0.121638	0.96 (0.91, 1.01)
Activated Treg %CD4	Relative count	Treg	IVW	23	0.686501	0.99 (0.92, 1.06)
Activated Treg %CD4	Relative count	Treg	MR-Egger	23	0.738734	0.98 (0.89, 1.08)
Activated Treg %CD4	Relative count	Treg	WeightedMedian	23	0.356714	0.96 (0.87, 1.05)
Activated Treg %CD4	Relative count	Treg	MR-PRESSO	23	0.627297	0.99 (0.93, 1.04)
CD39+ activated Treg AC	Absolute count	Treg	IVW	43	0.513663	0.98 (0.94, 1.03)
CD39+ activated Treg AC	Absolute count	Treg	MR-Egger	43	0.570785	0.98 (0.91, 1.05)
CD39+ activated Treg AC	Absolute count	Treg	WeightedMedian	43	0.742192	1.01 (0.95, 1.08)
CD39+ activated Treg AC	Absolute count	Treg	MR-PRESSO	43	0.517223	0.98 (0.94, 1.03)
CD39+ activated Treg %CD4 Treg	Relative count	Treg	IVW	39	0.668718	0.99 (0.95, 1.04)
CD39+ activated Treg %CD4 Treg	Relative count	Treg	MR-Egger	39	0.614522	1.02 (0.96, 1.08)
CD39+ activated Treg %CD4 Treg	Relative count	Treg	WeightedMedian	39	0.742329	0.99 (0.94, 1.05)
CD39+ activated Treg %CD4 Treg	Relative count	Treg	MR-PRESSO	39	0.671133	0.99 (0.95, 1.04)
Secreting Treg AC	Absolute count	Treg	IVW	26	0.751952	0.99 (0.96, 1.03)
Secreting Treg AC	Absolute count	Treg	MR-Egger	26	0.10409	0.97 (0.93, 1.01)
Secreting Treg AC	Absolute count	Treg	WeightedMedian	26	0.958269	1.00 (0.96, 1.04)
Secreting Treg AC	Absolute count	Treg	MR-PRESSO	26	0.734017	0.99 (0.97, 1.02)
Secreting Treg % CD4 Treg	Relative count	Treg	IVW	40	0.896874	1.00 (0.96, 1.04)
Secreting Treg % CD4 Treg	Relative count	Treg	MR-Egger	40	0.344593	0.98 (0.93, 1.02)
Secreting Treg % CD4 Treg	Relative count	Treg	WeightedMedian	40	0.483594	0.98 (0.93, 1.04)
Secreting Treg % CD4 Treg	Relative count	Treg	MR-PRESSO	40	0.88653	1.00 (0.96, 1.03)
Secreting Treg %CD4	Relative count	Treg	IVW	34	0.733952	1.00 (0.98, 1.03)
Secreting Treg %CD4	Relative count	Treg	MR-Egger	34	0.772092	1.00 (0.98, 1.03)
Secreting Treg %CD4	Relative count	Treg	WeightedMedian	34	0.828533	1.00 (0.97, 1.04)
Secreting Treg %CD4	Relative count	Treg	MR-PRESSO	34	0.683509	1.00 (0.98, 1.03)
CD39+ secreting Treg AC	Absolute count	Treg	IVW	46	0.891316	1.00 (0.95, 1.04)
CD39+ secreting Treg AC	Absolute count	Treg	MR-Egger	46	0.564376	1.02 (0.95, 1.10)
CD39+ secreting Treg AC	Absolute count	Treg	WeightedMedian	46	0.910357	1.00 (0.95, 1.06)
CD39+ secreting Treg AC	Absolute count	Treg	MR-PRESSO	46	0.891926	1.00 (0.95, 1.04)
CD39+ secreting Treg %secreting Treg	Relative count	Treg	IVW	49	0.933191	1.00 (0.96, 1.04)
CD39+ secreting Treg %secreting Treg	Relative count	Treg	MR-Egger	49	0.100839	1.05 (0.99, 1.11)
CD39+ secreting Treg %secreting Treg	Relative count	Treg	WeightedMedian	49	0.869153	1.00 (0.95, 1.06)
CD39+ secreting Treg %secreting Treg	Relative count	Treg	MR-PRESSO	49	0.928069	1.00 (0.97, 1.04)
CD39+ secreting Treg %CD4 Treg	Relative count	Treg	IVW	37	0.917465	1.00 (0.96, 1.04)
CD39+ secreting Treg %CD4 Treg	Relative count	Treg	MR-Egger	37	0.150915	1.04 (0.99, 1.11)
CD39+ secreting Treg %CD4 Treg	Relative count	Treg	WeightedMedian	37	0.867069	1.00 (0.95, 1.06)
CD39+ secreting Treg %CD4 Treg	Relative count	Treg	MR-PRESSO	37	0.902047	1.00 (0.97, 1.04)
Activated & resting Treg AC	Absolute count	Treg	IVW	19	0.414675	1.04 (0.94, 1.15)
Activated & resting Treg AC	Absolute count	Treg	MR-Egger	19	0.637849	1.04 (0.88, 1.24)
Activated & resting Treg AC	Absolute count	Treg	WeightedMedian	19	0.462319	1.05 (0.92, 1.20)
Activated & resting Treg AC	Absolute count	Treg	MR-PRESSO	19	0.338551	1.04 (0.96, 1.13)
Activated & resting Treg % CD4 Treg	Relative count	Treg	IVW	38	0.866543	1.00 (0.97, 1.04)
Activated & resting Treg % CD4 Treg	Relative count	Treg	MR-Egger	38	0.338729	1.02 (0.98, 1.07)
Activated & resting Treg % CD4 Treg	Relative count	Treg	WeightedMedian	38	0.479649	1.02 (0.97, 1.08)
Activated & resting Treg % CD4 Treg	Relative count	Treg	MR-PRESSO	38	0.857163	1.00 (0.97, 1.04)
Activated & resting Treg %CD4+	Relative count	Treg	IVW	37	0.960416	1.00 (0.94, 1.06)
Activated & resting Treg %CD4+	Relative count	Treg	MR-Egger	37	0.360047	0.96 (0.89, 1.04)
Activated & resting Treg %CD4+	Relative count	Treg	WeightedMedian	37	0.590621	1.02 (0.95, 1.10)
Activated & resting Treg %CD4+	Relative count	Treg	MR-PRESSO	37	0.96069	1.00 (0.94, 1.06)
Activated & secreting Treg AC	Absolute count	Treg	IVW	25	0.73431	0.99 (0.96, 1.03)
Activated & secreting Treg AC	Absolute count	Treg	MR-Egger	25	0.195078	0.97 (0.93, 1.01)
Activated & secreting Treg AC	Absolute count	Treg	WeightedMedian	25	0.897535	1.00 (0.96, 1.05)
Activated & secreting Treg AC	Absolute count	Treg	MR-PRESSO	25	0.715069	0.99 (0.97, 1.02)
Activated & secreting Treg %CD4 Treg	Relative count	Treg	IVW	52	0.727431	1.00 (0.98, 1.03)
Activated & secreting Treg %CD4 Treg	Relative count	Treg	MR-Egger	52	0.743675	0.99 (0.97, 1.03)
Activated & secreting Treg %CD4 Treg	Relative count	Treg	WeightedMedian	52	0.931715	1.00 (0.97, 1.04)
Activated & secreting Treg %CD4 Treg	Relative count	Treg	MR-PRESSO	52	0.723497	1.00 (0.98, 1.03)
Activated & secreting Treg %CD4+	Relative count	Treg	IVW	36	0.742262	1.00 (0.98, 1.03)
Activated & secreting Treg %CD4+	Relative count	Treg	MR-Egger	36	0.864382	1.00 (0.97, 1.03)
Activated & secreting Treg %CD4+	Relative count	Treg	WeightedMedian	36	0.940589	1.00 (0.97, 1.04)
Activated & secreting Treg %CD4+	Relative count	Treg	MR-PRESSO	36	0.696283	1.00 (0.98, 1.02)
CD25hi AC	Absolute count	Treg	IVW	22	0.312878	0.96 (0.89, 1.04)
CD25hi AC	Absolute count	Treg	MR-Egger	22	0.0152242	0.87 (0.78, 0.96)
CD25hi AC	Absolute count	Treg	WeightedMedian	22	0.205573	0.94 (0.84, 1.04)
CD25hi AC	Absolute count	Treg	MR-PRESSO	22	0.324366	0.96 (0.89, 1.04)
CD25hi %CD4+	Relative count	Treg	IVW	23	0.444568	1.03 (0.95, 1.13)
CD25hi %CD4+	Relative count	Treg	MR-Egger	23	0.164082	1.10 (0.97, 1.25)
CD25hi %CD4+	Relative count	Treg	WeightedMedian	23	0.094835	1.10 (0.98, 1.23)
CD25hi %CD4+	Relative count	Treg	MR-PRESSO	23	0.452691	1.03 (0.95, 1.13)
CD25hi %T cell	Relative count	Treg	IVW	23	0.076317	1.07 (0.99, 1.16)
CD25hi %T cell	Relative count	Treg	MR-Egger	23	0.128709	1.10 (0.98, 1.24)
CD25hi %T cell	Relative count	Treg	WeightedMedian	23	0.0868101	1.10 (0.99, 1.23)
CD25hi %T cell	Relative count	Treg	MR-PRESSO	23	0.0901663	1.07 (0.99, 1.16)
CD25hi CD45RA+ CD4 not Treg AC	Absolute count	Treg	IVW	31	0.968351	1.00 (0.96, 1.04)
CD25hi CD45RA+ CD4 not Treg AC	Absolute count	Treg	MR-Egger	31	0.484951	1.02 (0.97, 1.07)
CD25hi CD45RA+ CD4 not Treg AC	Absolute count	Treg	WeightedMedian	31	0.821386	1.01 (0.95, 1.06)
CD25hi CD45RA+ CD4 not Treg AC	Absolute count	Treg	MR-PRESSO	31	0.968614	1.00 (0.96, 1.04)
CD25hi CD45RA+ CD4 not Treg %CD4+	Relative count	Treg	IVW	42	0.853463	1.00 (0.97, 1.03)
CD25hi CD45RA+ CD4 not Treg %CD4+	Relative count	Treg	MR-Egger	42	0.748257	0.99 (0.96, 1.03)
CD25hi CD45RA+ CD4 not Treg %CD4+	Relative count	Treg	WeightedMedian	42	0.82141	1.00 (0.97, 1.05)
CD25hi CD45RA+ CD4 not Treg %CD4+	Relative count	Treg	MR-PRESSO	42	0.854374	1.00 (0.97, 1.03)
CD25hi CD45RA+ CD4 not Treg %T cell	Relative count	Treg	IVW	34	0.919442	1.00 (0.97, 1.03)
CD25hi CD45RA+ CD4 not Treg %T cell	Relative count	Treg	MR-Egger	34	0.730959	0.99 (0.96, 1.03)
CD25hi CD45RA+ CD4 not Treg %T cell	Relative count	Treg	WeightedMedian	34	0.866645	1.00 (0.97, 1.04)
CD25hi CD45RA+ CD4 not Treg %T cell	Relative count	Treg	MR-PRESSO	34	0.920054	1.00 (0.97, 1.03)
CD25hi CD45RA- CD4 not Treg AC	Absolute count	Treg	IVW	22	0.0636734	0.95 (0.90, 1.00)
CD25hi CD45RA- CD4 not Treg AC	Absolute count	Treg	MR-Egger	22	0.270922	0.95 (0.88, 1.03)
CD25hi CD45RA- CD4 not Treg AC	Absolute count	Treg	WeightedMedian	22	0.267109	0.96 (0.89, 1.03)
CD25hi CD45RA- CD4 not Treg AC	Absolute count	Treg	MR-PRESSO	22	0.0777709	0.95 (0.90, 1.00)
CD25hi CD45RA- CD4 not Treg %CD4+	Relative count	Treg	IVW	26	0.374917	0.98 (0.93, 1.03)
CD25hi CD45RA- CD4 not Treg %CD4+	Relative count	Treg	MR-Egger	26	0.617573	0.98 (0.92, 1.05)
CD25hi CD45RA- CD4 not Treg %CD4+	Relative count	Treg	WeightedMedian	26	0.351797	0.97 (0.91, 1.04)
CD25hi CD45RA- CD4 not Treg %CD4+	Relative count	Treg	MR-PRESSO	26	0.355619	0.98 (0.93, 1.02)
CD25hi CD45RA- CD4 not Treg %T cell	Relative count	Treg	IVW	34	0.79672	0.99 (0.93, 1.06)
CD25hi CD45RA- CD4 not Treg %T cell	Relative count	Treg	MR-Egger	34	0.679204	0.98 (0.90, 1.07)
CD25hi CD45RA- CD4 not Treg %T cell	Relative count	Treg	WeightedMedian	34	0.406738	0.97 (0.89, 1.05)
CD25hi CD45RA- CD4 not Treg %T cell	Relative count	Treg	MR-PRESSO	34	0.798319	0.99 (0.93, 1.06)
CD4 Treg AC	Absolute count	Treg	IVW	22	0.790284	1.01 (0.93, 1.10)
CD4 Treg AC	Absolute count	Treg	MR-Egger	22	0.387051	0.93 (0.80, 1.09)
CD4 Treg AC	Absolute count	Treg	WeightedMedian	22	0.865465	0.99 (0.87, 1.12)
CD4 Treg AC	Absolute count	Treg	MR-PRESSO	22	0.792878	1.01 (0.93, 1.10)
HSC AC	Absolute count	Myeloid cell	IVW	18	0.955289	1.00 (0.94, 1.07)
HSC AC	Absolute count	Myeloid cell	MR-Egger	18	0.623106	0.98 (0.89, 1.07)
HSC AC	Absolute count	Myeloid cell	WeightedMedian	18	0.585675	0.98 (0.90, 1.06)
HSC AC	Absolute count	Myeloid cell	MR-PRESSO	18	0.955942	1.00 (0.94, 1.07)
Im MDSC AC	Absolute count	Myeloid cell	IVW	24	0.976675	1.00 (0.94, 1.06)
Im MDSC AC	Absolute count	Myeloid cell	MR-Egger	24	0.700302	0.98 (0.89, 1.08)
Im MDSC AC	Absolute count	Myeloid cell	WeightedMedian	24	0.766924	0.99 (0.91, 1.07)
Im MDSC AC	Absolute count	Myeloid cell	MR-PRESSO	24	0.970975	1.00 (0.95, 1.05)
Im MDSC %CD33dim HLA DR- CD66b-	Relative count	Myeloid cell	IVW	21	0.757267	0.99 (0.92, 1.06)
Im MDSC %CD33dim HLA DR- CD66b-	Relative count	Myeloid cell	MR-Egger	21	0.425356	1.05 (0.94, 1.17)
Im MDSC %CD33dim HLA DR- CD66b-	Relative count	Myeloid cell	WeightedMedian	21	0.734054	0.98 (0.89, 1.08)
Im MDSC %CD33dim HLA DR- CD66b-	Relative count	Myeloid cell	MR-PRESSO	21	0.760464	0.99 (0.92, 1.06)
CD33br HLA DR+ AC	Absolute count	Myeloid cell	IVW	31	0.988049	1.00 (0.96, 1.04)
CD33br HLA DR+ AC	Absolute count	Myeloid cell	MR-Egger	31	0.33268	0.98 (0.93, 1.02)
CD33br HLA DR+ AC	Absolute count	Myeloid cell	WeightedMedian	31	0.495347	0.98 (0.93, 1.04)
CD33br HLA DR+ AC	Absolute count	Myeloid cell	MR-PRESSO	31	0.986256	1.00 (0.97, 1.03)
CD33br HLA DR+ CD14- AC	Absolute count	Myeloid cell	IVW	30	0.779049	1.00 (0.98, 1.03)
CD33br HLA DR+ CD14- AC	Absolute count	Myeloid cell	MR-Egger	30	0.969277	1.00 (0.96, 1.04)
CD33br HLA DR+ CD14- AC	Absolute count	Myeloid cell	WeightedMedian	30	0.711534	0.99 (0.95, 1.03)
CD33br HLA DR+ CD14- AC	Absolute count	Myeloid cell	MR-PRESSO	30	0.733616	1.00 (0.98, 1.03)
CD33br HLA DR+ CD14- %CD33br HLA DR+	Relative count	Myeloid cell	IVW	19	0.00696909	1.10 (1.03, 1.18)
CD33br HLA DR+ CD14- %CD33br HLA DR+	Relative count	Myeloid cell	MR-Egger	19	0.0118035	1.18 (1.05, 1.33)
CD33br HLA DR+ CD14- %CD33br HLA DR+	Relative count	Myeloid cell	WeightedMedian	19	0.134516	1.09 (0.97, 1.21)
CD33br HLA DR+ CD14- %CD33br HLA DR+	Relative count	Myeloid cell	MR-PRESSO	19	0.0147041	1.10 (1.03, 1.18)
CD33br HLA DR+ CD14dim AC	Absolute count	Myeloid cell	IVW	29	0.223281	1.04 (0.98, 1.09)
CD33br HLA DR+ CD14dim AC	Absolute count	Myeloid cell	MR-Egger	29	0.973741	1.00 (0.92, 1.09)
CD33br HLA DR+ CD14dim AC	Absolute count	Myeloid cell	WeightedMedian	29	0.911917	1.00 (0.92, 1.08)
CD33br HLA DR+ CD14dim AC	Absolute count	Myeloid cell	MR-PRESSO	29	0.207852	1.04 (0.98, 1.09)
CD33br HLA DR+ CD14dim %CD33br HLA DR+	Relative count	Myeloid cell	IVW	26	0.977314	1.00 (0.91, 1.09)
CD33br HLA DR+ CD14dim %CD33br HLA DR+	Relative count	Myeloid cell	MR-Egger	26	0.137736	0.90 (0.79, 1.03)
CD33br HLA DR+ CD14dim %CD33br HLA DR+	Relative count	Myeloid cell	WeightedMedian	26	0.176809	0.93 (0.85, 1.03)
CD33br HLA DR+ CD14dim %CD33br HLA DR+	Relative count	Myeloid cell	MR-PRESSO	26	0.97754	1.00 (0.91, 1.09)
CD33- HLA DR- AC	Absolute count	Myeloid cell	IVW	19	0.886486	1.01 (0.93, 1.08)
CD33- HLA DR- AC	Absolute count	Myeloid cell	MR-Egger	19	0.793463	1.02 (0.89, 1.17)
CD33- HLA DR- AC	Absolute count	Myeloid cell	WeightedMedian	19	0.978203	1.00 (0.90, 1.11)
CD33- HLA DR- AC	Absolute count	Myeloid cell	MR-PRESSO	19	0.888072	1.01 (0.93, 1.08)
CD33- HLA DR+ AC	Absolute count	Myeloid cell	IVW	36	0.781737	1.01 (0.97, 1.04)
CD33- HLA DR+ AC	Absolute count	Myeloid cell	MR-Egger	36	0.463311	0.98 (0.93, 1.03)
CD33- HLA DR+ AC	Absolute count	Myeloid cell	WeightedMedian	36	0.407253	1.02 (0.97, 1.09)
CD33- HLA DR+ AC	Absolute count	Myeloid cell	MR-PRESSO	36	0.77563	1.01 (0.97, 1.04)
Gr MDSC AC	Absolute count	Myeloid cell	IVW	24	0.483795	1.02 (0.96, 1.09)
Gr MDSC AC	Absolute count	Myeloid cell	MR-Egger	24	0.96634	1.00 (0.89, 1.11)
Gr MDSC AC	Absolute count	Myeloid cell	WeightedMedian	24	0.144117	1.08 (0.98, 1.19)
Gr MDSC AC	Absolute count	Myeloid cell	MR-PRESSO	24	0.490818	1.02 (0.96, 1.09)
CD33dim HLA DR+ CD11b+ AC	Absolute count	Myeloid cell	IVW	27	0.968345	1.00 (0.94, 1.06)
CD33dim HLA DR+ CD11b+ AC	Absolute count	Myeloid cell	MR-Egger	27	0.769811	1.02 (0.92, 1.12)
CD33dim HLA DR+ CD11b+ AC	Absolute count	Myeloid cell	WeightedMedian	27	0.979953	1.00 (0.92, 1.09)
CD33dim HLA DR+ CD11b+ AC	Absolute count	Myeloid cell	MR-PRESSO	27	0.961657	1.00 (0.95, 1.05)
CD33dim HLA DR+ CD11b+ %CD33dim HLA DR+	Relative count	Myeloid cell	IVW	25	0.948436	1.00 (0.94, 1.06)
CD33dim HLA DR+ CD11b+ %CD33dim HLA DR+	Relative count	Myeloid cell	MR-Egger	25	0.587827	0.96 (0.85, 1.10)
CD33dim HLA DR+ CD11b+ %CD33dim HLA DR+	Relative count	Myeloid cell	WeightedMedian	25	0.284337	0.96 (0.89, 1.04)
CD33dim HLA DR+ CD11b+ %CD33dim HLA DR+	Relative count	Myeloid cell	MR-PRESSO	25	0.948972	1.00 (0.94, 1.06)
CD33dim HLA DR+ CD11b- AC	Absolute count	Myeloid cell	IVW	29	0.38933	0.98 (0.94, 1.02)
CD33dim HLA DR+ CD11b- AC	Absolute count	Myeloid cell	MR-Egger	29	0.33935	0.97 (0.92, 1.03)
CD33dim HLA DR+ CD11b- AC	Absolute count	Myeloid cell	WeightedMedian	29	0.235499	0.96 (0.90, 1.03)
CD33dim HLA DR+ CD11b- AC	Absolute count	Myeloid cell	MR-PRESSO	29	0.356865	0.98 (0.94, 1.02)
CD33dim HLA DR+ CD11b- %CD33dim HLA DR+	Relative count	Myeloid cell	IVW	26	0.684938	0.99 (0.94, 1.04)
CD33dim HLA DR+ CD11b- %CD33dim HLA DR+	Relative count	Myeloid cell	MR-Egger	26	0.572964	1.03 (0.94, 1.12)
CD33dim HLA DR+ CD11b- %CD33dim HLA DR+	Relative count	Myeloid cell	WeightedMedian	26	0.757645	1.01 (0.94, 1.08)
CD33dim HLA DR+ CD11b- %CD33dim HLA DR+	Relative count	Myeloid cell	MR-PRESSO	26	0.68839	0.99 (0.94, 1.04)
CD66b++ myeloid cell AC	Absolute count	Myeloid cell	IVW	18	0.985284	1.00 (0.93, 1.07)
CD66b++ myeloid cell AC	Absolute count	Myeloid cell	MR-Egger	18	0.53359	0.96 (0.86, 1.08)
CD66b++ myeloid cell AC	Absolute count	Myeloid cell	WeightedMedian	18	0.368442	0.96 (0.86, 1.06)
CD66b++ myeloid cell AC	Absolute count	Myeloid cell	MR-PRESSO	18	0.983055	1.00 (0.94, 1.06)
Mo MDSC AC	Absolute count	Myeloid cell	IVW	20	0.712752	1.01 (0.95, 1.08)
Mo MDSC AC	Absolute count	Myeloid cell	MR-Egger	20	0.257194	1.11 (0.93, 1.34)
Mo MDSC AC	Absolute count	Myeloid cell	WeightedMedian	20	0.423264	1.04 (0.94, 1.15)
Mo MDSC AC	Absolute count	Myeloid cell	MR-PRESSO	20	0.716015	1.01 (0.95, 1.08)
CD33dim HLA DR- AC	Absolute count	Myeloid cell	IVW	24	0.993578	1.00 (0.97, 1.03)
CD33dim HLA DR- AC	Absolute count	Myeloid cell	MR-Egger	24	0.801552	1.00 (0.96, 1.03)
CD33dim HLA DR- AC	Absolute count	Myeloid cell	WeightedMedian	24	0.372783	1.02 (0.98, 1.06)
CD33dim HLA DR- AC	Absolute count	Myeloid cell	MR-PRESSO	24	0.993537	1.00 (0.97, 1.03)
Basophil AC	Absolute count	Myeloid cell	IVW	23	0.548056	1.01 (0.98, 1.04)
Basophil AC	Absolute count	Myeloid cell	MR-Egger	23	0.864891	1.00 (0.96, 1.03)
Basophil AC	Absolute count	Myeloid cell	WeightedMedian	23	0.422488	1.02 (0.97, 1.07)
Basophil AC	Absolute count	Myeloid cell	MR-PRESSO	23	0.548485	1.01 (0.98, 1.04)
Basophil %CD33dim HLA DR- CD66b-	Relative count	Myeloid cell	IVW	22	0.0653936	1.06 (1.00, 1.13)
Basophil %CD33dim HLA DR- CD66b-	Relative count	Myeloid cell	MR-Egger	22	0.289331	1.07 (0.95, 1.21)
Basophil %CD33dim HLA DR- CD66b-	Relative count	Myeloid cell	WeightedMedian	22	0.0563611	1.10 (1.00, 1.20)
Basophil %CD33dim HLA DR- CD66b-	Relative count	Myeloid cell	MR-PRESSO	22	0.00866962	1.07 (1.02, 1.12)
CD45RA- CD4+ AC	Absolute count	Maturation stages of T cell	IVW	16	0.462798	1.03 (0.96, 1.10)
CD45RA- CD4+ AC	Absolute count	Maturation stages of T cell	MR-Egger	16	0.872378	1.01 (0.93, 1.10)
CD45RA- CD4+ AC	Absolute count	Maturation stages of T cell	WeightedMedian	16	0.761178	1.01 (0.93, 1.10)
CD45RA- CD4+ AC	Absolute count	Maturation stages of T cell	MR-PRESSO	16	0.47412	1.03 (0.96, 1.10)
CD45RA- CD4+ %CD4+	Relative count	Maturation stages of T cell	IVW	32	0.237494	0.96 (0.91, 1.02)
CD45RA- CD4+ %CD4+	Relative count	Maturation stages of T cell	MR-Egger	32	0.153012	0.94 (0.86, 1.02)
CD45RA- CD4+ %CD4+	Relative count	Maturation stages of T cell	WeightedMedian	32	0.152037	0.94 (0.86, 1.02)
CD45RA- CD4+ %CD4+	Relative count	Maturation stages of T cell	MR-PRESSO	32	0.246477	0.96 (0.91, 1.02)
CD45RA- CD4+ %T cell	Relative count	Maturation stages of T cell	IVW	32	0.745297	0.99 (0.95, 1.04)
CD45RA- CD4+ %T cell	Relative count	Maturation stages of T cell	MR-Egger	32	0.464885	0.98 (0.93, 1.04)
CD45RA- CD4+ %T cell	Relative count	Maturation stages of T cell	WeightedMedian	32	0.504292	0.98 (0.92, 1.04)
CD45RA- CD4+ %T cell	Relative count	Maturation stages of T cell	MR-PRESSO	32	0.747479	0.99 (0.95, 1.04)
CM CD4+ AC	Absolute count	Maturation stages of T cell	IVW	26	0.0625566	1.07 (1.00, 1.16)
CM CD4+ AC	Absolute count	Maturation stages of T cell	MR-Egger	26	0.576952	1.03 (0.92, 1.15)
CM CD4+ AC	Absolute count	Maturation stages of T cell	WeightedMedian	26	0.305715	1.06 (0.95, 1.19)
CM CD4+ AC	Absolute count	Maturation stages of T cell	MR-PRESSO	26	0.0743503	1.07 (1.00, 1.16)
CM CD4+ %CD4+	Relative count	Maturation stages of T cell	IVW	36	0.982465	1.00 (0.97, 1.04)
CM CD4+ %CD4+	Relative count	Maturation stages of T cell	MR-Egger	36	0.551764	1.01 (0.97, 1.05)
CM CD4+ %CD4+	Relative count	Maturation stages of T cell	WeightedMedian	36	0.910986	1.00 (0.96, 1.05)
CM CD4+ %CD4+	Relative count	Maturation stages of T cell	MR-PRESSO	36	0.982589	1.00 (0.97, 1.04)
CM CD4+ %T cell	Relative count	Maturation stages of T cell	IVW	28	0.313892	1.05 (0.96, 1.14)
CM CD4+ %T cell	Relative count	Maturation stages of T cell	MR-Egger	28	0.475851	1.06 (0.91, 1.24)
CM CD4+ %T cell	Relative count	Maturation stages of T cell	WeightedMedian	28	0.173052	1.10 (0.96, 1.25)
CM CD4+ %T cell	Relative count	Maturation stages of T cell	MR-PRESSO	28	0.276637	1.05 (0.97, 1.13)
Naive CD4+ AC	Absolute count	Maturation stages of T cell	IVW	26	0.896323	0.99 (0.90, 1.10)
Naive CD4+ AC	Absolute count	Maturation stages of T cell	MR-Egger	26	0.560455	0.93 (0.74, 1.17)
Naive CD4+ AC	Absolute count	Maturation stages of T cell	WeightedMedian	26	0.897429	0.99 (0.87, 1.14)
Naive CD4+ AC	Absolute count	Maturation stages of T cell	MR-PRESSO	26	0.862966	0.99 (0.92, 1.07)
Naive CD4+ %CD4+	Relative count	Maturation stages of T cell	IVW	36	0.256285	1.05 (0.97, 1.14)
Naive CD4+ %CD4+	Relative count	Maturation stages of T cell	MR-Egger	36	0.289483	1.08 (0.94, 1.24)
Naive CD4+ %CD4+	Relative count	Maturation stages of T cell	WeightedMedian	36	0.410494	1.05 (0.94, 1.17)
Naive CD4+ %CD4+	Relative count	Maturation stages of T cell	MR-PRESSO	36	0.263999	1.05 (0.97, 1.14)
EM CD4+ AC	Absolute count	Maturation stages of T cell	IVW	26	0.798685	0.99 (0.94, 1.05)
EM CD4+ AC	Absolute count	Maturation stages of T cell	MR-Egger	26	0.714656	0.99 (0.92, 1.06)
EM CD4+ AC	Absolute count	Maturation stages of T cell	WeightedMedian	26	0.906805	1.00 (0.92, 1.08)
EM CD4+ AC	Absolute count	Maturation stages of T cell	MR-PRESSO	26	0.800772	0.99 (0.94, 1.05)
EM CD4+ %CD4+	Relative count	Maturation stages of T cell	IVW	32	0.724501	1.01 (0.95, 1.07)
EM CD4+ %CD4+	Relative count	Maturation stages of T cell	MR-Egger	32	0.363801	1.04 (0.96, 1.12)
EM CD4+ %CD4+	Relative count	Maturation stages of T cell	WeightedMedian	32	0.835428	1.01 (0.92, 1.11)
EM CD4+ %CD4+	Relative count	Maturation stages of T cell	MR-PRESSO	32	0.70494	1.01 (0.96, 1.06)
EM CD4+ %T cell	Relative count	Maturation stages of T cell	IVW	23	0.875833	0.99 (0.93, 1.06)
EM CD4+ %T cell	Relative count	Maturation stages of T cell	MR-Egger	23	0.464492	0.96 (0.86, 1.07)
EM CD4+ %T cell	Relative count	Maturation stages of T cell	WeightedMedian	23	0.391492	0.96 (0.88, 1.05)
EM CD4+ %T cell	Relative count	Maturation stages of T cell	MR-PRESSO	23	0.868213	0.99 (0.93, 1.06)
TD CD4+ AC	Absolute count	Maturation stages of T cell	IVW	12	0.986766	1.00 (0.87, 1.14)
TD CD4+ AC	Absolute count	Maturation stages of T cell	MR-Egger	12	0.0763964	1.20 (1.00, 1.45)
TD CD4+ AC	Absolute count	Maturation stages of T cell	WeightedMedian	12	0.108505	1.14 (0.97, 1.33)
TD CD4+ AC	Absolute count	Maturation stages of T cell	MR-PRESSO	12	0.987063	1.00 (0.87, 1.14)
TD CD4+ %CD4+	Relative count	Maturation stages of T cell	IVW	25	0.146705	0.94 (0.86, 1.02)
TD CD4+ %CD4+	Relative count	Maturation stages of T cell	MR-Egger	25	0.382893	1.06 (0.93, 1.21)
TD CD4+ %CD4+	Relative count	Maturation stages of T cell	WeightedMedian	25	0.227129	0.92 (0.81, 1.05)
TD CD4+ %CD4+	Relative count	Maturation stages of T cell	MR-PRESSO	25	0.159652	0.94 (0.86, 1.02)
TD CD4+ %T cell	Relative count	Maturation stages of T cell	IVW	27	0.857534	1.00 (0.95, 1.06)
TD CD4+ %T cell	Relative count	Maturation stages of T cell	MR-Egger	27	0.0937085	1.05 (0.99, 1.12)
TD CD4+ %T cell	Relative count	Maturation stages of T cell	WeightedMedian	27	0.290416	1.04 (0.97, 1.12)
TD CD4+ %T cell	Relative count	Maturation stages of T cell	MR-PRESSO	27	0.858926	1.00 (0.95, 1.06)
CM CD8br AC	Absolute count	Maturation stages of T cell	IVW	29	0.82885	1.01 (0.92, 1.11)
CM CD8br AC	Absolute count	Maturation stages of T cell	MR-Egger	29	0.553772	0.96 (0.82, 1.11)
CM CD8br AC	Absolute count	Maturation stages of T cell	WeightedMedian	29	0.392814	0.95 (0.84, 1.07)
CM CD8br AC	Absolute count	Maturation stages of T cell	MR-PRESSO	29	0.830418	1.01 (0.92, 1.11)
CM CD8br %CD8br	Relative count	Maturation stages of T cell	IVW	33	0.681277	1.02 (0.94, 1.11)
CM CD8br %CD8br	Relative count	Maturation stages of T cell	MR-Egger	33	0.395911	1.07 (0.91, 1.26)
CM CD8br %CD8br	Relative count	Maturation stages of T cell	WeightedMedian	33	0.848685	0.99 (0.87, 1.12)
CM CD8br %CD8br	Relative count	Maturation stages of T cell	MR-PRESSO	33	0.646268	1.02 (0.94, 1.10)
CM CD8br %T cell	Relative count	Maturation stages of T cell	IVW	24	0.714291	1.02 (0.92, 1.12)
CM CD8br %T cell	Relative count	Maturation stages of T cell	MR-Egger	24	0.821349	0.98 (0.82, 1.17)
CM CD8br %T cell	Relative count	Maturation stages of T cell	WeightedMedian	24	0.763858	0.98 (0.84, 1.13)
CM CD8br %T cell	Relative count	Maturation stages of T cell	MR-PRESSO	24	0.608236	1.02 (0.95, 1.09)
Naive CD8br AC	Absolute count	Maturation stages of T cell	IVW	31	0.867342	1.00 (1.00, 1.00)
Naive CD8br AC	Absolute count	Maturation stages of T cell	MR-Egger	31	0.745553	1.00 (0.99, 1.00)
Naive CD8br AC	Absolute count	Maturation stages of T cell	WeightedMedian	31	0.912716	1.00 (1.00, 1.00)
Naive CD8br AC	Absolute count	Maturation stages of T cell	MR-PRESSO	31	0.850474	1.00 (1.00, 1.00)
Naive CD8br %CD8br	Relative count	Maturation stages of T cell	IVW	41	0.665299	1.00 (0.98, 1.01)
Naive CD8br %CD8br	Relative count	Maturation stages of T cell	MR-Egger	41	0.351185	0.99 (0.97, 1.01)
Naive CD8br %CD8br	Relative count	Maturation stages of T cell	WeightedMedian	41	0.358693	0.99 (0.97, 1.01)
Naive CD8br %CD8br	Relative count	Maturation stages of T cell	MR-PRESSO	41	0.667623	1.00 (0.98, 1.01)
Naive CD8br %T cell	Relative count	Maturation stages of T cell	IVW	29	0.960271	1.00 (0.99, 1.01)
Naive CD8br %T cell	Relative count	Maturation stages of T cell	MR-Egger	29	0.842152	1.00 (0.99, 1.00)
Naive CD8br %T cell	Relative count	Maturation stages of T cell	WeightedMedian	29	0.927864	1.00 (1.00, 1.01)
Naive CD8br %T cell	Relative count	Maturation stages of T cell	MR-PRESSO	29	0.960624	1.00 (0.99, 1.01)
EM CD8br AC	Absolute count	Maturation stages of T cell	IVW	28	0.367539	0.98 (0.93, 1.03)
EM CD8br AC	Absolute count	Maturation stages of T cell	MR-Egger	28	0.575788	0.98 (0.92, 1.05)
EM CD8br AC	Absolute count	Maturation stages of T cell	WeightedMedian	28	0.860792	1.01 (0.93, 1.08)
EM CD8br AC	Absolute count	Maturation stages of T cell	MR-PRESSO	28	0.356462	0.98 (0.93, 1.03)
EM CD8br %CD8br	Relative count	Maturation stages of T cell	IVW	31	0.51849	0.99 (0.95, 1.03)
EM CD8br %CD8br	Relative count	Maturation stages of T cell	MR-Egger	31	0.632569	0.99 (0.94, 1.04)
EM CD8br %CD8br	Relative count	Maturation stages of T cell	WeightedMedian	31	0.551789	0.98 (0.92, 1.04)
EM CD8br %CD8br	Relative count	Maturation stages of T cell	MR-PRESSO	31	0.504125	0.99 (0.95, 1.03)
EM CD8br %T cell	Relative count	Maturation stages of T cell	IVW	17	0.094678	0.94 (0.87, 1.01)
EM CD8br %T cell	Relative count	Maturation stages of T cell	MR-Egger	17	0.54472	0.97 (0.88, 1.07)
EM CD8br %T cell	Relative count	Maturation stages of T cell	WeightedMedian	17	0.0655993	0.94 (0.88, 1.00)
EM CD8br %T cell	Relative count	Maturation stages of T cell	MR-PRESSO	17	0.114119	0.94 (0.87, 1.01)
TD CD8br AC	Absolute count	Maturation stages of T cell	IVW	20	0.0595001	1.09 (1.00, 1.20)
TD CD8br AC	Absolute count	Maturation stages of T cell	MR-Egger	20	0.202642	1.14 (0.94, 1.38)
TD CD8br AC	Absolute count	Maturation stages of T cell	WeightedMedian	20	0.0903876	1.12 (0.98, 1.27)
TD CD8br AC	Absolute count	Maturation stages of T cell	MR-PRESSO	20	0.0748927	1.09 (1.00, 1.20)
TD CD8br %CD8br	Relative count	Maturation stages of T cell	IVW	30	0.330241	1.03 (0.97, 1.10)
TD CD8br %CD8br	Relative count	Maturation stages of T cell	MR-Egger	30	0.131684	1.08 (0.98, 1.18)
TD CD8br %CD8br	Relative count	Maturation stages of T cell	WeightedMedian	30	0.165249	1.06 (0.97, 1.16)
TD CD8br %CD8br	Relative count	Maturation stages of T cell	MR-PRESSO	30	0.254492	1.03 (0.98, 1.09)
TD CD8br %T cell	Relative count	Maturation stages of T cell	IVW	20	0.423981	1.03 (0.96, 1.10)
TD CD8br %T cell	Relative count	Maturation stages of T cell	MR-Egger	20	0.340064	1.05 (0.95, 1.16)
TD CD8br %T cell	Relative count	Maturation stages of T cell	WeightedMedian	20	0.127446	1.07 (0.98, 1.18)
TD CD8br %T cell	Relative count	Maturation stages of T cell	MR-PRESSO	20	0.414128	1.03 (0.96, 1.10)
CD45RA+ CD8br AC	Absolute count	Maturation stages of T cell	IVW	32	0.888394	1.00 (0.98, 1.02)
CD45RA+ CD8br AC	Absolute count	Maturation stages of T cell	MR-Egger	32	0.875047	1.00 (0.98, 1.02)
CD45RA+ CD8br AC	Absolute count	Maturation stages of T cell	WeightedMedian	32	0.828704	1.00 (0.98, 1.03)
CD45RA+ CD8br AC	Absolute count	Maturation stages of T cell	MR-PRESSO	32	0.887785	1.00 (0.98, 1.02)
CD45RA+ CD8br %CD8br	Relative count	Maturation stages of T cell	IVW	36	0.27866	1.01 (0.99, 1.03)
CD45RA+ CD8br %CD8br	Relative count	Maturation stages of T cell	MR-Egger	36	0.556514	1.01 (0.99, 1.03)
CD45RA+ CD8br %CD8br	Relative count	Maturation stages of T cell	WeightedMedian	36	0.536991	1.01 (0.98, 1.03)
CD45RA+ CD8br %CD8br	Relative count	Maturation stages of T cell	MR-PRESSO	36	0.286067	1.01 (0.99, 1.03)
CD45RA+ CD8br %T cell	Relative count	Maturation stages of T cell	IVW	36	0.933836	1.00 (0.98, 1.02)
CD45RA+ CD8br %T cell	Relative count	Maturation stages of T cell	MR-Egger	36	0.843686	1.00 (0.98, 1.02)
CD45RA+ CD8br %T cell	Relative count	Maturation stages of T cell	WeightedMedian	36	0.794403	1.00 (0.98, 1.02)
CD45RA+ CD8br %T cell	Relative count	Maturation stages of T cell	MR-PRESSO	36	0.934309	1.00 (0.98, 1.02)
CM DN (CD4-CD8-) AC	Absolute count	Maturation stages of T cell	IVW	5	0.934817	1.00 (0.90, 1.12)
CM DN (CD4-CD8-) AC	Absolute count	Maturation stages of T cell	MR-Egger	5	0.515269	1.07 (0.90, 1.27)
CM DN (CD4-CD8-) AC	Absolute count	Maturation stages of T cell	WeightedMedian	5	0.76036	1.02 (0.90, 1.16)
CM DN (CD4-CD8-) AC	Absolute count	Maturation stages of T cell	MR-PRESSO	5	0.930806	1.00 (0.91, 1.11)
CM DN (CD4-CD8-) %DN	Relative count	Maturation stages of T cell	IVW	18	0.446633	1.03 (0.96, 1.11)
CM DN (CD4-CD8-) %DN	Relative count	Maturation stages of T cell	MR-Egger	18	0.393061	1.04 (0.95, 1.15)
CM DN (CD4-CD8-) %DN	Relative count	Maturation stages of T cell	WeightedMedian	18	0.502333	1.03 (0.94, 1.13)
CM DN (CD4-CD8-) %DN	Relative count	Maturation stages of T cell	MR-PRESSO	18	0.366941	1.03 (0.97, 1.09)
CM DN (CD4-CD8-) %T cell	Relative count	Maturation stages of T cell	IVW	17	0.143835	1.05 (0.98, 1.13)
CM DN (CD4-CD8-) %T cell	Relative count	Maturation stages of T cell	MR-Egger	17	0.208463	1.06 (0.97, 1.15)
CM DN (CD4-CD8-) %T cell	Relative count	Maturation stages of T cell	WeightedMedian	17	0.131311	1.08 (0.98, 1.19)
CM DN (CD4-CD8-) %T cell	Relative count	Maturation stages of T cell	MR-PRESSO	17	0.115074	1.05 (0.99, 1.12)
Naive DN (CD4-CD8-) AC	Absolute count	Maturation stages of T cell	IVW	20	0.125168	0.92 (0.82, 1.02)
Naive DN (CD4-CD8-) AC	Absolute count	Maturation stages of T cell	MR-Egger	20	0.349865	0.91 (0.76, 1.10)
Naive DN (CD4-CD8-) AC	Absolute count	Maturation stages of T cell	WeightedMedian	20	0.282124	0.92 (0.79, 1.07)
Naive DN (CD4-CD8-) AC	Absolute count	Maturation stages of T cell	MR-PRESSO	20	0.141652	0.92 (0.82, 1.02)
Naive DN (CD4-CD8-) %DN	Relative count	Maturation stages of T cell	IVW	24	0.80023	0.99 (0.91, 1.08)
Naive DN (CD4-CD8-) %DN	Relative count	Maturation stages of T cell	MR-Egger	24	0.356735	0.95 (0.85, 1.06)
Naive DN (CD4-CD8-) %DN	Relative count	Maturation stages of T cell	WeightedMedian	24	0.900823	1.01 (0.90, 1.12)
Naive DN (CD4-CD8-) %DN	Relative count	Maturation stages of T cell	MR-PRESSO	24	0.802478	0.99 (0.91, 1.08)
Naive DN (CD4-CD8-) %T cell	Relative count	Maturation stages of T cell	IVW	26	0.552449	1.02 (0.95, 1.10)
Naive DN (CD4-CD8-) %T cell	Relative count	Maturation stages of T cell	MR-Egger	26	0.675934	1.02 (0.92, 1.13)
Naive DN (CD4-CD8-) %T cell	Relative count	Maturation stages of T cell	WeightedMedian	26	0.769165	1.02 (0.92, 1.13)
Naive DN (CD4-CD8-) %T cell	Relative count	Maturation stages of T cell	MR-PRESSO	26	0.557787	1.02 (0.95, 1.10)
EM DN (CD4-CD8-) AC	Absolute count	Maturation stages of T cell	IVW	19	0.0618373	0.90 (0.81, 1.01)
EM DN (CD4-CD8-) AC	Absolute count	Maturation stages of T cell	MR-Egger	19	0.598783	1.05 (0.87, 1.28)
EM DN (CD4-CD8-) AC	Absolute count	Maturation stages of T cell	WeightedMedian	19	0.681734	0.97 (0.82, 1.14)
EM DN (CD4-CD8-) AC	Absolute count	Maturation stages of T cell	MR-PRESSO	19	0.0552616	0.90 (0.82, 1.00)
EM DN (CD4-CD8-) %DN	Relative count	Maturation stages of T cell	IVW	39	0.648475	1.01 (0.97, 1.06)
EM DN (CD4-CD8-) %DN	Relative count	Maturation stages of T cell	MR-Egger	39	0.557372	1.02 (0.96, 1.07)
EM DN (CD4-CD8-) %DN	Relative count	Maturation stages of T cell	WeightedMedian	39	0.111381	1.05 (0.99, 1.12)
EM DN (CD4-CD8-) %DN	Relative count	Maturation stages of T cell	MR-PRESSO	39	0.586414	1.01 (0.97, 1.05)
EM DN (CD4-CD8-) %T cell	Relative count	Maturation stages of T cell	IVW	27	0.0503115	1.08 (1.00, 1.16)
EM DN (CD4-CD8-) %T cell	Relative count	Maturation stages of T cell	MR-Egger	27	0.184228	1.08 (0.97, 1.22)
EM DN (CD4-CD8-) %T cell	Relative count	Maturation stages of T cell	WeightedMedian	27	0.208767	1.07 (0.96, 1.20)
EM DN (CD4-CD8-) %T cell	Relative count	Maturation stages of T cell	MR-PRESSO	27	0.061128	1.08 (1.00, 1.16)
TD DN (CD4-CD8-) AC	Absolute count	Maturation stages of T cell	IVW	28	0.727741	0.99 (0.93, 1.05)
TD DN (CD4-CD8-) AC	Absolute count	Maturation stages of T cell	MR-Egger	28	0.35687	0.96 (0.89, 1.04)
TD DN (CD4-CD8-) AC	Absolute count	Maturation stages of T cell	WeightedMedian	28	0.174931	0.93 (0.84, 1.03)
TD DN (CD4-CD8-) AC	Absolute count	Maturation stages of T cell	MR-PRESSO	28	0.725474	0.99 (0.93, 1.05)
TD DN (CD4-CD8-) %DN	Relative count	Maturation stages of T cell	IVW	35	0.992541	1.00 (0.96, 1.05)
TD DN (CD4-CD8-) %DN	Relative count	Maturation stages of T cell	MR-Egger	35	0.427751	0.98 (0.93, 1.03)
TD DN (CD4-CD8-) %DN	Relative count	Maturation stages of T cell	WeightedMedian	35	0.121654	0.95 (0.88, 1.01)
TD DN (CD4-CD8-) %DN	Relative count	Maturation stages of T cell	MR-PRESSO	35	0.991821	1.00 (0.96, 1.04)
TD DN (CD4-CD8-) %T cell	Relative count	Maturation stages of T cell	IVW	31	0.548287	0.98 (0.93, 1.04)
TD DN (CD4-CD8-) %T cell	Relative count	Maturation stages of T cell	MR-Egger	31	0.683194	0.99 (0.92, 1.06)
TD DN (CD4-CD8-) %T cell	Relative count	Maturation stages of T cell	WeightedMedian	31	0.0745194	0.94 (0.87, 1.01)
TD DN (CD4-CD8-) %T cell	Relative count	Maturation stages of T cell	MR-PRESSO	31	0.552795	0.98 (0.93, 1.04)
Naive CD4+ %T cell	Relative count	Maturation stages of T cell	IVW	37	0.987286	1.00 (0.92, 1.09)
Naive CD4+ %T cell	Relative count	Maturation stages of T cell	MR-Egger	37	0.329751	0.94 (0.83, 1.06)
Naive CD4+ %T cell	Relative count	Maturation stages of T cell	WeightedMedian	37	0.799006	0.99 (0.89, 1.10)
Naive CD4+ %T cell	Relative count	Maturation stages of T cell	MR-PRESSO	37	0.987374	1.00 (0.92, 1.09)
Transitional %B cell	Relative count	B cell	IVW	15	0.576909	0.96 (0.83, 1.11)
Transitional %B cell	Relative count	B cell	MR-Egger	15	0.587615	1.08 (0.82, 1.43)
Transitional %B cell	Relative count	B cell	WeightedMedian	15	0.967779	1.00 (0.83, 1.20)
Transitional %B cell	Relative count	B cell	MR-PRESSO	15	0.58572	0.96 (0.83, 1.11)
Transitional AC	Absolute count	B cell	IVW	34	0.666566	0.98 (0.90, 1.07)
Transitional AC	Absolute count	B cell	MR-Egger	34	0.502661	0.95 (0.82, 1.10)
Transitional AC	Absolute count	B cell	WeightedMedian	34	0.294873	0.94 (0.83, 1.06)
Transitional AC	Absolute count	B cell	MR-PRESSO	34	0.669368	0.98 (0.90, 1.07)
Transitional %lymphocyte	Relative count	B cell	IVW	26	0.244921	1.06 (0.96, 1.17)
Transitional %lymphocyte	Relative count	B cell	MR-Egger	26	0.47999	1.07 (0.89, 1.28)
Transitional %lymphocyte	Relative count	B cell	WeightedMedian	26	0.717305	1.03 (0.90, 1.17)
Transitional %lymphocyte	Relative count	B cell	MR-PRESSO	26	0.229191	1.06 (0.97, 1.16)
CD14- CD16+ monocyte AC	Absolute count	Monocyte	IVW	21	0.48699	1.03 (0.95, 1.11)
CD14- CD16+ monocyte AC	Absolute count	Monocyte	MR-Egger	21	0.142316	1.08 (0.98, 1.19)
CD14- CD16+ monocyte AC	Absolute count	Monocyte	WeightedMedian	21	0.661041	1.02 (0.92, 1.14)
CD14- CD16+ monocyte AC	Absolute count	Monocyte	MR-PRESSO	21	0.494988	1.03 (0.95, 1.11)
CD14+ CD16+ monocyte AC	Absolute count	Monocyte	IVW	25	0.755663	1.01 (0.94, 1.09)
CD14+ CD16+ monocyte AC	Absolute count	Monocyte	MR-Egger	25	0.913809	1.01 (0.90, 1.13)
CD14+ CD16+ monocyte AC	Absolute count	Monocyte	WeightedMedian	25	0.792507	0.98 (0.87, 1.11)
CD14+ CD16+ monocyte AC	Absolute count	Monocyte	MR-PRESSO	25	0.749827	1.01 (0.94, 1.09)
CD14- CD16- AC	Absolute count	Monocyte	IVW	27	0.723675	1.00 (0.99, 1.01)
CD14- CD16- AC	Absolute count	Monocyte	MR-Egger	27	0.770073	1.00 (0.99, 1.01)
CD14- CD16- AC	Absolute count	Monocyte	WeightedMedian	27	0.633162	1.00 (0.99, 1.01)
CD14- CD16- AC	Absolute count	Monocyte	MR-PRESSO	27	0.726525	1.00 (0.99, 1.01)
CD14+ CD16- monocyte AC	Absolute count	Monocyte	IVW	29	0.703711	0.99 (0.93, 1.05)
CD14+ CD16- monocyte AC	Absolute count	Monocyte	MR-Egger	29	0.360798	0.96 (0.89, 1.04)
CD14+ CD16- monocyte AC	Absolute count	Monocyte	WeightedMedian	29	0.842687	0.99 (0.91, 1.08)
CD14+ CD16- monocyte AC	Absolute count	Monocyte	MR-PRESSO	29	0.706581	0.99 (0.93, 1.05)
Monocyte AC	Absolute count	Monocyte	IVW	26	0.847309	0.99 (0.93, 1.06)
Monocyte AC	Absolute count	Monocyte	MR-Egger	26	0.94245	1.00 (0.92, 1.09)
Monocyte AC	Absolute count	Monocyte	WeightedMedian	26	0.923873	1.00 (0.92, 1.08)
Monocyte AC	Absolute count	Monocyte	MR-PRESSO	26	0.848865	0.99 (0.93, 1.06)
CD14- CD16+ monocyte %monocyte	Relative count	Monocyte	IVW	23	0.488947	0.97 (0.88, 1.06)
CD14- CD16+ monocyte %monocyte	Relative count	Monocyte	MR-Egger	23	0.276981	0.92 (0.79, 1.07)
CD14- CD16+ monocyte %monocyte	Relative count	Monocyte	WeightedMedian	23	0.942949	1.00 (0.87, 1.14)
CD14- CD16+ monocyte %monocyte	Relative count	Monocyte	MR-PRESSO	23	0.496186	0.97 (0.88, 1.06)
CD14+ CD16+ monocyte %monocyte	Relative count	Monocyte	IVW	29	0.991237	1.00 (0.93, 1.08)
CD14+ CD16+ monocyte %monocyte	Relative count	Monocyte	MR-Egger	29	0.305052	0.94 (0.82, 1.06)
CD14+ CD16+ monocyte %monocyte	Relative count	Monocyte	WeightedMedian	29	0.755664	0.98 (0.87, 1.10)
CD14+ CD16+ monocyte %monocyte	Relative count	Monocyte	MR-PRESSO	29	0.990463	1.00 (0.93, 1.07)
CD14+ CD16- monocyte %monocyte	Relative count	Monocyte	IVW	26	0.12112	0.96 (0.91, 1.01)
CD14+ CD16- monocyte %monocyte	Relative count	Monocyte	MR-Egger	26	0.10626	0.95 (0.89, 1.01)
CD14+ CD16- monocyte %monocyte	Relative count	Monocyte	WeightedMedian	26	0.183871	0.95 (0.88, 1.02)
CD14+ CD16- monocyte %monocyte	Relative count	Monocyte	MR-PRESSO	26	0.112347	0.96 (0.91, 1.01)
CD16+ monocyte %monocyte	Relative count	Monocyte	IVW	27	0.690796	0.98 (0.89, 1.08)
CD16+ monocyte %monocyte	Relative count	Monocyte	MR-Egger	27	0.708365	1.04 (0.85, 1.27)
CD16+ monocyte %monocyte	Relative count	Monocyte	WeightedMedian	27	0.962162	1.00 (0.85, 1.16)
CD16+ monocyte %monocyte	Relative count	Monocyte	MR-PRESSO	27	0.673813	0.98 (0.89, 1.08)
T/B	Relative count	TBNK	IVW	31	0.85257	1.01 (0.93, 1.09)
T/B	Relative count	TBNK	MR-Egger	31	0.365728	1.07 (0.93, 1.22)
T/B	Relative count	TBNK	WeightedMedian	31	0.518335	1.04 (0.92, 1.17)
T/B	Relative count	TBNK	MR-PRESSO	31	0.849139	1.01 (0.94, 1.08)
CD4/CD8br	Relative count	TBNK	IVW	17	0.0105427	1.18 (1.04, 1.34)
CD4/CD8br	Relative count	TBNK	MR-Egger	17	0.557756	1.07 (0.85, 1.35)
CD4/CD8br	Relative count	TBNK	WeightedMedian	17	0.285307	1.09 (0.93, 1.27)
CD4/CD8br	Relative count	TBNK	MR-PRESSO	17	0.0210809	1.18 (1.04, 1.34)
CD4+ AC	Absolute count	TBNK	IVW	23	0.651756	1.02 (0.94, 1.11)
CD4+ AC	Absolute count	TBNK	MR-Egger	23	0.567344	0.96 (0.83, 1.11)
CD4+ AC	Absolute count	TBNK	WeightedMedian	23	0.375436	1.06 (0.94, 1.19)
CD4+ AC	Absolute count	TBNK	MR-PRESSO	23	0.641588	1.02 (0.94, 1.11)
CD4+ %T cell	Relative count	TBNK	IVW	22	0.466976	1.03 (0.94, 1.13)
CD4+ %T cell	Relative count	TBNK	MR-Egger	22	0.422297	1.06 (0.92, 1.23)
CD4+ %T cell	Relative count	TBNK	WeightedMedian	22	0.19123	1.09 (0.96, 1.24)
CD4+ %T cell	Relative count	TBNK	MR-PRESSO	22	0.462399	1.03 (0.95, 1.13)
CD8br AC	Absolute count	TBNK	IVW	25	0.558628	1.02 (0.96, 1.09)
CD8br AC	Absolute count	TBNK	MR-Egger	25	0.782064	1.01 (0.93, 1.09)
CD8br AC	Absolute count	TBNK	WeightedMedian	25	0.53028	1.02 (0.95, 1.10)
CD8br AC	Absolute count	TBNK	MR-PRESSO	25	0.564086	1.02 (0.96, 1.09)
CD8br %T cell	Relative count	TBNK	IVW	27	0.00439343	0.89 (0.82, 0.96)
CD8br %T cell	Relative count	TBNK	MR-Egger	27	0.738185	0.98 (0.85, 1.13)
CD8br %T cell	Relative count	TBNK	WeightedMedian	27	0.315717	0.94 (0.84, 1.06)
CD8br %T cell	Relative count	TBNK	MR-PRESSO	27	0.00847526	0.89 (0.82, 0.96)
DP (CD4+CD8+) AC	Absolute count	TBNK	IVW	22	0.613858	0.98 (0.89, 1.07)
DP (CD4+CD8+) AC	Absolute count	TBNK	MR-Egger	22	0.651104	1.04 (0.88, 1.23)
DP (CD4+CD8+) AC	Absolute count	TBNK	WeightedMedian	22	0.592682	0.96 (0.84, 1.10)
DP (CD4+CD8+) AC	Absolute count	TBNK	MR-PRESSO	22	0.543425	0.98 (0.90, 1.05)
DP (CD4+CD8+) %T cell	Relative count	TBNK	IVW	27	0.528046	0.97 (0.88, 1.07)
DP (CD4+CD8+) %T cell	Relative count	TBNK	MR-Egger	27	0.893153	0.99 (0.79, 1.22)
DP (CD4+CD8+) %T cell	Relative count	TBNK	WeightedMedian	27	0.642997	0.97 (0.85, 1.11)
DP (CD4+CD8+) %T cell	Relative count	TBNK	MR-PRESSO	27	0.459389	0.97 (0.90, 1.05)
CD8dim AC	Absolute count	TBNK	IVW	28	0.12916	1.06 (0.98, 1.14)
CD8dim AC	Absolute count	TBNK	MR-Egger	28	0.239821	1.07 (0.96, 1.19)
CD8dim AC	Absolute count	TBNK	WeightedMedian	28	0.481767	1.04 (0.93, 1.18)
CD8dim AC	Absolute count	TBNK	MR-PRESSO	28	0.140782	1.06 (0.98, 1.14)
CD8dim %T cell	Relative count	TBNK	IVW	22	0.00732754	1.15 (1.04, 1.28)
CD8dim %T cell	Relative count	TBNK	MR-Egger	22	0.00387182	1.35 (1.13, 1.62)
CD8dim %T cell	Relative count	TBNK	WeightedMedian	22	0.0154679	1.19 (1.03, 1.36)
CD8dim %T cell	Relative count	TBNK	MR-PRESSO	22	0.0139683	1.15 (1.04, 1.28)
DN (CD4-CD8-) AC	Absolute count	TBNK	IVW	19	0.23093	1.07 (0.96, 1.21)
DN (CD4-CD8-) AC	Absolute count	TBNK	MR-Egger	19	0.134523	1.26 (0.95, 1.67)
DN (CD4-CD8-) AC	Absolute count	TBNK	WeightedMedian	19	0.423268	1.07 (0.91, 1.26)
DN (CD4-CD8-) AC	Absolute count	TBNK	MR-PRESSO	19	0.246466	1.07 (0.96, 1.21)
DN (CD4-CD8-) %T cell	Relative count	TBNK	IVW	19	0.901691	1.01 (0.90, 1.12)
DN (CD4-CD8-) %T cell	Relative count	TBNK	MR-Egger	19	0.639806	1.05 (0.86, 1.29)
DN (CD4-CD8-) %T cell	Relative count	TBNK	WeightedMedian	19	0.90693	0.99 (0.85, 1.16)
DN (CD4-CD8-) %T cell	Relative count	TBNK	MR-PRESSO	19	0.90306	1.01 (0.90, 1.12)
Leukocyte AC	Absolute count	TBNK	IVW	29	0.941125	1.00 (0.94, 1.06)
Leukocyte AC	Absolute count	TBNK	MR-Egger	29	0.545044	0.98 (0.90, 1.06)
Leukocyte AC	Absolute count	TBNK	WeightedMedian	29	0.909227	0.99 (0.91, 1.09)
Leukocyte AC	Absolute count	TBNK	MR-PRESSO	29	0.938441	1.00 (0.95, 1.05)
Lymphocyte AC	Absolute count	TBNK	IVW	19	0.928191	1.00 (0.91, 1.09)
Lymphocyte AC	Absolute count	TBNK	MR-Egger	19	0.457971	0.95 (0.84, 1.08)
Lymphocyte AC	Absolute count	TBNK	WeightedMedian	19	0.693359	1.03 (0.90, 1.16)
Lymphocyte AC	Absolute count	TBNK	MR-PRESSO	19	0.920798	1.00 (0.92, 1.08)
Lymphocyte %leukocyte	Relative count	TBNK	IVW	24	0.206367	1.05 (0.98, 1.12)
Lymphocyte %leukocyte	Relative count	TBNK	MR-Egger	24	0.0816231	1.09 (0.99, 1.18)
Lymphocyte %leukocyte	Relative count	TBNK	WeightedMedian	24	0.191765	1.07 (0.97, 1.17)
Lymphocyte %leukocyte	Relative count	TBNK	MR-PRESSO	24	0.219026	1.05 (0.98, 1.12)
T cell AC	Absolute count	TBNK	IVW	20	0.125395	1.08 (0.98, 1.20)
T cell AC	Absolute count	TBNK	MR-Egger	20	0.677324	1.04 (0.87, 1.24)
T cell AC	Absolute count	TBNK	WeightedMedian	20	0.223556	1.09 (0.95, 1.27)
T cell AC	Absolute count	TBNK	MR-PRESSO	20	0.100238	1.08 (0.99, 1.18)
T cell %lymphocyte	Relative count	TBNK	IVW	17	0.509629	1.03 (0.94, 1.14)
T cell %lymphocyte	Relative count	TBNK	MR-Egger	17	0.097574	1.18 (0.98, 1.42)
T cell %lymphocyte	Relative count	TBNK	WeightedMedian	17	0.381238	1.06 (0.93, 1.22)
T cell %lymphocyte	Relative count	TBNK	MR-PRESSO	17	0.288722	1.03 (0.97, 1.10)
T cell %leukocyte	Relative count	TBNK	IVW	22	0.0515264	1.07 (1.00, 1.15)
T cell %leukocyte	Relative count	TBNK	MR-Egger	22	0.125493	1.08 (0.98, 1.18)
T cell %leukocyte	Relative count	TBNK	WeightedMedian	22	0.182186	1.07 (0.97, 1.17)
T cell %leukocyte	Relative count	TBNK	MR-PRESSO	22	0.0650241	1.07 (1.00, 1.15)
CD4+ %leukocyte	Relative count	TBNK	IVW	14	0.773978	1.02 (0.91, 1.13)
CD4+ %leukocyte	Relative count	TBNK	MR-Egger	14	0.746646	0.97 (0.81, 1.17)
CD4+ %leukocyte	Relative count	TBNK	WeightedMedian	14	0.469164	1.06 (0.91, 1.22)
CD4+ %leukocyte	Relative count	TBNK	MR-PRESSO	14	0.778505	1.02 (0.91, 1.13)
CD8br %leukocyte	Relative count	TBNK	IVW	22	0.278694	0.94 (0.83, 1.05)
CD8br %leukocyte	Relative count	TBNK	MR-Egger	22	0.815451	1.02 (0.86, 1.22)
CD8br %leukocyte	Relative count	TBNK	WeightedMedian	22	0.745597	0.98 (0.86, 1.12)
CD8br %leukocyte	Relative count	TBNK	MR-PRESSO	22	0.290975	0.94 (0.83, 1.05)
DP (CD4+CD8+) %leukocyte	Relative count	TBNK	IVW	25	0.914243	0.99 (0.90, 1.10)
DP (CD4+CD8+) %leukocyte	Relative count	TBNK	MR-Egger	25	0.647263	1.05 (0.85, 1.30)
DP (CD4+CD8+) %leukocyte	Relative count	TBNK	WeightedMedian	25	0.866314	1.01 (0.88, 1.16)
DP (CD4+CD8+) %leukocyte	Relative count	TBNK	MR-PRESSO	25	0.9079	0.99 (0.91, 1.09)
CD4+ CD8dim AC	Absolute count	TBNK	IVW	21	0.0275176	1.11 (1.01, 1.23)
CD4+ CD8dim AC	Absolute count	TBNK	MR-Egger	21	0.76658	0.98 (0.84, 1.13)
CD4+ CD8dim AC	Absolute count	TBNK	WeightedMedian	21	0.369986	1.06 (0.94, 1.20)
CD4+ CD8dim AC	Absolute count	TBNK	MR-PRESSO	21	0.0393983	1.11 (1.01, 1.23)
CD4+ CD8dim %lymphocyte	Relative count	TBNK	IVW	25	0.00131511	1.16 (1.06, 1.27)
CD4+ CD8dim %lymphocyte	Relative count	TBNK	MR-Egger	25	0.99754	1.00 (0.83, 1.21)
CD4+ CD8dim %lymphocyte	Relative count	TBNK	WeightedMedian	25	0.11628	1.11 (0.97, 1.27)
CD4+ CD8dim %lymphocyte	Relative count	TBNK	MR-PRESSO	25	0.00148359	1.16 (1.07, 1.26)
CD4+ CD8dim %leukocyte	Relative count	TBNK	IVW	21	0.0035515	1.16 (1.05, 1.29)
CD4+ CD8dim %leukocyte	Relative count	TBNK	MR-Egger	21	0.524663	0.92 (0.72, 1.18)
CD4+ CD8dim %leukocyte	Relative count	TBNK	WeightedMedian	21	0.196575	1.10 (0.95, 1.28)
CD4+ CD8dim %leukocyte	Relative count	TBNK	MR-PRESSO	21	0.00716136	1.16 (1.05, 1.29)
CD8dim %leukocyte	Relative count	TBNK	IVW	20	0.0452149	1.08 (1.00, 1.17)
CD8dim %leukocyte	Relative count	TBNK	MR-Egger	20	0.0485008	1.12 (1.01, 1.25)
CD8dim %leukocyte	Relative count	TBNK	WeightedMedian	20	0.410936	1.05 (0.94, 1.17)
CD8dim %leukocyte	Relative count	TBNK	MR-PRESSO	20	0.059694	1.08 (1.00, 1.17)
DN (CD4-CD8-) %leukocyte	Relative count	TBNK	IVW	24	0.656726	1.02 (0.95, 1.09)
DN (CD4-CD8-) %leukocyte	Relative count	TBNK	MR-Egger	24	0.915837	1.00 (0.92, 1.10)
DN (CD4-CD8-) %leukocyte	Relative count	TBNK	WeightedMedian	24	0.954984	1.00 (0.91, 1.09)
DN (CD4-CD8-) %leukocyte	Relative count	TBNK	MR-PRESSO	24	0.66088	1.02 (0.95, 1.09)
CD8br and CD8dim %leukocyte	Relative count	TBNK	IVW	17	0.333613	0.92 (0.78, 1.09)
CD8br and CD8dim %leukocyte	Relative count	TBNK	MR-Egger	17	0.869498	1.03 (0.69, 1.55)
CD8br and CD8dim %leukocyte	Relative count	TBNK	WeightedMedian	17	0.633779	0.96 (0.79, 1.15)
CD8br and CD8dim %leukocyte	Relative count	TBNK	MR-PRESSO	17	0.348002	0.92 (0.78, 1.09)
TCRgd AC	Absolute count	TBNK	IVW	21	0.5589	0.97 (0.88, 1.07)
TCRgd AC	Absolute count	TBNK	MR-Egger	21	0.258843	0.91 (0.78, 1.06)
TCRgd AC	Absolute count	TBNK	WeightedMedian	21	0.161718	0.90 (0.79, 1.04)
TCRgd AC	Absolute count	TBNK	MR-PRESSO	21	0.482864	0.97 (0.89, 1.05)
TCRgd %T cell	Relative count	TBNK	IVW	18	0.501958	0.97 (0.89, 1.06)
TCRgd %T cell	Relative count	TBNK	MR-Egger	18	0.2378	0.93 (0.83, 1.04)
TCRgd %T cell	Relative count	TBNK	WeightedMedian	18	0.284221	0.94 (0.85, 1.05)
TCRgd %T cell	Relative count	TBNK	MR-PRESSO	18	0.510979	0.97 (0.89, 1.06)
TCRgd %lymphocyte	Relative count	TBNK	IVW	20	0.263799	0.96 (0.90, 1.03)
TCRgd %lymphocyte	Relative count	TBNK	MR-Egger	20	0.0865965	0.93 (0.86, 1.01)
TCRgd %lymphocyte	Relative count	TBNK	WeightedMedian	20	0.269634	0.95 (0.87, 1.04)
TCRgd %lymphocyte	Relative count	TBNK	MR-PRESSO	20	0.245009	0.96 (0.91, 1.02)
HLA DR+ T cell AC	Absolute count	TBNK	IVW	35	0.0832395	0.95 (0.90, 1.01)
HLA DR+ T cell AC	Absolute count	TBNK	MR-Egger	35	0.789946	0.99 (0.91, 1.08)
HLA DR+ T cell AC	Absolute count	TBNK	WeightedMedian	35	0.419002	0.97 (0.89, 1.05)
HLA DR+ T cell AC	Absolute count	TBNK	MR-PRESSO	35	0.0558664	0.95 (0.91, 1.00)
HLA DR+ T cell%T cell	Relative count	TBNK	IVW	35	0.261491	0.97 (0.93, 1.02)
HLA DR+ T cell%T cell	Relative count	TBNK	MR-Egger	35	0.878254	0.99 (0.93, 1.06)
HLA DR+ T cell%T cell	Relative count	TBNK	WeightedMedian	35	0.915088	1.00 (0.92, 1.08)
HLA DR+ T cell%T cell	Relative count	TBNK	MR-PRESSO	35	0.214246	0.97 (0.93, 1.02)
HLA DR+ T cell%lymphocyte	Relative count	TBNK	IVW	32	0.416108	0.98 (0.93, 1.03)
HLA DR+ T cell%lymphocyte	Relative count	TBNK	MR-Egger	32	0.415138	1.03 (0.96, 1.12)
HLA DR+ T cell%lymphocyte	Relative count	TBNK	WeightedMedian	32	0.918455	1.00 (0.92, 1.08)
HLA DR+ T cell%lymphocyte	Relative count	TBNK	MR-PRESSO	32	0.319111	0.98 (0.94, 1.02)
NKT AC	Absolute count	TBNK	IVW	34	0.26024	1.04 (0.97, 1.12)
NKT AC	Absolute count	TBNK	MR-Egger	34	0.471236	1.05 (0.92, 1.19)
NKT AC	Absolute count	TBNK	WeightedMedian	34	0.712886	0.98 (0.88, 1.09)
NKT AC	Absolute count	TBNK	MR-PRESSO	34	0.23643	1.04 (0.97, 1.12)
NKT %T cell	Relative count	TBNK	IVW	36	0.894779	1.00 (0.93, 1.07)
NKT %T cell	Relative count	TBNK	MR-Egger	36	0.690143	1.03 (0.91, 1.16)
NKT %T cell	Relative count	TBNK	WeightedMedian	36	0.977414	1.00 (0.90, 1.11)
NKT %T cell	Relative count	TBNK	MR-PRESSO	36	0.886481	1.00 (0.93, 1.06)
NKT %lymphocyte	Relative count	TBNK	IVW	33	0.971127	1.00 (0.93, 1.08)
NKT %lymphocyte	Relative count	TBNK	MR-Egger	33	0.598434	1.04 (0.91, 1.18)
NKT %lymphocyte	Relative count	TBNK	WeightedMedian	33	0.767627	1.02 (0.91, 1.14)
NKT %lymphocyte	Relative count	TBNK	MR-PRESSO	33	0.968731	1.00 (0.93, 1.07)
HLA DR+ CD4+ AC	Absolute count	TBNK	IVW	21	0.0272983	0.90 (0.81, 0.99)
HLA DR+ CD4+ AC	Absolute count	TBNK	MR-Egger	21	0.136659	0.86 (0.71, 1.04)
HLA DR+ CD4+ AC	Absolute count	TBNK	WeightedMedian	21	0.0808645	0.88 (0.77, 1.02)
HLA DR+ CD4+ AC	Absolute count	TBNK	MR-PRESSO	21	0.0217999	0.90 (0.82, 0.98)
HLA DR+ CD4+ %T cell	Relative count	TBNK	IVW	25	0.750761	0.98 (0.89, 1.08)
HLA DR+ CD4+ %T cell	Relative count	TBNK	MR-Egger	25	0.658604	1.04 (0.88, 1.22)
HLA DR+ CD4+ %T cell	Relative count	TBNK	WeightedMedian	25	0.59668	0.96 (0.84, 1.10)
HLA DR+ CD4+ %T cell	Relative count	TBNK	MR-PRESSO	25	0.752461	0.98 (0.89, 1.08)
HLA DR+ CD4+ %lymphocyte	Relative count	TBNK	IVW	22	0.496735	0.97 (0.87, 1.07)
HLA DR+ CD4+ %lymphocyte	Relative count	TBNK	MR-Egger	22	0.917502	1.01 (0.85, 1.20)
HLA DR+ CD4+ %lymphocyte	Relative count	TBNK	WeightedMedian	22	0.231929	0.91 (0.79, 1.06)
HLA DR+ CD4+ %lymphocyte	Relative count	TBNK	MR-PRESSO	22	0.504158	0.97 (0.87, 1.07)
HLA DR+ CD8br AC	Absolute count	TBNK	IVW	39	0.374338	0.97 (0.92, 1.03)
HLA DR+ CD8br AC	Absolute count	TBNK	MR-Egger	39	0.781347	0.99 (0.91, 1.08)
HLA DR+ CD8br AC	Absolute count	TBNK	WeightedMedian	39	0.42697	0.97 (0.90, 1.05)
HLA DR+ CD8br AC	Absolute count	TBNK	MR-PRESSO	39	0.379927	0.97 (0.92, 1.03)
HLA DR+ CD8br %T cell	Relative count	TBNK	IVW	35	0.72458	1.01 (0.96, 1.06)
HLA DR+ CD8br %T cell	Relative count	TBNK	MR-Egger	35	0.765992	1.01 (0.94, 1.08)
HLA DR+ CD8br %T cell	Relative count	TBNK	WeightedMedian	35	0.326855	1.04 (0.97, 1.11)
HLA DR+ CD8br %T cell	Relative count	TBNK	MR-PRESSO	35	0.726754	1.01 (0.96, 1.06)
HLA DR+ CD8br %lymphocyte	Relative count	TBNK	IVW	38	0.718821	1.01 (0.95, 1.07)
HLA DR+ CD8br %lymphocyte	Relative count	TBNK	MR-Egger	38	0.765725	1.01 (0.93, 1.11)
HLA DR+ CD8br %lymphocyte	Relative count	TBNK	WeightedMedian	38	0.511074	1.03 (0.94, 1.13)
HLA DR+ CD8br %lymphocyte	Relative count	TBNK	MR-PRESSO	38	0.720868	1.01 (0.95, 1.07)
CD8br NKT AC	Absolute count	TBNK	IVW	29	0.191448	1.07 (0.97, 1.18)
CD8br NKT AC	Absolute count	TBNK	MR-Egger	29	0.0737314	1.22 (0.99, 1.49)
CD8br NKT AC	Absolute count	TBNK	WeightedMedian	29	0.13207	1.11 (0.97, 1.28)
CD8br NKT AC	Absolute count	TBNK	MR-PRESSO	29	0.202077	1.07 (0.97, 1.18)
CD8br NKT %T cell	Relative count	TBNK	IVW	28	0.370413	1.04 (0.95, 1.15)
CD8br NKT %T cell	Relative count	TBNK	MR-Egger	28	0.109113	1.16 (0.97, 1.39)
CD8br NKT %T cell	Relative count	TBNK	WeightedMedian	28	0.196478	1.09 (0.95, 1.25)
CD8br NKT %T cell	Relative count	TBNK	MR-PRESSO	28	0.313801	1.04 (0.96, 1.13)
CD8br NKT %lymphocyte	Relative count	TBNK	IVW	29	0.402713	1.04 (0.95, 1.14)
CD8br NKT %lymphocyte	Relative count	TBNK	MR-Egger	29	0.107592	1.17 (0.97, 1.40)
CD8br NKT %lymphocyte	Relative count	TBNK	WeightedMedian	29	0.17928	1.10 (0.96, 1.25)
CD8br NKT %lymphocyte	Relative count	TBNK	MR-PRESSO	29	0.377389	1.04 (0.95, 1.13)
CD8dim NKT AC	Absolute count	TBNK	IVW	33	0.0611292	1.08 (1.00, 1.18)
CD8dim NKT AC	Absolute count	TBNK	MR-Egger	33	0.0338754	1.20 (1.02, 1.42)
CD8dim NKT AC	Absolute count	TBNK	WeightedMedian	33	0.0322191	1.15 (1.01, 1.30)
CD8dim NKT AC	Absolute count	TBNK	MR-PRESSO	33	0.0598486	1.08 (1.00, 1.18)
CD8dim NKT %T cell	Relative count	TBNK	IVW	31	0.0513852	1.09 (1.00, 1.18)
CD8dim NKT %T cell	Relative count	TBNK	MR-Egger	31	0.0859835	1.15 (0.99, 1.34)
CD8dim NKT %T cell	Relative count	TBNK	WeightedMedian	31	0.0172793	1.15 (1.03, 1.29)
CD8dim NKT %T cell	Relative count	TBNK	MR-PRESSO	31	0.0345346	1.09 (1.01, 1.17)
CD8dim NKT %lymphocyte	Relative count	TBNK	IVW	36	0.0313531	1.09 (1.01, 1.17)
CD8dim NKT %lymphocyte	Relative count	TBNK	MR-Egger	36	0.0427433	1.17 (1.01, 1.35)
CD8dim NKT %lymphocyte	Relative count	TBNK	WeightedMedian	36	0.0194356	1.15 (1.02, 1.29)
CD8dim NKT %lymphocyte	Relative count	TBNK	MR-PRESSO	36	0.0361337	1.09 (1.01, 1.17)
DN (CD4-CD8-) NKT AC	Absolute count	TBNK	IVW	33	0.848625	0.99 (0.90, 1.09)
DN (CD4-CD8-) NKT AC	Absolute count	TBNK	MR-Egger	33	0.286021	1.11 (0.92, 1.34)
DN (CD4-CD8-) NKT AC	Absolute count	TBNK	WeightedMedian	33	0.173385	0.92 (0.81, 1.04)
DN (CD4-CD8-) NKT AC	Absolute count	TBNK	MR-PRESSO	33	0.849831	0.99 (0.90, 1.09)
DN (CD4-CD8-) NKT %T cell	Relative count	TBNK	IVW	39	0.857098	1.01 (0.93, 1.09)
DN (CD4-CD8-) NKT %T cell	Relative count	TBNK	MR-Egger	39	0.371132	1.08 (0.92, 1.27)
DN (CD4-CD8-) NKT %T cell	Relative count	TBNK	WeightedMedian	39	0.421247	0.95 (0.85, 1.07)
DN (CD4-CD8-) NKT %T cell	Relative count	TBNK	MR-PRESSO	39	0.858055	1.01 (0.93, 1.09)
DN (CD4-CD8-) NKT %lymphocyte	Relative count	TBNK	IVW	39	0.836722	0.99 (0.91, 1.08)
DN (CD4-CD8-) NKT %lymphocyte	Relative count	TBNK	MR-Egger	39	0.464055	1.07 (0.90, 1.26)
DN (CD4-CD8-) NKT %lymphocyte	Relative count	TBNK	WeightedMedian	39	0.412357	0.95 (0.84, 1.07)
DN (CD4-CD8-) NKT %lymphocyte	Relative count	TBNK	MR-PRESSO	39	0.837822	0.99 (0.91, 1.08)
CD3- lymphocyte AC	Absolute count	TBNK	IVW	19	0.638052	0.97 (0.87, 1.09)
CD3- lymphocyte AC	Absolute count	TBNK	MR-Egger	19	0.120004	0.85 (0.71, 1.03)
CD3- lymphocyte AC	Absolute count	TBNK	WeightedMedian	19	0.45529	0.94 (0.81, 1.10)
CD3- lymphocyte AC	Absolute count	TBNK	MR-PRESSO	19	0.643701	0.97 (0.87, 1.09)
CD3- lymphocyte %lymphocyte	Relative count	TBNK	IVW	17	0.509629	0.97 (0.88, 1.07)
CD3- lymphocyte %lymphocyte	Relative count	TBNK	MR-Egger	17	0.097574	0.85 (0.71, 1.02)
CD3- lymphocyte %lymphocyte	Relative count	TBNK	WeightedMedian	17	0.376807	0.94 (0.82, 1.08)
CD3- lymphocyte %lymphocyte	Relative count	TBNK	MR-PRESSO	17	0.288722	0.97 (0.91, 1.03)
CD3- lymphocyte %leukocyte	Relative count	TBNK	IVW	19	0.364424	0.96 (0.88, 1.05)
CD3- lymphocyte %leukocyte	Relative count	TBNK	MR-Egger	19	0.620728	1.03 (0.91, 1.18)
CD3- lymphocyte %leukocyte	Relative count	TBNK	WeightedMedian	19	0.813115	1.02 (0.89, 1.16)
CD3- lymphocyte %leukocyte	Relative count	TBNK	MR-PRESSO	19	0.345412	0.96 (0.88, 1.04)
B cell AC	Absolute count	TBNK	IVW	33	0.590392	1.02 (0.95, 1.10)
B cell AC	Absolute count	TBNK	MR-Egger	33	0.893045	0.99 (0.88, 1.12)
B cell AC	Absolute count	TBNK	WeightedMedian	33	0.524864	1.04 (0.92, 1.19)
B cell AC	Absolute count	TBNK	MR-PRESSO	33	0.594117	1.02 (0.95, 1.10)
B cell % CD3- lymphocyte	Relative count	TBNK	IVW	29	0.743268	0.99 (0.96, 1.03)
B cell % CD3- lymphocyte	Relative count	TBNK	MR-Egger	29	0.994894	1.00 (0.95, 1.05)
B cell % CD3- lymphocyte	Relative count	TBNK	WeightedMedian	29	0.241924	0.96 (0.91, 1.03)
B cell % CD3- lymphocyte	Relative count	TBNK	MR-PRESSO	29	0.744178	0.99 (0.96, 1.03)
B cell %lymphocyte	Relative count	TBNK	IVW	37	0.248049	1.04 (0.97, 1.12)
B cell %lymphocyte	Relative count	TBNK	MR-Egger	37	0.383057	1.06 (0.93, 1.19)
B cell %lymphocyte	Relative count	TBNK	WeightedMedian	37	0.264865	1.06 (0.95, 1.19)
B cell %lymphocyte	Relative count	TBNK	MR-PRESSO	37	0.255658	1.04 (0.97, 1.12)
NK AC	Absolute count	TBNK	IVW	22	0.800987	1.01 (0.92, 1.12)
NK AC	Absolute count	TBNK	MR-Egger	22	0.649677	0.96 (0.82, 1.13)
NK AC	Absolute count	TBNK	WeightedMedian	22	0.850333	0.99 (0.87, 1.12)
NK AC	Absolute count	TBNK	MR-PRESSO	22	0.803437	1.01 (0.92, 1.12)
NK %CD3- lymphocyte	Relative count	TBNK	IVW	28	0.898008	1.00 (0.96, 1.05)
NK %CD3- lymphocyte	Relative count	TBNK	MR-Egger	28	0.995598	1.00 (0.95, 1.05)
NK %CD3- lymphocyte	Relative count	TBNK	WeightedMedian	28	0.286202	1.04 (0.97, 1.10)
NK %CD3- lymphocyte	Relative count	TBNK	MR-PRESSO	28	0.898958	1.00 (0.96, 1.05)
NK %lymphocyte	Relative count	TBNK	IVW	29	0.474211	1.02 (0.97, 1.07)
NK %lymphocyte	Relative count	TBNK	MR-Egger	29	0.758695	1.01 (0.95, 1.08)
NK %lymphocyte	Relative count	TBNK	WeightedMedian	29	0.390231	1.03 (0.96, 1.12)
NK %lymphocyte	Relative count	TBNK	MR-PRESSO	29	0.453201	1.02 (0.97, 1.07)
HLA DR+ NK AC	Absolute count	TBNK	IVW	27	0.223177	0.95 (0.87, 1.03)
HLA DR+ NK AC	Absolute count	TBNK	MR-Egger	27	0.881506	0.99 (0.84, 1.16)
HLA DR+ NK AC	Absolute count	TBNK	WeightedMedian	27	0.559557	0.96 (0.85, 1.09)
HLA DR+ NK AC	Absolute count	TBNK	MR-PRESSO	27	0.234116	0.95 (0.87, 1.03)
HLA DR+ NK %NK	Relative count	TBNK	IVW	30	0.725593	1.01 (0.94, 1.09)
HLA DR+ NK %NK	Relative count	TBNK	MR-Egger	30	0.448204	1.05 (0.93, 1.17)
HLA DR+ NK %NK	Relative count	TBNK	WeightedMedian	30	0.81644	0.99 (0.89, 1.10)
HLA DR+ NK %NK	Relative count	TBNK	MR-PRESSO	30	0.727578	1.01 (0.94, 1.09)
HLA DR+ NK %CD3- lymphocyte	Relative count	TBNK	IVW	33	0.628359	0.98 (0.90, 1.06)
HLA DR+ NK %CD3- lymphocyte	Relative count	TBNK	MR-Egger	33	0.517449	1.05 (0.91, 1.20)
HLA DR+ NK %CD3- lymphocyte	Relative count	TBNK	WeightedMedian	33	0.754428	0.98 (0.87, 1.10)
HLA DR+ NK %CD3- lymphocyte	Relative count	TBNK	MR-PRESSO	33	0.631655	0.98 (0.90, 1.06)
Granulocyte AC	Absolute count	TBNK	IVW	25	0.632102	1.02 (0.94, 1.11)
Granulocyte AC	Absolute count	TBNK	MR-Egger	25	0.875909	1.01 (0.90, 1.14)
Granulocyte AC	Absolute count	TBNK	WeightedMedian	25	0.948189	1.00 (0.88, 1.12)
Granulocyte AC	Absolute count	TBNK	MR-PRESSO	25	0.636435	1.02 (0.94, 1.11)
Granulocyte %leukocyte	Relative count	TBNK	IVW	26	0.359065	0.96 (0.89, 1.04)
Granulocyte %leukocyte	Relative count	TBNK	MR-Egger	26	0.0370193	0.87 (0.77, 0.98)
Granulocyte %leukocyte	Relative count	TBNK	WeightedMedian	26	0.492482	0.96 (0.87, 1.07)
Granulocyte %leukocyte	Relative count	TBNK	MR-PRESSO	26	0.291121	0.96 (0.90, 1.03)
CD28- DN (CD4-CD8-) %DN	Relative count	Treg	IVW	26	0.645224	1.02 (0.95, 1.09)
CD28- DN (CD4-CD8-) %DN	Relative count	Treg	MR-Egger	26	0.725276	1.02 (0.92, 1.13)
CD28- DN (CD4-CD8-) %DN	Relative count	Treg	WeightedMedian	26	0.927466	0.99 (0.89, 1.11)
CD28- DN (CD4-CD8-) %DN	Relative count	Treg	MR-PRESSO	26	0.898024	1.00 (0.95, 1.06)
CD28- DN (CD4-CD8-) AC	Absolute count	Treg	IVW	33	0.285974	1.04 (0.96, 1.13)
CD28- DN (CD4-CD8-) AC	Absolute count	Treg	MR-Egger	33	0.928725	0.99 (0.88, 1.13)
CD28- DN (CD4-CD8-) AC	Absolute count	Treg	WeightedMedian	33	0.931102	0.99 (0.88, 1.12)
CD28- DN (CD4-CD8-) AC	Absolute count	Treg	MR-PRESSO	33	0.293958	1.04 (0.96, 1.13)
CD28+ DN (CD4-CD8-) %T cell	Relative count	Treg	IVW	23	0.869733	0.99 (0.91, 1.09)
CD28+ DN (CD4-CD8-) %T cell	Relative count	Treg	MR-Egger	23	0.948834	1.00 (0.87, 1.14)
CD28+ DN (CD4-CD8-) %T cell	Relative count	Treg	WeightedMedian	23	0.880225	1.01 (0.90, 1.13)
CD28+ DN (CD4-CD8-) %T cell	Relative count	Treg	MR-PRESSO	23	0.277022	0.97 (0.92, 1.02)
CD28+ DN (CD4-CD8-) %DN	Relative count	Treg	IVW	26	0.645224	0.98 (0.91, 1.06)
CD28+ DN (CD4-CD8-) %DN	Relative count	Treg	MR-Egger	26	0.725276	0.98 (0.88, 1.09)
CD28+ DN (CD4-CD8-) %DN	Relative count	Treg	WeightedMedian	26	0.92467	1.01 (0.91, 1.12)
CD28+ DN (CD4-CD8-) %DN	Relative count	Treg	MR-PRESSO	26	0.898024	1.00 (0.94, 1.06)
CD28+ DN (CD4-CD8-) AC	Absolute count	Treg	IVW	11	0.577757	1.04 (0.90, 1.21)
CD28+ DN (CD4-CD8-) AC	Absolute count	Treg	MR-Egger	11	0.553567	1.08 (0.84, 1.39)
CD28+ DN (CD4-CD8-) AC	Absolute count	Treg	WeightedMedian	11	0.678195	1.05 (0.85, 1.29)
CD28+ DN (CD4-CD8-) AC	Absolute count	Treg	MR-PRESSO	11	0.558897	1.04 (0.91, 1.19)
CD39+ CD4+ %T cell	Relative count	Treg	IVW	53	0.359205	0.98 (0.94, 1.02)
CD39+ CD4+ %T cell	Relative count	Treg	MR-Egger	53	0.52435	0.98 (0.92, 1.04)
CD39+ CD4+ %T cell	Relative count	Treg	WeightedMedian	53	0.915497	1.00 (0.94, 1.07)
CD39+ CD4+ %T cell	Relative count	Treg	MR-PRESSO	53	0.363438	0.98 (0.94, 1.02)
CD39+ CD4+ AC	Absolute count	Treg	IVW	47	0.851797	1.00 (0.96, 1.04)
CD39+ CD4+ AC	Absolute count	Treg	MR-Egger	47	0.811758	0.99 (0.93, 1.05)
CD39+ CD4+ AC	Absolute count	Treg	WeightedMedian	47	0.944322	1.00 (0.94, 1.06)
CD39+ CD4+ AC	Absolute count	Treg	MR-PRESSO	47	0.834966	1.00 (0.96, 1.03)
CD28- CD8dim %T cell	Relative count	Treg	IVW	28	0.534262	0.98 (0.91, 1.05)
CD28- CD8dim %T cell	Relative count	Treg	MR-Egger	28	0.940576	1.00 (0.89, 1.13)
CD28- CD8dim %T cell	Relative count	Treg	WeightedMedian	28	0.699982	0.98 (0.87, 1.10)
CD28- CD8dim %T cell	Relative count	Treg	MR-PRESSO	28	0.539474	0.98 (0.91, 1.05)
CD28- CD8dim %CD8dim	Relative count	Treg	IVW	15	0.244167	0.98 (0.94, 1.02)
CD28- CD8dim %CD8dim	Relative count	Treg	MR-Egger	15	0.440114	0.98 (0.94, 1.03)
CD28- CD8dim %CD8dim	Relative count	Treg	WeightedMedian	15	0.235026	0.97 (0.91, 1.02)
CD28- CD8dim %CD8dim	Relative count	Treg	MR-PRESSO	15	0.178707	0.98 (0.95, 1.01)
CD28- CD8dim AC	Absolute count	Treg	IVW	29	0.620621	1.02 (0.94, 1.11)
CD28- CD8dim AC	Absolute count	Treg	MR-Egger	29	0.969702	1.00 (0.87, 1.16)
CD28- CD8dim AC	Absolute count	Treg	WeightedMedian	29	0.459601	0.96 (0.85, 1.08)
CD28- CD8dim AC	Absolute count	Treg	MR-PRESSO	29	0.624482	1.02 (0.94, 1.11)
CD28+ CD45RA+ CD8dim %T cell	Relative count	Treg	IVW	42	0.73874	1.00 (0.97, 1.02)
CD28+ CD45RA+ CD8dim %T cell	Relative count	Treg	MR-Egger	42	0.481274	0.99 (0.97, 1.02)
CD28+ CD45RA+ CD8dim %T cell	Relative count	Treg	WeightedMedian	42	0.401076	0.99 (0.96, 1.02)
CD28+ CD45RA+ CD8dim %T cell	Relative count	Treg	MR-PRESSO	42	0.725518	1.00 (0.98, 1.02)
CD28+ CD45RA+ CD8dim %CD8dim	Relative count	Treg	IVW	34	0.952438	1.00 (0.96, 1.04)
CD28+ CD45RA+ CD8dim %CD8dim	Relative count	Treg	MR-Egger	34	0.866249	1.00 (0.95, 1.04)
CD28+ CD45RA+ CD8dim %CD8dim	Relative count	Treg	WeightedMedian	34	0.418859	0.98 (0.94, 1.03)
CD28+ CD45RA+ CD8dim %CD8dim	Relative count	Treg	MR-PRESSO	34	0.952798	1.00 (0.96, 1.04)
CD28+ CD45RA+ CD8dim AC	Absolute count	Treg	IVW	54	0.319984	0.99 (0.98, 1.01)
CD28+ CD45RA+ CD8dim AC	Absolute count	Treg	MR-Egger	54	0.50449	1.00 (0.98, 1.01)
CD28+ CD45RA+ CD8dim AC	Absolute count	Treg	WeightedMedian	54	0.0416058	0.98 (0.96, 1.00)
CD28+ CD45RA+ CD8dim AC	Absolute count	Treg	MR-PRESSO	54	0.314507	0.99 (0.98, 1.01)
CD28+ CD45RA- CD8dim %T cell	Relative count	Treg	IVW	32	0.991981	1.00 (0.97, 1.04)
CD28+ CD45RA- CD8dim %T cell	Relative count	Treg	MR-Egger	32	0.971751	1.00 (0.96, 1.04)
CD28+ CD45RA- CD8dim %T cell	Relative count	Treg	WeightedMedian	32	0.826385	1.01 (0.96, 1.06)
CD28+ CD45RA- CD8dim %T cell	Relative count	Treg	MR-PRESSO	32	0.990282	1.00 (0.97, 1.03)
CD28+ CD45RA- CD8dim %CD8dim	Relative count	Treg	IVW	34	0.286186	0.98 (0.95, 1.01)
CD28+ CD45RA- CD8dim %CD8dim	Relative count	Treg	MR-Egger	34	0.419291	0.99 (0.95, 1.02)
CD28+ CD45RA- CD8dim %CD8dim	Relative count	Treg	WeightedMedian	34	0.223996	0.97 (0.93, 1.02)
CD28+ CD45RA- CD8dim %CD8dim	Relative count	Treg	MR-PRESSO	34	0.14757	0.98 (0.96, 1.01)
CD28+ CD45RA- CD8dim AC	Absolute count	Treg	IVW	43	0.958829	1.00 (0.98, 1.01)
CD28+ CD45RA- CD8dim AC	Absolute count	Treg	MR-Egger	43	0.991397	1.00 (0.98, 1.02)
CD28+ CD45RA- CD8dim AC	Absolute count	Treg	WeightedMedian	43	0.74118	1.00 (0.97, 1.02)
CD28+ CD45RA- CD8dim AC	Absolute count	Treg	MR-PRESSO	43	0.954167	1.00 (0.99, 1.01)
CD39+ CD8br %T cell	Relative count	Treg	IVW	45	0.960511	1.00 (0.95, 1.04)
CD39+ CD8br %T cell	Relative count	Treg	MR-Egger	45	0.868468	1.01 (0.94, 1.08)
CD39+ CD8br %T cell	Relative count	Treg	WeightedMedian	45	0.978161	1.00 (0.94, 1.06)
CD39+ CD8br %T cell	Relative count	Treg	MR-PRESSO	45	0.958582	1.00 (0.96, 1.04)
CD39+ CD8br %CD8br	Relative count	Treg	IVW	43	0.530915	1.01 (0.97, 1.06)
CD39+ CD8br %CD8br	Relative count	Treg	MR-Egger	43	0.384366	1.03 (0.96, 1.10)
CD39+ CD8br %CD8br	Relative count	Treg	WeightedMedian	43	0.811411	1.01 (0.95, 1.07)
CD39+ CD8br %CD8br	Relative count	Treg	MR-PRESSO	43	0.534307	1.01 (0.97, 1.06)
CD39+ CD8br AC	Absolute count	Treg	IVW	47	0.737101	0.99 (0.95, 1.04)
CD39+ CD8br AC	Absolute count	Treg	MR-Egger	47	0.51828	0.98 (0.91, 1.05)
CD39+ CD8br AC	Absolute count	Treg	WeightedMedian	47	0.951403	1.00 (0.94, 1.06)
CD39+ CD8br AC	Absolute count	Treg	MR-PRESSO	47	0.738627	0.99 (0.95, 1.04)
CD28- CD127- CD25++ CD8br %T cell	Relative count	Treg	IVW	18	0.359128	1.05 (0.95, 1.15)
CD28- CD127- CD25++ CD8br %T cell	Relative count	Treg	MR-Egger	18	0.649147	1.03 (0.90, 1.19)
CD28- CD127- CD25++ CD8br %T cell	Relative count	Treg	WeightedMedian	18	0.671396	1.03 (0.91, 1.17)
CD28- CD127- CD25++ CD8br %T cell	Relative count	Treg	MR-PRESSO	18	0.371955	1.05 (0.95, 1.15)
CD28- CD127- CD25++ CD8br %CD8br	Relative count	Treg	IVW	19	0.514914	1.03 (0.95, 1.12)
CD28- CD127- CD25++ CD8br %CD8br	Relative count	Treg	MR-Egger	19	0.189434	1.08 (0.97, 1.22)
CD28- CD127- CD25++ CD8br %CD8br	Relative count	Treg	WeightedMedian	19	0.63534	1.03 (0.92, 1.15)
CD28- CD127- CD25++ CD8br %CD8br	Relative count	Treg	MR-PRESSO	19	0.523142	1.03 (0.95, 1.12)
CD28- CD127- CD25++ CD8br AC	Absolute count	Treg	IVW	34	0.257616	1.03 (0.98, 1.10)
CD28- CD127- CD25++ CD8br AC	Absolute count	Treg	MR-Egger	34	0.832566	0.99 (0.92, 1.07)
CD28- CD127- CD25++ CD8br AC	Absolute count	Treg	WeightedMedian	34	0.869766	1.01 (0.92, 1.10)
CD28- CD127- CD25++ CD8br AC	Absolute count	Treg	MR-PRESSO	34	0.260979	1.03 (0.98, 1.10)
CD28- CD25++ CD8br %T cell	Relative count	Treg	IVW	29	0.735174	0.98 (0.87, 1.10)
CD28- CD25++ CD8br %T cell	Relative count	Treg	MR-Egger	29	0.883275	1.02 (0.81, 1.29)
CD28- CD25++ CD8br %T cell	Relative count	Treg	WeightedMedian	29	0.649529	0.97 (0.84, 1.12)
CD28- CD25++ CD8br %T cell	Relative count	Treg	MR-PRESSO	29	0.737697	0.98 (0.87, 1.10)
CD28- CD25++ CD8br %CD8br	Relative count	Treg	IVW	26	0.947718	1.00 (0.89, 1.11)
CD28- CD25++ CD8br %CD8br	Relative count	Treg	MR-Egger	26	0.804982	1.02 (0.84, 1.24)
CD28- CD25++ CD8br %CD8br	Relative count	Treg	WeightedMedian	26	0.925029	1.01 (0.88, 1.16)
CD28- CD25++ CD8br %CD8br	Relative count	Treg	MR-PRESSO	26	0.94824	1.00 (0.89, 1.11)
CD28- CD25++ CD8br AC	Absolute count	Treg	IVW	25	0.659865	0.98 (0.91, 1.06)
CD28- CD25++ CD8br AC	Absolute count	Treg	MR-Egger	25	0.727553	0.98 (0.88, 1.09)
CD28- CD25++ CD8br AC	Absolute count	Treg	WeightedMedian	25	0.947602	1.00 (0.91, 1.10)
CD28- CD25++ CD8br AC	Absolute count	Treg	MR-PRESSO	25	0.663803	0.98 (0.91, 1.06)
CD25++ CD8br %T cell	Relative count	Treg	IVW	17	0.0655357	1.10 (0.99, 1.22)
CD25++ CD8br %T cell	Relative count	Treg	MR-Egger	17	0.623628	0.96 (0.82, 1.13)
CD25++ CD8br %T cell	Relative count	Treg	WeightedMedian	17	0.527739	1.04 (0.92, 1.19)
CD25++ CD8br %T cell	Relative count	Treg	MR-PRESSO	17	0.084151	1.10 (0.99, 1.22)
CD25++ CD8br %CD8br	Relative count	Treg	IVW	22	0.0765459	1.09 (0.99, 1.20)
CD25++ CD8br %CD8br	Relative count	Treg	MR-Egger	22	0.577661	1.05 (0.88, 1.26)
CD25++ CD8br %CD8br	Relative count	Treg	WeightedMedian	22	0.799848	1.02 (0.88, 1.17)
CD25++ CD8br %CD8br	Relative count	Treg	MR-PRESSO	22	0.0466155	1.09 (1.01, 1.18)
CD25++ CD8br AC	Absolute count	Treg	IVW	31	0.0397682	1.09 (1.00, 1.18)
CD25++ CD8br AC	Absolute count	Treg	MR-Egger	31	0.38595	1.07 (0.92, 1.24)
CD25++ CD8br AC	Absolute count	Treg	WeightedMedian	31	0.620828	1.03 (0.92, 1.14)
CD25++ CD8br AC	Absolute count	Treg	MR-PRESSO	31	0.0485588	1.09 (1.00, 1.18)
CD127- CD8br %T cell	Relative count	Treg	IVW	15	0.0254604	0.85 (0.73, 0.98)
CD127- CD8br %T cell	Relative count	Treg	MR-Egger	15	0.657213	1.08 (0.79, 1.47)
CD127- CD8br %T cell	Relative count	Treg	WeightedMedian	15	0.0709084	0.84 (0.70, 1.01)
CD127- CD8br %T cell	Relative count	Treg	MR-PRESSO	15	0.0422827	0.85 (0.73, 0.98)
CD127- CD8br %CD8br	Relative count	Treg	IVW	15	0.226225	1.07 (0.96, 1.19)
CD127- CD8br %CD8br	Relative count	Treg	MR-Egger	15	0.48617	1.06 (0.91, 1.23)
CD127- CD8br %CD8br	Relative count	Treg	WeightedMedian	15	0.508792	1.05 (0.91, 1.20)
CD127- CD8br %CD8br	Relative count	Treg	MR-PRESSO	15	0.246262	1.07 (0.96, 1.19)
CD127- CD8br AC	Absolute count	Treg	IVW	20	0.707389	0.98 (0.86, 1.10)
CD127- CD8br AC	Absolute count	Treg	MR-Egger	20	0.322772	1.16 (0.87, 1.55)
CD127- CD8br AC	Absolute count	Treg	WeightedMedian	20	0.444694	0.94 (0.79, 1.11)
CD127- CD8br AC	Absolute count	Treg	MR-PRESSO	20	0.711547	0.98 (0.86, 1.10)
CD28- CD8br %T cell	Relative count	Treg	IVW	19	0.914449	1.01 (0.90, 1.12)
CD28- CD8br %T cell	Relative count	Treg	MR-Egger	19	0.521224	0.91 (0.69, 1.20)
CD28- CD8br %T cell	Relative count	Treg	WeightedMedian	19	0.412012	0.93 (0.80, 1.10)
CD28- CD8br %T cell	Relative count	Treg	MR-PRESSO	19	0.915638	1.01 (0.90, 1.12)
CD28- CD8br %CD8br	Relative count	Treg	IVW	25	0.161918	1.08 (0.97, 1.20)
CD28- CD8br %CD8br	Relative count	Treg	MR-Egger	25	0.439183	1.08 (0.89, 1.32)
CD28- CD8br %CD8br	Relative count	Treg	WeightedMedian	25	0.446152	1.06 (0.91, 1.23)
CD28- CD8br %CD8br	Relative count	Treg	MR-PRESSO	25	0.0870965	1.08 (0.99, 1.17)
CD28- CD8br AC	Absolute count	Treg	IVW	17	0.678056	0.97 (0.85, 1.11)
CD28- CD8br AC	Absolute count	Treg	MR-Egger	17	0.921357	0.98 (0.67, 1.44)
CD28- CD8br AC	Absolute count	Treg	WeightedMedian	17	0.544684	0.95 (0.79, 1.13)
CD28- CD8br AC	Absolute count	Treg	MR-PRESSO	17	0.68357	0.97 (0.85, 1.11)
CD28+ CD45RA+ CD8br %T cell	Relative count	Treg	IVW	112	0.304648	1.00 (0.99, 1.00)
CD28+ CD45RA+ CD8br %T cell	Relative count	Treg	MR-Egger	112	0.16295	0.99 (0.99, 1.00)
CD28+ CD45RA+ CD8br %T cell	Relative count	Treg	WeightedMedian	112	0.758796	1.00 (0.99, 1.01)
CD28+ CD45RA+ CD8br %T cell	Relative count	Treg	MR-PRESSO	112	0.255842	1.00 (0.99, 1.00)
CD28+ CD45RA+ CD8br %CD8br	Relative count	Treg	IVW	39	0.966701	1.00 (0.98, 1.02)
CD28+ CD45RA+ CD8br %CD8br	Relative count	Treg	MR-Egger	39	0.458043	0.99 (0.97, 1.01)
CD28+ CD45RA+ CD8br %CD8br	Relative count	Treg	WeightedMedian	39	0.353293	0.99 (0.97, 1.01)
CD28+ CD45RA+ CD8br %CD8br	Relative count	Treg	MR-PRESSO	39	0.966919	1.00 (0.98, 1.02)
CD28+ CD45RA+ CD8br AC	Absolute count	Treg	IVW	65	0.705816	1.00 (0.98, 1.01)
CD28+ CD45RA+ CD8br AC	Absolute count	Treg	MR-Egger	65	0.30022	0.99 (0.98, 1.01)
CD28+ CD45RA+ CD8br AC	Absolute count	Treg	WeightedMedian	65	0.27044	0.99 (0.97, 1.01)
CD28+ CD45RA+ CD8br AC	Absolute count	Treg	MR-PRESSO	65	0.687106	1.00 (0.99, 1.01)
CD28+ CD45RA- CD8br %T cell	Relative count	Treg	IVW	32	0.726199	1.01 (0.97, 1.04)
CD28+ CD45RA- CD8br %T cell	Relative count	Treg	MR-Egger	32	0.900955	1.00 (0.96, 1.04)
CD28+ CD45RA- CD8br %T cell	Relative count	Treg	WeightedMedian	32	0.962245	1.00 (0.96, 1.05)
CD28+ CD45RA- CD8br %T cell	Relative count	Treg	MR-PRESSO	32	0.728567	1.01 (0.97, 1.04)
CD28+ CD45RA- CD8br %CD8br	Relative count	Treg	IVW	37	0.973569	1.00 (0.96, 1.04)
CD28+ CD45RA- CD8br %CD8br	Relative count	Treg	MR-Egger	37	0.849344	1.00 (0.96, 1.05)
CD28+ CD45RA- CD8br %CD8br	Relative count	Treg	WeightedMedian	37	0.46502	1.02 (0.97, 1.06)
CD28+ CD45RA- CD8br %CD8br	Relative count	Treg	MR-PRESSO	37	0.973752	1.00 (0.96, 1.04)
CD28+ CD45RA- CD8br AC	Absolute count	Treg	IVW	33	0.356633	1.02 (0.97, 1.07)
CD28+ CD45RA- CD8br AC	Absolute count	Treg	MR-Egger	33	0.780723	1.01 (0.95, 1.07)
CD28+ CD45RA- CD8br AC	Absolute count	Treg	WeightedMedian	33	0.969747	1.00 (0.94, 1.06)
CD28+ CD45RA- CD8br AC	Absolute count	Treg	MR-PRESSO	33	0.363531	1.02 (0.97, 1.07)
CD28- DN (CD4-CD8-) %T cell	Relative count	Treg	IVW	27	0.636268	1.02 (0.95, 1.10)
CD28- DN (CD4-CD8-) %T cell	Relative count	Treg	MR-Egger	27	0.853253	1.01 (0.90, 1.14)
CD28- DN (CD4-CD8-) %T cell	Relative count	Treg	WeightedMedian	27	0.963745	1.00 (0.89, 1.12)
CD28- DN (CD4-CD8-) %T cell	Relative count	Treg	MR-PRESSO	27	0.547111	1.02 (0.96, 1.08)
CD45RA- CD28- CD8br %CD8br	Relative count	Treg	IVW	55	0.860203	1.00 (1.00, 1.00)
CD45RA- CD28- CD8br %CD8br	Relative count	Treg	MR-Egger	55	0.438265	1.00 (1.00, 1.00)
CD45RA- CD28- CD8br %CD8br	Relative count	Treg	WeightedMedian	55	0.774698	1.00 (1.00, 1.00)
CD45RA- CD28- CD8br %CD8br	Relative count	Treg	MR-PRESSO	55	0.860862	1.00 (1.00, 1.00)
CD45RA+ CD28- CD8br %CD8br	Relative count	Treg	IVW	38	0.57121	1.00 (1.00, 1.00)
CD45RA+ CD28- CD8br %CD8br	Relative count	Treg	MR-Egger	38	0.878889	1.00 (1.00, 1.00)
CD45RA+ CD28- CD8br %CD8br	Relative count	Treg	WeightedMedian	38	0.821751	1.00 (1.00, 1.00)
CD45RA+ CD28- CD8br %CD8br	Relative count	Treg	MR-PRESSO	38	0.496262	1.00 (1.00, 1.00)
BAFF-R on CD20- CD38-	MFI	B cell	IVW	20	0.555647	0.98 (0.91, 1.05)
BAFF-R on CD20- CD38-	MFI	B cell	MR-Egger	20	0.930378	1.00 (0.91, 1.10)
BAFF-R on CD20- CD38-	MFI	B cell	WeightedMedian	20	0.664097	0.98 (0.89, 1.08)
BAFF-R on CD20- CD38-	MFI	B cell	MR-PRESSO	20	0.548182	0.98 (0.92, 1.05)
BAFF-R on CD24+ CD27+	MFI	B cell	IVW	46	0.914763	1.00 (0.96, 1.05)
BAFF-R on CD24+ CD27+	MFI	B cell	MR-Egger	46	0.464972	0.98 (0.91, 1.04)
BAFF-R on CD24+ CD27+	MFI	B cell	WeightedMedian	46	0.414842	0.97 (0.91, 1.04)
BAFF-R on CD24+ CD27+	MFI	B cell	MR-PRESSO	46	0.915239	1.00 (0.96, 1.05)
BAFF-R on IgD+ CD24+	MFI	B cell	IVW	45	0.935263	1.00 (0.95, 1.05)
BAFF-R on IgD+ CD24+	MFI	B cell	MR-Egger	45	0.382148	0.97 (0.91, 1.04)
BAFF-R on IgD+ CD24+	MFI	B cell	WeightedMedian	45	0.408914	0.97 (0.91, 1.04)
BAFF-R on IgD+ CD24+	MFI	B cell	MR-PRESSO	45	0.935631	1.00 (0.95, 1.05)
BAFF-R on IgD+ CD38-	MFI	B cell	IVW	47	0.689085	1.01 (0.97, 1.05)
BAFF-R on IgD+ CD38-	MFI	B cell	MR-Egger	47	0.606055	0.98 (0.93, 1.05)
BAFF-R on IgD+ CD38-	MFI	B cell	WeightedMedian	47	0.574172	0.98 (0.92, 1.05)
BAFF-R on IgD+ CD38-	MFI	B cell	MR-PRESSO	47	0.670323	1.01 (0.97, 1.05)
BAFF-R on IgD+ CD38br	MFI	B cell	IVW	54	0.718534	0.99 (0.95, 1.03)
BAFF-R on IgD+ CD38br	MFI	B cell	MR-Egger	54	0.580096	0.98 (0.93, 1.04)
BAFF-R on IgD+ CD38br	MFI	B cell	WeightedMedian	54	0.426157	0.97 (0.91, 1.04)
BAFF-R on IgD+ CD38br	MFI	B cell	MR-PRESSO	54	0.719195	0.99 (0.95, 1.03)
BAFF-R on IgD- CD24-	MFI	B cell	IVW	45	0.205695	1.04 (0.98, 1.09)
BAFF-R on IgD- CD24-	MFI	B cell	MR-Egger	45	0.473325	1.03 (0.95, 1.11)
BAFF-R on IgD- CD24-	MFI	B cell	WeightedMedian	45	0.812684	0.99 (0.93, 1.06)
BAFF-R on IgD- CD24-	MFI	B cell	MR-PRESSO	45	0.212355	1.04 (0.98, 1.09)
BAFF-R on IgD- CD27-	MFI	B cell	IVW	45	0.643029	1.01 (0.96, 1.06)
BAFF-R on IgD- CD27-	MFI	B cell	MR-Egger	45	0.359483	0.97 (0.91, 1.04)
BAFF-R on IgD- CD27-	MFI	B cell	WeightedMedian	45	0.548309	0.98 (0.92, 1.05)
BAFF-R on IgD- CD27-	MFI	B cell	MR-PRESSO	45	0.645314	1.01 (0.96, 1.06)
BAFF-R on IgD- CD38-	MFI	B cell	IVW	44	0.970421	1.00 (0.95, 1.05)
BAFF-R on IgD- CD38-	MFI	B cell	MR-Egger	44	0.836389	0.99 (0.93, 1.06)
BAFF-R on IgD- CD38-	MFI	B cell	WeightedMedian	44	0.385986	0.97 (0.91, 1.04)
BAFF-R on IgD- CD38-	MFI	B cell	MR-PRESSO	44	0.970593	1.00 (0.95, 1.05)
BAFF-R on IgD- CD38br	MFI	B cell	IVW	20	0.839979	0.99 (0.89, 1.10)
BAFF-R on IgD- CD38br	MFI	B cell	MR-Egger	20	0.419417	0.93 (0.78, 1.11)
BAFF-R on IgD- CD38br	MFI	B cell	WeightedMedian	20	0.307387	0.93 (0.81, 1.07)
BAFF-R on IgD- CD38br	MFI	B cell	MR-PRESSO	20	0.842125	0.99 (0.89, 1.10)
BAFF-R on IgD- CD38dim	MFI	B cell	IVW	44	0.264093	1.03 (0.98, 1.09)
BAFF-R on IgD- CD38dim	MFI	B cell	MR-Egger	44	0.556063	0.98 (0.91, 1.05)
BAFF-R on IgD- CD38dim	MFI	B cell	WeightedMedian	44	0.663037	0.99 (0.92, 1.05)
BAFF-R on IgD- CD38dim	MFI	B cell	MR-PRESSO	44	0.270295	1.03 (0.98, 1.09)
BAFF-R on memory B cell	MFI	B cell	IVW	44	0.550784	1.02 (0.97, 1.07)
BAFF-R on memory B cell	MFI	B cell	MR-Egger	44	0.571778	0.98 (0.91, 1.05)
BAFF-R on memory B cell	MFI	B cell	WeightedMedian	44	0.597987	0.98 (0.92, 1.05)
BAFF-R on memory B cell	MFI	B cell	MR-PRESSO	44	0.553912	1.02 (0.97, 1.07)
BAFF-R on unsw mem	MFI	B cell	IVW	49	0.765345	1.01 (0.97, 1.05)
BAFF-R on unsw mem	MFI	B cell	MR-Egger	49	0.387452	0.98 (0.92, 1.03)
BAFF-R on unsw mem	MFI	B cell	WeightedMedian	49	0.406331	0.97 (0.92, 1.04)
BAFF-R on unsw mem	MFI	B cell	MR-PRESSO	49	0.766633	1.01 (0.97, 1.05)
BAFF-R on sw mem	MFI	B cell	IVW	45	0.660086	1.01 (0.96, 1.07)
BAFF-R on sw mem	MFI	B cell	MR-Egger	45	0.724626	0.99 (0.91, 1.06)
BAFF-R on sw mem	MFI	B cell	WeightedMedian	45	0.434389	0.97 (0.91, 1.04)
BAFF-R on sw mem	MFI	B cell	MR-PRESSO	45	0.662239	1.01 (0.96, 1.07)
BAFF-R on transitional	MFI	B cell	IVW	51	0.458457	0.98 (0.94, 1.03)
BAFF-R on transitional	MFI	B cell	MR-Egger	51	0.197419	0.96 (0.90, 1.02)
BAFF-R on transitional	MFI	B cell	WeightedMedian	51	0.388904	0.97 (0.91, 1.04)
BAFF-R on transitional	MFI	B cell	MR-PRESSO	51	0.461925	0.98 (0.94, 1.03)
CD19 on CD20-	MFI	B cell	IVW	22	0.358742	0.95 (0.86, 1.05)
CD19 on CD20-	MFI	B cell	MR-Egger	22	0.163722	0.89 (0.77, 1.04)
CD19 on CD20-	MFI	B cell	WeightedMedian	22	0.0991347	0.89 (0.77, 1.02)
CD19 on CD20-	MFI	B cell	MR-PRESSO	22	0.330541	0.95 (0.87, 1.05)
CD19 on CD20- CD38-	MFI	B cell	IVW	12	0.23435	1.09 (0.95, 1.25)
CD19 on CD20- CD38-	MFI	B cell	MR-Egger	12	0.821214	1.03 (0.81, 1.31)
CD19 on CD20- CD38-	MFI	B cell	WeightedMedian	12	0.216574	1.11 (0.94, 1.32)
CD19 on CD20- CD38-	MFI	B cell	MR-PRESSO	12	0.259388	1.09 (0.95, 1.25)
CD19 on CD24+ CD27+	MFI	B cell	IVW	32	0.167912	1.05 (0.98, 1.12)
CD19 on CD24+ CD27+	MFI	B cell	MR-Egger	32	0.119092	1.08 (0.98, 1.19)
CD19 on CD24+ CD27+	MFI	B cell	WeightedMedian	32	0.421339	1.05 (0.94, 1.17)
CD19 on CD24+ CD27+	MFI	B cell	MR-PRESSO	32	0.177128	1.05 (0.98, 1.12)
CD19 on IgD+ CD24+	MFI	B cell	IVW	19	0.157062	1.05 (0.98, 1.12)
CD19 on IgD+ CD24+	MFI	B cell	MR-Egger	19	0.0350324	1.09 (1.01, 1.17)
CD19 on IgD+ CD24+	MFI	B cell	WeightedMedian	19	0.43516	1.04 (0.94, 1.14)
CD19 on IgD+ CD24+	MFI	B cell	MR-PRESSO	19	0.17413	1.05 (0.98, 1.12)
CD19 on IgD+ CD24-	MFI	B cell	IVW	18	0.631873	0.98 (0.89, 1.07)
CD19 on IgD+ CD24-	MFI	B cell	MR-Egger	18	0.985009	1.00 (0.89, 1.13)
CD19 on IgD+ CD24-	MFI	B cell	WeightedMedian	18	0.474768	0.96 (0.86, 1.07)
CD19 on IgD+ CD24-	MFI	B cell	MR-PRESSO	18	0.637978	0.98 (0.89, 1.07)
CD19 on IgD+ CD38-	MFI	B cell	IVW	18	0.379994	1.03 (0.96, 1.10)
CD19 on IgD+ CD38-	MFI	B cell	MR-Egger	18	0.205461	1.06 (0.97, 1.15)
CD19 on IgD+ CD38-	MFI	B cell	WeightedMedian	18	0.303717	1.05 (0.95, 1.16)
CD19 on IgD+ CD38-	MFI	B cell	MR-PRESSO	18	0.392233	1.03 (0.96, 1.10)
CD19 on IgD+ CD38- naive	MFI	B cell	IVW	18	0.148496	1.06 (0.98, 1.15)
CD19 on IgD+ CD38- naive	MFI	B cell	MR-Egger	18	0.513082	1.04 (0.93, 1.15)
CD19 on IgD+ CD38- naive	MFI	B cell	WeightedMedian	18	0.0882029	1.10 (0.99, 1.23)
CD19 on IgD+ CD38- naive	MFI	B cell	MR-PRESSO	18	0.166676	1.06 (0.98, 1.15)
CD19 on IgD+ CD38- unsw mem	MFI	B cell	IVW	16	0.834422	0.99 (0.92, 1.07)
CD19 on IgD+ CD38- unsw mem	MFI	B cell	MR-Egger	16	0.815068	0.99 (0.89, 1.10)
CD19 on IgD+ CD38- unsw mem	MFI	B cell	WeightedMedian	16	0.334954	0.95 (0.85, 1.06)
CD19 on IgD+ CD38- unsw mem	MFI	B cell	MR-PRESSO	16	0.837234	0.99 (0.92, 1.07)
CD19 on IgD+ CD38br	MFI	B cell	IVW	19	0.482084	0.96 (0.86, 1.07)
CD19 on IgD+ CD38br	MFI	B cell	MR-Egger	19	0.747559	1.03 (0.85, 1.25)
CD19 on IgD+ CD38br	MFI	B cell	WeightedMedian	19	0.80006	1.02 (0.88, 1.18)
CD19 on IgD+ CD38br	MFI	B cell	MR-PRESSO	19	0.325453	0.96 (0.89, 1.04)
CD19 on IgD+ CD38dim	MFI	B cell	IVW	20	0.914328	1.00 (0.94, 1.06)
CD19 on IgD+ CD38dim	MFI	B cell	MR-Egger	20	0.371535	1.03 (0.97, 1.10)
CD19 on IgD+ CD38dim	MFI	B cell	WeightedMedian	20	0.84171	1.01 (0.93, 1.10)
CD19 on IgD+ CD38dim	MFI	B cell	MR-PRESSO	20	0.915456	1.00 (0.94, 1.06)
CD19 on IgD- CD24-	MFI	B cell	IVW	12	0.0500176	0.83 (0.70, 1.00)
CD19 on IgD- CD24-	MFI	B cell	MR-Egger	12	0.0710649	0.69 (0.49, 0.99)
CD19 on IgD- CD24-	MFI	B cell	WeightedMedian	12	0.214634	0.88 (0.72, 1.08)
CD19 on IgD- CD24-	MFI	B cell	MR-PRESSO	12	0.0758386	0.83 (0.70, 1.00)
CD19 on IgD- CD27-	MFI	B cell	IVW	18	0.296974	0.92 (0.78, 1.08)
CD19 on IgD- CD27-	MFI	B cell	MR-Egger	18	0.746441	1.05 (0.77, 1.43)
CD19 on IgD- CD27-	MFI	B cell	WeightedMedian	18	0.798809	1.02 (0.85, 1.24)
CD19 on IgD- CD27-	MFI	B cell	MR-PRESSO	18	0.311579	0.92 (0.78, 1.08)
CD19 on IgD- CD38-	MFI	B cell	IVW	18	0.230095	0.93 (0.82, 1.05)
CD19 on IgD- CD38-	MFI	B cell	MR-Egger	18	0.273995	0.88 (0.70, 1.10)
CD19 on IgD- CD38-	MFI	B cell	WeightedMedian	18	0.482115	0.94 (0.80, 1.11)
CD19 on IgD- CD38-	MFI	B cell	MR-PRESSO	18	0.246553	0.93 (0.82, 1.05)
CD19 on IgD- CD38br	MFI	B cell	IVW	14	0.117794	1.08 (0.98, 1.19)
CD19 on IgD- CD38br	MFI	B cell	MR-Egger	14	0.741232	0.98 (0.84, 1.13)
CD19 on IgD- CD38br	MFI	B cell	WeightedMedian	14	0.286437	1.08 (0.94, 1.24)
CD19 on IgD- CD38br	MFI	B cell	MR-PRESSO	14	0.102489	1.08 (0.99, 1.18)
CD19 on IgD- CD38dim	MFI	B cell	IVW	20	0.182357	0.92 (0.82, 1.04)
CD19 on IgD- CD38dim	MFI	B cell	MR-Egger	20	0.495649	0.92 (0.74, 1.16)
CD19 on IgD- CD38dim	MFI	B cell	WeightedMedian	20	0.540682	0.95 (0.82, 1.11)
CD19 on IgD- CD38dim	MFI	B cell	MR-PRESSO	20	0.198125	0.92 (0.82, 1.04)
CD19 on memory B cell	MFI	B cell	IVW	12	0.788065	1.01 (0.91, 1.13)
CD19 on memory B cell	MFI	B cell	MR-Egger	12	0.96483	1.00 (0.84, 1.20)
CD19 on memory B cell	MFI	B cell	WeightedMedian	12	0.620801	1.04 (0.89, 1.21)
CD19 on memory B cell	MFI	B cell	MR-PRESSO	12	0.771748	1.01 (0.92, 1.12)
CD19 on naive-mature B cell	MFI	B cell	IVW	16	0.143333	0.92 (0.83, 1.03)
CD19 on naive-mature B cell	MFI	B cell	MR-Egger	16	0.520738	0.95 (0.82, 1.10)
CD19 on naive-mature B cell	MFI	B cell	WeightedMedian	16	0.290857	0.92 (0.80, 1.07)
CD19 on naive-mature B cell	MFI	B cell	MR-PRESSO	16	0.163972	0.92 (0.83, 1.03)
CD19 on unsw mem	MFI	B cell	IVW	19	0.664709	0.97 (0.85, 1.11)
CD19 on unsw mem	MFI	B cell	MR-Egger	19	0.309097	0.88 (0.69, 1.12)
CD19 on unsw mem	MFI	B cell	WeightedMedian	19	0.645628	0.96 (0.80, 1.15)
CD19 on unsw mem	MFI	B cell	MR-PRESSO	19	0.620818	0.97 (0.87, 1.09)
CD19 on PB/PC	MFI	B cell	IVW	14	0.238029	0.93 (0.83, 1.05)
CD19 on PB/PC	MFI	B cell	MR-Egger	14	0.171729	0.87 (0.72, 1.05)
CD19 on PB/PC	MFI	B cell	WeightedMedian	14	0.102231	0.87 (0.73, 1.03)
CD19 on PB/PC	MFI	B cell	MR-PRESSO	14	0.259171	0.93 (0.83, 1.05)
CD19 on sw mem	MFI	B cell	IVW	24	0.785737	0.98 (0.88, 1.10)
CD19 on sw mem	MFI	B cell	MR-Egger	24	0.420466	1.08 (0.90, 1.31)
CD19 on sw mem	MFI	B cell	WeightedMedian	24	0.728066	0.97 (0.84, 1.13)
CD19 on sw mem	MFI	B cell	MR-PRESSO	24	0.788162	0.98 (0.88, 1.10)
CD19 on IgD+	MFI	B cell	IVW	19	0.824361	1.01 (0.94, 1.08)
CD19 on IgD+	MFI	B cell	MR-Egger	19	0.39814	1.04 (0.95, 1.13)
CD19 on IgD+	MFI	B cell	WeightedMedian	19	0.710411	0.98 (0.90, 1.08)
CD19 on IgD+	MFI	B cell	MR-PRESSO	19	0.82686	1.01 (0.94, 1.08)
CD19 on transitional	MFI	B cell	IVW	18	0.678238	0.98 (0.89, 1.08)
CD19 on transitional	MFI	B cell	MR-Egger	18	0.639049	1.04 (0.90, 1.19)
CD19 on transitional	MFI	B cell	WeightedMedian	18	0.540876	1.05 (0.90, 1.21)
CD19 on transitional	MFI	B cell	MR-PRESSO	18	0.570564	0.98 (0.91, 1.05)
CD20 on B cell	MFI	B cell	IVW	24	0.830386	1.01 (0.93, 1.09)
CD20 on B cell	MFI	B cell	MR-Egger	24	0.307181	0.93 (0.80, 1.07)
CD20 on B cell	MFI	B cell	WeightedMedian	24	0.580784	0.97 (0.86, 1.09)
CD20 on B cell	MFI	B cell	MR-PRESSO	24	0.829357	1.01 (0.93, 1.09)
CD20 on CD20- CD38-	MFI	B cell	IVW	23	0.637858	0.97 (0.86, 1.10)
CD20 on CD20- CD38-	MFI	B cell	MR-Egger	23	0.518645	0.91 (0.67, 1.22)
CD20 on CD20- CD38-	MFI	B cell	WeightedMedian	23	0.663175	0.96 (0.82, 1.14)
CD20 on CD20- CD38-	MFI	B cell	MR-PRESSO	23	0.630192	0.97 (0.86, 1.09)
CD20 on CD24+ CD27+	MFI	B cell	IVW	33	0.613047	1.02 (0.94, 1.11)
CD20 on CD24+ CD27+	MFI	B cell	MR-Egger	33	0.592632	1.04 (0.90, 1.19)
CD20 on CD24+ CD27+	MFI	B cell	WeightedMedian	33	0.716162	1.02 (0.91, 1.15)
CD20 on CD24+ CD27+	MFI	B cell	MR-PRESSO	33	0.586939	1.02 (0.95, 1.10)
CD20 on IgD+ CD24+	MFI	B cell	IVW	27	0.324236	0.96 (0.90, 1.04)
CD20 on IgD+ CD24+	MFI	B cell	MR-Egger	27	0.418008	0.96 (0.87, 1.06)
CD20 on IgD+ CD24+	MFI	B cell	WeightedMedian	27	0.267008	0.94 (0.85, 1.05)
CD20 on IgD+ CD24+	MFI	B cell	MR-PRESSO	27	0.278942	0.96 (0.90, 1.03)
CD20 on IgD+ CD24-	MFI	B cell	IVW	21	0.63259	0.99 (0.93, 1.04)
CD20 on IgD+ CD24-	MFI	B cell	MR-Egger	21	0.760235	0.99 (0.91, 1.07)
CD20 on IgD+ CD24-	MFI	B cell	WeightedMedian	21	0.927978	1.00 (0.92, 1.10)
CD20 on IgD+ CD24-	MFI	B cell	MR-PRESSO	21	0.637775	0.99 (0.93, 1.04)
CD20 on IgD+ CD38-	MFI	B cell	IVW	24	0.375309	0.96 (0.87, 1.05)
CD20 on IgD+ CD38-	MFI	B cell	MR-Egger	24	0.547783	0.96 (0.83, 1.10)
CD20 on IgD+ CD38-	MFI	B cell	WeightedMedian	24	0.512311	0.96 (0.85, 1.09)
CD20 on IgD+ CD38-	MFI	B cell	MR-PRESSO	24	0.384486	0.96 (0.87, 1.05)
CD20 on IgD+ CD38- naive	MFI	B cell	IVW	17	0.724827	0.98 (0.90, 1.08)
CD20 on IgD+ CD38- naive	MFI	B cell	MR-Egger	17	0.75861	1.06 (0.74, 1.53)
CD20 on IgD+ CD38- naive	MFI	B cell	WeightedMedian	17	0.814394	0.99 (0.88, 1.11)
CD20 on IgD+ CD38- naive	MFI	B cell	MR-PRESSO	17	0.431283	0.98 (0.95, 1.02)
CD20 on IgD+ CD38- unsw mem	MFI	B cell	IVW	7	0.376052	1.06 (0.93, 1.21)
CD20 on IgD+ CD38- unsw mem	MFI	B cell	MR-Egger	7	0.9651	1.01 (0.72, 1.42)
CD20 on IgD+ CD38- unsw mem	MFI	B cell	WeightedMedian	7	0.943332	0.99 (0.83, 1.19)
CD20 on IgD+ CD38- unsw mem	MFI	B cell	MR-PRESSO	7	0.787122	1.02 (0.88, 1.18)
CD20 on IgD+ CD38br	MFI	B cell	IVW	12	0.560177	0.97 (0.89, 1.07)
CD20 on IgD+ CD38br	MFI	B cell	MR-Egger	12	0.742207	1.02 (0.91, 1.15)
CD20 on IgD+ CD38br	MFI	B cell	WeightedMedian	12	0.835758	0.99 (0.88, 1.11)
CD20 on IgD+ CD38br	MFI	B cell	MR-PRESSO	12	0.571926	0.97 (0.89, 1.07)
CD20 on IgD+ CD38dim	MFI	B cell	IVW	26	0.823363	0.99 (0.93, 1.06)
CD20 on IgD+ CD38dim	MFI	B cell	MR-Egger	26	0.948613	1.00 (0.92, 1.09)
CD20 on IgD+ CD38dim	MFI	B cell	WeightedMedian	26	0.920576	1.00 (0.92, 1.10)
CD20 on IgD+ CD38dim	MFI	B cell	MR-PRESSO	26	0.820491	0.99 (0.93, 1.06)
CD20 on IgD- CD24-	MFI	B cell	IVW	33	0.68661	0.99 (0.93, 1.05)
CD20 on IgD- CD24-	MFI	B cell	MR-Egger	33	0.606637	1.02 (0.94, 1.10)
CD20 on IgD- CD24-	MFI	B cell	WeightedMedian	33	0.93987	1.00 (0.92, 1.08)
CD20 on IgD- CD24-	MFI	B cell	MR-PRESSO	33	0.689294	0.99 (0.93, 1.05)
CD20 on IgD- CD27-	MFI	B cell	IVW	12	0.829539	1.01 (0.90, 1.14)
CD20 on IgD- CD27-	MFI	B cell	MR-Egger	12	0.765968	0.96 (0.75, 1.23)
CD20 on IgD- CD27-	MFI	B cell	WeightedMedian	12	0.883547	1.01 (0.86, 1.19)
CD20 on IgD- CD27-	MFI	B cell	MR-PRESSO	12	0.810416	1.01 (0.91, 1.13)
CD20 on IgD- CD38-	MFI	B cell	IVW	17	0.89681	1.01 (0.89, 1.14)
CD20 on IgD- CD38-	MFI	B cell	MR-Egger	17	0.379587	1.14 (0.86, 1.51)
CD20 on IgD- CD38-	MFI	B cell	WeightedMedian	17	0.793539	0.98 (0.83, 1.16)
CD20 on IgD- CD38-	MFI	B cell	MR-PRESSO	17	0.898427	1.01 (0.89, 1.14)
CD20 on IgD- CD38br	MFI	B cell	IVW	11	0.424686	1.03 (0.96, 1.11)
CD20 on IgD- CD38br	MFI	B cell	MR-Egger	11	0.895982	1.01 (0.93, 1.09)
CD20 on IgD- CD38br	MFI	B cell	WeightedMedian	11	0.437797	1.03 (0.95, 1.11)
CD20 on IgD- CD38br	MFI	B cell	MR-PRESSO	11	0.443231	1.03 (0.96, 1.11)
CD20 on IgD- CD38dim	MFI	B cell	IVW	30	0.632404	1.01 (0.97, 1.05)
CD20 on IgD- CD38dim	MFI	B cell	MR-Egger	30	0.946139	1.00 (0.96, 1.04)
CD20 on IgD- CD38dim	MFI	B cell	WeightedMedian	30	0.870413	1.00 (0.96, 1.03)
CD20 on IgD- CD38dim	MFI	B cell	MR-PRESSO	30	0.635991	1.01 (0.97, 1.05)
CD20 on memory B cell	MFI	B cell	IVW	29	0.905188	1.00 (0.93, 1.09)
CD20 on memory B cell	MFI	B cell	MR-Egger	29	0.597684	1.03 (0.92, 1.16)
CD20 on memory B cell	MFI	B cell	WeightedMedian	29	0.507345	0.96 (0.85, 1.08)
CD20 on memory B cell	MFI	B cell	MR-PRESSO	29	0.895735	1.00 (0.94, 1.08)
CD20 on naive-mature B cell	MFI	B cell	IVW	22	0.136781	1.05 (0.98, 1.12)
CD20 on naive-mature B cell	MFI	B cell	MR-Egger	22	0.67781	1.02 (0.94, 1.10)
CD20 on naive-mature B cell	MFI	B cell	WeightedMedian	22	0.849523	1.01 (0.92, 1.10)
CD20 on naive-mature B cell	MFI	B cell	MR-PRESSO	22	0.0926621	1.05 (0.99, 1.11)
CD20 on unsw mem	MFI	B cell	IVW	23	0.514313	0.97 (0.90, 1.05)
CD20 on unsw mem	MFI	B cell	MR-Egger	23	0.667387	0.97 (0.87, 1.10)
CD20 on unsw mem	MFI	B cell	WeightedMedian	23	0.466082	0.95 (0.84, 1.08)
CD20 on unsw mem	MFI	B cell	MR-PRESSO	23	0.457024	0.97 (0.91, 1.04)
CD20 on sw mem	MFI	B cell	IVW	30	0.0650405	1.08 (1.00, 1.18)
CD20 on sw mem	MFI	B cell	MR-Egger	30	0.201411	1.12 (0.95, 1.32)
CD20 on sw mem	MFI	B cell	WeightedMedian	30	0.005628	1.18 (1.05, 1.32)
CD20 on sw mem	MFI	B cell	MR-PRESSO	30	0.0696363	1.08 (1.00, 1.18)
CD20 on IgD+	MFI	B cell	IVW	18	0.562512	0.97 (0.87, 1.08)
CD20 on IgD+	MFI	B cell	MR-Egger	18	0.755624	0.95 (0.67, 1.34)
CD20 on IgD+	MFI	B cell	WeightedMedian	18	0.501749	1.05 (0.91, 1.21)
CD20 on IgD+	MFI	B cell	MR-PRESSO	18	0.570107	0.97 (0.87, 1.08)
CD20 on transitional	MFI	B cell	IVW	17	0.622403	0.98 (0.88, 1.08)
CD20 on transitional	MFI	B cell	MR-Egger	17	0.189353	1.11 (0.96, 1.29)
CD20 on transitional	MFI	B cell	WeightedMedian	17	0.982549	1.00 (0.88, 1.14)
CD20 on transitional	MFI	B cell	MR-PRESSO	17	0.629092	0.98 (0.88, 1.08)
CD24 on CD24+ CD27+	MFI	B cell	IVW	21	0.585748	1.02 (0.95, 1.10)
CD24 on CD24+ CD27+	MFI	B cell	MR-Egger	21	0.708362	0.98 (0.88, 1.09)
CD24 on CD24+ CD27+	MFI	B cell	WeightedMedian	21	0.786392	1.01 (0.91, 1.13)
CD24 on CD24+ CD27+	MFI	B cell	MR-PRESSO	21	0.591775	1.02 (0.95, 1.10)
CD24 on IgD+ CD24+	MFI	B cell	IVW	26	0.501124	0.97 (0.91, 1.05)
CD24 on IgD+ CD24+	MFI	B cell	MR-Egger	26	0.736611	0.98 (0.88, 1.09)
CD24 on IgD+ CD24+	MFI	B cell	WeightedMedian	26	0.827265	0.99 (0.89, 1.10)
CD24 on IgD+ CD24+	MFI	B cell	MR-PRESSO	26	0.507295	0.97 (0.91, 1.05)
CD24 on IgD+ CD38-	MFI	B cell	IVW	16	0.904891	1.00 (0.95, 1.06)
CD24 on IgD+ CD38-	MFI	B cell	MR-Egger	16	0.643	1.02 (0.94, 1.10)
CD24 on IgD+ CD38-	MFI	B cell	WeightedMedian	16	0.972494	1.00 (0.92, 1.09)
CD24 on IgD+ CD38-	MFI	B cell	MR-PRESSO	16	0.896908	1.00 (0.95, 1.06)
CD24 on IgD+ CD38- unsw mem	MFI	B cell	IVW	14	0.524991	1.03 (0.95, 1.11)
CD24 on IgD+ CD38- unsw mem	MFI	B cell	MR-Egger	14	0.733516	1.03 (0.88, 1.20)
CD24 on IgD+ CD38- unsw mem	MFI	B cell	WeightedMedian	14	0.257152	1.07 (0.95, 1.19)
CD24 on IgD+ CD38- unsw mem	MFI	B cell	MR-PRESSO	14	0.444123	1.03 (0.96, 1.10)
CD24 on IgD+ CD38br	MFI	B cell	IVW	24	0.679451	0.99 (0.93, 1.05)
CD24 on IgD+ CD38br	MFI	B cell	MR-Egger	24	0.802201	0.99 (0.90, 1.08)
CD24 on IgD+ CD38br	MFI	B cell	WeightedMedian	24	0.248779	1.06 (0.96, 1.18)
CD24 on IgD+ CD38br	MFI	B cell	MR-PRESSO	24	0.663971	0.99 (0.93, 1.05)
CD24 on IgD- CD38-	MFI	B cell	IVW	12	0.537136	0.97 (0.89, 1.06)
CD24 on IgD- CD38-	MFI	B cell	MR-Egger	12	0.505948	1.05 (0.92, 1.19)
CD24 on IgD- CD38-	MFI	B cell	WeightedMedian	12	0.460689	1.05 (0.93, 1.18)
CD24 on IgD- CD38-	MFI	B cell	MR-PRESSO	12	0.542929	0.97 (0.89, 1.06)
CD24 on IgD- CD38dim	MFI	B cell	IVW	23	0.701888	0.99 (0.93, 1.05)
CD24 on IgD- CD38dim	MFI	B cell	MR-Egger	23	0.941163	1.00 (0.92, 1.08)
CD24 on IgD- CD38dim	MFI	B cell	WeightedMedian	23	0.624371	1.02 (0.94, 1.11)
CD24 on IgD- CD38dim	MFI	B cell	MR-PRESSO	23	0.705562	0.99 (0.93, 1.05)
CD24 on memory B cell	MFI	B cell	IVW	33	0.8968	1.00 (0.93, 1.07)
CD24 on memory B cell	MFI	B cell	MR-Egger	33	0.238739	1.06 (0.97, 1.16)
CD24 on memory B cell	MFI	B cell	WeightedMedian	33	0.343997	1.04 (0.96, 1.13)
CD24 on memory B cell	MFI	B cell	MR-PRESSO	33	0.897612	1.00 (0.93, 1.07)
CD24 on unsw mem	MFI	B cell	IVW	14	0.177764	1.06 (0.97, 1.16)
CD24 on unsw mem	MFI	B cell	MR-Egger	14	0.0695359	1.12 (1.00, 1.24)
CD24 on unsw mem	MFI	B cell	WeightedMedian	14	0.124825	1.08 (0.98, 1.20)
CD24 on unsw mem	MFI	B cell	MR-PRESSO	14	0.200782	1.06 (0.97, 1.16)
CD24 on sw mem	MFI	B cell	IVW	28	0.513716	1.02 (0.97, 1.07)
CD24 on sw mem	MFI	B cell	MR-Egger	28	0.712541	0.99 (0.92, 1.06)
CD24 on sw mem	MFI	B cell	WeightedMedian	28	0.563226	1.02 (0.95, 1.11)
CD24 on sw mem	MFI	B cell	MR-PRESSO	28	0.37128	1.02 (0.98, 1.06)
CD24 on transitional	MFI	B cell	IVW	21	0.276684	0.95 (0.87, 1.04)
CD24 on transitional	MFI	B cell	MR-Egger	21	0.47304	0.95 (0.82, 1.09)
CD24 on transitional	MFI	B cell	WeightedMedian	21	0.557454	0.96 (0.85, 1.09)
CD24 on transitional	MFI	B cell	MR-PRESSO	21	0.285648	0.95 (0.87, 1.04)
CD25 on B cell	MFI	B cell	IVW	14	0.326821	1.06 (0.95, 1.18)
CD25 on B cell	MFI	B cell	MR-Egger	14	0.149892	1.13 (0.97, 1.31)
CD25 on B cell	MFI	B cell	WeightedMedian	14	0.323468	1.07 (0.93, 1.23)
CD25 on B cell	MFI	B cell	MR-PRESSO	14	0.344717	1.06 (0.95, 1.18)
CD25 on CD20- CD38-	MFI	B cell	IVW	11	0.956018	1.00 (0.91, 1.10)
CD25 on CD20- CD38-	MFI	B cell	MR-Egger	11	0.431676	1.06 (0.92, 1.22)
CD25 on CD20- CD38-	MFI	B cell	WeightedMedian	11	0.717281	1.02 (0.90, 1.16)
CD25 on CD20- CD38-	MFI	B cell	MR-PRESSO	11	0.948818	1.00 (0.92, 1.08)
CD25 on CD24+ CD27+	MFI	B cell	IVW	27	0.520852	1.01 (0.97, 1.05)
CD25 on CD24+ CD27+	MFI	B cell	MR-Egger	27	0.355679	1.02 (0.98, 1.07)
CD25 on CD24+ CD27+	MFI	B cell	WeightedMedian	27	0.878916	1.00 (0.95, 1.06)
CD25 on CD24+ CD27+	MFI	B cell	MR-PRESSO	27	0.504079	1.01 (0.98, 1.05)
CD25 on IgD+ CD24+	MFI	B cell	IVW	20	0.827402	1.01 (0.93, 1.10)
CD25 on IgD+ CD24+	MFI	B cell	MR-Egger	20	0.949798	1.00 (0.87, 1.17)
CD25 on IgD+ CD24+	MFI	B cell	WeightedMedian	20	0.535714	0.96 (0.86, 1.08)
CD25 on IgD+ CD24+	MFI	B cell	MR-PRESSO	20	0.803521	1.01 (0.94, 1.09)
CD25 on IgD+ CD24-	MFI	B cell	IVW	24	0.563526	0.98 (0.93, 1.04)
CD25 on IgD+ CD24-	MFI	B cell	MR-Egger	24	0.474355	0.98 (0.91, 1.04)
CD25 on IgD+ CD24-	MFI	B cell	WeightedMedian	24	0.530785	0.98 (0.90, 1.05)
CD25 on IgD+ CD24-	MFI	B cell	MR-PRESSO	24	0.512288	0.98 (0.94, 1.03)
CD25 on IgD+ CD38-	MFI	B cell	IVW	30	0.191223	1.03 (0.99, 1.08)
CD25 on IgD+ CD38-	MFI	B cell	MR-Egger	30	0.470663	1.02 (0.97, 1.08)
CD25 on IgD+ CD38-	MFI	B cell	WeightedMedian	30	0.501104	1.02 (0.96, 1.08)
CD25 on IgD+ CD38-	MFI	B cell	MR-PRESSO	30	0.164113	1.03 (0.99, 1.07)
CD25 on IgD+ CD38- naive	MFI	B cell	IVW	12	0.0449821	0.92 (0.84, 1.00)
CD25 on IgD+ CD38- naive	MFI	B cell	MR-Egger	12	0.056861	0.87 (0.76, 0.99)
CD25 on IgD+ CD38- naive	MFI	B cell	WeightedMedian	12	0.111103	0.90 (0.79, 1.03)
CD25 on IgD+ CD38- naive	MFI	B cell	MR-PRESSO	12	0.0702212	0.92 (0.84, 1.00)
CD25 on IgD+ CD38- unsw mem	MFI	B cell	IVW	16	0.850492	1.00 (0.96, 1.05)
CD25 on IgD+ CD38- unsw mem	MFI	B cell	MR-Egger	16	0.916689	1.00 (0.95, 1.05)
CD25 on IgD+ CD38- unsw mem	MFI	B cell	WeightedMedian	16	0.710602	1.01 (0.95, 1.07)
CD25 on IgD+ CD38- unsw mem	MFI	B cell	MR-PRESSO	16	0.833983	1.00 (0.97, 1.04)
CD25 on IgD+ CD38br	MFI	B cell	IVW	14	0.860261	0.99 (0.86, 1.13)
CD25 on IgD+ CD38br	MFI	B cell	MR-Egger	14	0.935436	1.01 (0.73, 1.40)
CD25 on IgD+ CD38br	MFI	B cell	WeightedMedian	14	0.87441	1.02 (0.84, 1.23)
CD25 on IgD+ CD38br	MFI	B cell	MR-PRESSO	14	0.861068	0.99 (0.86, 1.13)
CD25 on IgD+ CD38dim	MFI	B cell	IVW	12	0.189953	0.96 (0.90, 1.02)
CD25 on IgD+ CD38dim	MFI	B cell	MR-Egger	12	0.735509	0.99 (0.92, 1.06)
CD25 on IgD+ CD38dim	MFI	B cell	WeightedMedian	12	0.975926	1.00 (0.93, 1.08)
CD25 on IgD+ CD38dim	MFI	B cell	MR-PRESSO	12	0.118026	0.96 (0.91, 1.01)
CD25 on IgD- CD24-	MFI	B cell	IVW	24	0.939444	1.00 (0.91, 1.11)
CD25 on IgD- CD24-	MFI	B cell	MR-Egger	24	0.72509	0.97 (0.85, 1.12)
CD25 on IgD- CD24-	MFI	B cell	WeightedMedian	24	0.851197	1.01 (0.90, 1.13)
CD25 on IgD- CD24-	MFI	B cell	MR-PRESSO	24	0.940101	1.00 (0.91, 1.11)
CD25 on IgD- CD27-	MFI	B cell	IVW	18	0.163845	0.92 (0.82, 1.03)
CD25 on IgD- CD27-	MFI	B cell	MR-Egger	18	0.0682011	0.77 (0.59, 1.00)
CD25 on IgD- CD27-	MFI	B cell	WeightedMedian	18	0.248734	0.91 (0.77, 1.07)
CD25 on IgD- CD27-	MFI	B cell	MR-PRESSO	18	0.148145	0.92 (0.83, 1.02)
CD25 on IgD- CD38-	MFI	B cell	IVW	12	0.797977	1.01 (0.94, 1.08)
CD25 on IgD- CD38-	MFI	B cell	MR-Egger	12	0.962697	1.00 (0.91, 1.09)
CD25 on IgD- CD38-	MFI	B cell	WeightedMedian	12	0.643603	1.02 (0.93, 1.12)
CD25 on IgD- CD38-	MFI	B cell	MR-PRESSO	12	0.78003	1.01 (0.95, 1.07)
CD25 on IgD- CD38br	MFI	B cell	IVW	21	0.378531	0.97 (0.91, 1.04)
CD25 on IgD- CD38br	MFI	B cell	MR-Egger	21	0.784045	0.99 (0.91, 1.07)
CD25 on IgD- CD38br	MFI	B cell	WeightedMedian	21	0.62258	0.98 (0.90, 1.07)
CD25 on IgD- CD38br	MFI	B cell	MR-PRESSO	21	0.355424	0.97 (0.91, 1.03)
CD25 on IgD- CD38dim	MFI	B cell	IVW	16	0.316202	0.95 (0.86, 1.05)
CD25 on IgD- CD38dim	MFI	B cell	MR-Egger	16	0.776837	0.97 (0.82, 1.16)
CD25 on IgD- CD38dim	MFI	B cell	WeightedMedian	16	0.467964	0.95 (0.84, 1.09)
CD25 on IgD- CD38dim	MFI	B cell	MR-PRESSO	16	0.251124	0.95 (0.88, 1.03)
CD25 on memory B cell	MFI	B cell	IVW	18	0.658112	1.02 (0.94, 1.10)
CD25 on memory B cell	MFI	B cell	MR-Egger	18	0.709951	1.03 (0.89, 1.19)
CD25 on memory B cell	MFI	B cell	WeightedMedian	18	0.914485	1.01 (0.90, 1.13)
CD25 on memory B cell	MFI	B cell	MR-PRESSO	18	0.663691	1.02 (0.94, 1.10)
CD25 on naive-mature B cell	MFI	B cell	IVW	24	0.669075	1.02 (0.94, 1.09)
CD25 on naive-mature B cell	MFI	B cell	MR-Egger	24	0.266775	1.06 (0.96, 1.17)
CD25 on naive-mature B cell	MFI	B cell	WeightedMedian	24	0.500118	0.96 (0.86, 1.07)
CD25 on naive-mature B cell	MFI	B cell	MR-PRESSO	24	0.672841	1.02 (0.95, 1.09)
CD25 on unsw mem	MFI	B cell	IVW	17	0.476767	1.02 (0.97, 1.07)
CD25 on unsw mem	MFI	B cell	MR-Egger	17	0.472502	1.02 (0.96, 1.09)
CD25 on unsw mem	MFI	B cell	WeightedMedian	17	0.545407	1.02 (0.95, 1.10)
CD25 on unsw mem	MFI	B cell	MR-PRESSO	17	0.487012	1.02 (0.97, 1.07)
CD25 on sw mem	MFI	B cell	IVW	17	0.549328	1.03 (0.93, 1.15)
CD25 on sw mem	MFI	B cell	MR-Egger	17	0.811472	1.03 (0.80, 1.33)
CD25 on sw mem	MFI	B cell	WeightedMedian	17	0.895064	0.99 (0.85, 1.15)
CD25 on sw mem	MFI	B cell	MR-PRESSO	17	0.557711	1.03 (0.93, 1.15)
CD25 on IgD+	MFI	B cell	IVW	20	0.654669	0.99 (0.93, 1.05)
CD25 on IgD+	MFI	B cell	MR-Egger	20	0.406644	0.97 (0.90, 1.04)
CD25 on IgD+	MFI	B cell	WeightedMedian	20	0.477247	0.97 (0.89, 1.06)
CD25 on IgD+	MFI	B cell	MR-PRESSO	20	0.64624	0.99 (0.93, 1.05)
CD25 on transitional	MFI	B cell	IVW	12	0.557443	1.04 (0.92, 1.18)
CD25 on transitional	MFI	B cell	MR-Egger	12	0.476451	1.09 (0.87, 1.36)
CD25 on transitional	MFI	B cell	WeightedMedian	12	0.436267	1.07 (0.90, 1.29)
CD25 on transitional	MFI	B cell	MR-PRESSO	12	0.494174	1.04 (0.94, 1.15)
CD27 on CD20-	MFI	B cell	IVW	18	0.617262	1.00 (0.99, 1.01)
CD27 on CD20-	MFI	B cell	MR-Egger	18	0.277761	0.99 (0.99, 1.00)
CD27 on CD20-	MFI	B cell	WeightedMedian	18	0.574513	1.00 (0.99, 1.01)
CD27 on CD20-	MFI	B cell	MR-PRESSO	18	0.550409	1.00 (0.99, 1.00)
CD27 on CD20- CD38-	MFI	B cell	IVW	11	0.122674	0.88 (0.75, 1.03)
CD27 on CD20- CD38-	MFI	B cell	MR-Egger	11	0.390879	0.85 (0.60, 1.21)
CD27 on CD20- CD38-	MFI	B cell	WeightedMedian	11	0.114662	0.85 (0.69, 1.04)
CD27 on CD20- CD38-	MFI	B cell	MR-PRESSO	11	0.070216	0.88 (0.78, 1.00)
CD27 on CD24+ CD27+	MFI	B cell	IVW	28	0.482393	0.99 (0.95, 1.02)
CD27 on CD24+ CD27+	MFI	B cell	MR-Egger	28	0.942929	1.00 (0.96, 1.04)
CD27 on CD24+ CD27+	MFI	B cell	WeightedMedian	28	0.813636	1.01 (0.96, 1.05)
CD27 on CD24+ CD27+	MFI	B cell	MR-PRESSO	28	0.43613	0.99 (0.96, 1.02)
CD27 on T cell	MFI	B cell	IVW	11	0.452012	0.96 (0.87, 1.06)
CD27 on T cell	MFI	B cell	MR-Egger	11	0.510222	0.94 (0.79, 1.12)
CD27 on T cell	MFI	B cell	WeightedMedian	11	0.375965	0.94 (0.82, 1.08)
CD27 on T cell	MFI	B cell	MR-PRESSO	11	0.371004	0.96 (0.89, 1.04)
CD27 on IgD+ CD24+	MFI	B cell	IVW	37	0.603121	0.98 (0.93, 1.04)
CD27 on IgD+ CD24+	MFI	B cell	MR-Egger	37	0.71271	1.02 (0.93, 1.11)
CD27 on IgD+ CD24+	MFI	B cell	WeightedMedian	37	0.920589	1.00 (0.92, 1.08)
CD27 on IgD+ CD24+	MFI	B cell	MR-PRESSO	37	0.60278	0.98 (0.93, 1.04)
CD27 on IgD+ CD38- unsw mem	MFI	B cell	IVW	33	0.0624225	0.95 (0.90, 1.00)
CD27 on IgD+ CD38- unsw mem	MFI	B cell	MR-Egger	33	0.312019	0.95 (0.86, 1.05)
CD27 on IgD+ CD38- unsw mem	MFI	B cell	WeightedMedian	33	0.342828	0.96 (0.89, 1.04)
CD27 on IgD+ CD38- unsw mem	MFI	B cell	MR-PRESSO	33	0.0469929	0.95 (0.91, 1.00)
CD27 on IgD- CD38-	MFI	B cell	IVW	36	0.761131	1.01 (0.94, 1.08)
CD27 on IgD- CD38-	MFI	B cell	MR-Egger	36	0.747742	1.02 (0.90, 1.16)
CD27 on IgD- CD38-	MFI	B cell	WeightedMedian	36	0.685703	0.98 (0.88, 1.08)
CD27 on IgD- CD38-	MFI	B cell	MR-PRESSO	36	0.762198	1.01 (0.94, 1.08)
CD27 on IgD- CD38br	MFI	B cell	IVW	15	0.755625	0.98 (0.85, 1.13)
CD27 on IgD- CD38br	MFI	B cell	MR-Egger	15	0.505145	1.24 (0.67, 2.27)
CD27 on IgD- CD38br	MFI	B cell	WeightedMedian	15	0.60276	0.95 (0.77, 1.16)
CD27 on IgD- CD38br	MFI	B cell	MR-PRESSO	15	0.760211	0.98 (0.85, 1.13)
CD27 on IgD- CD38dim	MFI	B cell	IVW	39	0.39045	1.03 (0.96, 1.10)
CD27 on IgD- CD38dim	MFI	B cell	MR-Egger	39	0.953153	1.00 (0.88, 1.12)
CD27 on IgD- CD38dim	MFI	B cell	WeightedMedian	39	0.578027	0.97 (0.88, 1.07)
CD27 on IgD- CD38dim	MFI	B cell	MR-PRESSO	39	0.395835	1.03 (0.96, 1.10)
CD27 on memory B cell	MFI	B cell	IVW	35	0.985699	1.00 (0.96, 1.04)
CD27 on memory B cell	MFI	B cell	MR-Egger	35	0.475563	1.02 (0.97, 1.08)
CD27 on memory B cell	MFI	B cell	WeightedMedian	35	0.788059	0.99 (0.94, 1.05)
CD27 on memory B cell	MFI	B cell	MR-PRESSO	35	0.985696	1.00 (0.96, 1.04)
CD27 on unsw mem	MFI	B cell	IVW	35	0.64404	0.98 (0.91, 1.06)
CD27 on unsw mem	MFI	B cell	MR-Egger	35	0.270575	0.92 (0.79, 1.07)
CD27 on unsw mem	MFI	B cell	WeightedMedian	35	0.511371	0.96 (0.87, 1.07)
CD27 on unsw mem	MFI	B cell	MR-PRESSO	35	0.646983	0.98 (0.91, 1.06)
CD27 on PB/PC	MFI	B cell	IVW	21	0.700416	1.02 (0.93, 1.12)
CD27 on PB/PC	MFI	B cell	MR-Egger	21	0.861641	0.99 (0.86, 1.13)
CD27 on PB/PC	MFI	B cell	WeightedMedian	21	0.987116	1.00 (0.88, 1.13)
CD27 on PB/PC	MFI	B cell	MR-PRESSO	21	0.704477	1.02 (0.93, 1.12)
CD27 on sw mem	MFI	B cell	IVW	39	0.554973	0.98 (0.92, 1.04)
CD27 on sw mem	MFI	B cell	MR-Egger	39	0.568179	0.96 (0.84, 1.10)
CD27 on sw mem	MFI	B cell	WeightedMedian	39	0.540983	0.97 (0.88, 1.07)
CD27 on sw mem	MFI	B cell	MR-PRESSO	39	0.53891	0.98 (0.92, 1.04)
CD38 on CD20-	MFI	B cell	IVW	21	0.251694	1.07 (0.95, 1.20)
CD38 on CD20-	MFI	B cell	MR-Egger	21	0.514186	1.09 (0.85, 1.40)
CD38 on CD20-	MFI	B cell	WeightedMedian	21	0.474826	1.06 (0.90, 1.24)
CD38 on CD20-	MFI	B cell	MR-PRESSO	21	0.265224	1.07 (0.95, 1.20)
CD38 on CD3- CD19-	MFI	B cell	IVW	19	0.887259	1.01 (0.93, 1.09)
CD38 on CD3- CD19-	MFI	B cell	MR-Egger	19	0.139817	1.13 (0.97, 1.33)
CD38 on CD3- CD19-	MFI	B cell	WeightedMedian	19	0.597973	0.97 (0.86, 1.09)
CD38 on CD3- CD19-	MFI	B cell	MR-PRESSO	19	0.886223	1.01 (0.93, 1.09)
CD38 on IgD+ CD24-	MFI	B cell	IVW	17	0.221168	0.95 (0.88, 1.03)
CD38 on IgD+ CD24-	MFI	B cell	MR-Egger	17	0.913312	0.99 (0.90, 1.10)
CD38 on IgD+ CD24-	MFI	B cell	WeightedMedian	17	0.466455	0.96 (0.86, 1.07)
CD38 on IgD+ CD24-	MFI	B cell	MR-PRESSO	17	0.205419	0.95 (0.89, 1.02)
CD38 on IgD+ CD38br	MFI	B cell	IVW	22	0.690903	0.98 (0.90, 1.08)
CD38 on IgD+ CD38br	MFI	B cell	MR-Egger	22	0.792082	1.02 (0.89, 1.16)
CD38 on IgD+ CD38br	MFI	B cell	WeightedMedian	22	0.743984	0.98 (0.87, 1.11)
CD38 on IgD+ CD38br	MFI	B cell	MR-PRESSO	22	0.694916	0.98 (0.90, 1.08)
CD38 on IgD+ CD38dim	MFI	B cell	IVW	30	0.868616	0.99 (0.93, 1.07)
CD38 on IgD+ CD38dim	MFI	B cell	MR-Egger	30	0.811869	1.01 (0.90, 1.14)
CD38 on IgD+ CD38dim	MFI	B cell	WeightedMedian	30	0.475726	0.96 (0.87, 1.07)
CD38 on IgD+ CD38dim	MFI	B cell	MR-PRESSO	30	0.864509	0.99 (0.93, 1.06)
CD38 on IgD- CD38br	MFI	B cell	IVW	13	0.475672	0.98 (0.94, 1.03)
CD38 on IgD- CD38br	MFI	B cell	MR-Egger	13	0.36594	0.98 (0.93, 1.02)
CD38 on IgD- CD38br	MFI	B cell	WeightedMedian	13	0.25593	0.98 (0.94, 1.02)
CD38 on IgD- CD38br	MFI	B cell	MR-PRESSO	13	0.489312	0.98 (0.94, 1.03)
CD38 on IgD- CD38dim	MFI	B cell	IVW	24	0.758289	1.01 (0.96, 1.06)
CD38 on IgD- CD38dim	MFI	B cell	MR-Egger	24	0.246307	1.04 (0.97, 1.11)
CD38 on IgD- CD38dim	MFI	B cell	WeightedMedian	24	0.857609	0.99 (0.93, 1.07)
CD38 on IgD- CD38dim	MFI	B cell	MR-PRESSO	24	0.761058	1.01 (0.96, 1.06)
CD38 on naive-mature B cell	MFI	B cell	IVW	26	0.182361	0.93 (0.85, 1.03)
CD38 on naive-mature B cell	MFI	B cell	MR-Egger	26	0.78127	0.97 (0.80, 1.18)
CD38 on naive-mature B cell	MFI	B cell	WeightedMedian	26	0.247577	0.92 (0.81, 1.06)
CD38 on naive-mature B cell	MFI	B cell	MR-PRESSO	26	0.194385	0.93 (0.85, 1.03)
CD38 on PB/PC	MFI	B cell	IVW	16	0.760966	0.97 (0.82, 1.15)
CD38 on PB/PC	MFI	B cell	MR-Egger	16	0.117198	0.76 (0.55, 1.05)
CD38 on PB/PC	MFI	B cell	WeightedMedian	16	0.0645815	0.83 (0.69, 1.01)
CD38 on PB/PC	MFI	B cell	MR-PRESSO	16	0.765146	0.97 (0.82, 1.15)
CD38 on IgD+	MFI	B cell	IVW	15	0.497621	1.08 (0.86, 1.37)
CD38 on IgD+	MFI	B cell	MR-Egger	15	0.0497475	1.59 (1.04, 2.42)
CD38 on IgD+	MFI	B cell	WeightedMedian	15	0.938496	0.99 (0.80, 1.24)
CD38 on IgD+	MFI	B cell	MR-PRESSO	15	0.508677	1.08 (0.86, 1.37)
CD38 on transitional	MFI	B cell	IVW	28	0.846236	0.99 (0.93, 1.07)
CD38 on transitional	MFI	B cell	MR-Egger	28	0.455812	0.96 (0.85, 1.07)
CD38 on transitional	MFI	B cell	WeightedMedian	28	0.650555	0.98 (0.88, 1.08)
CD38 on transitional	MFI	B cell	MR-PRESSO	28	0.847687	0.99 (0.93, 1.07)
IgD on IgD+ CD24+	MFI	B cell	IVW	29	0.976235	1.00 (0.93, 1.07)
IgD on IgD+ CD24+	MFI	B cell	MR-Egger	29	0.122359	1.09 (0.98, 1.22)
IgD on IgD+ CD24+	MFI	B cell	WeightedMedian	29	0.76473	0.98 (0.89, 1.09)
IgD on IgD+ CD24+	MFI	B cell	MR-PRESSO	29	0.97508	1.00 (0.94, 1.07)
IgD on IgD+ CD24-	MFI	B cell	IVW	35	0.240387	0.95 (0.87, 1.04)
IgD on IgD+ CD24-	MFI	B cell	MR-Egger	35	0.191993	0.88 (0.72, 1.06)
IgD on IgD+ CD24-	MFI	B cell	WeightedMedian	35	0.250242	0.93 (0.83, 1.05)
IgD on IgD+ CD24-	MFI	B cell	MR-PRESSO	35	0.248545	0.95 (0.87, 1.04)
IgD on IgD+ CD38-	MFI	B cell	IVW	29	0.0414931	0.92 (0.86, 1.00)
IgD on IgD+ CD38-	MFI	B cell	MR-Egger	29	0.556446	0.96 (0.83, 1.10)
IgD on IgD+ CD38-	MFI	B cell	WeightedMedian	29	0.858234	0.99 (0.88, 1.11)
IgD on IgD+ CD38-	MFI	B cell	MR-PRESSO	29	0.0510366	0.92 (0.86, 1.00)
IgD on IgD+ CD38- unsw mem	MFI	B cell	IVW	20	0.205356	0.94 (0.85, 1.04)
IgD on IgD+ CD38- unsw mem	MFI	B cell	MR-Egger	20	0.931701	1.01 (0.78, 1.31)
IgD on IgD+ CD38- unsw mem	MFI	B cell	WeightedMedian	20	0.14175	0.90 (0.79, 1.04)
IgD on IgD+ CD38- unsw mem	MFI	B cell	MR-PRESSO	20	0.220662	0.94 (0.85, 1.04)
IgD on IgD+ CD38br	MFI	B cell	IVW	28	0.410114	0.96 (0.87, 1.06)
IgD on IgD+ CD38br	MFI	B cell	MR-Egger	28	0.127107	1.24 (0.95, 1.61)
IgD on IgD+ CD38br	MFI	B cell	WeightedMedian	28	0.801361	1.02 (0.89, 1.16)
IgD on IgD+ CD38br	MFI	B cell	MR-PRESSO	28	0.417331	0.96 (0.87, 1.06)
IgD on IgD+ CD38dim	MFI	B cell	IVW	25	0.769688	1.01 (0.94, 1.09)
IgD on IgD+ CD38dim	MFI	B cell	MR-Egger	25	0.708424	1.02 (0.92, 1.13)
IgD on IgD+ CD38dim	MFI	B cell	WeightedMedian	25	0.428307	1.04 (0.95, 1.13)
IgD on IgD+ CD38dim	MFI	B cell	MR-PRESSO	25	0.772205	1.01 (0.94, 1.09)
IgD on unsw mem	MFI	B cell	IVW	26	0.425762	0.98 (0.92, 1.04)
IgD on unsw mem	MFI	B cell	MR-Egger	26	0.887074	1.01 (0.93, 1.08)
IgD on unsw mem	MFI	B cell	WeightedMedian	26	0.691101	1.02 (0.94, 1.10)
IgD on unsw mem	MFI	B cell	MR-PRESSO	26	0.344414	0.98 (0.93, 1.02)
IgD on IgD+	MFI	B cell	IVW	22	0.802778	1.02 (0.89, 1.17)
IgD on IgD+	MFI	B cell	MR-Egger	22	0.86968	0.97 (0.67, 1.40)
IgD on IgD+	MFI	B cell	WeightedMedian	22	0.662925	1.04 (0.88, 1.22)
IgD on IgD+	MFI	B cell	MR-PRESSO	22	0.805205	1.02 (0.89, 1.17)
IgD on transitional	MFI	B cell	IVW	31	0.560083	0.97 (0.89, 1.07)
IgD on transitional	MFI	B cell	MR-Egger	31	0.466639	0.94 (0.79, 1.11)
IgD on transitional	MFI	B cell	WeightedMedian	31	0.319879	0.94 (0.82, 1.07)
IgD on transitional	MFI	B cell	MR-PRESSO	31	0.564438	0.97 (0.89, 1.07)
BAFF-R on B cell	MFI	B cell	IVW	47	0.945661	1.00 (0.95, 1.05)
BAFF-R on B cell	MFI	B cell	MR-Egger	47	0.817166	0.99 (0.93, 1.06)
BAFF-R on B cell	MFI	B cell	WeightedMedian	47	0.476534	0.98 (0.91, 1.04)
BAFF-R on B cell	MFI	B cell	MR-PRESSO	47	0.945956	1.00 (0.95, 1.05)
BAFF-R on CD20-	MFI	B cell	IVW	17	0.55159	0.97 (0.88, 1.07)
BAFF-R on CD20-	MFI	B cell	MR-Egger	17	0.261135	0.90 (0.76, 1.07)
BAFF-R on CD20-	MFI	B cell	WeightedMedian	17	0.147409	0.90 (0.79, 1.04)
BAFF-R on CD20-	MFI	B cell	MR-PRESSO	17	0.536353	0.97 (0.88, 1.07)
CD62L on CD62L+ myeloid DC	MFI	cDC	IVW	14	0.0203034	1.13 (1.02, 1.26)
CD62L on CD62L+ myeloid DC	MFI	cDC	MR-Egger	14	0.755309	1.04 (0.83, 1.30)
CD62L on CD62L+ myeloid DC	MFI	cDC	WeightedMedian	14	0.279663	1.08 (0.94, 1.23)
CD62L on CD62L+ myeloid DC	MFI	cDC	MR-PRESSO	14	0.00457648	1.13 (1.05, 1.21)
CD62L on CD62L+ plasmacytoid DC	MFI	cDC	IVW	16	0.391474	1.03 (0.96, 1.11)
CD62L on CD62L+ plasmacytoid DC	MFI	cDC	MR-Egger	16	0.181215	1.08 (0.97, 1.19)
CD62L on CD62L+ plasmacytoid DC	MFI	cDC	WeightedMedian	16	0.324862	1.05 (0.95, 1.16)
CD62L on CD62L+ plasmacytoid DC	MFI	cDC	MR-PRESSO	16	0.403604	1.03 (0.96, 1.11)
CD62L on CD62L+ DC	MFI	cDC	IVW	26	0.905097	0.99 (0.92, 1.08)
CD62L on CD62L+ DC	MFI	cDC	MR-Egger	26	0.634195	1.04 (0.89, 1.22)
CD62L on CD62L+ DC	MFI	cDC	WeightedMedian	26	0.537184	0.96 (0.85, 1.09)
CD62L on CD62L+ DC	MFI	cDC	MR-PRESSO	26	0.896226	0.99 (0.92, 1.07)
CD62L on monocyte	MFI	cDC	IVW	25	0.360533	1.04 (0.96, 1.13)
CD62L on monocyte	MFI	cDC	MR-Egger	25	0.32967	1.08 (0.93, 1.24)
CD62L on monocyte	MFI	cDC	WeightedMedian	25	0.0191857	1.14 (1.02, 1.26)
CD62L on monocyte	MFI	cDC	MR-PRESSO	25	0.369629	1.04 (0.96, 1.13)
CD62L on granulocyte	MFI	cDC	IVW	17	0.11763	0.92 (0.84, 1.02)
CD62L on granulocyte	MFI	cDC	MR-Egger	17	0.207689	0.90 (0.76, 1.06)
CD62L on granulocyte	MFI	cDC	WeightedMedian	17	0.144977	0.90 (0.78, 1.04)
CD62L on granulocyte	MFI	cDC	MR-PRESSO	17	0.137191	0.92 (0.84, 1.02)
CD66b on CD66b++ myeloid cell	MFI	Myeloid cell	IVW	28	0.308869	1.03 (0.97, 1.09)
CD66b on CD66b++ myeloid cell	MFI	Myeloid cell	MR-Egger	28	0.948576	1.00 (0.91, 1.09)
CD66b on CD66b++ myeloid cell	MFI	Myeloid cell	WeightedMedian	28	0.743595	1.02 (0.93, 1.11)
CD66b on CD66b++ myeloid cell	MFI	Myeloid cell	MR-PRESSO	28	0.282818	1.03 (0.98, 1.08)
CD66b on Gr MDSC	MFI	Myeloid cell	IVW	22	0.669716	0.99 (0.93, 1.05)
CD66b on Gr MDSC	MFI	Myeloid cell	MR-Egger	22	0.316617	0.94 (0.82, 1.06)
CD66b on Gr MDSC	MFI	Myeloid cell	WeightedMedian	22	0.366053	0.96 (0.88, 1.05)
CD66b on Gr MDSC	MFI	Myeloid cell	MR-PRESSO	22	0.633873	0.99 (0.94, 1.04)
CD3 on naive CD8br	MFI	Maturation stages of T cell	IVW	33	0.64823	1.01 (0.96, 1.07)
CD3 on naive CD8br	MFI	Maturation stages of T cell	MR-Egger	33	0.344216	1.05 (0.95, 1.16)
CD3 on naive CD8br	MFI	Maturation stages of T cell	WeightedMedian	33	0.69309	1.02 (0.94, 1.10)
CD3 on naive CD8br	MFI	Maturation stages of T cell	MR-PRESSO	33	0.641693	1.01 (0.96, 1.07)
CD3 on EM CD8br	MFI	Maturation stages of T cell	IVW	21	0.625694	1.02 (0.95, 1.09)
CD3 on EM CD8br	MFI	Maturation stages of T cell	MR-Egger	21	0.791007	0.99 (0.89, 1.10)
CD3 on EM CD8br	MFI	Maturation stages of T cell	WeightedMedian	21	0.950375	1.00 (0.90, 1.10)
CD3 on EM CD8br	MFI	Maturation stages of T cell	MR-PRESSO	21	0.587573	1.02 (0.96, 1.08)
CD3 on TD CD8br	MFI	Maturation stages of T cell	IVW	23	0.0922652	1.08 (0.99, 1.19)
CD3 on TD CD8br	MFI	Maturation stages of T cell	MR-Egger	23	0.109147	1.18 (0.97, 1.42)
CD3 on TD CD8br	MFI	Maturation stages of T cell	WeightedMedian	23	0.147441	1.10 (0.97, 1.25)
CD3 on TD CD8br	MFI	Maturation stages of T cell	MR-PRESSO	23	0.106403	1.08 (0.99, 1.19)
CD3 on CM CD4+	MFI	Maturation stages of T cell	IVW	29	0.188507	1.04 (0.98, 1.10)
CD3 on CM CD4+	MFI	Maturation stages of T cell	MR-Egger	29	0.511211	1.03 (0.95, 1.12)
CD3 on CM CD4+	MFI	Maturation stages of T cell	WeightedMedian	29	0.294079	1.04 (0.97, 1.12)
CD3 on CM CD4+	MFI	Maturation stages of T cell	MR-PRESSO	29	0.185802	1.04 (0.98, 1.10)
CD3 on Naive CD4+	MFI	Maturation stages of T cell	IVW	37	0.682315	1.01 (0.96, 1.07)
CD3 on Naive CD4+	MFI	Maturation stages of T cell	MR-Egger	37	0.552993	1.03 (0.94, 1.12)
CD3 on Naive CD4+	MFI	Maturation stages of T cell	WeightedMedian	37	0.578478	1.02 (0.95, 1.10)
CD3 on Naive CD4+	MFI	Maturation stages of T cell	MR-PRESSO	37	0.684741	1.01 (0.96, 1.07)
CD3 on EM CD4+	MFI	Maturation stages of T cell	IVW	20	0.104635	1.05 (0.99, 1.12)
CD3 on EM CD4+	MFI	Maturation stages of T cell	MR-Egger	20	0.0647013	1.10 (1.00, 1.21)
CD3 on EM CD4+	MFI	Maturation stages of T cell	WeightedMedian	20	0.22937	1.05 (0.97, 1.15)
CD3 on EM CD4+	MFI	Maturation stages of T cell	MR-PRESSO	20	0.0857884	1.05 (1.00, 1.11)
CD3 on TD CD4+	MFI	Maturation stages of T cell	IVW	24	0.76934	1.01 (0.94, 1.08)
CD3 on TD CD4+	MFI	Maturation stages of T cell	MR-Egger	24	0.707862	1.02 (0.92, 1.14)
CD3 on TD CD4+	MFI	Maturation stages of T cell	WeightedMedian	24	0.938239	1.00 (0.91, 1.10)
CD3 on TD CD4+	MFI	Maturation stages of T cell	MR-PRESSO	24	0.693452	1.01 (0.96, 1.06)
CD3 on CD45RA- CD4+	MFI	Maturation stages of T cell	IVW	32	0.173965	1.04 (0.98, 1.11)
CD3 on CD45RA- CD4+	MFI	Maturation stages of T cell	MR-Egger	32	0.279111	1.05 (0.96, 1.16)
CD3 on CD45RA- CD4+	MFI	Maturation stages of T cell	WeightedMedian	32	0.290158	1.05 (0.96, 1.14)
CD3 on CD45RA- CD4+	MFI	Maturation stages of T cell	MR-PRESSO	32	0.183773	1.04 (0.98, 1.11)
CD3 on CM CD8br	MFI	Maturation stages of T cell	IVW	20	0.862354	0.99 (0.92, 1.08)
CD3 on CM CD8br	MFI	Maturation stages of T cell	MR-Egger	20	0.540246	0.95 (0.81, 1.12)
CD3 on CM CD8br	MFI	Maturation stages of T cell	WeightedMedian	20	0.974387	1.00 (0.89, 1.12)
CD3 on CM CD8br	MFI	Maturation stages of T cell	MR-PRESSO	20	0.837215	0.99 (0.93, 1.06)
CD3 on HLA DR+ T cell	MFI	TBNK	IVW	24	0.122536	1.05 (0.99, 1.12)
CD3 on HLA DR+ T cell	MFI	TBNK	MR-Egger	24	0.553175	1.03 (0.94, 1.13)
CD3 on HLA DR+ T cell	MFI	TBNK	WeightedMedian	24	0.247358	1.05 (0.96, 1.15)
CD3 on HLA DR+ T cell	MFI	TBNK	MR-PRESSO	24	0.0506542	1.05 (1.00, 1.11)
CD3 on NKT	MFI	TBNK	IVW	17	0.0757349	1.09 (0.99, 1.20)
CD3 on NKT	MFI	TBNK	MR-Egger	17	0.775867	0.98 (0.84, 1.14)
CD3 on NKT	MFI	TBNK	WeightedMedian	17	0.402147	1.06 (0.92, 1.23)
CD3 on NKT	MFI	TBNK	MR-PRESSO	17	0.0887762	1.09 (0.99, 1.20)
CD3 on HLA DR+ CD4+	MFI	TBNK	IVW	24	0.567185	0.98 (0.90, 1.06)
CD3 on HLA DR+ CD4+	MFI	TBNK	MR-Egger	24	0.727243	1.03 (0.87, 1.23)
CD3 on HLA DR+ CD4+	MFI	TBNK	WeightedMedian	24	0.924821	0.99 (0.89, 1.11)
CD3 on HLA DR+ CD4+	MFI	TBNK	MR-PRESSO	24	0.341948	0.98 (0.93, 1.02)
CD3 on HLA DR+ CD8br	MFI	TBNK	IVW	27	0.323622	1.04 (0.96, 1.12)
CD3 on HLA DR+ CD8br	MFI	TBNK	MR-Egger	27	0.0221513	1.17 (1.03, 1.33)
CD3 on HLA DR+ CD8br	MFI	TBNK	WeightedMedian	27	0.237888	1.07 (0.96, 1.19)
CD3 on HLA DR+ CD8br	MFI	TBNK	MR-PRESSO	27	0.289321	1.04 (0.97, 1.11)
CD3 on T cell	MFI	Treg	IVW	31	0.602708	0.99 (0.93, 1.04)
CD3 on T cell	MFI	Treg	MR-Egger	31	0.289128	0.95 (0.88, 1.04)
CD3 on T cell	MFI	Treg	WeightedMedian	31	0.145549	0.94 (0.87, 1.02)
CD3 on T cell	MFI	Treg	MR-PRESSO	31	0.580537	0.99 (0.94, 1.04)
CD3 on CD39+ resting Treg	MFI	Treg	IVW	22	0.28486	0.97 (0.91, 1.03)
CD3 on CD39+ resting Treg	MFI	Treg	MR-Egger	22	0.248234	0.95 (0.87, 1.03)
CD3 on CD39+ resting Treg	MFI	Treg	WeightedMedian	22	0.387998	0.96 (0.88, 1.05)
CD3 on CD39+ resting Treg	MFI	Treg	MR-PRESSO	22	0.249238	0.97 (0.92, 1.02)
CD3 on activated Treg	MFI	Treg	IVW	26	0.19125	1.04 (0.98, 1.10)
CD3 on activated Treg	MFI	Treg	MR-Egger	26	0.179783	1.07 (0.97, 1.19)
CD3 on activated Treg	MFI	Treg	WeightedMedian	26	0.364437	1.04 (0.95, 1.14)
CD3 on activated Treg	MFI	Treg	MR-PRESSO	26	0.114801	1.04 (0.99, 1.09)
CD3 on CD39+ activated Treg	MFI	Treg	IVW	30	0.392667	1.03 (0.97, 1.09)
CD3 on CD39+ activated Treg	MFI	Treg	MR-Egger	30	0.0947085	1.09 (0.99, 1.21)
CD3 on CD39+ activated Treg	MFI	Treg	WeightedMedian	30	0.342341	1.04 (0.96, 1.14)
CD3 on CD39+ activated Treg	MFI	Treg	MR-PRESSO	30	0.399673	1.03 (0.97, 1.09)
CD3 on secreting Treg	MFI	Treg	IVW	25	0.631462	0.99 (0.93, 1.05)
CD3 on secreting Treg	MFI	Treg	MR-Egger	25	0.966726	1.00 (0.90, 1.10)
CD3 on secreting Treg	MFI	Treg	WeightedMedian	25	0.860111	1.01 (0.92, 1.10)
CD3 on secreting Treg	MFI	Treg	MR-PRESSO	25	0.525094	0.99 (0.94, 1.03)
CD3 on CD39+ secreting Treg	MFI	Treg	IVW	31	0.261103	1.04 (0.97, 1.10)
CD3 on CD39+ secreting Treg	MFI	Treg	MR-Egger	31	0.47344	1.04 (0.93, 1.17)
CD3 on CD39+ secreting Treg	MFI	Treg	WeightedMedian	31	0.566339	1.03 (0.93, 1.14)
CD3 on CD39+ secreting Treg	MFI	Treg	MR-PRESSO	31	0.270015	1.04 (0.97, 1.10)
CD3 on activated & secreting Treg	MFI	Treg	IVW	27	0.432633	1.02 (0.97, 1.08)
CD3 on activated & secreting Treg	MFI	Treg	MR-Egger	27	0.199703	1.06 (0.97, 1.16)
CD3 on activated & secreting Treg	MFI	Treg	WeightedMedian	27	0.465765	1.03 (0.95, 1.12)
CD3 on activated & secreting Treg	MFI	Treg	MR-PRESSO	27	0.355048	1.02 (0.98, 1.07)
CD3 on CD45RA+ CD4+	MFI	Treg	IVW	34	0.418862	1.02 (0.97, 1.07)
CD3 on CD45RA+ CD4+	MFI	Treg	MR-Egger	34	0.586572	1.02 (0.95, 1.10)
CD3 on CD45RA+ CD4+	MFI	Treg	WeightedMedian	34	0.57067	1.02 (0.95, 1.10)
CD3 on CD45RA+ CD4+	MFI	Treg	MR-PRESSO	34	0.31944	1.02 (0.98, 1.06)
CD3 on CD8br	MFI	Treg	IVW	26	0.835513	1.01 (0.95, 1.07)
CD3 on CD8br	MFI	Treg	MR-Egger	26	0.111001	0.93 (0.85, 1.01)
CD3 on CD8br	MFI	Treg	WeightedMedian	26	0.937677	1.00 (0.92, 1.08)
CD3 on CD8br	MFI	Treg	MR-PRESSO	26	0.814189	1.01 (0.96, 1.06)
CD3 on CD39+ CD4+	MFI	Treg	IVW	32	0.505279	1.02 (0.96, 1.08)
CD3 on CD39+ CD4+	MFI	Treg	MR-Egger	32	0.127788	1.08 (0.98, 1.19)
CD3 on CD39+ CD4+	MFI	Treg	WeightedMedian	32	0.498499	1.03 (0.95, 1.11)
CD3 on CD39+ CD4+	MFI	Treg	MR-PRESSO	32	0.510207	1.02 (0.96, 1.08)
CD3 on CD28+ CD4+	MFI	Treg	IVW	28	0.404489	1.03 (0.96, 1.11)
CD3 on CD28+ CD4+	MFI	Treg	MR-Egger	28	0.704625	1.03 (0.90, 1.17)
CD3 on CD28+ CD4+	MFI	Treg	WeightedMedian	28	0.639021	1.03 (0.92, 1.15)
CD3 on CD28+ CD4+	MFI	Treg	MR-PRESSO	28	0.24154	1.03 (0.98, 1.08)
CD3 on CD28+ DN (CD4-CD8-)	MFI	Treg	IVW	15	0.326091	1.04 (0.96, 1.11)
CD3 on CD28+ DN (CD4-CD8-)	MFI	Treg	MR-Egger	15	0.536415	1.03 (0.94, 1.14)
CD3 on CD28+ DN (CD4-CD8-)	MFI	Treg	WeightedMedian	15	0.765315	1.02 (0.91, 1.13)
CD3 on CD28+ DN (CD4-CD8-)	MFI	Treg	MR-PRESSO	15	0.262775	1.04 (0.98, 1.10)
CD3 on CD28+ CD45RA- CD8br	MFI	Treg	IVW	23	0.966451	1.00 (0.93, 1.08)
CD3 on CD28+ CD45RA- CD8br	MFI	Treg	MR-Egger	23	0.283547	0.91 (0.78, 1.07)
CD3 on CD28+ CD45RA- CD8br	MFI	Treg	WeightedMedian	23	0.971031	1.00 (0.89, 1.12)
CD3 on CD28+ CD45RA- CD8br	MFI	Treg	MR-PRESSO	23	0.964074	1.00 (0.93, 1.07)
CD3 on CD28+ CD45RA+ CD8br	MFI	Treg	IVW	28	0.586295	1.02 (0.96, 1.08)
CD3 on CD28+ CD45RA+ CD8br	MFI	Treg	MR-Egger	28	0.218318	1.07 (0.96, 1.19)
CD3 on CD28+ CD45RA+ CD8br	MFI	Treg	WeightedMedian	28	0.64544	1.02 (0.93, 1.11)
CD3 on CD28+ CD45RA+ CD8br	MFI	Treg	MR-PRESSO	28	0.563405	1.02 (0.96, 1.07)
CD3 on CD28- CD8br	MFI	Treg	IVW	21	0.942104	1.00 (0.91, 1.09)
CD3 on CD28- CD8br	MFI	Treg	MR-Egger	21	0.867974	1.02 (0.83, 1.25)
CD3 on CD28- CD8br	MFI	Treg	WeightedMedian	21	0.745617	0.98 (0.86, 1.12)
CD3 on CD28- CD8br	MFI	Treg	MR-PRESSO	21	0.938161	1.00 (0.91, 1.09)
CD3 on CD39+ CD8br	MFI	Treg	IVW	18	0.448483	0.97 (0.89, 1.05)
CD3 on CD39+ CD8br	MFI	Treg	MR-Egger	18	0.625603	0.95 (0.78, 1.16)
CD3 on CD39+ CD8br	MFI	Treg	WeightedMedian	18	0.968585	1.00 (0.89, 1.12)
CD3 on CD39+ CD8br	MFI	Treg	MR-PRESSO	18	0.281212	0.97 (0.92, 1.02)
CD3 on CD4+	MFI	Treg	IVW	33	0.73844	0.99 (0.93, 1.05)
CD3 on CD4+	MFI	Treg	MR-Egger	33	0.715336	0.98 (0.89, 1.09)
CD3 on CD4+	MFI	Treg	WeightedMedian	33	0.957417	1.00 (0.92, 1.09)
CD3 on CD4+	MFI	Treg	MR-PRESSO	33	0.70634	0.99 (0.94, 1.04)
CD3 on CD4 Treg	MFI	Treg	IVW	32	0.577097	1.02 (0.96, 1.07)
CD3 on CD4 Treg	MFI	Treg	MR-Egger	32	0.247695	1.05 (0.97, 1.15)
CD3 on CD4 Treg	MFI	Treg	WeightedMedian	32	0.413802	1.03 (0.96, 1.12)
CD3 on CD4 Treg	MFI	Treg	MR-PRESSO	32	0.537676	1.02 (0.97, 1.06)
CD3 on resting Treg	MFI	Treg	IVW	42	0.95656	1.00 (0.95, 1.05)
CD3 on resting Treg	MFI	Treg	MR-Egger	42	0.710191	0.98 (0.91, 1.07)
CD3 on resting Treg	MFI	Treg	WeightedMedian	42	0.600018	1.02 (0.94, 1.10)
CD3 on resting Treg	MFI	Treg	MR-PRESSO	42	0.950432	1.00 (0.96, 1.05)
CD34 on HSC	MFI	Myeloid cell	IVW	16	0.183897	1.04 (0.98, 1.10)
CD34 on HSC	MFI	Myeloid cell	MR-Egger	16	0.13876	1.07 (0.98, 1.17)
CD34 on HSC	MFI	Myeloid cell	WeightedMedian	16	0.102062	1.07 (0.99, 1.15)
CD34 on HSC	MFI	Myeloid cell	MR-PRESSO	16	0.203758	1.04 (0.98, 1.10)
HVEM on T cell	MFI	Maturation stages of T cell	IVW	28	0.465216	0.99 (0.96, 1.02)
HVEM on T cell	MFI	Maturation stages of T cell	MR-Egger	28	0.425722	0.99 (0.95, 1.02)
HVEM on T cell	MFI	Maturation stages of T cell	WeightedMedian	28	0.332943	0.98 (0.95, 1.02)
HVEM on T cell	MFI	Maturation stages of T cell	MR-PRESSO	28	0.321192	0.99 (0.97, 1.01)
HVEM on naive CD8br	MFI	Maturation stages of T cell	IVW	20	0.547769	0.99 (0.96, 1.02)
HVEM on naive CD8br	MFI	Maturation stages of T cell	MR-Egger	20	0.442688	0.99 (0.96, 1.02)
HVEM on naive CD8br	MFI	Maturation stages of T cell	WeightedMedian	20	0.343046	0.98 (0.95, 1.02)
HVEM on naive CD8br	MFI	Maturation stages of T cell	MR-PRESSO	20	0.505512	0.99 (0.97, 1.02)
HVEM on EM CD8br	MFI	Maturation stages of T cell	IVW	19	0.326324	1.02 (0.98, 1.08)
HVEM on EM CD8br	MFI	Maturation stages of T cell	MR-Egger	19	0.711852	1.01 (0.95, 1.09)
HVEM on EM CD8br	MFI	Maturation stages of T cell	WeightedMedian	19	0.507463	1.02 (0.96, 1.09)
HVEM on EM CD8br	MFI	Maturation stages of T cell	MR-PRESSO	19	0.255023	1.02 (0.98, 1.07)
HVEM on TD CD8br	MFI	Maturation stages of T cell	IVW	28	0.317545	0.97 (0.92, 1.03)
HVEM on TD CD8br	MFI	Maturation stages of T cell	MR-Egger	28	0.526534	0.96 (0.86, 1.08)
HVEM on TD CD8br	MFI	Maturation stages of T cell	WeightedMedian	28	0.604624	0.98 (0.91, 1.06)
HVEM on TD CD8br	MFI	Maturation stages of T cell	MR-PRESSO	28	0.326419	0.97 (0.92, 1.03)
HVEM on CD4+	MFI	Maturation stages of T cell	IVW	21	0.992444	1.00 (0.94, 1.06)
HVEM on CD4+	MFI	Maturation stages of T cell	MR-Egger	21	0.445918	1.05 (0.93, 1.19)
HVEM on CD4+	MFI	Maturation stages of T cell	WeightedMedian	21	0.541772	1.03 (0.94, 1.12)
HVEM on CD4+	MFI	Maturation stages of T cell	MR-PRESSO	21	0.991803	1.00 (0.94, 1.06)
HVEM on CM CD4+	MFI	Maturation stages of T cell	IVW	18	0.164297	0.98 (0.95, 1.01)
HVEM on CM CD4+	MFI	Maturation stages of T cell	MR-Egger	18	0.389325	0.99 (0.95, 1.02)
HVEM on CM CD4+	MFI	Maturation stages of T cell	WeightedMedian	18	0.325091	0.98 (0.95, 1.02)
HVEM on CM CD4+	MFI	Maturation stages of T cell	MR-PRESSO	18	0.139184	0.98 (0.96, 1.01)
HVEM on naive CD4+	MFI	Maturation stages of T cell	IVW	17	0.593295	1.02 (0.94, 1.12)
HVEM on naive CD4+	MFI	Maturation stages of T cell	MR-Egger	17	0.245098	1.12 (0.93, 1.36)
HVEM on naive CD4+	MFI	Maturation stages of T cell	WeightedMedian	17	0.0834968	1.10 (0.99, 1.21)
HVEM on naive CD4+	MFI	Maturation stages of T cell	MR-PRESSO	17	0.600637	1.02 (0.94, 1.12)
HVEM on EM CD4+	MFI	Maturation stages of T cell	IVW	22	0.100945	1.06 (0.99, 1.14)
HVEM on EM CD4+	MFI	Maturation stages of T cell	MR-Egger	22	0.172052	1.12 (0.96, 1.32)
HVEM on EM CD4+	MFI	Maturation stages of T cell	WeightedMedian	22	0.257804	1.06 (0.96, 1.16)
HVEM on EM CD4+	MFI	Maturation stages of T cell	MR-PRESSO	22	0.115839	1.06 (0.99, 1.14)
HVEM on TD CD4+	MFI	Maturation stages of T cell	IVW	25	0.704475	0.99 (0.94, 1.04)
HVEM on TD CD4+	MFI	Maturation stages of T cell	MR-Egger	25	0.349753	0.96 (0.87, 1.05)
HVEM on TD CD4+	MFI	Maturation stages of T cell	WeightedMedian	25	0.72981	0.99 (0.91, 1.07)
HVEM on TD CD4+	MFI	Maturation stages of T cell	MR-PRESSO	25	0.682727	0.99 (0.94, 1.04)
HVEM on CD45RA- CD4+	MFI	Maturation stages of T cell	IVW	21	0.486225	0.99 (0.96, 1.02)
HVEM on CD45RA- CD4+	MFI	Maturation stages of T cell	MR-Egger	21	0.50811	0.99 (0.96, 1.02)
HVEM on CD45RA- CD4+	MFI	Maturation stages of T cell	WeightedMedian	21	0.354548	0.98 (0.95, 1.02)
HVEM on CD45RA- CD4+	MFI	Maturation stages of T cell	MR-PRESSO	21	0.424326	0.99 (0.97, 1.01)
HVEM on CD8br	MFI	Maturation stages of T cell	IVW	21	0.395206	1.03 (0.96, 1.10)
HVEM on CD8br	MFI	Maturation stages of T cell	MR-Egger	21	0.336705	1.07 (0.94, 1.22)
HVEM on CD8br	MFI	Maturation stages of T cell	WeightedMedian	21	0.758535	1.02 (0.92, 1.12)
HVEM on CD8br	MFI	Maturation stages of T cell	MR-PRESSO	21	0.360252	1.03 (0.97, 1.10)
HVEM on CM CD8br	MFI	Maturation stages of T cell	IVW	20	0.65194	0.99 (0.96, 1.02)
HVEM on CM CD8br	MFI	Maturation stages of T cell	MR-Egger	20	0.817109	1.00 (0.96, 1.03)
HVEM on CM CD8br	MFI	Maturation stages of T cell	WeightedMedian	20	0.42409	0.99 (0.95, 1.02)
HVEM on CM CD8br	MFI	Maturation stages of T cell	MR-PRESSO	20	0.657046	0.99 (0.96, 1.02)
CD16-CD56 on NKT	MFI	TBNK	IVW	35	0.837691	1.01 (0.94, 1.08)
CD16-CD56 on NKT	MFI	TBNK	MR-Egger	35	0.691633	0.98 (0.87, 1.10)
CD16-CD56 on NKT	MFI	TBNK	WeightedMedian	35	0.515422	0.97 (0.87, 1.07)
CD16-CD56 on NKT	MFI	TBNK	MR-PRESSO	35	0.829607	1.01 (0.94, 1.08)
CD16-CD56 on NK	MFI	TBNK	IVW	37	0.0264542	1.05 (1.01, 1.10)
CD16-CD56 on NK	MFI	TBNK	MR-Egger	37	0.0348832	1.09 (1.01, 1.17)
CD16-CD56 on NK	MFI	TBNK	WeightedMedian	37	0.214583	1.04 (0.98, 1.12)
CD16-CD56 on NK	MFI	TBNK	MR-PRESSO	37	0.00806899	1.05 (1.02, 1.09)
CD16-CD56 on HLA DR+ NK	MFI	TBNK	IVW	24	0.587167	0.98 (0.92, 1.05)
CD16-CD56 on HLA DR+ NK	MFI	TBNK	MR-Egger	24	0.624113	1.02 (0.94, 1.12)
CD16-CD56 on HLA DR+ NK	MFI	TBNK	WeightedMedian	24	0.942939	1.00 (0.91, 1.09)
CD16-CD56 on HLA DR+ NK	MFI	TBNK	MR-PRESSO	24	0.59239	0.98 (0.92, 1.05)
CD28 on CD39+ activated Treg	MFI	Treg	IVW	23	0.140007	0.96 (0.91, 1.01)
CD28 on CD39+ activated Treg	MFI	Treg	MR-Egger	23	0.299409	0.96 (0.90, 1.03)
CD28 on CD39+ activated Treg	MFI	Treg	WeightedMedian	23	0.498506	0.97 (0.89, 1.06)
CD28 on CD39+ activated Treg	MFI	Treg	MR-PRESSO	23	0.102979	0.96 (0.92, 1.01)
CD28 on secreting Treg	MFI	Treg	IVW	17	0.233015	0.95 (0.87, 1.03)
CD28 on secreting Treg	MFI	Treg	MR-Egger	17	0.0678722	0.89 (0.80, 1.00)
CD28 on secreting Treg	MFI	Treg	WeightedMedian	17	0.203315	0.94 (0.86, 1.03)
CD28 on secreting Treg	MFI	Treg	MR-PRESSO	17	0.250402	0.95 (0.87, 1.03)
CD28 on CD39+ secreting Treg	MFI	Treg	IVW	24	0.23975	1.04 (0.97, 1.12)
CD28 on CD39+ secreting Treg	MFI	Treg	MR-Egger	24	0.376995	1.05 (0.94, 1.17)
CD28 on CD39+ secreting Treg	MFI	Treg	WeightedMedian	24	0.463943	1.04 (0.94, 1.15)
CD28 on CD39+ secreting Treg	MFI	Treg	MR-PRESSO	24	0.197788	1.04 (0.98, 1.11)
CD28 on activated & secreting Treg	MFI	Treg	IVW	24	0.414929	0.97 (0.90, 1.05)
CD28 on activated & secreting Treg	MFI	Treg	MR-Egger	24	0.293395	0.94 (0.84, 1.05)
CD28 on activated & secreting Treg	MFI	Treg	WeightedMedian	24	0.116878	0.93 (0.84, 1.02)
CD28 on activated & secreting Treg	MFI	Treg	MR-PRESSO	24	0.423291	0.97 (0.90, 1.05)
CD28 on CD45RA+ CD4+	MFI	Treg	IVW	16	0.324668	0.96 (0.88, 1.04)
CD28 on CD45RA+ CD4+	MFI	Treg	MR-Egger	16	0.142373	0.87 (0.74, 1.04)
CD28 on CD45RA+ CD4+	MFI	Treg	WeightedMedian	16	0.671395	0.97 (0.85, 1.11)
CD28 on CD45RA+ CD4+	MFI	Treg	MR-PRESSO	16	0.308756	0.96 (0.88, 1.04)
CD28 on CD45RA- CD4 not Treg	MFI	Treg	IVW	13	0.717416	0.98 (0.86, 1.11)
CD28 on CD45RA- CD4 not Treg	MFI	Treg	MR-Egger	13	0.092055	0.79 (0.61, 1.02)
CD28 on CD45RA- CD4 not Treg	MFI	Treg	WeightedMedian	13	0.144235	0.90 (0.79, 1.04)
CD28 on CD45RA- CD4 not Treg	MFI	Treg	MR-PRESSO	13	0.723709	0.98 (0.86, 1.11)
CD28 on CD39+ CD4+	MFI	Treg	IVW	24	0.7536	0.99 (0.94, 1.05)
CD28 on CD39+ CD4+	MFI	Treg	MR-Egger	24	0.89187	1.01 (0.93, 1.09)
CD28 on CD39+ CD4+	MFI	Treg	WeightedMedian	24	0.791945	0.99 (0.92, 1.06)
CD28 on CD39+ CD4+	MFI	Treg	MR-PRESSO	24	0.681735	0.99 (0.95, 1.03)
CD28 on CD28+ CD45RA- CD8br	MFI	Treg	IVW	21	0.765358	0.98 (0.88, 1.10)
CD28 on CD28+ CD45RA- CD8br	MFI	Treg	MR-Egger	21	0.348042	0.91 (0.74, 1.11)
CD28 on CD28+ CD45RA- CD8br	MFI	Treg	WeightedMedian	21	0.0708998	0.89 (0.78, 1.01)
CD28 on CD28+ CD45RA- CD8br	MFI	Treg	MR-PRESSO	21	0.768436	0.98 (0.88, 1.10)
CD28 on CD28+ CD4+	MFI	Treg	IVW	29	0.108688	0.95 (0.90, 1.01)
CD28 on CD28+ CD4+	MFI	Treg	MR-Egger	29	0.354788	0.96 (0.88, 1.04)
CD28 on CD28+ CD4+	MFI	Treg	WeightedMedian	29	0.493536	0.97 (0.90, 1.05)
CD28 on CD28+ CD4+	MFI	Treg	MR-PRESSO	29	0.0803778	0.95 (0.91, 1.00)
CD28 on CD28+ DN (CD4-CD8-)	MFI	Treg	IVW	25	0.000495054	0.91 (0.86, 0.96)
CD28 on CD28+ DN (CD4-CD8-)	MFI	Treg	MR-Egger	25	0.0801818	0.94 (0.87, 1.00)
CD28 on CD28+ DN (CD4-CD8-)	MFI	Treg	WeightedMedian	25	0.00962864	0.90 (0.83, 0.98)
CD28 on CD28+ DN (CD4-CD8-)	MFI	Treg	MR-PRESSO	25	0.00160069	0.91 (0.86, 0.96)
CD28 on CD28+ CD45RA+ CD8br	MFI	Treg	IVW	18	0.980099	1.00 (0.93, 1.08)
CD28 on CD28+ CD45RA+ CD8br	MFI	Treg	MR-Egger	18	0.868681	0.99 (0.89, 1.10)
CD28 on CD28+ CD45RA+ CD8br	MFI	Treg	WeightedMedian	18	0.604133	1.02 (0.94, 1.12)
CD28 on CD28+ CD45RA+ CD8br	MFI	Treg	MR-PRESSO	18	0.98039	1.00 (0.93, 1.08)
CD28 on CD39+ CD8br	MFI	Treg	IVW	24	0.240377	1.02 (0.98, 1.07)
CD28 on CD39+ CD8br	MFI	Treg	MR-Egger	24	0.162916	1.04 (0.99, 1.09)
CD28 on CD39+ CD8br	MFI	Treg	WeightedMedian	24	0.463105	1.02 (0.97, 1.08)
CD28 on CD39+ CD8br	MFI	Treg	MR-PRESSO	24	0.252391	1.02 (0.98, 1.07)
CD28 on CD4+	MFI	Treg	IVW	27	0.673964	0.98 (0.92, 1.06)
CD28 on CD4+	MFI	Treg	MR-Egger	27	0.712694	0.98 (0.87, 1.10)
CD28 on CD4+	MFI	Treg	WeightedMedian	27	0.567306	0.97 (0.88, 1.07)
CD28 on CD4+	MFI	Treg	MR-PRESSO	27	0.677421	0.98 (0.92, 1.06)
CD28 on CD4 Treg	MFI	Treg	IVW	25	0.34959	1.03 (0.97, 1.08)
CD28 on CD4 Treg	MFI	Treg	MR-Egger	25	0.766215	1.01 (0.95, 1.08)
CD28 on CD4 Treg	MFI	Treg	WeightedMedian	25	0.354996	1.03 (0.96, 1.11)
CD28 on CD4 Treg	MFI	Treg	MR-PRESSO	25	0.0714015	1.03 (1.00, 1.05)
CD28 on resting Treg	MFI	Treg	IVW	21	0.0606493	0.94 (0.87, 1.00)
CD28 on resting Treg	MFI	Treg	MR-Egger	21	0.0314297	0.87 (0.78, 0.98)
CD28 on resting Treg	MFI	Treg	WeightedMedian	21	0.0325504	0.89 (0.81, 0.99)
CD28 on resting Treg	MFI	Treg	MR-PRESSO	21	0.0645448	0.94 (0.88, 1.00)
CD28 on CD39+ resting Treg	MFI	Treg	IVW	22	0.0592109	0.95 (0.90, 1.00)
CD28 on CD39+ resting Treg	MFI	Treg	MR-Egger	22	0.0721199	0.94 (0.89, 1.00)
CD28 on CD39+ resting Treg	MFI	Treg	WeightedMedian	22	0.179208	0.96 (0.90, 1.02)
CD28 on CD39+ resting Treg	MFI	Treg	MR-PRESSO	22	0.0731151	0.95 (0.90, 1.00)
CD28 on activated Treg	MFI	Treg	IVW	19	0.86024	1.01 (0.92, 1.10)
CD28 on activated Treg	MFI	Treg	MR-Egger	19	0.764142	0.98 (0.86, 1.12)
[truncated: 874 more rows]

## Sheet: breast
Table 2. Associations between immune cell and breast cancer.
Trait	Trait Type	Panel	Method	NSNP	Pvalue	OR (95% CI)
IgD+ %B cell	Relative count	B cell	IVW	19	0.897417	1.00 (0.98, 1.02)
IgD+ %B cell	Relative count	B cell	MR-Egger	19	0.855839	1.00 (0.97, 1.04)
IgD+ %B cell	Relative count	B cell	WeightedMedian	19	0.821292	1.00 (0.98, 1.03)
IgD+ %B cell	Relative count	B cell	MR-PRESSO	19	0.898847	1.00 (0.98, 1.02)
IgD+ CD38br AC	Absolute count	B cell	IVW	32	0.0306438	0.99 (0.98, 1.00)
IgD+ CD38br AC	Absolute count	B cell	MR-Egger	32	0.230448	0.99 (0.98, 1.01)
IgD+ CD38br AC	Absolute count	B cell	WeightedMedian	32	0.573308	1.00 (0.98, 1.01)
IgD+ CD38br AC	Absolute count	B cell	MR-PRESSO	32	0.0384808	0.99 (0.98, 1.00)
IgD+ CD38dim %B cell	Relative count	B cell	IVW	17	0.973282	1.00 (0.97, 1.03)
IgD+ CD38dim %B cell	Relative count	B cell	MR-Egger	17	0.369277	1.03 (0.97, 1.10)
IgD+ CD38dim %B cell	Relative count	B cell	WeightedMedian	17	0.106932	1.03 (0.99, 1.07)
IgD+ CD38dim %B cell	Relative count	B cell	MR-PRESSO	17	0.973696	1.00 (0.97, 1.03)
IgD+ CD38dim AC	Absolute count	B cell	IVW	32	0.828658	1.00 (0.99, 1.02)
IgD+ CD38dim AC	Absolute count	B cell	MR-Egger	32	0.240184	1.01 (0.99, 1.03)
IgD+ CD38dim AC	Absolute count	B cell	WeightedMedian	32	0.232111	1.01 (0.99, 1.03)
IgD+ CD38dim AC	Absolute count	B cell	MR-PRESSO	32	0.830076	1.00 (0.99, 1.02)
IgD+ CD38- %B cell	Relative count	B cell	IVW	27	0.075895	1.01 (1.00, 1.03)
IgD+ CD38- %B cell	Relative count	B cell	MR-Egger	27	0.39759	1.01 (0.99, 1.03)
IgD+ CD38- %B cell	Relative count	B cell	WeightedMedian	27	0.181053	1.01 (0.99, 1.04)
IgD+ CD38- %B cell	Relative count	B cell	MR-PRESSO	27	0.0876049	1.01 (1.00, 1.03)
IgD+ CD38- AC	Absolute count	B cell	IVW	19	0.29507	0.99 (0.97, 1.01)
IgD+ CD38- AC	Absolute count	B cell	MR-Egger	19	0.488035	0.98 (0.93, 1.03)
IgD+ CD38- AC	Absolute count	B cell	WeightedMedian	19	0.284843	0.98 (0.95, 1.01)
IgD+ CD38- AC	Absolute count	B cell	MR-PRESSO	19	0.221128	0.99 (0.97, 1.01)
Unsw mem %B cell	Relative count	B cell	IVW	34	0.0182861	0.98 (0.96, 1.00)
Unsw mem %B cell	Relative count	B cell	MR-Egger	34	0.603355	1.01 (0.98, 1.03)
Unsw mem %B cell	Relative count	B cell	WeightedMedian	34	0.207094	0.99 (0.97, 1.01)
Unsw mem %B cell	Relative count	B cell	MR-PRESSO	34	0.0243531	0.98 (0.96, 1.00)
Unsw mem AC	Absolute count	B cell	IVW	24	0.430255	1.01 (0.99, 1.03)
Unsw mem AC	Absolute count	B cell	MR-Egger	24	0.364154	1.02 (0.98, 1.05)
Unsw mem AC	Absolute count	B cell	WeightedMedian	24	0.479256	1.01 (0.98, 1.04)
Unsw mem AC	Absolute count	B cell	MR-PRESSO	24	0.43831	1.01 (0.99, 1.03)
IgD- CD27- %B cell	Relative count	B cell	IVW	20	0.408313	1.01 (0.99, 1.03)
IgD- CD27- %B cell	Relative count	B cell	MR-Egger	20	0.843927	1.00 (0.97, 1.03)
IgD- CD27- %B cell	Relative count	B cell	WeightedMedian	20	0.909742	1.00 (0.98, 1.03)
IgD- CD27- %B cell	Relative count	B cell	MR-PRESSO	20	0.418577	1.01 (0.99, 1.03)
IgD+ AC	Absolute count	B cell	IVW	19	0.743661	1.00 (0.99, 1.02)
IgD+ AC	Absolute count	B cell	MR-Egger	19	0.140121	1.01 (1.00, 1.03)
IgD+ AC	Absolute count	B cell	WeightedMedian	19	0.283452	1.01 (0.99, 1.03)
IgD+ AC	Absolute count	B cell	MR-PRESSO	19	0.747434	1.00 (0.99, 1.02)
IgD- CD27- AC	Absolute count	B cell	IVW	30	0.958258	1.00 (0.98, 1.02)
IgD- CD27- AC	Absolute count	B cell	MR-Egger	30	0.581711	0.99 (0.95, 1.03)
IgD- CD27- AC	Absolute count	B cell	WeightedMedian	30	0.406354	0.99 (0.96, 1.02)
IgD- CD27- AC	Absolute count	B cell	MR-PRESSO	30	0.957566	1.00 (0.98, 1.02)
Sw mem %B cell	Relative count	B cell	IVW	14	0.877054	1.00 (0.97, 1.03)
Sw mem %B cell	Relative count	B cell	MR-Egger	14	0.950588	1.00 (0.95, 1.05)
Sw mem %B cell	Relative count	B cell	WeightedMedian	14	0.675004	1.01 (0.98, 1.04)
Sw mem %B cell	Relative count	B cell	MR-PRESSO	14	0.87943	1.00 (0.97, 1.03)
Sw mem AC	Absolute count	B cell	IVW	27	0.633445	1.00 (0.98, 1.01)
Sw mem AC	Absolute count	B cell	MR-Egger	27	0.239372	0.98 (0.95, 1.01)
Sw mem AC	Absolute count	B cell	WeightedMedian	27	0.366006	0.99 (0.96, 1.01)
Sw mem AC	Absolute count	B cell	MR-PRESSO	27	0.637429	1.00 (0.98, 1.01)
PB/PC %B cell	Relative count	B cell	IVW	29	0.029714	0.98 (0.97, 1.00)
PB/PC %B cell	Relative count	B cell	MR-Egger	29	0.0829517	0.98 (0.96, 1.00)
PB/PC %B cell	Relative count	B cell	WeightedMedian	29	0.162655	0.98 (0.96, 1.01)
PB/PC %B cell	Relative count	B cell	MR-PRESSO	29	0.0272502	0.98 (0.97, 1.00)
PB/PC AC	Absolute count	B cell	IVW	25	0.230516	1.01 (0.99, 1.02)
PB/PC AC	Absolute count	B cell	MR-Egger	25	0.76726	1.00 (0.99, 1.02)
PB/PC AC	Absolute count	B cell	WeightedMedian	25	0.343944	1.01 (0.99, 1.03)
PB/PC AC	Absolute count	B cell	MR-PRESSO	25	0.242221	1.01 (0.99, 1.02)
Memory B cell %B cell	Relative count	B cell	IVW	30	0.312176	0.99 (0.97, 1.01)
Memory B cell %B cell	Relative count	B cell	MR-Egger	30	0.899816	1.00 (0.97, 1.03)
Memory B cell %B cell	Relative count	B cell	WeightedMedian	30	0.277972	0.99 (0.96, 1.01)
Memory B cell %B cell	Relative count	B cell	MR-PRESSO	30	0.320535	0.99 (0.97, 1.01)
Memory B cell AC	Absolute count	B cell	IVW	16	0.879714	1.00 (0.98, 1.02)
Memory B cell AC	Absolute count	B cell	MR-Egger	16	0.890547	1.00 (0.98, 1.02)
Memory B cell AC	Absolute count	B cell	WeightedMedian	16	0.536471	0.99 (0.97, 1.01)
Memory B cell AC	Absolute count	B cell	MR-PRESSO	16	0.88173	1.00 (0.98, 1.02)
Naive-mature B cell %B cell	Relative count	B cell	IVW	30	0.317792	1.01 (0.99, 1.02)
Naive-mature B cell %B cell	Relative count	B cell	MR-Egger	30	0.867874	1.00 (0.98, 1.02)
Naive-mature B cell %B cell	Relative count	B cell	WeightedMedian	30	0.515977	1.01 (0.99, 1.03)
Naive-mature B cell %B cell	Relative count	B cell	MR-PRESSO	30	0.326055	1.01 (0.99, 1.02)
Naive-mature B cell AC	Absolute count	B cell	IVW	26	0.102989	0.98 (0.97, 1.00)
Naive-mature B cell AC	Absolute count	B cell	MR-Egger	26	0.617268	0.99 (0.97, 1.02)
Naive-mature B cell AC	Absolute count	B cell	WeightedMedian	26	0.165789	0.99 (0.96, 1.01)
Naive-mature B cell AC	Absolute count	B cell	MR-PRESSO	26	0.115525	0.98 (0.97, 1.00)
IgD- CD38br %B cell	Relative count	B cell	IVW	21	0.418942	1.01 (0.99, 1.03)
IgD- CD38br %B cell	Relative count	B cell	MR-Egger	21	0.931594	1.00 (0.95, 1.05)
IgD- CD38br %B cell	Relative count	B cell	WeightedMedian	21	0.491269	1.01 (0.98, 1.05)
IgD- CD38br %B cell	Relative count	B cell	MR-PRESSO	21	0.428452	1.01 (0.99, 1.03)
IgD+ CD24+ %B cell	Relative count	B cell	IVW	24	0.469639	0.99 (0.97, 1.02)
IgD+ CD24+ %B cell	Relative count	B cell	MR-Egger	24	0.820689	0.99 (0.94, 1.05)
IgD+ CD24+ %B cell	Relative count	B cell	WeightedMedian	24	0.90536	1.00 (0.97, 1.03)
IgD+ CD24+ %B cell	Relative count	B cell	MR-PRESSO	24	0.476929	0.99 (0.97, 1.02)
IgD+ CD24+ AC	Absolute count	B cell	IVW	24	0.751538	1.00 (0.98, 1.02)
IgD+ CD24+ AC	Absolute count	B cell	MR-Egger	24	0.803499	1.00 (0.97, 1.04)
IgD+ CD24+ AC	Absolute count	B cell	WeightedMedian	24	0.474077	1.01 (0.98, 1.04)
IgD+ CD24+ AC	Absolute count	B cell	MR-PRESSO	24	0.700739	1.00 (0.98, 1.01)
IgD- CD24- %B cell	Relative count	B cell	IVW	18	0.29911	1.01 (0.99, 1.02)
IgD- CD24- %B cell	Relative count	B cell	MR-Egger	18	0.284329	1.01 (0.99, 1.02)
IgD- CD24- %B cell	Relative count	B cell	WeightedMedian	18	0.167176	1.01 (1.00, 1.03)
IgD- CD24- %B cell	Relative count	B cell	MR-PRESSO	18	0.313654	1.01 (0.99, 1.02)
IgD- CD24- AC	Absolute count	B cell	IVW	18	0.394739	1.01 (0.99, 1.04)
IgD- CD24- AC	Absolute count	B cell	MR-Egger	18	0.655074	0.99 (0.95, 1.04)
IgD- CD24- AC	Absolute count	B cell	WeightedMedian	18	0.71753	1.01 (0.97, 1.04)
IgD- CD24- AC	Absolute count	B cell	MR-PRESSO	18	0.406567	1.01 (0.99, 1.04)
IgD+ CD24- %B cell	Relative count	B cell	IVW	20	0.489632	0.99 (0.97, 1.01)
IgD+ CD24- %B cell	Relative count	B cell	MR-Egger	20	0.8933	1.00 (0.97, 1.03)
IgD+ CD24- %B cell	Relative count	B cell	WeightedMedian	20	0.584389	0.99 (0.97, 1.02)
IgD+ CD24- %B cell	Relative count	B cell	MR-PRESSO	20	0.497987	0.99 (0.97, 1.01)
IgD+ CD24- AC	Absolute count	B cell	IVW	25	0.415931	0.99 (0.98, 1.01)
IgD+ CD24- AC	Absolute count	B cell	MR-Egger	25	0.357163	1.01 (0.99, 1.02)
IgD+ CD24- AC	Absolute count	B cell	WeightedMedian	25	0.460864	1.01 (0.99, 1.02)
IgD+ CD24- AC	Absolute count	B cell	MR-PRESSO	25	0.423929	0.99 (0.98, 1.01)
CD24+ CD27+ %B cell	Relative count	B cell	IVW	30	0.875357	1.00 (0.98, 1.02)
CD24+ CD27+ %B cell	Relative count	B cell	MR-Egger	30	0.651656	1.01 (0.98, 1.03)
CD24+ CD27+ %B cell	Relative count	B cell	WeightedMedian	30	0.35773	1.01 (0.99, 1.03)
CD24+ CD27+ %B cell	Relative count	B cell	MR-PRESSO	30	0.876444	1.00 (0.98, 1.02)
CD24+ CD27+ AC	Absolute count	B cell	IVW	27	0.88141	1.00 (0.98, 1.02)
CD24+ CD27+ AC	Absolute count	B cell	MR-Egger	27	0.671367	0.99 (0.97, 1.02)
CD24+ CD27+ AC	Absolute count	B cell	WeightedMedian	27	0.558882	0.99 (0.97, 1.02)
CD24+ CD27+ AC	Absolute count	B cell	MR-PRESSO	27	0.882561	1.00 (0.98, 1.02)
CD20- %B cell	Relative count	B cell	IVW	20	0.764635	1.00 (0.99, 1.02)
CD20- %B cell	Relative count	B cell	MR-Egger	20	0.931693	1.00 (0.98, 1.02)
CD20- %B cell	Relative count	B cell	WeightedMedian	20	0.915006	1.00 (0.98, 1.02)
CD20- %B cell	Relative count	B cell	MR-PRESSO	20	0.736473	1.00 (0.99, 1.02)
IgD- CD38br AC	Absolute count	B cell	IVW	23	0.458371	1.00 (0.99, 1.02)
IgD- CD38br AC	Absolute count	B cell	MR-Egger	23	0.771252	1.00 (0.99, 1.02)
IgD- CD38br AC	Absolute count	B cell	WeightedMedian	23	0.409833	1.01 (0.99, 1.02)
IgD- CD38br AC	Absolute count	B cell	MR-PRESSO	23	0.466214	1.00 (0.99, 1.02)
CD20- AC	Absolute count	B cell	IVW	25	0.702855	1.00 (0.98, 1.01)
CD20- AC	Absolute count	B cell	MR-Egger	25	0.816115	1.00 (0.97, 1.02)
CD20- AC	Absolute count	B cell	WeightedMedian	25	0.700527	1.00 (0.97, 1.02)
CD20- AC	Absolute count	B cell	MR-PRESSO	25	0.706211	1.00 (0.98, 1.01)
CD20- CD38- %B cell	Relative count	B cell	IVW	25	0.14778	1.01 (0.99, 1.03)
CD20- CD38- %B cell	Relative count	B cell	MR-Egger	25	0.0480962	1.04 (1.00, 1.07)
CD20- CD38- %B cell	Relative count	B cell	WeightedMedian	25	0.0761404	1.03 (1.00, 1.05)
CD20- CD38- %B cell	Relative count	B cell	MR-PRESSO	25	0.160717	1.01 (0.99, 1.03)
CD20- CD38- AC	Absolute count	B cell	IVW	18	0.411583	1.01 (0.99, 1.04)
CD20- CD38- AC	Absolute count	B cell	MR-Egger	18	0.0396121	1.07 (1.01, 1.13)
CD20- CD38- AC	Absolute count	B cell	WeightedMedian	18	0.227799	1.02 (0.99, 1.05)
CD20- CD38- AC	Absolute count	B cell	MR-PRESSO	18	0.275161	1.01 (0.99, 1.03)
IgD+ %Lymphocyte	Relative count	B cell	IVW	21	0.9289	1.00 (0.98, 1.02)
IgD+ %Lymphocyte	Relative count	B cell	MR-Egger	21	0.28809	1.01 (0.99, 1.03)
IgD+ %Lymphocyte	Relative count	B cell	WeightedMedian	21	0.783371	1.00 (0.98, 1.02)
IgD+ %Lymphocyte	Relative count	B cell	MR-PRESSO	21	0.929788	1.00 (0.98, 1.02)
IgD- CD38br %lymphocyte	Relative count	B cell	IVW	32	0.854547	1.00 (0.99, 1.01)
IgD- CD38br %lymphocyte	Relative count	B cell	MR-Egger	32	0.198618	0.99 (0.98, 1.00)
IgD- CD38br %lymphocyte	Relative count	B cell	WeightedMedian	32	0.562576	1.00 (0.98, 1.01)
IgD- CD38br %lymphocyte	Relative count	B cell	MR-PRESSO	32	0.855741	1.00 (0.99, 1.01)
IgD- CD38dim %lymphocyte	Relative count	B cell	IVW	25	0.306229	0.99 (0.98, 1.01)
IgD- CD38dim %lymphocyte	Relative count	B cell	MR-Egger	25	0.0518214	0.98 (0.97, 1.00)
IgD- CD38dim %lymphocyte	Relative count	B cell	WeightedMedian	25	0.211343	0.99 (0.97, 1.01)
IgD- CD38dim %lymphocyte	Relative count	B cell	MR-PRESSO	25	0.316433	0.99 (0.98, 1.01)
IgD- CD38- %lymphocyte	Relative count	B cell	IVW	31	0.342289	1.01 (0.99, 1.03)
IgD- CD38- %lymphocyte	Relative count	B cell	MR-Egger	31	0.921245	1.00 (0.97, 1.03)
IgD- CD38- %lymphocyte	Relative count	B cell	WeightedMedian	31	0.803999	1.00 (0.98, 1.03)
IgD- CD38- %lymphocyte	Relative count	B cell	MR-PRESSO	31	0.349877	1.01 (0.99, 1.03)
IgD- CD38dim %B cell	Relative count	B cell	IVW	28	0.731976	1.00 (0.99, 1.01)
IgD- CD38dim %B cell	Relative count	B cell	MR-Egger	28	0.453668	0.99 (0.98, 1.01)
IgD- CD38dim %B cell	Relative count	B cell	WeightedMedian	28	0.694169	1.00 (0.98, 1.01)
IgD- CD38dim %B cell	Relative count	B cell	MR-PRESSO	28	0.734628	1.00 (0.99, 1.01)
IgD+ CD38br %lymphocyte	Relative count	B cell	IVW	27	0.31061	0.99 (0.97, 1.01)
IgD+ CD38br %lymphocyte	Relative count	B cell	MR-Egger	27	0.343684	0.98 (0.95, 1.02)
IgD+ CD38br %lymphocyte	Relative count	B cell	WeightedMedian	27	0.224296	0.99 (0.96, 1.01)
IgD+ CD38br %lymphocyte	Relative count	B cell	MR-PRESSO	27	0.319953	0.99 (0.97, 1.01)
IgD+ CD38dim %lymphocyte	Relative count	B cell	IVW	40	0.82533	1.00 (0.99, 1.01)
IgD+ CD38dim %lymphocyte	Relative count	B cell	MR-Egger	40	0.575629	1.00 (0.99, 1.02)
IgD+ CD38dim %lymphocyte	Relative count	B cell	WeightedMedian	40	0.780516	1.00 (0.99, 1.02)
IgD+ CD38dim %lymphocyte	Relative count	B cell	MR-PRESSO	40	0.826481	1.00 (0.99, 1.01)
IgD+ CD38- %lymphocyte	Relative count	B cell	IVW	22	0.369962	0.99 (0.98, 1.01)
IgD+ CD38- %lymphocyte	Relative count	B cell	MR-Egger	22	0.295066	0.99 (0.97, 1.01)
IgD+ CD38- %lymphocyte	Relative count	B cell	WeightedMedian	22	0.427445	0.99 (0.97, 1.01)
IgD+ CD38- %lymphocyte	Relative count	B cell	MR-PRESSO	22	0.302618	0.99 (0.98, 1.01)
Unsw Mem %lymphocyte	Relative count	B cell	IVW	25	0.353836	0.99 (0.97, 1.01)
Unsw Mem %lymphocyte	Relative count	B cell	MR-Egger	25	0.623758	1.01 (0.98, 1.04)
Unsw Mem %lymphocyte	Relative count	B cell	WeightedMedian	25	0.996797	1.00 (0.97, 1.03)
Unsw Mem %lymphocyte	Relative count	B cell	MR-PRESSO	25	0.315973	0.99 (0.98, 1.01)
IgD- CD27- %lymphocyte	Relative count	B cell	IVW	16	0.832409	1.00 (0.98, 1.03)
IgD- CD27- %lymphocyte	Relative count	B cell	MR-Egger	16	0.758006	1.01 (0.95, 1.08)
IgD- CD27- %lymphocyte	Relative count	B cell	WeightedMedian	16	0.766154	1.00 (0.97, 1.04)
IgD- CD27- %lymphocyte	Relative count	B cell	MR-PRESSO	16	0.835257	1.00 (0.98, 1.03)
Sw mem %lymphocyte	Relative count	B cell	IVW	17	0.24438	1.01 (0.99, 1.04)
Sw mem %lymphocyte	Relative count	B cell	MR-Egger	17	0.897856	1.00 (0.96, 1.05)
Sw mem %lymphocyte	Relative count	B cell	WeightedMedian	17	0.412748	1.01 (0.98, 1.05)
Sw mem %lymphocyte	Relative count	B cell	MR-PRESSO	17	0.261445	1.01 (0.99, 1.04)
PB/PC %lymphocyte	Relative count	B cell	IVW	17	0.393743	0.99 (0.98, 1.01)
PB/PC %lymphocyte	Relative count	B cell	MR-Egger	17	0.336379	0.99 (0.98, 1.01)
PB/PC %lymphocyte	Relative count	B cell	WeightedMedian	17	0.0722766	0.98 (0.97, 1.00)
PB/PC %lymphocyte	Relative count	B cell	MR-PRESSO	17	0.367199	0.99 (0.98, 1.01)
Memory B cell %lymphocyte	Relative count	B cell	IVW	31	0.486327	1.00 (0.98, 1.01)
Memory B cell %lymphocyte	Relative count	B cell	MR-Egger	31	0.699023	1.00 (0.99, 1.02)
Memory B cell %lymphocyte	Relative count	B cell	WeightedMedian	31	0.876217	1.00 (0.98, 1.02)
Memory B cell %lymphocyte	Relative count	B cell	MR-PRESSO	31	0.432588	1.00 (0.99, 1.01)
Naive-mature B cell %lymphocyte	Relative count	B cell	IVW	25	0.672882	0.99 (0.96, 1.02)
Naive-mature B cell %lymphocyte	Relative count	B cell	MR-Egger	25	0.358228	1.04 (0.96, 1.12)
Naive-mature B cell %lymphocyte	Relative count	B cell	WeightedMedian	25	0.836976	1.00 (0.97, 1.04)
Naive-mature B cell %lymphocyte	Relative count	B cell	MR-PRESSO	25	0.67664	0.99 (0.96, 1.02)
IgD- CD38dim AC	Absolute count	B cell	IVW	20	0.382147	0.99 (0.97, 1.01)
IgD- CD38dim AC	Absolute count	B cell	MR-Egger	20	0.395084	0.99 (0.95, 1.02)
IgD- CD38dim AC	Absolute count	B cell	WeightedMedian	20	0.367959	0.99 (0.96, 1.02)
IgD- CD38dim AC	Absolute count	B cell	MR-PRESSO	20	0.39306	0.99 (0.97, 1.01)
IgD+ CD24+ %lymphocyte	Relative count	B cell	IVW	15	0.486589	0.99 (0.96, 1.02)
IgD+ CD24+ %lymphocyte	Relative count	B cell	MR-Egger	15	0.504007	0.97 (0.90, 1.05)
IgD+ CD24+ %lymphocyte	Relative count	B cell	WeightedMedian	15	0.72407	0.99 (0.95, 1.03)
IgD+ CD24+ %lymphocyte	Relative count	B cell	MR-PRESSO	15	0.320989	0.99 (0.97, 1.01)
IgD- CD24- %lymphocyte	Relative count	B cell	IVW	24	0.163909	1.02 (0.99, 1.04)
IgD- CD24- %lymphocyte	Relative count	B cell	MR-Egger	24	0.927485	1.00 (0.97, 1.03)
IgD- CD24- %lymphocyte	Relative count	B cell	WeightedMedian	24	0.292182	1.01 (0.99, 1.04)
IgD- CD24- %lymphocyte	Relative count	B cell	MR-PRESSO	24	0.177224	1.02 (0.99, 1.04)
IgD+ CD24- %lymphocyte	Relative count	B cell	IVW	26	0.482695	0.99 (0.97, 1.02)
IgD+ CD24- %lymphocyte	Relative count	B cell	MR-Egger	26	0.89746	1.00 (0.94, 1.06)
IgD+ CD24- %lymphocyte	Relative count	B cell	WeightedMedian	26	0.230165	0.98 (0.95, 1.01)
IgD+ CD24- %lymphocyte	Relative count	B cell	MR-PRESSO	26	0.489179	0.99 (0.97, 1.02)
CD24+ CD27+ %lymphocyte	Relative count	B cell	IVW	27	0.747	1.00 (0.98, 1.01)
CD24+ CD27+ %lymphocyte	Relative count	B cell	MR-Egger	27	0.724049	1.00 (0.99, 1.02)
CD24+ CD27+ %lymphocyte	Relative count	B cell	WeightedMedian	27	0.758119	1.00 (0.98, 1.01)
CD24+ CD27+ %lymphocyte	Relative count	B cell	MR-PRESSO	27	0.74958	1.00 (0.98, 1.01)
CD20- %lymphocyte	Relative count	B cell	IVW	23	0.46192	1.01 (0.99, 1.02)
CD20- %lymphocyte	Relative count	B cell	MR-Egger	23	0.452167	1.01 (0.99, 1.03)
CD20- %lymphocyte	Relative count	B cell	WeightedMedian	23	0.802335	1.00 (0.97, 1.02)
CD20- %lymphocyte	Relative count	B cell	MR-PRESSO	23	0.380615	1.01 (0.99, 1.02)
CD20- CD38- %lymphocyte	Relative count	B cell	IVW	25	0.142435	1.02 (0.99, 1.04)
CD20- CD38- %lymphocyte	Relative count	B cell	MR-Egger	25	0.0321948	1.05 (1.01, 1.09)
CD20- CD38- %lymphocyte	Relative count	B cell	WeightedMedian	25	0.0899376	1.02 (1.00, 1.05)
CD20- CD38- %lymphocyte	Relative count	B cell	MR-PRESSO	25	0.0906449	1.02 (1.00, 1.03)
IgD- CD38- %B cell	Relative count	B cell	IVW	13	0.482742	0.99 (0.95, 1.02)
IgD- CD38- %B cell	Relative count	B cell	MR-Egger	13	0.152786	0.95 (0.90, 1.01)
IgD- CD38- %B cell	Relative count	B cell	WeightedMedian	13	0.369723	0.98 (0.95, 1.02)
IgD- CD38- %B cell	Relative count	B cell	MR-PRESSO	13	0.49613	0.99 (0.95, 1.02)
IgD- CD38- AC	Absolute count	B cell	IVW	16	0.853658	1.00 (0.98, 1.02)
IgD- CD38- AC	Absolute count	B cell	MR-Egger	16	0.392419	0.99 (0.96, 1.01)
IgD- CD38- AC	Absolute count	B cell	WeightedMedian	16	0.856805	1.00 (0.98, 1.03)
IgD- CD38- AC	Absolute count	B cell	MR-PRESSO	16	0.856128	1.00 (0.98, 1.02)
IgD+ CD38br %B cell	Relative count	B cell	IVW	28	0.99468	1.00 (0.99, 1.01)
IgD+ CD38br %B cell	Relative count	B cell	MR-Egger	28	0.605154	1.00 (0.99, 1.02)
IgD+ CD38br %B cell	Relative count	B cell	WeightedMedian	28	0.736243	1.00 (0.98, 1.02)
IgD+ CD38br %B cell	Relative count	B cell	MR-PRESSO	28	0.994621	1.00 (0.99, 1.01)
CD11c+ monocyte AC	Absolute count	cDC	IVW	19	0.437255	1.01 (0.99, 1.03)
CD11c+ monocyte AC	Absolute count	cDC	MR-Egger	19	0.987477	1.00 (0.96, 1.04)
CD11c+ monocyte AC	Absolute count	cDC	WeightedMedian	19	0.979563	1.00 (0.97, 1.03)
CD11c+ monocyte AC	Absolute count	cDC	MR-PRESSO	19	0.447344	1.01 (0.99, 1.03)
CD11c+ monocyte %monocyte	Relative count	cDC	IVW	27	0.613474	1.00 (0.99, 1.02)
CD11c+ monocyte %monocyte	Relative count	cDC	MR-Egger	27	0.793724	1.00 (0.96, 1.03)
CD11c+ monocyte %monocyte	Relative count	cDC	WeightedMedian	27	0.519295	1.01 (0.98, 1.04)
CD11c+ monocyte %monocyte	Relative count	cDC	MR-PRESSO	27	0.617729	1.00 (0.99, 1.02)
CD62L- monocyte AC	Absolute count	cDC	IVW	22	0.911621	1.00 (0.99, 1.02)
CD62L- monocyte AC	Absolute count	cDC	MR-Egger	22	0.458243	0.99 (0.97, 1.01)
CD62L- monocyte AC	Absolute count	cDC	WeightedMedian	22	0.348906	0.99 (0.97, 1.01)
CD62L- monocyte AC	Absolute count	cDC	MR-PRESSO	22	0.912675	1.00 (0.99, 1.02)
CD62L- monocyte %monocyte	Relative count	cDC	IVW	28	0.611153	1.00 (0.98, 1.01)
CD62L- monocyte %monocyte	Relative count	cDC	MR-Egger	28	0.0644347	0.96 (0.92, 1.00)
CD62L- monocyte %monocyte	Relative count	cDC	WeightedMedian	28	0.29449	0.99 (0.97, 1.01)
CD62L- monocyte %monocyte	Relative count	cDC	MR-PRESSO	28	0.615283	1.00 (0.98, 1.01)
CD11c+ CD62L- monocyte AC	Absolute count	cDC	IVW	25	0.0125998	1.02 (1.00, 1.03)
CD11c+ CD62L- monocyte AC	Absolute count	cDC	MR-Egger	25	0.0655071	1.02 (1.00, 1.04)
CD11c+ CD62L- monocyte AC	Absolute count	cDC	WeightedMedian	25	0.0746864	1.02 (1.00, 1.04)
CD11c+ CD62L- monocyte AC	Absolute count	cDC	MR-PRESSO	25	0.0198791	1.02 (1.00, 1.03)
CD11c+ CD62L- monocyte %monocyte	Relative count	cDC	IVW	23	0.448367	0.99 (0.97, 1.01)
CD11c+ CD62L- monocyte %monocyte	Relative count	cDC	MR-Egger	23	0.633692	0.99 (0.94, 1.04)
CD11c+ CD62L- monocyte %monocyte	Relative count	cDC	WeightedMedian	23	0.603541	0.99 (0.96, 1.02)
CD11c+ CD62L- monocyte %monocyte	Relative count	cDC	MR-PRESSO	23	0.456412	0.99 (0.97, 1.01)
CD62L- HLA DR++ monocyte AC	Absolute count	cDC	IVW	20	0.0152431	1.03 (1.01, 1.06)
CD62L- HLA DR++ monocyte AC	Absolute count	cDC	MR-Egger	20	0.404787	1.02 (0.97, 1.07)
CD62L- HLA DR++ monocyte AC	Absolute count	cDC	WeightedMedian	20	0.196471	1.02 (0.99, 1.06)
CD62L- HLA DR++ monocyte AC	Absolute count	cDC	MR-PRESSO	20	0.0253623	1.03 (1.01, 1.06)
CD62L- HLA DR++ monocyte %monocyte	Relative count	cDC	IVW	15	0.66551	1.00 (0.98, 1.01)
CD62L- HLA DR++ monocyte %monocyte	Relative count	cDC	MR-Egger	15	0.0848403	0.98 (0.95, 1.00)
CD62L- HLA DR++ monocyte %monocyte	Relative count	cDC	WeightedMedian	15	0.178817	0.98 (0.96, 1.01)
CD62L- HLA DR++ monocyte %monocyte	Relative count	cDC	MR-PRESSO	15	0.672095	1.00 (0.98, 1.01)
CD11c+ HLA DR++ monocyte AC	Absolute count	cDC	IVW	20	0.559612	1.01 (0.99, 1.03)
CD11c+ HLA DR++ monocyte AC	Absolute count	cDC	MR-Egger	20	0.871344	1.00 (0.97, 1.03)
CD11c+ HLA DR++ monocyte AC	Absolute count	cDC	WeightedMedian	20	0.930721	1.00 (0.97, 1.03)
CD11c+ HLA DR++ monocyte AC	Absolute count	cDC	MR-PRESSO	20	0.566474	1.01 (0.99, 1.03)
CD11c+ HLA DR++ monocyte %monocyte	Relative count	cDC	IVW	20	0.742855	1.00 (0.98, 1.02)
CD11c+ HLA DR++ monocyte %monocyte	Relative count	cDC	MR-Egger	20	0.635072	1.01 (0.98, 1.03)
CD11c+ HLA DR++ monocyte %monocyte	Relative count	cDC	WeightedMedian	20	0.707182	1.00 (0.99, 1.02)
CD11c+ HLA DR++ monocyte %monocyte	Relative count	cDC	MR-PRESSO	20	0.746443	1.00 (0.98, 1.02)
Myeloid DC AC	Absolute count	cDC	IVW	30	0.932966	1.00 (0.99, 1.01)
Myeloid DC AC	Absolute count	cDC	MR-Egger	30	0.38169	1.01 (0.99, 1.02)
Myeloid DC AC	Absolute count	cDC	WeightedMedian	30	0.233418	1.01 (0.99, 1.03)
Myeloid DC AC	Absolute count	cDC	MR-PRESSO	30	0.933544	1.00 (0.99, 1.01)
Myeloid DC %DC	Relative count	cDC	IVW	30	0.74183	1.00 (0.98, 1.02)
Myeloid DC %DC	Relative count	cDC	MR-Egger	30	0.70637	0.99 (0.96, 1.03)
Myeloid DC %DC	Relative count	cDC	WeightedMedian	30	0.764113	1.00 (0.97, 1.02)
Myeloid DC %DC	Relative count	cDC	MR-PRESSO	30	0.744198	1.00 (0.98, 1.02)
Plasmacytoid DC AC	Absolute count	cDC	IVW	33	0.30906	0.99 (0.98, 1.01)
Plasmacytoid DC AC	Absolute count	cDC	MR-Egger	33	0.494238	1.00 (0.98, 1.01)
Plasmacytoid DC AC	Absolute count	cDC	WeightedMedian	33	0.487478	0.99 (0.98, 1.01)
Plasmacytoid DC AC	Absolute count	cDC	MR-PRESSO	33	0.280836	0.99 (0.98, 1.00)
DC AC	Absolute count	cDC	IVW	29	0.109539	0.98 (0.97, 1.00)
DC AC	Absolute count	cDC	MR-Egger	29	0.401494	1.01 (0.98, 1.05)
DC AC	Absolute count	cDC	WeightedMedian	29	0.604803	0.99 (0.97, 1.02)
DC AC	Absolute count	cDC	MR-PRESSO	29	0.120763	0.98 (0.97, 1.00)
CD62L- DC AC	Absolute count	cDC	IVW	24	0.42542	1.00 (0.99, 1.01)
CD62L- DC AC	Absolute count	cDC	MR-Egger	24	0.276483	1.01 (0.99, 1.02)
CD62L- DC AC	Absolute count	cDC	WeightedMedian	24	0.187739	1.01 (1.00, 1.02)
CD62L- DC AC	Absolute count	cDC	MR-PRESSO	24	0.400291	1.00 (0.99, 1.01)
CD62L- DC %DC	Relative count	cDC	IVW	30	0.316402	1.00 (0.99, 1.00)
CD62L- DC %DC	Relative count	cDC	MR-Egger	30	0.0610173	0.99 (0.98, 1.00)
CD62L- DC %DC	Relative count	cDC	WeightedMedian	30	0.0767396	0.99 (0.98, 1.00)
CD62L- DC %DC	Relative count	cDC	MR-PRESSO	30	0.324689	1.00 (0.99, 1.00)
CD86+ myeloid DC AC	Absolute count	cDC	IVW	28	0.67569	1.00 (0.99, 1.01)
CD86+ myeloid DC AC	Absolute count	cDC	MR-Egger	28	0.810319	1.00 (0.98, 1.02)
CD86+ myeloid DC AC	Absolute count	cDC	WeightedMedian	28	0.670559	1.00 (0.98, 1.01)
CD86+ myeloid DC AC	Absolute count	cDC	MR-PRESSO	28	0.634933	1.00 (0.99, 1.01)
CD86+ myeloid DC %DC	Relative count	cDC	IVW	29	0.515258	1.00 (0.99, 1.01)
CD86+ myeloid DC %DC	Relative count	cDC	MR-Egger	29	0.789988	1.00 (0.99, 1.01)
CD86+ myeloid DC %DC	Relative count	cDC	WeightedMedian	29	0.490687	1.00 (0.98, 1.01)
CD86+ myeloid DC %DC	Relative count	cDC	MR-PRESSO	29	0.5096	1.00 (0.99, 1.01)
CD86+ plasmacytoid DC AC	Absolute count	cDC	IVW	21	0.238508	0.99 (0.97, 1.01)
CD86+ plasmacytoid DC AC	Absolute count	cDC	MR-Egger	21	0.180764	1.02 (0.99, 1.06)
CD86+ plasmacytoid DC AC	Absolute count	cDC	WeightedMedian	21	0.464563	0.99 (0.96, 1.02)
CD86+ plasmacytoid DC AC	Absolute count	cDC	MR-PRESSO	21	0.252342	0.99 (0.97, 1.01)
CD86+ plasmacytoid DC %DC	Relative count	cDC	IVW	29	0.356942	1.01 (0.99, 1.03)
CD86+ plasmacytoid DC %DC	Relative count	cDC	MR-Egger	29	0.308217	1.02 (0.98, 1.06)
CD86+ plasmacytoid DC %DC	Relative count	cDC	WeightedMedian	29	0.319134	1.01 (0.99, 1.04)
CD86+ plasmacytoid DC %DC	Relative count	cDC	MR-PRESSO	29	0.364811	1.01 (0.99, 1.03)
CD62L- myeloid DC AC	Absolute count	cDC	IVW	22	0.34534	0.99 (0.97, 1.01)
CD62L- myeloid DC AC	Absolute count	cDC	MR-Egger	22	0.488695	1.01 (0.98, 1.04)
CD62L- myeloid DC AC	Absolute count	cDC	WeightedMedian	22	0.757235	1.00 (0.97, 1.02)
CD62L- myeloid DC AC	Absolute count	cDC	MR-PRESSO	22	0.356071	0.99 (0.97, 1.01)
CD62L- myeloid DC %DC	Relative count	cDC	IVW	30	0.476139	1.00 (0.99, 1.02)
CD62L- myeloid DC %DC	Relative count	cDC	MR-Egger	30	0.222457	1.01 (0.99, 1.03)
CD62L- myeloid DC %DC	Relative count	cDC	WeightedMedian	30	0.856533	1.00 (0.98, 1.01)
CD62L- myeloid DC %DC	Relative count	cDC	MR-PRESSO	30	0.481833	1.00 (0.99, 1.02)
CD62L- plasmacytoid DC AC	Absolute count	cDC	IVW	24	0.920242	1.00 (0.98, 1.02)
CD62L- plasmacytoid DC AC	Absolute count	cDC	MR-Egger	24	0.818559	1.00 (0.95, 1.04)
CD62L- plasmacytoid DC AC	Absolute count	cDC	WeightedMedian	24	0.745358	1.00 (0.97, 1.02)
CD62L- plasmacytoid DC AC	Absolute count	cDC	MR-PRESSO	24	0.92111	1.00 (0.98, 1.02)
CD62L- plasmacytoid DC %DC	Relative count	cDC	IVW	21	0.62469	1.00 (0.99, 1.02)
CD62L- plasmacytoid DC %DC	Relative count	cDC	MR-Egger	21	0.570678	1.01 (0.98, 1.04)
CD62L- plasmacytoid DC %DC	Relative count	cDC	WeightedMedian	21	0.928639	1.00 (0.98, 1.02)
CD62L- plasmacytoid DC %DC	Relative count	cDC	MR-PRESSO	21	0.630012	1.00 (0.99, 1.02)
CD62L- CD86+ myeloid DC AC	Absolute count	cDC	IVW	26	0.738445	1.00 (0.99, 1.01)
CD62L- CD86+ myeloid DC AC	Absolute count	cDC	MR-Egger	26	0.529153	1.01 (0.99, 1.02)
CD62L- CD86+ myeloid DC AC	Absolute count	cDC	WeightedMedian	26	0.960103	1.00 (0.98, 1.02)
CD62L- CD86+ myeloid DC AC	Absolute count	cDC	MR-PRESSO	26	0.739936	1.00 (0.99, 1.01)
CD62L- CD86+ myeloid DC %DC	Relative count	cDC	IVW	26	0.608663	1.00 (0.99, 1.02)
CD62L- CD86+ myeloid DC %DC	Relative count	cDC	MR-Egger	26	0.573636	1.01 (0.99, 1.02)
CD62L- CD86+ myeloid DC %DC	Relative count	cDC	WeightedMedian	26	0.861354	1.00 (0.98, 1.02)
CD62L- CD86+ myeloid DC %DC	Relative count	cDC	MR-PRESSO	26	0.571747	1.00 (0.99, 1.01)
Plasmacytoid DC %DC	Relative count	cDC	IVW	26	0.372312	0.99 (0.98, 1.01)
Plasmacytoid DC %DC	Relative count	cDC	MR-Egger	26	0.946199	1.00 (0.98, 1.02)
Plasmacytoid DC %DC	Relative count	cDC	WeightedMedian	26	0.548949	1.01 (0.99, 1.02)
Plasmacytoid DC %DC	Relative count	cDC	MR-PRESSO	26	0.380819	0.99 (0.98, 1.01)
HLA DR++ monocyte %monocyte	Relative count	TBNK	IVW	24	0.985433	1.00 (0.97, 1.03)
HLA DR++ monocyte %monocyte	Relative count	TBNK	MR-Egger	24	0.000617025	1.06 (1.03, 1.09)
HLA DR++ monocyte %monocyte	Relative count	TBNK	WeightedMedian	24	0.358269	0.99 (0.96, 1.01)
HLA DR++ monocyte %monocyte	Relative count	TBNK	MR-PRESSO	24	0.924725	1.00 (0.98, 1.03)
HLA DR++ monocyte %leukocyte	Relative count	TBNK	IVW	10	0.00788777	0.97 (0.94, 0.99)
HLA DR++ monocyte %leukocyte	Relative count	TBNK	MR-Egger	10	0.150206	0.96 (0.91, 1.01)
HLA DR++ monocyte %leukocyte	Relative count	TBNK	WeightedMedian	10	0.0305808	0.97 (0.93, 1.00)
HLA DR++ monocyte %leukocyte	Relative count	TBNK	MR-PRESSO	10	0.0675341	0.97 (0.95, 1.00)
HLA DR++ monocyte AC	Absolute count	TBNK	IVW	31	0.155622	0.99 (0.97, 1.01)
HLA DR++ monocyte AC	Absolute count	TBNK	MR-Egger	31	0.198137	1.02 (0.99, 1.04)
HLA DR++ monocyte AC	Absolute count	TBNK	WeightedMedian	31	0.594203	1.00 (0.98, 1.01)
HLA DR++ monocyte AC	Absolute count	TBNK	MR-PRESSO	31	0.165931	0.99 (0.97, 1.01)
CD4 Treg %CD4	Relative count	Treg	IVW	22	0.522908	1.01 (0.98, 1.03)
CD4 Treg %CD4	Relative count	Treg	MR-Egger	22	0.351813	1.02 (0.98, 1.06)
CD4 Treg %CD4	Relative count	Treg	WeightedMedian	22	0.392774	1.01 (0.99, 1.04)
CD4 Treg %CD4	Relative count	Treg	MR-PRESSO	22	0.529815	1.01 (0.98, 1.03)
CD4 Treg %T cell	Relative count	Treg	IVW	19	0.750547	1.00 (0.99, 1.02)
CD4 Treg %T cell	Relative count	Treg	MR-Egger	19	0.981644	1.00 (0.97, 1.03)
CD4 Treg %T cell	Relative count	Treg	WeightedMedian	19	0.806377	1.00 (0.97, 1.02)
CD4 Treg %T cell	Relative count	Treg	MR-PRESSO	19	0.754206	1.00 (0.99, 1.02)
Resting Treg AC	Absolute count	Treg	IVW	32	0.918451	1.00 (0.99, 1.01)
Resting Treg AC	Absolute count	Treg	MR-Egger	32	0.718948	1.00 (0.98, 1.02)
Resting Treg AC	Absolute count	Treg	WeightedMedian	32	0.962976	1.00 (0.98, 1.02)
Resting Treg AC	Absolute count	Treg	MR-PRESSO	32	0.710212	1.00 (0.99, 1.01)
Resting Treg % CD4 Treg	Relative count	Treg	IVW	51	0.731027	1.00 (0.99, 1.01)
Resting Treg % CD4 Treg	Relative count	Treg	MR-Egger	51	0.50357	1.00 (0.99, 1.01)
Resting Treg % CD4 Treg	Relative count	Treg	WeightedMedian	51	0.899426	1.00 (0.99, 1.01)
Resting Treg % CD4 Treg	Relative count	Treg	MR-PRESSO	51	0.732468	1.00 (0.99, 1.01)
Resting Treg %CD4	Relative count	Treg	IVW	49	0.947769	1.00 (0.99, 1.01)
Resting Treg %CD4	Relative count	Treg	MR-Egger	49	0.582711	1.00 (0.99, 1.01)
Resting Treg %CD4	Relative count	Treg	WeightedMedian	49	0.897015	1.00 (0.99, 1.01)
Resting Treg %CD4	Relative count	Treg	MR-PRESSO	49	0.948041	1.00 (0.99, 1.01)
CD39+ resting Treg AC	Absolute count	Treg	IVW	48	0.240078	1.00 (1.00, 1.01)
CD39+ resting Treg AC	Absolute count	Treg	MR-Egger	48	0.910651	1.00 (0.99, 1.01)
CD39+ resting Treg AC	Absolute count	Treg	WeightedMedian	48	0.55419	1.00 (0.99, 1.01)
CD39+ resting Treg AC	Absolute count	Treg	MR-PRESSO	48	0.234917	1.00 (1.00, 1.01)
CD39+ resting Treg %resting Treg	Relative count	Treg	IVW	51	0.862307	1.00 (0.99, 1.01)
CD39+ resting Treg %resting Treg	Relative count	Treg	MR-Egger	51	0.519366	1.00 (0.99, 1.02)
CD39+ resting Treg %resting Treg	Relative count	Treg	WeightedMedian	51	0.651601	1.00 (0.99, 1.02)
CD39+ resting Treg %resting Treg	Relative count	Treg	MR-PRESSO	51	0.863008	1.00 (0.99, 1.01)
CD39+ resting Treg % CD4 Treg	Relative count	Treg	IVW	59	0.103679	1.00 (1.00, 1.01)
CD39+ resting Treg % CD4 Treg	Relative count	Treg	MR-Egger	59	0.263393	1.00 (1.00, 1.01)
CD39+ resting Treg % CD4 Treg	Relative count	Treg	WeightedMedian	59	0.140496	1.00 (1.00, 1.01)
CD39+ resting Treg % CD4 Treg	Relative count	Treg	MR-PRESSO	59	0.107716	1.00 (1.00, 1.01)
Activated Treg AC	Absolute count	Treg	IVW	18	0.61242	1.00 (0.99, 1.01)
Activated Treg AC	Absolute count	Treg	MR-Egger	18	0.467417	1.00 (0.99, 1.02)
Activated Treg AC	Absolute count	Treg	WeightedMedian	18	0.907975	1.00 (0.98, 1.02)
Activated Treg AC	Absolute count	Treg	MR-PRESSO	18	0.610186	1.00 (0.99, 1.01)
Activated Treg %CD4 Treg	Relative count	Treg	IVW	34	0.409418	1.01 (0.99, 1.03)
Activated Treg %CD4 Treg	Relative count	Treg	MR-Egger	34	0.31207	0.99 (0.97, 1.01)
Activated Treg %CD4 Treg	Relative count	Treg	WeightedMedian	34	0.99496	1.00 (0.98, 1.02)
Activated Treg %CD4 Treg	Relative count	Treg	MR-PRESSO	34	0.415341	1.01 (0.99, 1.03)
Activated Treg %CD4	Relative count	Treg	IVW	23	0.723336	1.00 (0.98, 1.03)
Activated Treg %CD4	Relative count	Treg	MR-Egger	23	0.479564	0.99 (0.96, 1.02)
Activated Treg %CD4	Relative count	Treg	WeightedMedian	23	0.884971	1.00 (0.98, 1.02)
Activated Treg %CD4	Relative count	Treg	MR-PRESSO	23	0.726706	1.00 (0.98, 1.03)
CD39+ activated Treg AC	Absolute count	Treg	IVW	49	0.409749	1.00 (1.00, 1.01)
CD39+ activated Treg AC	Absolute count	Treg	MR-Egger	49	0.780808	1.00 (0.99, 1.01)
CD39+ activated Treg AC	Absolute count	Treg	WeightedMedian	49	0.941359	1.00 (0.99, 1.01)
CD39+ activated Treg AC	Absolute count	Treg	MR-PRESSO	49	0.397419	1.00 (1.00, 1.01)
CD39+ activated Treg %CD4 Treg	Relative count	Treg	IVW	42	0.879104	1.00 (0.99, 1.01)
CD39+ activated Treg %CD4 Treg	Relative count	Treg	MR-Egger	42	0.77295	1.00 (0.99, 1.01)
CD39+ activated Treg %CD4 Treg	Relative count	Treg	WeightedMedian	42	0.950548	1.00 (0.99, 1.01)
CD39+ activated Treg %CD4 Treg	Relative count	Treg	MR-PRESSO	42	0.87985	1.00 (0.99, 1.01)
Secreting Treg AC	Absolute count	Treg	IVW	30	0.978431	1.00 (0.99, 1.01)
Secreting Treg AC	Absolute count	Treg	MR-Egger	30	0.291472	1.01 (1.00, 1.02)
Secreting Treg AC	Absolute count	Treg	WeightedMedian	30	0.612442	1.00 (0.99, 1.01)
Secreting Treg AC	Absolute count	Treg	MR-PRESSO	30	0.978617	1.00 (0.99, 1.01)
Secreting Treg % CD4 Treg	Relative count	Treg	IVW	44	0.407648	1.00 (0.99, 1.00)
Secreting Treg % CD4 Treg	Relative count	Treg	MR-Egger	44	0.468457	1.00 (0.99, 1.01)
Secreting Treg % CD4 Treg	Relative count	Treg	WeightedMedian	44	0.887983	1.00 (0.99, 1.01)
Secreting Treg % CD4 Treg	Relative count	Treg	MR-PRESSO	44	0.409766	1.00 (0.99, 1.00)
Secreting Treg %CD4	Relative count	Treg	IVW	39	0.257024	1.00 (0.99, 1.00)
Secreting Treg %CD4	Relative count	Treg	MR-Egger	39	0.967074	1.00 (0.99, 1.01)
Secreting Treg %CD4	Relative count	Treg	WeightedMedian	39	0.809323	1.00 (0.99, 1.01)
Secreting Treg %CD4	Relative count	Treg	MR-PRESSO	39	0.264125	1.00 (0.99, 1.00)
CD39+ secreting Treg AC	Absolute count	Treg	IVW	49	0.515363	1.00 (0.99, 1.01)
CD39+ secreting Treg AC	Absolute count	Treg	MR-Egger	49	0.52942	1.00 (0.98, 1.01)
CD39+ secreting Treg AC	Absolute count	Treg	WeightedMedian	49	0.90787	1.00 (0.99, 1.01)
CD39+ secreting Treg AC	Absolute count	Treg	MR-PRESSO	49	0.518464	1.00 (0.99, 1.01)
CD39+ secreting Treg %secreting Treg	Relative count	Treg	IVW	52	0.661001	1.00 (0.99, 1.01)
CD39+ secreting Treg %secreting Treg	Relative count	Treg	MR-Egger	52	0.445555	1.00 (0.98, 1.01)
CD39+ secreting Treg %secreting Treg	Relative count	Treg	WeightedMedian	52	0.960945	1.00 (0.99, 1.01)
CD39+ secreting Treg %secreting Treg	Relative count	Treg	MR-PRESSO	52	0.662853	1.00 (0.99, 1.01)
CD39+ secreting Treg %CD4 Treg	Relative count	Treg	IVW	41	0.777753	1.00 (0.99, 1.01)
CD39+ secreting Treg %CD4 Treg	Relative count	Treg	MR-Egger	41	0.393136	0.99 (0.98, 1.01)
CD39+ secreting Treg %CD4 Treg	Relative count	Treg	WeightedMedian	41	0.937745	1.00 (0.99, 1.01)
CD39+ secreting Treg %CD4 Treg	Relative count	Treg	MR-PRESSO	41	0.779208	1.00 (0.99, 1.01)
Activated & resting Treg AC	Absolute count	Treg	IVW	21	0.544685	0.99 (0.98, 1.01)
Activated & resting Treg AC	Absolute count	Treg	MR-Egger	21	0.358991	0.99 (0.96, 1.02)
Activated & resting Treg AC	Absolute count	Treg	WeightedMedian	21	0.2454	0.98 (0.96, 1.01)
Activated & resting Treg AC	Absolute count	Treg	MR-PRESSO	21	0.536252	0.99 (0.98, 1.01)
Activated & resting Treg % CD4 Treg	Relative count	Treg	IVW	42	0.428967	1.00 (1.00, 1.01)
Activated & resting Treg % CD4 Treg	Relative count	Treg	MR-Egger	42	0.449335	1.00 (0.99, 1.01)
Activated & resting Treg % CD4 Treg	Relative count	Treg	WeightedMedian	42	0.882659	1.00 (0.99, 1.01)
Activated & resting Treg % CD4 Treg	Relative count	Treg	MR-PRESSO	42	0.433519	1.00 (1.00, 1.01)
Activated & resting Treg %CD4+	Relative count	Treg	IVW	41	0.934791	1.00 (0.99, 1.01)
Activated & resting Treg %CD4+	Relative count	Treg	MR-Egger	41	0.969872	1.00 (0.99, 1.02)
Activated & resting Treg %CD4+	Relative count	Treg	WeightedMedian	41	0.873834	1.00 (0.99, 1.01)
Activated & resting Treg %CD4+	Relative count	Treg	MR-PRESSO	41	0.935199	1.00 (0.99, 1.01)
Activated & secreting Treg AC	Absolute count	Treg	IVW	29	0.845578	1.00 (0.99, 1.01)
Activated & secreting Treg AC	Absolute count	Treg	MR-Egger	29	0.771289	1.00 (0.99, 1.01)
Activated & secreting Treg AC	Absolute count	Treg	WeightedMedian	29	0.95835	1.00 (0.99, 1.01)
Activated & secreting Treg AC	Absolute count	Treg	MR-PRESSO	29	0.846984	1.00 (0.99, 1.01)
Activated & secreting Treg %CD4 Treg	Relative count	Treg	IVW	62	0.0471179	1.01 (1.00, 1.01)
Activated & secreting Treg %CD4 Treg	Relative count	Treg	MR-Egger	62	0.00521857	1.01 (1.00, 1.01)
Activated & secreting Treg %CD4 Treg	Relative count	Treg	WeightedMedian	62	0.018588	1.01 (1.00, 1.02)
Activated & secreting Treg %CD4 Treg	Relative count	Treg	MR-PRESSO	62	0.0516189	1.01 (1.00, 1.01)
Activated & secreting Treg %CD4+	Relative count	Treg	IVW	44	0.687067	1.00 (0.99, 1.00)
Activated & secreting Treg %CD4+	Relative count	Treg	MR-Egger	44	0.932684	1.00 (1.00, 1.01)
Activated & secreting Treg %CD4+	Relative count	Treg	WeightedMedian	44	0.826811	1.00 (0.99, 1.01)
Activated & secreting Treg %CD4+	Relative count	Treg	MR-PRESSO	44	0.681015	1.00 (0.99, 1.00)
CD25hi AC	Absolute count	Treg	IVW	24	0.801858	1.00 (0.99, 1.01)
CD25hi AC	Absolute count	Treg	MR-Egger	24	0.294829	0.99 (0.97, 1.01)
CD25hi AC	Absolute count	Treg	WeightedMedian	24	0.285693	0.99 (0.97, 1.01)
CD25hi AC	Absolute count	Treg	MR-PRESSO	24	0.804086	1.00 (0.99, 1.01)
CD25hi %CD4+	Relative count	Treg	IVW	27	0.336837	0.99 (0.98, 1.01)
CD25hi %CD4+	Relative count	Treg	MR-Egger	27	0.700836	1.00 (0.97, 1.02)
CD25hi %CD4+	Relative count	Treg	WeightedMedian	27	0.402036	0.99 (0.97, 1.01)
CD25hi %CD4+	Relative count	Treg	MR-PRESSO	27	0.299277	0.99 (0.98, 1.01)
CD25hi %T cell	Relative count	Treg	IVW	26	0.999062	1.00 (0.98, 1.02)
CD25hi %T cell	Relative count	Treg	MR-Egger	26	0.44218	0.99 (0.96, 1.02)
CD25hi %T cell	Relative count	Treg	WeightedMedian	26	0.993733	1.00 (0.97, 1.03)
CD25hi %T cell	Relative count	Treg	MR-PRESSO	26	0.999071	1.00 (0.98, 1.02)
CD25hi CD45RA+ CD4 not Treg AC	Absolute count	Treg	IVW	33	0.807865	1.00 (0.99, 1.01)
CD25hi CD45RA+ CD4 not Treg AC	Absolute count	Treg	MR-Egger	33	0.487169	1.00 (0.99, 1.01)
CD25hi CD45RA+ CD4 not Treg AC	Absolute count	Treg	WeightedMedian	33	0.878734	1.00 (0.99, 1.01)
CD25hi CD45RA+ CD4 not Treg AC	Absolute count	Treg	MR-PRESSO	33	0.791432	1.00 (0.99, 1.01)
CD25hi CD45RA+ CD4 not Treg %CD4+	Relative count	Treg	IVW	45	0.65741	1.00 (0.99, 1.01)
CD25hi CD45RA+ CD4 not Treg %CD4+	Relative count	Treg	MR-Egger	45	0.311091	1.00 (1.00, 1.01)
CD25hi CD45RA+ CD4 not Treg %CD4+	Relative count	Treg	WeightedMedian	45	0.769041	1.00 (0.99, 1.01)
CD25hi CD45RA+ CD4 not Treg %CD4+	Relative count	Treg	MR-PRESSO	45	0.659583	1.00 (0.99, 1.01)
CD25hi CD45RA+ CD4 not Treg %T cell	Relative count	Treg	IVW	37	0.460088	1.00 (1.00, 1.01)
CD25hi CD45RA+ CD4 not Treg %T cell	Relative count	Treg	MR-Egger	37	0.297893	1.00 (1.00, 1.01)
CD25hi CD45RA+ CD4 not Treg %T cell	Relative count	Treg	WeightedMedian	37	0.680579	1.00 (0.99, 1.01)
CD25hi CD45RA+ CD4 not Treg %T cell	Relative count	Treg	MR-PRESSO	37	0.464877	1.00 (1.00, 1.01)
CD25hi CD45RA- CD4 not Treg AC	Absolute count	Treg	IVW	25	0.0120602	0.99 (0.98, 1.00)
CD25hi CD45RA- CD4 not Treg AC	Absolute count	Treg	MR-Egger	25	0.10091	0.99 (0.97, 1.00)
CD25hi CD45RA- CD4 not Treg AC	Absolute count	Treg	WeightedMedian	25	0.0793194	0.99 (0.97, 1.00)
CD25hi CD45RA- CD4 not Treg AC	Absolute count	Treg	MR-PRESSO	25	0.0192049	0.99 (0.98, 1.00)
CD25hi CD45RA- CD4 not Treg %CD4+	Relative count	Treg	IVW	31	0.322577	0.99 (0.98, 1.01)
CD25hi CD45RA- CD4 not Treg %CD4+	Relative count	Treg	MR-Egger	31	0.711164	1.00 (0.99, 1.02)
CD25hi CD45RA- CD4 not Treg %CD4+	Relative count	Treg	WeightedMedian	31	0.867931	1.00 (0.98, 1.01)
CD25hi CD45RA- CD4 not Treg %CD4+	Relative count	Treg	MR-PRESSO	31	0.330489	0.99 (0.98, 1.01)
CD25hi CD45RA- CD4 not Treg %T cell	Relative count	Treg	IVW	39	0.961266	1.00 (0.99, 1.01)
CD25hi CD45RA- CD4 not Treg %T cell	Relative count	Treg	MR-Egger	39	0.257667	0.99 (0.98, 1.01)
CD25hi CD45RA- CD4 not Treg %T cell	Relative count	Treg	WeightedMedian	39	0.886637	1.00 (0.98, 1.01)
CD25hi CD45RA- CD4 not Treg %T cell	Relative count	Treg	MR-PRESSO	39	0.961521	1.00 (0.99, 1.01)
CD4 Treg AC	Absolute count	Treg	IVW	24	0.618616	0.99 (0.97, 1.02)
CD4 Treg AC	Absolute count	Treg	MR-Egger	24	0.376355	1.02 (0.97, 1.07)
CD4 Treg AC	Absolute count	Treg	WeightedMedian	24	0.680707	1.01 (0.98, 1.03)
CD4 Treg AC	Absolute count	Treg	MR-PRESSO	24	0.623342	0.99 (0.97, 1.02)
HSC AC	Absolute count	Myeloid cell	IVW	19	0.53471	1.00 (0.98, 1.01)
HSC AC	Absolute count	Myeloid cell	MR-Egger	19	0.672417	1.00 (0.99, 1.02)
HSC AC	Absolute count	Myeloid cell	WeightedMedian	19	0.874546	1.00 (0.98, 1.02)
HSC AC	Absolute count	Myeloid cell	MR-PRESSO	19	0.529246	1.00 (0.98, 1.01)
Im MDSC AC	Absolute count	Myeloid cell	IVW	24	0.796568	1.00 (0.99, 1.02)
Im MDSC AC	Absolute count	Myeloid cell	MR-Egger	24	0.138232	1.02 (1.00, 1.04)
Im MDSC AC	Absolute count	Myeloid cell	WeightedMedian	24	0.624151	1.00 (0.98, 1.01)
Im MDSC AC	Absolute count	Myeloid cell	MR-PRESSO	24	0.798861	1.00 (0.99, 1.02)
Im MDSC %CD33dim HLA DR- CD66b-	Relative count	Myeloid cell	IVW	22	0.584457	1.00 (0.98, 1.01)
Im MDSC %CD33dim HLA DR- CD66b-	Relative count	Myeloid cell	MR-Egger	22	0.650956	1.00 (0.97, 1.02)
Im MDSC %CD33dim HLA DR- CD66b-	Relative count	Myeloid cell	WeightedMedian	22	0.953693	1.00 (0.98, 1.02)
Im MDSC %CD33dim HLA DR- CD66b-	Relative count	Myeloid cell	MR-PRESSO	22	0.543867	1.00 (0.99, 1.01)
CD33br HLA DR+ AC	Absolute count	Myeloid cell	IVW	33	0.406739	1.00 (0.99, 1.00)
CD33br HLA DR+ AC	Absolute count	Myeloid cell	MR-Egger	33	0.701673	1.00 (0.99, 1.01)
CD33br HLA DR+ AC	Absolute count	Myeloid cell	WeightedMedian	33	0.0776344	0.99 (0.98, 1.00)
CD33br HLA DR+ AC	Absolute count	Myeloid cell	MR-PRESSO	33	0.412885	1.00 (0.99, 1.00)
CD33br HLA DR+ CD14- AC	Absolute count	Myeloid cell	IVW	34	0.934845	1.00 (0.99, 1.01)
CD33br HLA DR+ CD14- AC	Absolute count	Myeloid cell	MR-Egger	34	0.939312	1.00 (0.99, 1.01)
CD33br HLA DR+ CD14- AC	Absolute count	Myeloid cell	WeightedMedian	34	0.641884	1.00 (0.99, 1.01)
CD33br HLA DR+ CD14- AC	Absolute count	Myeloid cell	MR-PRESSO	34	0.935339	1.00 (0.99, 1.01)
CD33br HLA DR+ CD14- %CD33br HLA DR+	Relative count	Myeloid cell	IVW	20	0.535622	1.00 (0.99, 1.02)
CD33br HLA DR+ CD14- %CD33br HLA DR+	Relative count	Myeloid cell	MR-Egger	20	0.746504	1.00 (0.98, 1.01)
CD33br HLA DR+ CD14- %CD33br HLA DR+	Relative count	Myeloid cell	WeightedMedian	20	0.835207	1.00 (0.99, 1.02)
CD33br HLA DR+ CD14- %CD33br HLA DR+	Relative count	Myeloid cell	MR-PRESSO	20	0.440547	1.00 (0.99, 1.01)
CD33br HLA DR+ CD14dim AC	Absolute count	Myeloid cell	IVW	33	0.914376	1.00 (0.99, 1.01)
CD33br HLA DR+ CD14dim AC	Absolute count	Myeloid cell	MR-Egger	33	0.563878	1.00 (0.99, 1.02)
CD33br HLA DR+ CD14dim AC	Absolute count	Myeloid cell	WeightedMedian	33	0.772295	1.00 (0.99, 1.02)
CD33br HLA DR+ CD14dim AC	Absolute count	Myeloid cell	MR-PRESSO	33	0.912151	1.00 (0.99, 1.01)
CD33br HLA DR+ CD14dim %CD33br HLA DR+	Relative count	Myeloid cell	IVW	29	0.822551	1.00 (0.99, 1.01)
CD33br HLA DR+ CD14dim %CD33br HLA DR+	Relative count	Myeloid cell	MR-Egger	29	0.0317969	1.02 (1.00, 1.04)
CD33br HLA DR+ CD14dim %CD33br HLA DR+	Relative count	Myeloid cell	WeightedMedian	29	0.1541	1.01 (1.00, 1.03)
CD33br HLA DR+ CD14dim %CD33br HLA DR+	Relative count	Myeloid cell	MR-PRESSO	29	0.82418	1.00 (0.99, 1.01)
CD33- HLA DR- AC	Absolute count	Myeloid cell	IVW	22	0.309161	0.99 (0.98, 1.01)
CD33- HLA DR- AC	Absolute count	Myeloid cell	MR-Egger	22	0.311539	0.99 (0.96, 1.01)
CD33- HLA DR- AC	Absolute count	Myeloid cell	WeightedMedian	22	0.212874	0.99 (0.97, 1.01)
CD33- HLA DR- AC	Absolute count	Myeloid cell	MR-PRESSO	22	0.315716	0.99 (0.98, 1.01)
CD33- HLA DR+ AC	Absolute count	Myeloid cell	IVW	38	0.67951	1.00 (0.99, 1.01)
CD33- HLA DR+ AC	Absolute count	Myeloid cell	MR-Egger	38	0.63807	1.00 (0.99, 1.01)
CD33- HLA DR+ AC	Absolute count	Myeloid cell	WeightedMedian	38	0.641169	1.00 (0.99, 1.01)
CD33- HLA DR+ AC	Absolute count	Myeloid cell	MR-PRESSO	38	0.681895	1.00 (0.99, 1.01)
Gr MDSC AC	Absolute count	Myeloid cell	IVW	24	0.889039	1.00 (0.98, 1.01)
Gr MDSC AC	Absolute count	Myeloid cell	MR-Egger	24	0.343104	1.01 (0.99, 1.04)
Gr MDSC AC	Absolute count	Myeloid cell	WeightedMedian	24	0.267205	0.99 (0.97, 1.01)
Gr MDSC AC	Absolute count	Myeloid cell	MR-PRESSO	24	0.890254	1.00 (0.98, 1.01)
CD33dim HLA DR+ CD11b+ AC	Absolute count	Myeloid cell	IVW	29	0.00243883	1.02 (1.01, 1.03)
CD33dim HLA DR+ CD11b+ AC	Absolute count	Myeloid cell	MR-Egger	29	0.549172	1.01 (0.99, 1.03)
CD33dim HLA DR+ CD11b+ AC	Absolute count	Myeloid cell	WeightedMedian	29	0.222024	1.01 (0.99, 1.03)
CD33dim HLA DR+ CD11b+ AC	Absolute count	Myeloid cell	MR-PRESSO	29	0.00293678	1.02 (1.01, 1.03)
CD33dim HLA DR+ CD11b+ %CD33dim HLA DR+	Relative count	Myeloid cell	IVW	27	0.286123	1.01 (0.99, 1.02)
CD33dim HLA DR+ CD11b+ %CD33dim HLA DR+	Relative count	Myeloid cell	MR-Egger	27	0.0140147	1.03 (1.01, 1.05)
CD33dim HLA DR+ CD11b+ %CD33dim HLA DR+	Relative count	Myeloid cell	WeightedMedian	27	0.0482337	1.01 (1.00, 1.03)
CD33dim HLA DR+ CD11b+ %CD33dim HLA DR+	Relative count	Myeloid cell	MR-PRESSO	27	0.295928	1.01 (0.99, 1.02)
CD33dim HLA DR+ CD11b- AC	Absolute count	Myeloid cell	IVW	30	0.503772	1.00 (0.99, 1.01)
CD33dim HLA DR+ CD11b- AC	Absolute count	Myeloid cell	MR-Egger	30	0.669285	1.00 (0.98, 1.01)
CD33dim HLA DR+ CD11b- AC	Absolute count	Myeloid cell	WeightedMedian	30	0.0254019	0.98 (0.97, 1.00)
CD33dim HLA DR+ CD11b- AC	Absolute count	Myeloid cell	MR-PRESSO	30	0.509059	1.00 (0.99, 1.01)
CD33dim HLA DR+ CD11b- %CD33dim HLA DR+	Relative count	Myeloid cell	IVW	26	0.490723	1.00 (0.98, 1.01)
CD33dim HLA DR+ CD11b- %CD33dim HLA DR+	Relative count	Myeloid cell	MR-Egger	26	0.279502	0.99 (0.97, 1.01)
CD33dim HLA DR+ CD11b- %CD33dim HLA DR+	Relative count	Myeloid cell	WeightedMedian	26	0.177285	0.99 (0.98, 1.00)
CD33dim HLA DR+ CD11b- %CD33dim HLA DR+	Relative count	Myeloid cell	MR-PRESSO	26	0.49707	1.00 (0.98, 1.01)
CD66b++ myeloid cell AC	Absolute count	Myeloid cell	IVW	18	0.28407	0.99 (0.97, 1.01)
CD66b++ myeloid cell AC	Absolute count	Myeloid cell	MR-Egger	18	0.113777	0.97 (0.95, 1.00)
CD66b++ myeloid cell AC	Absolute count	Myeloid cell	WeightedMedian	18	0.243144	0.99 (0.96, 1.01)
CD66b++ myeloid cell AC	Absolute count	Myeloid cell	MR-PRESSO	18	0.299044	0.99 (0.97, 1.01)
Mo MDSC AC	Absolute count	Myeloid cell	IVW	22	0.898752	1.00 (0.99, 1.02)
Mo MDSC AC	Absolute count	Myeloid cell	MR-Egger	22	0.594908	1.01 (0.97, 1.05)
Mo MDSC AC	Absolute count	Myeloid cell	WeightedMedian	22	0.348603	0.99 (0.97, 1.01)
Mo MDSC AC	Absolute count	Myeloid cell	MR-PRESSO	22	0.91929	1.00 (0.99, 1.01)
CD33dim HLA DR- AC	Absolute count	Myeloid cell	IVW	27	0.474807	1.00 (0.99, 1.00)
CD33dim HLA DR- AC	Absolute count	Myeloid cell	MR-Egger	27	0.900615	1.00 (0.99, 1.01)
CD33dim HLA DR- AC	Absolute count	Myeloid cell	WeightedMedian	27	0.318924	1.00 (0.99, 1.00)
CD33dim HLA DR- AC	Absolute count	Myeloid cell	MR-PRESSO	27	0.481175	1.00 (0.99, 1.00)
Basophil AC	Absolute count	Myeloid cell	IVW	26	0.302315	1.00 (0.99, 1.00)
Basophil AC	Absolute count	Myeloid cell	MR-Egger	26	0.776718	1.00 (0.99, 1.01)
Basophil AC	Absolute count	Myeloid cell	WeightedMedian	26	0.331403	1.00 (0.99, 1.00)
Basophil AC	Absolute count	Myeloid cell	MR-PRESSO	26	0.312191	1.00 (0.99, 1.00)
Basophil %CD33dim HLA DR- CD66b-	Relative count	Myeloid cell	IVW	24	0.773134	1.00 (0.99, 1.02)
Basophil %CD33dim HLA DR- CD66b-	Relative count	Myeloid cell	MR-Egger	24	0.261176	0.98 (0.95, 1.01)
Basophil %CD33dim HLA DR- CD66b-	Relative count	Myeloid cell	WeightedMedian	24	0.185193	0.99 (0.97, 1.01)
Basophil %CD33dim HLA DR- CD66b-	Relative count	Myeloid cell	MR-PRESSO	24	0.869128	1.00 (0.99, 1.02)
CD45RA- CD4+ AC	Absolute count	Maturation stages of T cell	IVW	18	0.885019	1.00 (0.98, 1.02)
CD45RA- CD4+ AC	Absolute count	Maturation stages of T cell	MR-Egger	18	0.759278	1.00 (0.98, 1.03)
CD45RA- CD4+ AC	Absolute count	Maturation stages of T cell	WeightedMedian	18	0.635576	1.00 (0.99, 1.02)
CD45RA- CD4+ AC	Absolute count	Maturation stages of T cell	MR-PRESSO	18	0.88672	1.00 (0.98, 1.02)
CD45RA- CD4+ %CD4+	Relative count	Maturation stages of T cell	IVW	34	0.798712	1.00 (0.99, 1.01)
CD45RA- CD4+ %CD4+	Relative count	Maturation stages of T cell	MR-Egger	34	0.219077	0.99 (0.97, 1.01)
CD45RA- CD4+ %CD4+	Relative count	Maturation stages of T cell	WeightedMedian	34	0.903465	1.00 (0.98, 1.02)
CD45RA- CD4+ %CD4+	Relative count	Maturation stages of T cell	MR-PRESSO	34	0.799953	1.00 (0.99, 1.01)
CD45RA- CD4+ %T cell	Relative count	Maturation stages of T cell	IVW	33	0.325052	0.99 (0.98, 1.01)
CD45RA- CD4+ %T cell	Relative count	Maturation stages of T cell	MR-Egger	33	0.498128	1.00 (0.98, 1.01)
CD45RA- CD4+ %T cell	Relative count	Maturation stages of T cell	WeightedMedian	33	0.816836	1.00 (0.99, 1.02)
CD45RA- CD4+ %T cell	Relative count	Maturation stages of T cell	MR-PRESSO	33	0.332435	0.99 (0.98, 1.01)
CM CD4+ AC	Absolute count	Maturation stages of T cell	IVW	30	0.330197	0.99 (0.96, 1.01)
CM CD4+ AC	Absolute count	Maturation stages of T cell	MR-Egger	30	0.719356	1.01 (0.97, 1.04)
CM CD4+ AC	Absolute count	Maturation stages of T cell	WeightedMedian	30	0.570521	0.99 (0.97, 1.02)
CM CD4+ AC	Absolute count	Maturation stages of T cell	MR-PRESSO	30	0.338249	0.99 (0.96, 1.01)
CM CD4+ %CD4+	Relative count	Maturation stages of T cell	IVW	36	0.20287	1.00 (1.00, 1.01)
CM CD4+ %CD4+	Relative count	Maturation stages of T cell	MR-Egger	36	0.246763	1.00 (1.00, 1.01)
CM CD4+ %CD4+	Relative count	Maturation stages of T cell	WeightedMedian	36	0.489976	1.00 (0.99, 1.01)
CM CD4+ %CD4+	Relative count	Maturation stages of T cell	MR-PRESSO	36	0.160004	1.00 (1.00, 1.01)
CM CD4+ %T cell	Relative count	Maturation stages of T cell	IVW	29	0.981716	1.00 (0.98, 1.02)
CM CD4+ %T cell	Relative count	Maturation stages of T cell	MR-Egger	29	0.641179	1.01 (0.97, 1.05)
CM CD4+ %T cell	Relative count	Maturation stages of T cell	WeightedMedian	29	0.708477	1.01 (0.98, 1.03)
CM CD4+ %T cell	Relative count	Maturation stages of T cell	MR-PRESSO	29	0.981878	1.00 (0.98, 1.02)
Naive CD4+ AC	Absolute count	Maturation stages of T cell	IVW	29	0.0688838	0.98 (0.96, 1.00)
Naive CD4+ AC	Absolute count	Maturation stages of T cell	MR-Egger	29	0.108025	0.97 (0.93, 1.01)
Naive CD4+ AC	Absolute count	Maturation stages of T cell	WeightedMedian	29	0.232776	0.98 (0.96, 1.01)
Naive CD4+ AC	Absolute count	Maturation stages of T cell	MR-PRESSO	29	0.0795939	0.98 (0.96, 1.00)
Naive CD4+ %CD4+	Relative count	Maturation stages of T cell	IVW	40	0.979965	1.00 (0.98, 1.02)
Naive CD4+ %CD4+	Relative count	Maturation stages of T cell	MR-Egger	40	0.250491	1.02 (0.99, 1.05)
Naive CD4+ %CD4+	Relative count	Maturation stages of T cell	WeightedMedian	40	0.585267	0.99 (0.97, 1.02)
Naive CD4+ %CD4+	Relative count	Maturation stages of T cell	MR-PRESSO	40	0.980093	1.00 (0.98, 1.02)
EM CD4+ AC	Absolute count	Maturation stages of T cell	IVW	28	0.616897	1.00 (0.99, 1.02)
EM CD4+ AC	Absolute count	Maturation stages of T cell	MR-Egger	28	0.628976	1.01 (0.98, 1.03)
EM CD4+ AC	Absolute count	Maturation stages of T cell	WeightedMedian	28	0.087498	1.01 (1.00, 1.03)
EM CD4+ AC	Absolute count	Maturation stages of T cell	MR-PRESSO	28	0.62095	1.00 (0.99, 1.02)
EM CD4+ %CD4+	Relative count	Maturation stages of T cell	IVW	33	0.636847	1.00 (0.99, 1.01)
EM CD4+ %CD4+	Relative count	Maturation stages of T cell	MR-Egger	33	0.349837	0.99 (0.98, 1.01)
EM CD4+ %CD4+	Relative count	Maturation stages of T cell	WeightedMedian	33	0.808942	1.00 (0.98, 1.02)
EM CD4+ %CD4+	Relative count	Maturation stages of T cell	MR-PRESSO	33	0.640051	1.00 (0.99, 1.01)
EM CD4+ %T cell	Relative count	Maturation stages of T cell	IVW	27	0.769581	1.00 (0.98, 1.01)
EM CD4+ %T cell	Relative count	Maturation stages of T cell	MR-Egger	27	0.176718	0.98 (0.96, 1.01)
EM CD4+ %T cell	Relative count	Maturation stages of T cell	WeightedMedian	27	0.901178	1.00 (0.98, 1.02)
EM CD4+ %T cell	Relative count	Maturation stages of T cell	MR-PRESSO	27	0.771906	1.00 (0.98, 1.01)
TD CD4+ AC	Absolute count	Maturation stages of T cell	IVW	13	0.14412	0.98 (0.95, 1.01)
TD CD4+ AC	Absolute count	Maturation stages of T cell	MR-Egger	13	0.120417	0.96 (0.91, 1.01)
TD CD4+ AC	Absolute count	Maturation stages of T cell	WeightedMedian	13	0.422912	0.99 (0.96, 1.02)
TD CD4+ AC	Absolute count	Maturation stages of T cell	MR-PRESSO	13	0.169803	0.98 (0.95, 1.01)
TD CD4+ %CD4+	Relative count	Maturation stages of T cell	IVW	25	0.37284	0.99 (0.97, 1.01)
TD CD4+ %CD4+	Relative count	Maturation stages of T cell	MR-Egger	25	0.939337	1.00 (0.97, 1.03)
TD CD4+ %CD4+	Relative count	Maturation stages of T cell	WeightedMedian	25	0.69651	1.00 (0.97, 1.02)
TD CD4+ %CD4+	Relative count	Maturation stages of T cell	MR-PRESSO	25	0.381688	0.99 (0.97, 1.01)
TD CD4+ %T cell	Relative count	Maturation stages of T cell	IVW	30	0.832666	1.00 (0.99, 1.01)
TD CD4+ %T cell	Relative count	Maturation stages of T cell	MR-Egger	30	0.514628	0.99 (0.98, 1.01)
TD CD4+ %T cell	Relative count	Maturation stages of T cell	WeightedMedian	30	0.917231	1.00 (0.98, 1.02)
TD CD4+ %T cell	Relative count	Maturation stages of T cell	MR-PRESSO	30	0.834144	1.00 (0.99, 1.01)
CM CD8br AC	Absolute count	Maturation stages of T cell	IVW	29	0.878054	1.00 (0.98, 1.02)
CM CD8br AC	Absolute count	Maturation stages of T cell	MR-Egger	29	0.270626	1.02 (0.99, 1.04)
CM CD8br AC	Absolute count	Maturation stages of T cell	WeightedMedian	29	0.703532	1.00 (0.98, 1.03)
CM CD8br AC	Absolute count	Maturation stages of T cell	MR-PRESSO	29	0.879154	1.00 (0.98, 1.02)
CM CD8br %CD8br	Relative count	Maturation stages of T cell	IVW	33	0.409607	0.99 (0.97, 1.01)
CM CD8br %CD8br	Relative count	Maturation stages of T cell	MR-Egger	33	0.153656	1.03 (0.99, 1.07)
CM CD8br %CD8br	Relative count	Maturation stages of T cell	WeightedMedian	33	0.546267	0.99 (0.97, 1.02)
CM CD8br %CD8br	Relative count	Maturation stages of T cell	MR-PRESSO	33	0.415712	0.99 (0.97, 1.01)
CM CD8br %T cell	Relative count	Maturation stages of T cell	IVW	24	0.835335	1.00 (0.98, 1.03)
CM CD8br %T cell	Relative count	Maturation stages of T cell	MR-Egger	24	0.321004	1.03 (0.98, 1.08)
CM CD8br %T cell	Relative count	Maturation stages of T cell	WeightedMedian	24	0.724923	1.01 (0.98, 1.03)
CM CD8br %T cell	Relative count	Maturation stages of T cell	MR-PRESSO	24	0.837165	1.00 (0.98, 1.03)
Naive CD8br AC	Absolute count	Maturation stages of T cell	IVW	37	0.283279	1.00 (1.00, 1.00)
Naive CD8br AC	Absolute count	Maturation stages of T cell	MR-Egger	37	0.308371	1.00 (1.00, 1.00)
Naive CD8br AC	Absolute count	Maturation stages of T cell	WeightedMedian	37	0.271456	1.00 (1.00, 1.00)
Naive CD8br AC	Absolute count	Maturation stages of T cell	MR-PRESSO	37	0.290419	1.00 (1.00, 1.00)
Naive CD8br %CD8br	Relative count	Maturation stages of T cell	IVW	42	0.304311	1.00 (0.99, 1.00)
Naive CD8br %CD8br	Relative count	Maturation stages of T cell	MR-Egger	42	0.310244	1.00 (0.99, 1.00)
Naive CD8br %CD8br	Relative count	Maturation stages of T cell	WeightedMedian	42	0.332604	1.00 (0.99, 1.00)
Naive CD8br %CD8br	Relative count	Maturation stages of T cell	MR-PRESSO	42	0.310333	1.00 (0.99, 1.00)
Naive CD8br %T cell	Relative count	Maturation stages of T cell	IVW	32	0.338558	1.00 (1.00, 1.00)
Naive CD8br %T cell	Relative count	Maturation stages of T cell	MR-Egger	32	0.352223	1.00 (1.00, 1.00)
Naive CD8br %T cell	Relative count	Maturation stages of T cell	WeightedMedian	32	0.273564	1.00 (1.00, 1.00)
Naive CD8br %T cell	Relative count	Maturation stages of T cell	MR-PRESSO	32	0.345962	1.00 (1.00, 1.00)
EM CD8br AC	Absolute count	Maturation stages of T cell	IVW	29	0.183049	1.01 (1.00, 1.02)
EM CD8br AC	Absolute count	Maturation stages of T cell	MR-Egger	29	0.105521	1.02 (1.00, 1.03)
EM CD8br AC	Absolute count	Maturation stages of T cell	WeightedMedian	29	0.0475204	1.02 (1.00, 1.03)
EM CD8br AC	Absolute count	Maturation stages of T cell	MR-PRESSO	29	0.193788	1.01 (1.00, 1.02)
EM CD8br %CD8br	Relative count	Maturation stages of T cell	IVW	34	0.204797	1.01 (1.00, 1.02)
EM CD8br %CD8br	Relative count	Maturation stages of T cell	MR-Egger	34	0.275507	1.01 (0.99, 1.02)
EM CD8br %CD8br	Relative count	Maturation stages of T cell	WeightedMedian	34	0.0157968	1.02 (1.00, 1.03)
EM CD8br %CD8br	Relative count	Maturation stages of T cell	MR-PRESSO	34	0.21367	1.01 (1.00, 1.02)
EM CD8br %T cell	Relative count	Maturation stages of T cell	IVW	18	0.41054	0.99 (0.98, 1.01)
EM CD8br %T cell	Relative count	Maturation stages of T cell	MR-Egger	18	0.613275	0.99 (0.98, 1.01)
EM CD8br %T cell	Relative count	Maturation stages of T cell	WeightedMedian	18	0.0745872	0.98 (0.97, 1.00)
EM CD8br %T cell	Relative count	Maturation stages of T cell	MR-PRESSO	18	0.421934	0.99 (0.98, 1.01)
TD CD8br AC	Absolute count	Maturation stages of T cell	IVW	22	0.94383	1.00 (0.98, 1.02)
TD CD8br AC	Absolute count	Maturation stages of T cell	MR-Egger	22	0.94178	1.00 (0.96, 1.04)
TD CD8br AC	Absolute count	Maturation stages of T cell	WeightedMedian	22	0.92119	1.00 (0.98, 1.03)
TD CD8br AC	Absolute count	Maturation stages of T cell	MR-PRESSO	22	0.944497	1.00 (0.98, 1.02)
TD CD8br %CD8br	Relative count	Maturation stages of T cell	IVW	32	0.251277	0.99 (0.98, 1.01)
TD CD8br %CD8br	Relative count	Maturation stages of T cell	MR-Egger	32	0.192702	0.99 (0.97, 1.01)
TD CD8br %CD8br	Relative count	Maturation stages of T cell	WeightedMedian	32	0.280815	0.99 (0.97, 1.01)
TD CD8br %CD8br	Relative count	Maturation stages of T cell	MR-PRESSO	32	0.254241	0.99 (0.98, 1.00)
TD CD8br %T cell	Relative count	Maturation stages of T cell	IVW	20	0.451061	0.99 (0.98, 1.01)
TD CD8br %T cell	Relative count	Maturation stages of T cell	MR-Egger	20	0.208116	0.99 (0.97, 1.01)
TD CD8br %T cell	Relative count	Maturation stages of T cell	WeightedMedian	20	0.363048	0.99 (0.97, 1.01)
TD CD8br %T cell	Relative count	Maturation stages of T cell	MR-PRESSO	20	0.379679	0.99 (0.98, 1.01)
CD45RA+ CD8br AC	Absolute count	Maturation stages of T cell	IVW	32	0.299106	1.00 (0.99, 1.00)
CD45RA+ CD8br AC	Absolute count	Maturation stages of T cell	MR-Egger	32	0.245874	1.00 (0.99, 1.00)
CD45RA+ CD8br AC	Absolute count	Maturation stages of T cell	WeightedMedian	32	0.473088	1.00 (0.99, 1.00)
CD45RA+ CD8br AC	Absolute count	Maturation stages of T cell	MR-PRESSO	32	0.307137	1.00 (0.99, 1.00)
CD45RA+ CD8br %CD8br	Relative count	Maturation stages of T cell	IVW	38	0.136477	1.00 (0.99, 1.00)
CD45RA+ CD8br %CD8br	Relative count	Maturation stages of T cell	MR-Egger	38	0.15582	1.00 (0.99, 1.00)
CD45RA+ CD8br %CD8br	Relative count	Maturation stages of T cell	WeightedMedian	38	0.291152	1.00 (0.99, 1.00)
CD45RA+ CD8br %CD8br	Relative count	Maturation stages of T cell	MR-PRESSO	38	0.144952	1.00 (0.99, 1.00)
CD45RA+ CD8br %T cell	Relative count	Maturation stages of T cell	IVW	40	0.368884	1.00 (1.00, 1.00)
CD45RA+ CD8br %T cell	Relative count	Maturation stages of T cell	MR-Egger	40	0.545827	1.00 (1.00, 1.00)
CD45RA+ CD8br %T cell	Relative count	Maturation stages of T cell	WeightedMedian	40	0.433188	1.00 (0.99, 1.00)
CD45RA+ CD8br %T cell	Relative count	Maturation stages of T cell	MR-PRESSO	40	0.374398	1.00 (1.00, 1.00)
CM DN (CD4-CD8-) AC	Absolute count	Maturation stages of T cell	IVW	5	0.482811	0.99 (0.97, 1.02)
CM DN (CD4-CD8-) AC	Absolute count	Maturation stages of T cell	MR-Egger	5	0.384592	1.02 (0.99, 1.05)
CM DN (CD4-CD8-) AC	Absolute count	Maturation stages of T cell	WeightedMedian	5	0.928196	1.00 (0.97, 1.02)
CM DN (CD4-CD8-) AC	Absolute count	Maturation stages of T cell	MR-PRESSO	5	0.521496	0.99 (0.97, 1.02)
CM DN (CD4-CD8-) %DN	Relative count	Maturation stages of T cell	IVW	18	0.0294745	0.98 (0.97, 1.00)
CM DN (CD4-CD8-) %DN	Relative count	Maturation stages of T cell	MR-Egger	18	0.0981477	0.98 (0.96, 1.00)
CM DN (CD4-CD8-) %DN	Relative count	Maturation stages of T cell	WeightedMedian	18	0.278019	0.99 (0.97, 1.01)
CM DN (CD4-CD8-) %DN	Relative count	Maturation stages of T cell	MR-PRESSO	18	0.0228229	0.98 (0.97, 1.00)
CM DN (CD4-CD8-) %T cell	Relative count	Maturation stages of T cell	IVW	17	0.601787	0.99 (0.97, 1.02)
CM DN (CD4-CD8-) %T cell	Relative count	Maturation stages of T cell	MR-Egger	17	0.329056	0.99 (0.96, 1.01)
CM DN (CD4-CD8-) %T cell	Relative count	Maturation stages of T cell	WeightedMedian	17	0.513952	0.99 (0.97, 1.01)
CM DN (CD4-CD8-) %T cell	Relative count	Maturation stages of T cell	MR-PRESSO	17	0.608936	0.99 (0.97, 1.02)
Naive DN (CD4-CD8-) AC	Absolute count	Maturation stages of T cell	IVW	21	0.723982	0.99 (0.97, 1.02)
Naive DN (CD4-CD8-) AC	Absolute count	Maturation stages of T cell	MR-Egger	21	0.143851	0.96 (0.92, 1.01)
Naive DN (CD4-CD8-) AC	Absolute count	Maturation stages of T cell	WeightedMedian	21	0.334279	0.98 (0.95, 1.02)
Naive DN (CD4-CD8-) AC	Absolute count	Maturation stages of T cell	MR-PRESSO	21	0.727677	0.99 (0.97, 1.02)
Naive DN (CD4-CD8-) %DN	Relative count	Maturation stages of T cell	IVW	24	0.0346223	1.02 (1.00, 1.04)
Naive DN (CD4-CD8-) %DN	Relative count	Maturation stages of T cell	MR-Egger	24	0.125986	1.02 (1.00, 1.04)
Naive DN (CD4-CD8-) %DN	Relative count	Maturation stages of T cell	WeightedMedian	24	0.502038	1.01 (0.98, 1.04)
Naive DN (CD4-CD8-) %DN	Relative count	Maturation stages of T cell	MR-PRESSO	24	0.0373592	1.02 (1.00, 1.04)
Naive DN (CD4-CD8-) %T cell	Relative count	Maturation stages of T cell	IVW	31	0.76917	1.00 (0.98, 1.03)
Naive DN (CD4-CD8-) %T cell	Relative count	Maturation stages of T cell	MR-Egger	31	0.235867	0.98 (0.95, 1.01)
Naive DN (CD4-CD8-) %T cell	Relative count	Maturation stages of T cell	WeightedMedian	31	0.858629	1.00 (0.98, 1.02)
Naive DN (CD4-CD8-) %T cell	Relative count	Maturation stages of T cell	MR-PRESSO	31	0.771191	1.00 (0.98, 1.03)
EM DN (CD4-CD8-) AC	Absolute count	Maturation stages of T cell	IVW	22	0.533698	0.99 (0.97, 1.02)
EM DN (CD4-CD8-) AC	Absolute count	Maturation stages of T cell	MR-Egger	22	0.907315	1.00 (0.96, 1.05)
EM DN (CD4-CD8-) AC	Absolute count	Maturation stages of T cell	WeightedMedian	22	0.216262	1.02 (0.99, 1.05)
EM DN (CD4-CD8-) AC	Absolute count	Maturation stages of T cell	MR-PRESSO	22	0.540398	0.99 (0.97, 1.02)
EM DN (CD4-CD8-) %DN	Relative count	Maturation stages of T cell	IVW	38	0.904146	1.00 (0.99, 1.01)
EM DN (CD4-CD8-) %DN	Relative count	Maturation stages of T cell	MR-Egger	38	0.296239	1.01 (1.00, 1.02)
EM DN (CD4-CD8-) %DN	Relative count	Maturation stages of T cell	WeightedMedian	38	0.369046	1.01 (0.99, 1.02)
EM DN (CD4-CD8-) %DN	Relative count	Maturation stages of T cell	MR-PRESSO	38	0.904798	1.00 (0.99, 1.01)
EM DN (CD4-CD8-) %T cell	Relative count	Maturation stages of T cell	IVW	28	0.0648522	1.01 (1.00, 1.03)
EM DN (CD4-CD8-) %T cell	Relative count	Maturation stages of T cell	MR-Egger	28	0.337082	1.01 (0.99, 1.03)
EM DN (CD4-CD8-) %T cell	Relative count	Maturation stages of T cell	WeightedMedian	28	0.0521643	1.02 (1.00, 1.04)
EM DN (CD4-CD8-) %T cell	Relative count	Maturation stages of T cell	MR-PRESSO	28	0.0509903	1.01 (1.00, 1.03)
TD DN (CD4-CD8-) AC	Absolute count	Maturation stages of T cell	IVW	28	0.410585	1.00 (0.99, 1.01)
TD DN (CD4-CD8-) AC	Absolute count	Maturation stages of T cell	MR-Egger	28	0.13669	0.99 (0.98, 1.00)
TD DN (CD4-CD8-) AC	Absolute count	Maturation stages of T cell	WeightedMedian	28	0.295734	0.99 (0.98, 1.01)
TD DN (CD4-CD8-) AC	Absolute count	Maturation stages of T cell	MR-PRESSO	28	0.417794	1.00 (0.99, 1.01)
TD DN (CD4-CD8-) %DN	Relative count	Maturation stages of T cell	IVW	34	0.742422	1.00 (0.99, 1.01)
TD DN (CD4-CD8-) %DN	Relative count	Maturation stages of T cell	MR-Egger	34	0.273231	0.99 (0.98, 1.00)
TD DN (CD4-CD8-) %DN	Relative count	Maturation stages of T cell	WeightedMedian	34	0.206339	0.99 (0.98, 1.00)
TD DN (CD4-CD8-) %DN	Relative count	Maturation stages of T cell	MR-PRESSO	34	0.744499	1.00 (0.99, 1.01)
TD DN (CD4-CD8-) %T cell	Relative count	Maturation stages of T cell	IVW	31	0.99148	1.00 (0.99, 1.01)
TD DN (CD4-CD8-) %T cell	Relative count	Maturation stages of T cell	MR-Egger	31	0.261741	0.99 (0.99, 1.00)
TD DN (CD4-CD8-) %T cell	Relative count	Maturation stages of T cell	WeightedMedian	31	0.320191	0.99 (0.98, 1.01)
TD DN (CD4-CD8-) %T cell	Relative count	Maturation stages of T cell	MR-PRESSO	31	0.991551	1.00 (0.99, 1.01)
Naive CD4+ %T cell	Relative count	Maturation stages of T cell	IVW	39	0.332716	0.99 (0.98, 1.01)
Naive CD4+ %T cell	Relative count	Maturation stages of T cell	MR-Egger	39	0.26608	0.99 (0.97, 1.01)
Naive CD4+ %T cell	Relative count	Maturation stages of T cell	WeightedMedian	39	0.403529	0.99 (0.97, 1.01)
Naive CD4+ %T cell	Relative count	Maturation stages of T cell	MR-PRESSO	39	0.338841	0.99 (0.98, 1.01)
Transitional %B cell	Relative count	B cell	IVW	18	0.87487	1.00 (0.96, 1.03)
Transitional %B cell	Relative count	B cell	MR-Egger	18	0.733602	1.01 (0.94, 1.08)
Transitional %B cell	Relative count	B cell	WeightedMedian	18	0.933576	1.00 (0.97, 1.04)
Transitional %B cell	Relative count	B cell	MR-PRESSO	18	0.876725	1.00 (0.96, 1.03)
Transitional AC	Absolute count	B cell	IVW	34	0.000630668	0.97 (0.96, 0.99)
Transitional AC	Absolute count	B cell	MR-Egger	34	0.226301	0.98 (0.95, 1.01)
Transitional AC	Absolute count	B cell	WeightedMedian	34	0.0750275	0.98 (0.95, 1.00)
Transitional AC	Absolute count	B cell	MR-PRESSO	34	0.00163275	0.97 (0.96, 0.99)
Transitional %lymphocyte	Relative count	B cell	IVW	29	0.277275	0.99 (0.96, 1.01)
Transitional %lymphocyte	Relative count	B cell	MR-Egger	29	0.521295	0.98 (0.94, 1.03)
Transitional %lymphocyte	Relative count	B cell	WeightedMedian	29	0.418957	0.99 (0.96, 1.02)
Transitional %lymphocyte	Relative count	B cell	MR-PRESSO	29	0.28654	0.99 (0.96, 1.01)
CD14- CD16+ monocyte AC	Absolute count	Monocyte	IVW	22	0.792834	1.00 (0.98, 1.01)
CD14- CD16+ monocyte AC	Absolute count	Monocyte	MR-Egger	22	0.671051	1.00 (0.97, 1.02)
CD14- CD16+ monocyte AC	Absolute count	Monocyte	WeightedMedian	22	0.214395	0.99 (0.97, 1.01)
CD14- CD16+ monocyte AC	Absolute count	Monocyte	MR-PRESSO	22	0.794665	1.00 (0.98, 1.01)
CD14+ CD16+ monocyte AC	Absolute count	Monocyte	IVW	27	0.502444	0.99 (0.97, 1.02)
CD14+ CD16+ monocyte AC	Absolute count	Monocyte	MR-Egger	27	0.469641	1.01 (0.98, 1.05)
CD14+ CD16+ monocyte AC	Absolute count	Monocyte	WeightedMedian	27	0.85056	1.00 (0.98, 1.03)
CD14+ CD16+ monocyte AC	Absolute count	Monocyte	MR-PRESSO	27	0.508358	0.99 (0.97, 1.02)
CD14- CD16- AC	Absolute count	Monocyte	IVW	32	0.063846	1.00 (1.00, 1.00)
CD14- CD16- AC	Absolute count	Monocyte	MR-Egger	32	0.121837	1.00 (1.00, 1.00)
CD14- CD16- AC	Absolute count	Monocyte	WeightedMedian	32	0.099021	1.00 (1.00, 1.00)
CD14- CD16- AC	Absolute count	Monocyte	MR-PRESSO	32	0.0733856	1.00 (1.00, 1.00)
CD14+ CD16- monocyte AC	Absolute count	Monocyte	IVW	33	0.304399	1.01 (0.99, 1.02)
CD14+ CD16- monocyte AC	Absolute count	Monocyte	MR-Egger	33	0.588119	1.00 (0.99, 1.02)
CD14+ CD16- monocyte AC	Absolute count	Monocyte	WeightedMedian	33	0.44106	1.01 (0.99, 1.03)
CD14+ CD16- monocyte AC	Absolute count	Monocyte	MR-PRESSO	33	0.3121	1.01 (0.99, 1.02)
Monocyte AC	Absolute count	Monocyte	IVW	30	0.108295	1.01 (1.00, 1.02)
Monocyte AC	Absolute count	Monocyte	MR-Egger	30	0.812254	1.00 (0.99, 1.02)
Monocyte AC	Absolute count	Monocyte	WeightedMedian	30	0.435756	1.01 (0.99, 1.02)
Monocyte AC	Absolute count	Monocyte	MR-PRESSO	30	0.119131	1.01 (1.00, 1.02)
CD14- CD16+ monocyte %monocyte	Relative count	Monocyte	IVW	23	0.579777	1.01 (0.98, 1.03)
CD14- CD16+ monocyte %monocyte	Relative count	Monocyte	MR-Egger	23	0.802104	1.00 (0.97, 1.04)
CD14- CD16+ monocyte %monocyte	Relative count	Monocyte	WeightedMedian	23	0.571766	1.01 (0.98, 1.03)
CD14- CD16+ monocyte %monocyte	Relative count	Monocyte	MR-PRESSO	23	0.585361	1.01 (0.98, 1.03)
CD14+ CD16+ monocyte %monocyte	Relative count	Monocyte	IVW	31	0.134815	0.98 (0.96, 1.00)
CD14+ CD16+ monocyte %monocyte	Relative count	Monocyte	MR-Egger	31	0.677902	1.01 (0.97, 1.04)
CD14+ CD16+ monocyte %monocyte	Relative count	Monocyte	WeightedMedian	31	0.868253	1.00 (0.98, 1.03)
CD14+ CD16+ monocyte %monocyte	Relative count	Monocyte	MR-PRESSO	31	0.145261	0.98 (0.96, 1.00)
CD14+ CD16- monocyte %monocyte	Relative count	Monocyte	IVW	26	0.377155	1.01 (0.99, 1.02)
CD14+ CD16- monocyte %monocyte	Relative count	Monocyte	MR-Egger	26	0.0992697	1.01 (1.00, 1.03)
CD14+ CD16- monocyte %monocyte	Relative count	Monocyte	WeightedMedian	26	0.297603	1.01 (0.99, 1.02)
CD14+ CD16- monocyte %monocyte	Relative count	Monocyte	MR-PRESSO	26	0.385569	1.01 (0.99, 1.02)
CD16+ monocyte %monocyte	Relative count	Monocyte	IVW	27	0.798367	1.00 (0.98, 1.02)
CD16+ monocyte %monocyte	Relative count	Monocyte	MR-Egger	27	0.24314	0.98 (0.94, 1.02)
CD16+ monocyte %monocyte	Relative count	Monocyte	WeightedMedian	27	0.996153	1.00 (0.97, 1.03)
CD16+ monocyte %monocyte	Relative count	Monocyte	MR-PRESSO	27	0.800377	1.00 (0.98, 1.02)
T/B	Relative count	TBNK	IVW	32	0.865368	1.00 (0.98, 1.02)
T/B	Relative count	TBNK	MR-Egger	32	0.907987	1.00 (0.96, 1.04)
T/B	Relative count	TBNK	WeightedMedian	32	0.723888	1.00 (0.97, 1.02)
T/B	Relative count	TBNK	MR-PRESSO	32	0.86647	1.00 (0.98, 1.02)
CD4/CD8br	Relative count	TBNK	IVW	18	0.318064	1.01 (0.99, 1.03)
CD4/CD8br	Relative count	TBNK	MR-Egger	18	0.279043	1.03 (0.98, 1.08)
CD4/CD8br	Relative count	TBNK	WeightedMedian	18	0.116227	1.03 (0.99, 1.06)
CD4/CD8br	Relative count	TBNK	MR-PRESSO	18	0.332065	1.01 (0.99, 1.03)
CD4+ AC	Absolute count	TBNK	IVW	25	0.419742	0.99 (0.96, 1.02)
CD4+ AC	Absolute count	TBNK	MR-Egger	25	0.942465	1.00 (0.96, 1.05)
CD4+ AC	Absolute count	TBNK	WeightedMedian	25	0.435718	0.99 (0.96, 1.02)
CD4+ AC	Absolute count	TBNK	MR-PRESSO	25	0.427666	0.99 (0.96, 1.02)
CD4+ %T cell	Relative count	TBNK	IVW	25	0.563687	1.01 (0.99, 1.03)
CD4+ %T cell	Relative count	TBNK	MR-Egger	25	0.534371	1.01 (0.98, 1.05)
CD4+ %T cell	Relative count	TBNK	WeightedMedian	25	0.538368	1.01 (0.98, 1.04)
CD4+ %T cell	Relative count	TBNK	MR-PRESSO	25	0.569065	1.01 (0.99, 1.03)
CD8br AC	Absolute count	TBNK	IVW	27	0.417073	0.99 (0.98, 1.01)
CD8br AC	Absolute count	TBNK	MR-Egger	27	0.795172	1.00 (0.98, 1.02)
CD8br AC	Absolute count	TBNK	WeightedMedian	27	0.253199	0.99 (0.97, 1.01)
CD8br AC	Absolute count	TBNK	MR-PRESSO	27	0.424441	0.99 (0.98, 1.01)
CD8br %T cell	Relative count	TBNK	IVW	29	0.80947	1.00 (0.98, 1.02)
CD8br %T cell	Relative count	TBNK	MR-Egger	29	0.905363	1.00 (0.96, 1.03)
CD8br %T cell	Relative count	TBNK	WeightedMedian	29	0.690347	0.99 (0.97, 1.02)
CD8br %T cell	Relative count	TBNK	MR-PRESSO	29	0.811227	1.00 (0.98, 1.02)
DP (CD4+CD8+) AC	Absolute count	TBNK	IVW	23	0.0565819	0.98 (0.96, 1.00)
DP (CD4+CD8+) AC	Absolute count	TBNK	MR-Egger	23	0.974344	1.00 (0.96, 1.04)
DP (CD4+CD8+) AC	Absolute count	TBNK	WeightedMedian	23	0.290646	0.99 (0.96, 1.01)
DP (CD4+CD8+) AC	Absolute count	TBNK	MR-PRESSO	23	0.0459273	0.98 (0.96, 1.00)
DP (CD4+CD8+) %T cell	Relative count	TBNK	IVW	32	0.693315	1.00 (0.98, 1.03)
DP (CD4+CD8+) %T cell	Relative count	TBNK	MR-Egger	32	0.795073	0.99 (0.95, 1.04)
DP (CD4+CD8+) %T cell	Relative count	TBNK	WeightedMedian	32	0.458668	0.99 (0.96, 1.02)
DP (CD4+CD8+) %T cell	Relative count	TBNK	MR-PRESSO	32	0.696015	1.00 (0.98, 1.03)
CD8dim AC	Absolute count	TBNK	IVW	30	0.882078	1.00 (0.98, 1.01)
CD8dim AC	Absolute count	TBNK	MR-Egger	30	0.599075	1.01 (0.98, 1.03)
CD8dim AC	Absolute count	TBNK	WeightedMedian	30	0.323296	1.01 (0.99, 1.03)
CD8dim AC	Absolute count	TBNK	MR-PRESSO	30	0.86291	1.00 (0.99, 1.01)
CD8dim %T cell	Relative count	TBNK	IVW	23	0.509847	0.99 (0.97, 1.01)
CD8dim %T cell	Relative count	TBNK	MR-Egger	23	0.859617	1.00 (0.97, 1.04)
CD8dim %T cell	Relative count	TBNK	WeightedMedian	23	0.972916	1.00 (0.97, 1.03)
CD8dim %T cell	Relative count	TBNK	MR-PRESSO	23	0.500036	0.99 (0.97, 1.01)
DN (CD4-CD8-) AC	Absolute count	TBNK	IVW	21	0.25954	0.99 (0.96, 1.01)
DN (CD4-CD8-) AC	Absolute count	TBNK	MR-Egger	21	0.83682	0.99 (0.93, 1.06)
DN (CD4-CD8-) AC	Absolute count	TBNK	WeightedMedian	21	0.720392	1.01 (0.97, 1.04)
DN (CD4-CD8-) AC	Absolute count	TBNK	MR-PRESSO	21	0.272885	0.99 (0.96, 1.01)
DN (CD4-CD8-) %T cell	Relative count	TBNK	IVW	20	0.962363	1.00 (0.98, 1.02)
DN (CD4-CD8-) %T cell	Relative count	TBNK	MR-Egger	20	0.832306	1.00 (0.97, 1.04)
DN (CD4-CD8-) %T cell	Relative count	TBNK	WeightedMedian	20	0.5741	1.01 (0.98, 1.03)
DN (CD4-CD8-) %T cell	Relative count	TBNK	MR-PRESSO	20	0.962061	1.00 (0.98, 1.02)
Leukocyte AC	Absolute count	TBNK	IVW	32	0.744868	1.00 (0.99, 1.01)
Leukocyte AC	Absolute count	TBNK	MR-Egger	32	0.953987	1.00 (0.99, 1.01)
Leukocyte AC	Absolute count	TBNK	WeightedMedian	32	0.377049	0.99 (0.98, 1.01)
Leukocyte AC	Absolute count	TBNK	MR-PRESSO	32	0.747054	1.00 (0.99, 1.01)
Lymphocyte AC	Absolute count	TBNK	IVW	19	0.460862	0.99 (0.97, 1.02)
Lymphocyte AC	Absolute count	TBNK	MR-Egger	19	0.81158	1.00 (0.97, 1.04)
Lymphocyte AC	Absolute count	TBNK	WeightedMedian	19	0.576224	1.01 (0.98, 1.03)
Lymphocyte AC	Absolute count	TBNK	MR-PRESSO	19	0.470367	0.99 (0.97, 1.02)
Lymphocyte %leukocyte	Relative count	TBNK	IVW	26	0.825066	1.00 (0.99, 1.02)
Lymphocyte %leukocyte	Relative count	TBNK	MR-Egger	26	0.22689	1.01 (0.99, 1.03)
Lymphocyte %leukocyte	Relative count	TBNK	WeightedMedian	26	0.318608	1.01 (0.99, 1.03)
Lymphocyte %leukocyte	Relative count	TBNK	MR-PRESSO	26	0.826861	1.00 (0.99, 1.02)
T cell AC	Absolute count	TBNK	IVW	22	0.263346	0.99 (0.96, 1.01)
T cell AC	Absolute count	TBNK	MR-Egger	22	0.617783	1.01 (0.97, 1.06)
T cell AC	Absolute count	TBNK	WeightedMedian	22	0.539242	0.99 (0.97, 1.02)
T cell AC	Absolute count	TBNK	MR-PRESSO	22	0.275978	0.99 (0.96, 1.01)
T cell %lymphocyte	Relative count	TBNK	IVW	19	0.963826	1.00 (0.98, 1.02)
T cell %lymphocyte	Relative count	TBNK	MR-Egger	19	0.490587	1.01 (0.98, 1.05)
T cell %lymphocyte	Relative count	TBNK	WeightedMedian	19	0.82732	1.00 (0.97, 1.02)
T cell %lymphocyte	Relative count	TBNK	MR-PRESSO	19	0.962692	1.00 (0.98, 1.02)
T cell %leukocyte	Relative count	TBNK	IVW	22	0.365624	1.01 (0.99, 1.03)
T cell %leukocyte	Relative count	TBNK	MR-Egger	22	0.293352	1.01 (0.99, 1.04)
T cell %leukocyte	Relative count	TBNK	WeightedMedian	22	0.38298	1.01 (0.99, 1.03)
T cell %leukocyte	Relative count	TBNK	MR-PRESSO	22	0.375887	1.01 (0.99, 1.03)
CD4+ %leukocyte	Relative count	TBNK	IVW	15	0.0337632	0.97 (0.95, 1.00)
CD4+ %leukocyte	Relative count	TBNK	MR-Egger	15	0.888934	1.00 (0.96, 1.04)
CD4+ %leukocyte	Relative count	TBNK	WeightedMedian	15	0.296745	0.98 (0.95, 1.02)
CD4+ %leukocyte	Relative count	TBNK	MR-PRESSO	15	0.0520769	0.97 (0.95, 1.00)
CD8br %leukocyte	Relative count	TBNK	IVW	24	0.0265532	0.99 (0.98, 1.00)
CD8br %leukocyte	Relative count	TBNK	MR-Egger	24	0.11655	0.99 (0.98, 1.00)
CD8br %leukocyte	Relative count	TBNK	WeightedMedian	24	0.923018	0.99 (0.87, 1.14)
CD8br %leukocyte	Relative count	TBNK	MR-PRESSO	24	0.0294865	0.99 (0.98, 1.00)
DP (CD4+CD8+) %leukocyte	Relative count	TBNK	IVW	26	0.968721	1.00 (0.98, 1.03)
DP (CD4+CD8+) %leukocyte	Relative count	TBNK	MR-Egger	26	0.695213	0.99 (0.94, 1.04)
DP (CD4+CD8+) %leukocyte	Relative count	TBNK	WeightedMedian	26	0.344249	0.98 (0.95, 1.02)
DP (CD4+CD8+) %leukocyte	Relative count	TBNK	MR-PRESSO	26	0.969033	1.00 (0.98, 1.03)
CD4+ CD8dim AC	Absolute count	TBNK	IVW	22	0.585555	0.99 (0.97, 1.02)
CD4+ CD8dim AC	Absolute count	TBNK	MR-Egger	22	0.547733	1.01 (0.98, 1.05)
CD4+ CD8dim AC	Absolute count	TBNK	WeightedMedian	22	0.339621	1.01 (0.99, 1.04)
CD4+ CD8dim AC	Absolute count	TBNK	MR-PRESSO	22	0.5913	0.99 (0.97, 1.02)
CD4+ CD8dim %lymphocyte	Relative count	TBNK	IVW	27	0.242419	0.99 (0.96, 1.01)
CD4+ CD8dim %lymphocyte	Relative count	TBNK	MR-Egger	27	0.359482	0.97 (0.92, 1.03)
CD4+ CD8dim %lymphocyte	Relative count	TBNK	WeightedMedian	27	0.384895	0.99 (0.96, 1.02)
CD4+ CD8dim %lymphocyte	Relative count	TBNK	MR-PRESSO	27	0.253025	0.99 (0.96, 1.01)
CD4+ CD8dim %leukocyte	Relative count	TBNK	IVW	23	0.037513	0.98 (0.96, 1.00)
CD4+ CD8dim %leukocyte	Relative count	TBNK	MR-Egger	23	0.216722	0.96 (0.91, 1.02)
CD4+ CD8dim %leukocyte	Relative count	TBNK	WeightedMedian	23	0.331593	0.99 (0.96, 1.02)
CD4+ CD8dim %leukocyte	Relative count	TBNK	MR-PRESSO	23	0.0493697	0.98 (0.96, 1.00)
CD8dim %leukocyte	Relative count	TBNK	IVW	21	0.201224	0.99 (0.97, 1.01)
CD8dim %leukocyte	Relative count	TBNK	MR-Egger	21	0.390284	0.99 (0.96, 1.01)
CD8dim %leukocyte	Relative count	TBNK	WeightedMedian	21	0.359212	0.99 (0.96, 1.01)
CD8dim %leukocyte	Relative count	TBNK	MR-PRESSO	21	0.214061	0.99 (0.97, 1.01)
DN (CD4-CD8-) %leukocyte	Relative count	TBNK	IVW	25	0.848765	1.00 (0.98, 1.01)
DN (CD4-CD8-) %leukocyte	Relative count	TBNK	MR-Egger	25	0.787414	1.00 (0.98, 1.02)
DN (CD4-CD8-) %leukocyte	Relative count	TBNK	WeightedMedian	25	0.985014	1.00 (0.98, 1.02)
DN (CD4-CD8-) %leukocyte	Relative count	TBNK	MR-PRESSO	25	0.850369	1.00 (0.98, 1.01)
CD8br and CD8dim %leukocyte	Relative count	TBNK	IVW	18	0.0950226	0.98 (0.96, 1.00)
CD8br and CD8dim %leukocyte	Relative count	TBNK	MR-Egger	18	0.154461	0.96 (0.90, 1.01)
CD8br and CD8dim %leukocyte	Relative count	TBNK	WeightedMedian	18	0.468823	0.99 (0.96, 1.02)
CD8br and CD8dim %leukocyte	Relative count	TBNK	MR-PRESSO	18	0.0675915	0.98 (0.96, 1.00)
TCRgd AC	Absolute count	TBNK	IVW	24	0.597938	0.99 (0.97, 1.02)
TCRgd AC	Absolute count	TBNK	MR-Egger	24	0.4303	0.98 (0.94, 1.03)
TCRgd AC	Absolute count	TBNK	WeightedMedian	24	0.902174	1.00 (0.97, 1.03)
TCRgd AC	Absolute count	TBNK	MR-PRESSO	24	0.602988	0.99 (0.97, 1.02)
TCRgd %T cell	Relative count	TBNK	IVW	20	0.707225	1.00 (0.98, 1.01)
TCRgd %T cell	Relative count	TBNK	MR-Egger	20	0.889741	1.00 (0.98, 1.03)
TCRgd %T cell	Relative count	TBNK	WeightedMedian	20	0.987228	1.00 (0.98, 1.02)
TCRgd %T cell	Relative count	TBNK	MR-PRESSO	20	0.711386	1.00 (0.98, 1.01)
TCRgd %lymphocyte	Relative count	TBNK	IVW	22	0.177669	0.99 (0.98, 1.00)
TCRgd %lymphocyte	Relative count	TBNK	MR-Egger	22	0.180495	0.99 (0.98, 1.00)
TCRgd %lymphocyte	Relative count	TBNK	WeightedMedian	22	0.717392	1.00 (0.98, 1.01)
TCRgd %lymphocyte	Relative count	TBNK	MR-PRESSO	22	0.147269	0.99 (0.98, 1.00)
HLA DR+ T cell AC	Absolute count	TBNK	IVW	37	0.394642	0.99 (0.98, 1.01)
HLA DR+ T cell AC	Absolute count	TBNK	MR-Egger	37	0.557853	0.99 (0.97, 1.02)
HLA DR+ T cell AC	Absolute count	TBNK	WeightedMedian	37	0.631485	1.00 (0.98, 1.01)
HLA DR+ T cell AC	Absolute count	TBNK	MR-PRESSO	37	0.400269	0.99 (0.98, 1.01)
HLA DR+ T cell%T cell	Relative count	TBNK	IVW	36	0.307528	1.01 (1.00, 1.02)
HLA DR+ T cell%T cell	Relative count	TBNK	MR-Egger	36	0.246645	1.01 (0.99, 1.02)
HLA DR+ T cell%T cell	Relative count	TBNK	WeightedMedian	36	0.374254	1.01 (0.99, 1.02)
HLA DR+ T cell%T cell	Relative count	TBNK	MR-PRESSO	36	0.31453	1.01 (1.00, 1.02)
HLA DR+ T cell%lymphocyte	Relative count	TBNK	IVW	34	0.284349	1.01 (0.99, 1.02)
HLA DR+ T cell%lymphocyte	Relative count	TBNK	MR-Egger	34	0.850377	1.00 (0.98, 1.02)
HLA DR+ T cell%lymphocyte	Relative count	TBNK	WeightedMedian	34	0.409776	1.01 (0.99, 1.02)
HLA DR+ T cell%lymphocyte	Relative count	TBNK	MR-PRESSO	34	0.292117	1.01 (0.99, 1.02)
NKT AC	Absolute count	TBNK	IVW	37	0.0377087	1.02 (1.00, 1.03)
NKT AC	Absolute count	TBNK	MR-Egger	37	0.422098	1.01 (0.99, 1.04)
NKT AC	Absolute count	TBNK	WeightedMedian	37	0.0093841	1.03 (1.01, 1.05)
NKT AC	Absolute count	TBNK	MR-PRESSO	37	0.0448987	1.02 (1.00, 1.03)
NKT %T cell	Relative count	TBNK	IVW	40	0.793028	1.00 (0.98, 1.01)
NKT %T cell	Relative count	TBNK	MR-Egger	40	0.718873	1.00 (0.97, 1.02)
NKT %T cell	Relative count	TBNK	WeightedMedian	40	0.9121	1.00 (0.98, 1.02)
NKT %T cell	Relative count	TBNK	MR-PRESSO	40	0.794409	1.00 (0.98, 1.01)
NKT %lymphocyte	Relative count	TBNK	IVW	38	0.695725	1.00 (0.98, 1.01)
NKT %lymphocyte	Relative count	TBNK	MR-Egger	38	0.672644	0.99 (0.97, 1.02)
NKT %lymphocyte	Relative count	TBNK	WeightedMedian	38	0.425458	0.99 (0.97, 1.01)
NKT %lymphocyte	Relative count	TBNK	MR-PRESSO	38	0.697968	1.00 (0.98, 1.01)
HLA DR+ CD4+ AC	Absolute count	TBNK	IVW	25	0.272464	1.01 (0.99, 1.02)
HLA DR+ CD4+ AC	Absolute count	TBNK	MR-Egger	25	0.126677	1.02 (1.00, 1.03)
HLA DR+ CD4+ AC	Absolute count	TBNK	WeightedMedian	25	0.2473	1.01 (0.99, 1.03)
HLA DR+ CD4+ AC	Absolute count	TBNK	MR-PRESSO	25	0.268072	1.01 (0.99, 1.02)
HLA DR+ CD4+ %T cell	Relative count	TBNK	IVW	28	0.792171	1.00 (0.97, 1.02)
HLA DR+ CD4+ %T cell	Relative count	TBNK	MR-Egger	28	0.789629	0.99 (0.96, 1.03)
HLA DR+ CD4+ %T cell	Relative count	TBNK	WeightedMedian	28	0.88947	1.00 (0.97, 1.03)
HLA DR+ CD4+ %T cell	Relative count	TBNK	MR-PRESSO	28	0.794172	1.00 (0.97, 1.02)
HLA DR+ CD4+ %lymphocyte	Relative count	TBNK	IVW	26	0.587797	1.01 (0.98, 1.03)
HLA DR+ CD4+ %lymphocyte	Relative count	TBNK	MR-Egger	26	0.964724	1.00 (0.96, 1.05)
HLA DR+ CD4+ %lymphocyte	Relative count	TBNK	WeightedMedian	26	0.673981	0.99 (0.96, 1.02)
HLA DR+ CD4+ %lymphocyte	Relative count	TBNK	MR-PRESSO	26	0.592596	1.01 (0.98, 1.03)
HLA DR+ CD8br AC	Absolute count	TBNK	IVW	39	0.398892	0.99 (0.98, 1.01)
HLA DR+ CD8br AC	Absolute count	TBNK	MR-Egger	39	0.936887	1.00 (0.98, 1.02)
HLA DR+ CD8br AC	Absolute count	TBNK	WeightedMedian	39	0.948505	1.00 (0.99, 1.02)
HLA DR+ CD8br AC	Absolute count	TBNK	MR-PRESSO	39	0.404171	0.99 (0.98, 1.01)
HLA DR+ CD8br %T cell	Relative count	TBNK	IVW	36	0.940111	1.00 (0.98, 1.01)
HLA DR+ CD8br %T cell	Relative count	TBNK	MR-Egger	36	0.288535	1.01 (0.99, 1.03)
HLA DR+ CD8br %T cell	Relative count	TBNK	WeightedMedian	36	0.471653	1.01 (0.99, 1.02)
HLA DR+ CD8br %T cell	Relative count	TBNK	MR-PRESSO	36	0.940539	1.00 (0.98, 1.01)
HLA DR+ CD8br %lymphocyte	Relative count	TBNK	IVW	37	0.606577	1.00 (0.98, 1.01)
HLA DR+ CD8br %lymphocyte	Relative count	TBNK	MR-Egger	37	0.93139	1.00 (0.97, 1.03)
HLA DR+ CD8br %lymphocyte	Relative count	TBNK	WeightedMedian	37	0.818054	1.00 (0.98, 1.02)
HLA DR+ CD8br %lymphocyte	Relative count	TBNK	MR-PRESSO	37	0.609725	1.00 (0.98, 1.01)
CD8br NKT AC	Absolute count	TBNK	IVW	30	0.74922	1.00 (0.97, 1.02)
CD8br NKT AC	Absolute count	TBNK	MR-Egger	30	0.313357	0.98 (0.94, 1.02)
CD8br NKT AC	Absolute count	TBNK	WeightedMedian	30	0.756726	1.00 (0.97, 1.02)
CD8br NKT AC	Absolute count	TBNK	MR-PRESSO	30	0.751511	1.00 (0.97, 1.02)
CD8br NKT %T cell	Relative count	TBNK	IVW	30	0.193538	0.98 (0.96, 1.01)
CD8br NKT %T cell	Relative count	TBNK	MR-Egger	30	0.485633	0.99 (0.95, 1.03)
CD8br NKT %T cell	Relative count	TBNK	WeightedMedian	30	0.398337	0.99 (0.96, 1.02)
CD8br NKT %T cell	Relative count	TBNK	MR-PRESSO	30	0.203777	0.98 (0.96, 1.01)
CD8br NKT %lymphocyte	Relative count	TBNK	IVW	31	0.179308	0.98 (0.96, 1.01)
CD8br NKT %lymphocyte	Relative count	TBNK	MR-Egger	31	0.294659	0.98 (0.94, 1.02)
CD8br NKT %lymphocyte	Relative count	TBNK	WeightedMedian	31	0.614969	0.99 (0.97, 1.02)
CD8br NKT %lymphocyte	Relative count	TBNK	MR-PRESSO	31	0.18938	0.98 (0.96, 1.01)
CD8dim NKT AC	Absolute count	TBNK	IVW	36	0.297882	1.01 (0.99, 1.02)
CD8dim NKT AC	Absolute count	TBNK	MR-Egger	36	0.635605	0.99 (0.97, 1.02)
CD8dim NKT AC	Absolute count	TBNK	WeightedMedian	36	0.88687	1.00 (0.98, 1.03)
CD8dim NKT AC	Absolute count	TBNK	MR-PRESSO	36	0.297317	1.01 (0.99, 1.02)
CD8dim NKT %T cell	Relative count	TBNK	IVW	31	0.380079	1.01 (0.99, 1.03)
CD8dim NKT %T cell	Relative count	TBNK	MR-Egger	31	0.0823055	0.97 (0.94, 1.00)
CD8dim NKT %T cell	Relative count	TBNK	WeightedMedian	31	0.991478	1.00 (0.98, 1.02)
CD8dim NKT %T cell	Relative count	TBNK	MR-PRESSO	31	0.387055	1.01 (0.99, 1.03)
CD8dim NKT %lymphocyte	Relative count	TBNK	IVW	38	0.94284	1.00 (0.98, 1.01)
CD8dim NKT %lymphocyte	Relative count	TBNK	MR-Egger	38	0.0530068	0.97 (0.94, 1.00)
CD8dim NKT %lymphocyte	Relative count	TBNK	WeightedMedian	38	0.293556	0.99 (0.97, 1.01)
CD8dim NKT %lymphocyte	Relative count	TBNK	MR-PRESSO	38	0.943226	1.00 (0.98, 1.01)
DN (CD4-CD8-) NKT AC	Absolute count	TBNK	IVW	36	0.116808	0.99 (0.97, 1.00)
DN (CD4-CD8-) NKT AC	Absolute count	TBNK	MR-Egger	36	0.211631	0.98 (0.95, 1.01)
DN (CD4-CD8-) NKT AC	Absolute count	TBNK	WeightedMedian	36	0.205689	0.98 (0.96, 1.01)
DN (CD4-CD8-) NKT AC	Absolute count	TBNK	MR-PRESSO	36	0.0719988	0.99 (0.97, 1.00)
DN (CD4-CD8-) NKT %T cell	Relative count	TBNK	IVW	42	0.157943	0.99 (0.97, 1.00)
DN (CD4-CD8-) NKT %T cell	Relative count	TBNK	MR-Egger	42	0.336768	0.98 (0.95, 1.02)
DN (CD4-CD8-) NKT %T cell	Relative count	TBNK	WeightedMedian	42	0.393202	0.99 (0.97, 1.01)
DN (CD4-CD8-) NKT %T cell	Relative count	TBNK	MR-PRESSO	42	0.147223	0.99 (0.97, 1.00)
DN (CD4-CD8-) NKT %lymphocyte	Relative count	TBNK	IVW	41	0.432758	0.99 (0.98, 1.01)
DN (CD4-CD8-) NKT %lymphocyte	Relative count	TBNK	MR-Egger	41	0.461295	0.99 (0.96, 1.02)
DN (CD4-CD8-) NKT %lymphocyte	Relative count	TBNK	WeightedMedian	41	0.39288	0.99 (0.97, 1.01)
DN (CD4-CD8-) NKT %lymphocyte	Relative count	TBNK	MR-PRESSO	41	0.413665	0.99 (0.98, 1.01)
CD3- lymphocyte AC	Absolute count	TBNK	IVW	18	0.957601	1.00 (0.98, 1.03)
CD3- lymphocyte AC	Absolute count	TBNK	MR-Egger	18	0.617924	1.01 (0.97, 1.06)
CD3- lymphocyte AC	Absolute count	TBNK	WeightedMedian	18	0.680615	1.01 (0.98, 1.04)
CD3- lymphocyte AC	Absolute count	TBNK	MR-PRESSO	18	0.95822	1.00 (0.98, 1.03)
CD3- lymphocyte %lymphocyte	Relative count	TBNK	IVW	19	0.963826	1.00 (0.98, 1.02)
CD3- lymphocyte %lymphocyte	Relative count	TBNK	MR-Egger	19	0.490587	0.99 (0.95, 1.02)
CD3- lymphocyte %lymphocyte	Relative count	TBNK	WeightedMedian	19	0.832313	1.00 (0.98, 1.03)
CD3- lymphocyte %lymphocyte	Relative count	TBNK	MR-PRESSO	19	0.962692	1.00 (0.98, 1.02)
CD3- lymphocyte %leukocyte	Relative count	TBNK	IVW	20	0.069915	1.02 (1.00, 1.03)
CD3- lymphocyte %leukocyte	Relative count	TBNK	MR-Egger	20	0.172377	1.02 (0.99, 1.04)
CD3- lymphocyte %leukocyte	Relative count	TBNK	WeightedMedian	20	0.216208	1.02 (0.99, 1.04)
CD3- lymphocyte %leukocyte	Relative count	TBNK	MR-PRESSO	20	0.0559963	1.02 (1.00, 1.03)
B cell AC	Absolute count	TBNK	IVW	34	0.672538	1.00 (0.98, 1.01)
B cell AC	Absolute count	TBNK	MR-Egger	34	0.967891	1.00 (0.97, 1.04)
B cell AC	Absolute count	TBNK	WeightedMedian	34	0.853138	1.00 (0.98, 1.03)
B cell AC	Absolute count	TBNK	MR-PRESSO	34	0.67528	1.00 (0.98, 1.01)
B cell % CD3- lymphocyte	Relative count	TBNK	IVW	31	0.474153	1.00 (0.99, 1.01)
B cell % CD3- lymphocyte	Relative count	TBNK	MR-Egger	31	0.447719	1.00 (0.99, 1.01)
B cell % CD3- lymphocyte	Relative count	TBNK	WeightedMedian	31	0.393543	1.00 (0.98, 1.01)
B cell % CD3- lymphocyte	Relative count	TBNK	MR-PRESSO	31	0.437001	1.00 (0.99, 1.00)
B cell %lymphocyte	Relative count	TBNK	IVW	38	0.385593	0.99 (0.98, 1.01)
B cell %lymphocyte	Relative count	TBNK	MR-Egger	38	0.796385	1.00 (0.97, 1.03)
B cell %lymphocyte	Relative count	TBNK	WeightedMedian	38	0.683263	1.00 (0.98, 1.03)
B cell %lymphocyte	Relative count	TBNK	MR-PRESSO	38	0.391186	0.99 (0.98, 1.01)
NK AC	Absolute count	TBNK	IVW	25	0.437655	1.01 (0.99, 1.02)
NK AC	Absolute count	TBNK	MR-Egger	25	0.104674	1.01 (1.00, 1.03)
NK AC	Absolute count	TBNK	WeightedMedian	25	0.0967259	1.01 (1.00, 1.03)
NK AC	Absolute count	TBNK	MR-PRESSO	25	0.445237	1.01 (0.99, 1.02)
NK %CD3- lymphocyte	Relative count	TBNK	IVW	29	0.25481	1.01 (1.00, 1.01)
NK %CD3- lymphocyte	Relative count	TBNK	MR-Egger	29	0.338534	1.01 (0.99, 1.02)
NK %CD3- lymphocyte	Relative count	TBNK	WeightedMedian	29	0.345307	1.01 (0.99, 1.02)
NK %CD3- lymphocyte	Relative count	TBNK	MR-PRESSO	29	0.264459	1.01 (1.00, 1.01)
NK %lymphocyte	Relative count	TBNK	IVW	30	0.67412	1.00 (0.99, 1.01)
NK %lymphocyte	Relative count	TBNK	MR-Egger	30	0.612575	1.00 (0.99, 1.02)
NK %lymphocyte	Relative count	TBNK	WeightedMedian	30	0.551945	1.00 (0.99, 1.02)
NK %lymphocyte	Relative count	TBNK	MR-PRESSO	30	0.672226	1.00 (0.99, 1.01)
HLA DR+ NK AC	Absolute count	TBNK	IVW	26	0.688697	1.00 (0.98, 1.03)
HLA DR+ NK AC	Absolute count	TBNK	MR-Egger	26	0.807978	0.99 (0.95, 1.04)
HLA DR+ NK AC	Absolute count	TBNK	WeightedMedian	26	0.977065	1.00 (0.98, 1.03)
HLA DR+ NK AC	Absolute count	TBNK	MR-PRESSO	26	0.6921	1.00 (0.98, 1.03)
HLA DR+ NK %NK	Relative count	TBNK	IVW	32	0.729277	1.00 (0.98, 1.02)
HLA DR+ NK %NK	Relative count	TBNK	MR-Egger	32	0.826019	1.00 (0.97, 1.04)
HLA DR+ NK %NK	Relative count	TBNK	WeightedMedian	32	0.75399	1.00 (0.98, 1.03)
HLA DR+ NK %NK	Relative count	TBNK	MR-PRESSO	32	0.731615	1.00 (0.98, 1.02)
HLA DR+ NK %CD3- lymphocyte	Relative count	TBNK	IVW	33	0.950547	1.00 (0.98, 1.02)
HLA DR+ NK %CD3- lymphocyte	Relative count	TBNK	MR-Egger	33	0.811668	1.00 (0.96, 1.03)
HLA DR+ NK %CD3- lymphocyte	Relative count	TBNK	WeightedMedian	33	0.813545	1.00 (0.98, 1.03)
HLA DR+ NK %CD3- lymphocyte	Relative count	TBNK	MR-PRESSO	33	0.950933	1.00 (0.98, 1.02)
Granulocyte AC	Absolute count	TBNK	IVW	26	0.763222	1.00 (0.99, 1.02)
Granulocyte AC	Absolute count	TBNK	MR-Egger	26	0.67406	0.99 (0.97, 1.02)
Granulocyte AC	Absolute count	TBNK	WeightedMedian	26	0.812635	1.00 (0.97, 1.03)
Granulocyte AC	Absolute count	TBNK	MR-PRESSO	26	0.76033	1.00 (0.99, 1.02)
Granulocyte %leukocyte	Relative count	TBNK	IVW	26	0.146773	1.01 (1.00, 1.03)
Granulocyte %leukocyte	Relative count	TBNK	MR-Egger	26	0.608963	1.01 (0.98, 1.04)
Granulocyte %leukocyte	Relative count	TBNK	WeightedMedian	26	0.343847	1.01 (0.99, 1.04)
Granulocyte %leukocyte	Relative count	TBNK	MR-PRESSO	26	0.159206	1.01 (1.00, 1.03)
CD28- DN (CD4-CD8-) %DN	Relative count	Treg	IVW	29	0.517413	0.99 (0.98, 1.01)
CD28- DN (CD4-CD8-) %DN	Relative count	Treg	MR-Egger	29	0.565466	0.99 (0.97, 1.02)
CD28- DN (CD4-CD8-) %DN	Relative count	Treg	WeightedMedian	29	0.644275	1.00 (0.97, 1.02)
CD28- DN (CD4-CD8-) %DN	Relative count	Treg	MR-PRESSO	29	0.522686	0.99 (0.98, 1.01)
CD28- DN (CD4-CD8-) AC	Absolute count	Treg	IVW	35	0.430016	0.99 (0.97, 1.01)
CD28- DN (CD4-CD8-) AC	Absolute count	Treg	MR-Egger	35	0.238843	0.98 (0.95, 1.01)
CD28- DN (CD4-CD8-) AC	Absolute count	Treg	WeightedMedian	35	0.214538	0.98 (0.96, 1.01)
CD28- DN (CD4-CD8-) AC	Absolute count	Treg	MR-PRESSO	35	0.433354	0.99 (0.97, 1.01)
CD28+ DN (CD4-CD8-) %T cell	Relative count	Treg	IVW	25	0.74913	1.00 (0.98, 1.01)
CD28+ DN (CD4-CD8-) %T cell	Relative count	Treg	MR-Egger	25	0.799563	1.00 (0.97, 1.02)
CD28+ DN (CD4-CD8-) %T cell	Relative count	Treg	WeightedMedian	25	0.564982	1.01 (0.98, 1.03)
CD28+ DN (CD4-CD8-) %T cell	Relative count	Treg	MR-PRESSO	25	0.478018	1.00 (0.99, 1.01)
CD28+ DN (CD4-CD8-) %DN	Relative count	Treg	IVW	29	0.517413	1.01 (0.99, 1.02)
CD28+ DN (CD4-CD8-) %DN	Relative count	Treg	MR-Egger	29	0.565466	1.01 (0.98, 1.03)
CD28+ DN (CD4-CD8-) %DN	Relative count	Treg	WeightedMedian	29	0.649077	1.00 (0.98, 1.03)
CD28+ DN (CD4-CD8-) %DN	Relative count	Treg	MR-PRESSO	29	0.522686	1.01 (0.99, 1.02)
CD28+ DN (CD4-CD8-) AC	Absolute count	Treg	IVW	11	0.520938	1.01 (0.97, 1.06)
CD28+ DN (CD4-CD8-) AC	Absolute count	Treg	MR-Egger	11	0.635761	1.02 (0.94, 1.11)
CD28+ DN (CD4-CD8-) AC	Absolute count	Treg	WeightedMedian	11	0.582283	1.01 (0.97, 1.06)
CD28+ DN (CD4-CD8-) AC	Absolute count	Treg	MR-PRESSO	11	0.535375	1.01 (0.97, 1.06)
CD39+ CD4+ AC	Absolute count	Treg	IVW	53	0.639809	1.00 (0.99, 1.01)
CD39+ CD4+ AC	Absolute count	Treg	MR-Egger	53	0.228802	0.99 (0.98, 1.00)
CD39+ CD4+ AC	Absolute count	Treg	WeightedMedian	53	0.8524	1.00 (0.99, 1.01)
CD39+ CD4+ AC	Absolute count	Treg	MR-PRESSO	53	0.63947	1.00 (0.99, 1.01)
CD28- CD8dim %T cell	Relative count	Treg	IVW	28	0.494329	1.01 (0.99, 1.03)
CD28- CD8dim %T cell	Relative count	Treg	MR-Egger	28	0.45396	1.01 (0.98, 1.05)
CD28- CD8dim %T cell	Relative count	Treg	WeightedMedian	28	0.136394	1.02 (0.99, 1.04)
CD28- CD8dim %T cell	Relative count	Treg	MR-PRESSO	28	0.500152	1.01 (0.99, 1.03)
CD28- CD8dim %CD8dim	Relative count	Treg	IVW	18	0.148752	0.99 (0.97, 1.00)
CD28- CD8dim %CD8dim	Relative count	Treg	MR-Egger	18	0.45145	0.99 (0.98, 1.01)
CD28- CD8dim %CD8dim	Relative count	Treg	WeightedMedian	18	0.425748	1.00 (0.98, 1.01)
CD28- CD8dim %CD8dim	Relative count	Treg	MR-PRESSO	18	0.166929	0.99 (0.97, 1.00)
CD28- CD8dim AC	Absolute count	Treg	IVW	30	0.434456	0.99 (0.98, 1.01)
CD28- CD8dim AC	Absolute count	Treg	MR-Egger	30	0.654264	0.99 (0.97, 1.02)
CD28- CD8dim AC	Absolute count	Treg	WeightedMedian	30	0.443347	1.01 (0.99, 1.03)
CD28- CD8dim AC	Absolute count	Treg	MR-PRESSO	30	0.440791	0.99 (0.98, 1.01)
CD28+ CD45RA+ CD8dim %T cell	Relative count	Treg	IVW	55	0.244344	1.00 (1.00, 1.01)
CD28+ CD45RA+ CD8dim %T cell	Relative count	Treg	MR-Egger	55	0.627994	1.00 (1.00, 1.01)
CD28+ CD45RA+ CD8dim %T cell	Relative count	Treg	WeightedMedian	55	0.343795	1.00 (1.00, 1.01)
CD28+ CD45RA+ CD8dim %T cell	Relative count	Treg	MR-PRESSO	55	0.249462	1.00 (1.00, 1.01)
CD28+ CD45RA+ CD8dim %CD8dim	Relative count	Treg	IVW	37	0.924297	1.00 (0.99, 1.01)
CD28+ CD45RA+ CD8dim %CD8dim	Relative count	Treg	MR-Egger	37	0.888771	1.00 (0.99, 1.01)
CD28+ CD45RA+ CD8dim %CD8dim	Relative count	Treg	WeightedMedian	37	0.731845	1.00 (0.99, 1.01)
CD28+ CD45RA+ CD8dim %CD8dim	Relative count	Treg	MR-PRESSO	37	0.924824	1.00 (0.99, 1.01)
CD28+ CD45RA+ CD8dim AC	Absolute count	Treg	IVW	66	0.10048	1.00 (1.00, 1.00)
CD28+ CD45RA+ CD8dim AC	Absolute count	Treg	MR-Egger	66	0.280545	1.00 (1.00, 1.00)
CD28+ CD45RA+ CD8dim AC	Absolute count	Treg	WeightedMedian	66	0.222358	1.00 (1.00, 1.01)
CD28+ CD45RA+ CD8dim AC	Absolute count	Treg	MR-PRESSO	66	0.105309	1.00 (1.00, 1.00)
CD28+ CD45RA- CD8dim %T cell	Relative count	Treg	IVW	35	0.0905737	0.99 (0.99, 1.00)
CD28+ CD45RA- CD8dim %T cell	Relative count	Treg	MR-Egger	35	0.240163	1.00 (0.99, 1.00)
CD28+ CD45RA- CD8dim %T cell	Relative count	Treg	WeightedMedian	35	0.250003	0.99 (0.99, 1.00)
CD28+ CD45RA- CD8dim %T cell	Relative count	Treg	MR-PRESSO	35	0.0997198	0.99 (0.99, 1.00)
CD28+ CD45RA- CD8dim %CD8dim	Relative count	Treg	IVW	36	0.425493	1.00 (0.99, 1.01)
CD28+ CD45RA- CD8dim %CD8dim	Relative count	Treg	MR-Egger	36	0.349384	0.99 (0.98, 1.01)
CD28+ CD45RA- CD8dim %CD8dim	Relative count	Treg	WeightedMedian	36	0.730376	1.00 (0.99, 1.01)
CD28+ CD45RA- CD8dim %CD8dim	Relative count	Treg	MR-PRESSO	36	0.430866	1.00 (0.99, 1.01)
CD28+ CD45RA- CD8dim AC	Absolute count	Treg	IVW	45	0.933705	1.00 (1.00, 1.00)
CD28+ CD45RA- CD8dim AC	Absolute count	Treg	MR-Egger	45	0.977142	1.00 (1.00, 1.00)
CD28+ CD45RA- CD8dim AC	Absolute count	Treg	WeightedMedian	45	0.870481	1.00 (0.99, 1.00)
CD28+ CD45RA- CD8dim AC	Absolute count	Treg	MR-PRESSO	45	0.934082	1.00 (1.00, 1.00)
CD39+ CD8br %T cell	Relative count	Treg	IVW	49	0.964803	1.00 (0.99, 1.01)
CD39+ CD8br %T cell	Relative count	Treg	MR-Egger	49	0.95346	1.00 (0.98, 1.02)
CD39+ CD8br %T cell	Relative count	Treg	WeightedMedian	49	0.874105	1.00 (0.99, 1.01)
CD39+ CD8br %T cell	Relative count	Treg	MR-PRESSO	49	0.964986	1.00 (0.99, 1.01)
CD39+ CD8br %CD8br	Relative count	Treg	IVW	45	0.884932	1.00 (0.99, 1.01)
CD39+ CD8br %CD8br	Relative count	Treg	MR-Egger	45	0.542894	1.00 (0.98, 1.01)
CD39+ CD8br %CD8br	Relative count	Treg	WeightedMedian	45	0.963655	1.00 (0.99, 1.01)
CD39+ CD8br %CD8br	Relative count	Treg	MR-PRESSO	45	0.885592	1.00 (0.99, 1.01)
CD39+ CD8br AC	Absolute count	Treg	IVW	51	0.734157	1.00 (0.99, 1.01)
CD39+ CD8br AC	Absolute count	Treg	MR-Egger	51	0.982398	1.00 (0.98, 1.02)
CD39+ CD8br AC	Absolute count	Treg	WeightedMedian	51	0.909095	1.00 (0.99, 1.01)
CD39+ CD8br AC	Absolute count	Treg	MR-PRESSO	51	0.73558	1.00 (0.99, 1.01)
CD28- CD127- CD25++ CD8br %T cell	Relative count	Treg	IVW	21	0.505233	0.99 (0.97, 1.01)
CD28- CD127- CD25++ CD8br %T cell	Relative count	Treg	MR-Egger	21	0.776682	1.00 (0.98, 1.03)
CD28- CD127- CD25++ CD8br %T cell	Relative count	Treg	WeightedMedian	21	0.746334	1.00 (0.98, 1.03)
CD28- CD127- CD25++ CD8br %T cell	Relative count	Treg	MR-PRESSO	21	0.512846	0.99 (0.97, 1.01)
CD28- CD127- CD25++ CD8br %CD8br	Relative count	Treg	IVW	20	0.567821	1.00 (0.98, 1.01)
CD28- CD127- CD25++ CD8br %CD8br	Relative count	Treg	MR-Egger	20	0.722586	1.00 (0.98, 1.03)
CD28- CD127- CD25++ CD8br %CD8br	Relative count	Treg	WeightedMedian	20	0.695307	1.00 (0.98, 1.03)
CD28- CD127- CD25++ CD8br %CD8br	Relative count	Treg	MR-PRESSO	20	0.410724	1.00 (0.98, 1.01)
CD28- CD127- CD25++ CD8br AC	Absolute count	Treg	IVW	33	0.555883	1.00 (0.98, 1.01)
CD28- CD127- CD25++ CD8br AC	Absolute count	Treg	MR-Egger	33	0.265857	0.99 (0.97, 1.01)
CD28- CD127- CD25++ CD8br AC	Absolute count	Treg	WeightedMedian	33	0.710919	1.00 (0.98, 1.02)
CD28- CD127- CD25++ CD8br AC	Absolute count	Treg	MR-PRESSO	33	0.560018	1.00 (0.98, 1.01)
CD28- CD25++ CD8br %T cell	Relative count	Treg	IVW	31	0.591232	1.01 (0.98, 1.03)
CD28- CD25++ CD8br %T cell	Relative count	Treg	MR-Egger	31	0.589211	0.99 (0.93, 1.04)
CD28- CD25++ CD8br %T cell	Relative count	Treg	WeightedMedian	31	0.647998	1.01 (0.98, 1.04)
CD28- CD25++ CD8br %T cell	Relative count	Treg	MR-PRESSO	31	0.595193	1.01 (0.98, 1.03)
CD28- CD25++ CD8br %CD8br	Relative count	Treg	IVW	27	0.57398	1.01 (0.98, 1.03)
CD28- CD25++ CD8br %CD8br	Relative count	Treg	MR-Egger	27	0.895357	1.00 (0.95, 1.04)
CD28- CD25++ CD8br %CD8br	Relative count	Treg	WeightedMedian	27	0.811857	1.00 (0.97, 1.02)
CD28- CD25++ CD8br %CD8br	Relative count	Treg	MR-PRESSO	27	0.578795	1.01 (0.98, 1.03)
CD28- CD25++ CD8br AC	Absolute count	Treg	IVW	25	0.284897	0.99 (0.98, 1.01)
CD28- CD25++ CD8br AC	Absolute count	Treg	MR-Egger	25	0.335544	0.99 (0.97, 1.01)
CD28- CD25++ CD8br AC	Absolute count	Treg	WeightedMedian	25	0.338335	0.99 (0.97, 1.01)
CD28- CD25++ CD8br AC	Absolute count	Treg	MR-PRESSO	25	0.295535	0.99 (0.98, 1.01)
CD25++ CD8br %T cell	Relative count	Treg	IVW	17	0.211402	1.01 (0.99, 1.03)
CD25++ CD8br %T cell	Relative count	Treg	MR-Egger	17	0.80367	1.00 (0.96, 1.03)
CD25++ CD8br %T cell	Relative count	Treg	WeightedMedian	17	0.488128	1.01 (0.98, 1.04)
CD25++ CD8br %T cell	Relative count	Treg	MR-PRESSO	17	0.172276	1.01 (1.00, 1.03)
CD25++ CD8br %CD8br	Relative count	Treg	IVW	22	0.219551	1.01 (0.99, 1.03)
CD25++ CD8br %CD8br	Relative count	Treg	MR-Egger	22	0.478967	1.01 (0.98, 1.04)
CD25++ CD8br %CD8br	Relative count	Treg	WeightedMedian	22	0.311007	1.01 (0.99, 1.04)
CD25++ CD8br %CD8br	Relative count	Treg	MR-PRESSO	22	0.19833	1.01 (0.99, 1.03)
CD25++ CD8br AC	Absolute count	Treg	IVW	30	0.978306	1.00 (0.98, 1.02)
CD25++ CD8br AC	Absolute count	Treg	MR-Egger	30	0.48875	1.01 (0.98, 1.04)
CD25++ CD8br AC	Absolute count	Treg	WeightedMedian	30	0.265879	1.01 (0.99, 1.03)
CD25++ CD8br AC	Absolute count	Treg	MR-PRESSO	30	0.978492	1.00 (0.98, 1.02)
CD127- CD8br %T cell	Relative count	Treg	IVW	17	0.383467	0.99 (0.96, 1.01)
CD127- CD8br %T cell	Relative count	Treg	MR-Egger	17	0.681431	0.99 (0.92, 1.05)
CD127- CD8br %T cell	Relative count	Treg	WeightedMedian	17	0.797172	1.00 (0.97, 1.03)
CD127- CD8br %T cell	Relative count	Treg	MR-PRESSO	17	0.396356	0.99 (0.96, 1.01)
CD127- CD8br %CD8br	Relative count	Treg	IVW	16	0.463084	1.01 (0.99, 1.02)
CD127- CD8br %CD8br	Relative count	Treg	MR-Egger	16	0.282944	1.01 (0.99, 1.03)
CD127- CD8br %CD8br	Relative count	Treg	WeightedMedian	16	0.952558	1.00 (0.98, 1.02)
CD127- CD8br %CD8br	Relative count	Treg	MR-PRESSO	16	0.474398	1.01 (0.99, 1.02)
CD127- CD8br AC	Absolute count	Treg	IVW	22	0.364462	0.99 (0.96, 1.02)
CD127- CD8br AC	Absolute count	Treg	MR-Egger	22	0.232531	0.96 (0.89, 1.03)
CD127- CD8br AC	Absolute count	Treg	WeightedMedian	22	0.463587	0.99 (0.96, 1.02)
CD127- CD8br AC	Absolute count	Treg	MR-PRESSO	22	0.374751	0.99 (0.96, 1.02)
CD28- CD8br %T cell	Relative count	Treg	IVW	21	0.959219	1.00 (0.98, 1.02)
CD28- CD8br %T cell	Relative count	Treg	MR-Egger	21	0.387488	0.98 (0.93, 1.03)
CD28- CD8br %T cell	Relative count	Treg	WeightedMedian	21	0.899103	1.00 (0.97, 1.04)
CD28- CD8br %T cell	Relative count	Treg	MR-PRESSO	21	0.959255	1.00 (0.98, 1.02)
CD28- CD8br %CD8br	Relative count	Treg	IVW	30	0.816192	1.00 (0.98, 1.02)
CD28- CD8br %CD8br	Relative count	Treg	MR-Egger	30	0.456299	0.99 (0.95, 1.02)
CD28- CD8br %CD8br	Relative count	Treg	WeightedMedian	30	0.897266	1.00 (0.97, 1.03)
CD28- CD8br %CD8br	Relative count	Treg	MR-PRESSO	30	0.78794	1.00 (0.99, 1.02)
CD28- CD8br AC	Absolute count	Treg	IVW	20	0.66244	1.01 (0.98, 1.03)
CD28- CD8br AC	Absolute count	Treg	MR-Egger	20	0.036574	0.93 (0.87, 0.99)
CD28- CD8br AC	Absolute count	Treg	WeightedMedian	20	0.469446	0.99 (0.95, 1.02)
CD28- CD8br AC	Absolute count	Treg	MR-PRESSO	20	0.667361	1.01 (0.98, 1.03)
CD28+ CD45RA+ CD8br %CD8br	Relative count	Treg	IVW	45	0.150316	1.00 (1.00, 1.01)
CD28+ CD45RA+ CD8br %CD8br	Relative count	Treg	MR-Egger	45	0.1131	1.00 (1.00, 1.01)
CD28+ CD45RA+ CD8br %CD8br	Relative count	Treg	WeightedMedian	45	0.20708	1.00 (1.00, 1.01)
CD28+ CD45RA+ CD8br %CD8br	Relative count	Treg	MR-PRESSO	45	0.157391	1.00 (1.00, 1.01)
CD28+ CD45RA+ CD8br AC	Absolute count	Treg	IVW	75	0.702309	1.00 (1.00, 1.00)
CD28+ CD45RA+ CD8br AC	Absolute count	Treg	MR-Egger	75	0.626803	1.00 (1.00, 1.00)
CD28+ CD45RA+ CD8br AC	Absolute count	Treg	WeightedMedian	75	0.167432	1.00 (1.00, 1.01)
CD28+ CD45RA+ CD8br AC	Absolute count	Treg	MR-PRESSO	75	0.703405	1.00 (1.00, 1.00)
CD28+ CD45RA- CD8br %T cell	Relative count	Treg	IVW	34	0.418322	1.00 (0.99, 1.01)
CD28+ CD45RA- CD8br %T cell	Relative count	Treg	MR-Egger	34	0.271082	1.01 (1.00, 1.02)
CD28+ CD45RA- CD8br %T cell	Relative count	Treg	WeightedMedian	34	0.634734	1.00 (0.99, 1.01)
CD28+ CD45RA- CD8br %T cell	Relative count	Treg	MR-PRESSO	34	0.424119	1.00 (0.99, 1.01)
CD28+ CD45RA- CD8br %CD8br	Relative count	Treg	IVW	39	0.172171	1.00 (1.00, 1.01)
CD28+ CD45RA- CD8br %CD8br	Relative count	Treg	MR-Egger	39	0.184059	1.00 (1.00, 1.01)
CD28+ CD45RA- CD8br %CD8br	Relative count	Treg	WeightedMedian	39	0.249923	1.01 (1.00, 1.01)
CD28+ CD45RA- CD8br %CD8br	Relative count	Treg	MR-PRESSO	39	0.174482	1.00 (1.00, 1.01)
CD28+ CD45RA- CD8br AC	Absolute count	Treg	IVW	35	0.275373	1.01 (1.00, 1.02)
CD28+ CD45RA- CD8br AC	Absolute count	Treg	MR-Egger	35	0.517003	1.00 (0.99, 1.02)
CD28+ CD45RA- CD8br AC	Absolute count	Treg	WeightedMedian	35	0.364012	1.01 (0.99, 1.02)
CD28+ CD45RA- CD8br AC	Absolute count	Treg	MR-PRESSO	35	0.283043	1.01 (1.00, 1.02)
CD28- DN (CD4-CD8-) %T cell	Relative count	Treg	IVW	28	0.436528	0.99 (0.98, 1.01)
CD28- DN (CD4-CD8-) %T cell	Relative count	Treg	MR-Egger	28	0.157984	0.98 (0.96, 1.01)
CD28- DN (CD4-CD8-) %T cell	Relative count	Treg	WeightedMedian	28	0.248594	0.99 (0.96, 1.01)
CD28- DN (CD4-CD8-) %T cell	Relative count	Treg	MR-PRESSO	28	0.434496	0.99 (0.98, 1.01)
CD45RA- CD28- CD8br %CD8br	Relative count	Treg	IVW	63	0.295432	1.00 (1.00, 1.00)
CD45RA- CD28- CD8br %CD8br	Relative count	Treg	MR-Egger	63	0.769394	1.00 (1.00, 1.00)
CD45RA- CD28- CD8br %CD8br	Relative count	Treg	WeightedMedian	63	0.646047	1.00 (1.00, 1.00)
CD45RA- CD28- CD8br %CD8br	Relative count	Treg	MR-PRESSO	63	0.299494	1.00 (1.00, 1.00)
CD45RA+ CD28- CD8br %CD8br	Relative count	Treg	IVW	41	0.00695611	1.00 (1.00, 1.00)
CD45RA+ CD28- CD8br %CD8br	Relative count	Treg	MR-Egger	41	0.00306601	1.00 (1.00, 1.00)
CD45RA+ CD28- CD8br %CD8br	Relative count	Treg	WeightedMedian	41	0.623962	1.00 (1.00, 1.00)
CD45RA+ CD28- CD8br %CD8br	Relative count	Treg	MR-PRESSO	41	0.0101409	1.00 (1.00, 1.00)
BAFF-R on CD20- CD38-	MFI	B cell	IVW	22	0.932182	1.00 (0.99, 1.02)
BAFF-R on CD20- CD38-	MFI	B cell	MR-Egger	22	0.552596	1.01 (0.99, 1.03)
BAFF-R on CD20- CD38-	MFI	B cell	WeightedMedian	22	0.682549	1.00 (0.98, 1.02)
BAFF-R on CD20- CD38-	MFI	B cell	MR-PRESSO	22	0.932988	1.00 (0.99, 1.02)
BAFF-R on IgD+ CD38-	MFI	B cell	IVW	50	0.21923	0.99 (0.98, 1.00)
BAFF-R on IgD+ CD38-	MFI	B cell	MR-Egger	50	0.901536	1.00 (0.99, 1.02)
BAFF-R on IgD+ CD38-	MFI	B cell	WeightedMedian	50	0.37289	0.99 (0.98, 1.01)
BAFF-R on IgD+ CD38-	MFI	B cell	MR-PRESSO	50	0.225099	0.99 (0.98, 1.00)
BAFF-R on IgD+ CD38br	MFI	B cell	IVW	56	0.0664718	0.99 (0.98, 1.00)
BAFF-R on IgD+ CD38br	MFI	B cell	MR-Egger	56	0.74192	1.00 (0.99, 1.02)
BAFF-R on IgD+ CD38br	MFI	B cell	WeightedMedian	56	0.355554	0.99 (0.98, 1.01)
BAFF-R on IgD+ CD38br	MFI	B cell	MR-PRESSO	56	0.0718812	0.99 (0.98, 1.00)
BAFF-R on IgD- CD24-	MFI	B cell	IVW	49	0.216936	0.99 (0.98, 1.00)
BAFF-R on IgD- CD24-	MFI	B cell	MR-Egger	49	0.801262	1.00 (0.99, 1.01)
BAFF-R on IgD- CD24-	MFI	B cell	WeightedMedian	49	0.353708	0.99 (0.98, 1.01)
BAFF-R on IgD- CD24-	MFI	B cell	MR-PRESSO	49	0.222946	0.99 (0.98, 1.00)
BAFF-R on IgD- CD27-	MFI	B cell	IVW	49	0.773146	1.00 (0.99, 1.01)
BAFF-R on IgD- CD27-	MFI	B cell	MR-Egger	49	0.767891	1.00 (0.99, 1.02)
BAFF-R on IgD- CD27-	MFI	B cell	WeightedMedian	49	0.329049	0.99 (0.98, 1.01)
BAFF-R on IgD- CD27-	MFI	B cell	MR-PRESSO	49	0.774388	1.00 (0.99, 1.01)
BAFF-R on IgD- CD38br	MFI	B cell	IVW	21	0.253129	0.99 (0.97, 1.01)
BAFF-R on IgD- CD38br	MFI	B cell	MR-Egger	21	0.429536	0.98 (0.95, 1.02)
BAFF-R on IgD- CD38br	MFI	B cell	WeightedMedian	21	0.25173	0.98 (0.95, 1.01)
BAFF-R on IgD- CD38br	MFI	B cell	MR-PRESSO	21	0.266625	0.99 (0.97, 1.01)
BAFF-R on IgD- CD38dim	MFI	B cell	IVW	47	0.568226	1.00 (0.98, 1.01)
BAFF-R on IgD- CD38dim	MFI	B cell	MR-Egger	47	0.737235	1.00 (0.99, 1.02)
BAFF-R on IgD- CD38dim	MFI	B cell	WeightedMedian	47	0.354485	0.99 (0.98, 1.01)
BAFF-R on IgD- CD38dim	MFI	B cell	MR-PRESSO	47	0.571003	1.00 (0.98, 1.01)
BAFF-R on transitional	MFI	B cell	IVW	55	0.0456889	0.99 (0.98, 1.00)
BAFF-R on transitional	MFI	B cell	MR-Egger	55	0.520165	1.00 (0.99, 1.02)
BAFF-R on transitional	MFI	B cell	WeightedMedian	55	0.314547	0.99 (0.98, 1.01)
BAFF-R on transitional	MFI	B cell	MR-PRESSO	55	0.050735	0.99 (0.98, 1.00)
CD19 on CD20-	MFI	B cell	IVW	23	0.964967	1.00 (0.98, 1.02)
CD19 on CD20-	MFI	B cell	MR-Egger	23	0.802939	1.00 (0.97, 1.03)
CD19 on CD20-	MFI	B cell	WeightedMedian	23	0.524472	1.01 (0.98, 1.04)
CD19 on CD20-	MFI	B cell	MR-PRESSO	23	0.965363	1.00 (0.98, 1.02)
CD19 on CD20- CD38-	MFI	B cell	IVW	12	0.163941	0.98 (0.95, 1.01)
CD19 on CD20- CD38-	MFI	B cell	MR-Egger	12	0.874544	1.00 (0.95, 1.04)
CD19 on CD20- CD38-	MFI	B cell	WeightedMedian	12	0.365684	0.98 (0.95, 1.02)
CD19 on CD20- CD38-	MFI	B cell	MR-PRESSO	12	0.156175	0.98 (0.96, 1.01)
CD19 on CD24+ CD27+	MFI	B cell	IVW	33	0.0842551	0.99 (0.97, 1.00)
CD19 on CD24+ CD27+	MFI	B cell	MR-Egger	33	0.95331	1.00 (0.98, 1.02)
CD19 on CD24+ CD27+	MFI	B cell	WeightedMedian	33	0.470041	0.99 (0.98, 1.01)
CD19 on CD24+ CD27+	MFI	B cell	MR-PRESSO	33	0.0938991	0.99 (0.97, 1.00)
CD19 on IgD+ CD24+	MFI	B cell	IVW	23	0.327598	1.00 (0.99, 1.00)
CD19 on IgD+ CD24+	MFI	B cell	MR-Egger	23	0.645481	1.00 (0.99, 1.02)
CD19 on IgD+ CD24+	MFI	B cell	WeightedMedian	23	0.485461	1.00 (0.98, 1.01)
CD19 on IgD+ CD24+	MFI	B cell	MR-PRESSO	23	0.337572	1.00 (0.99, 1.00)
CD19 on IgD+ CD24-	MFI	B cell	IVW	21	0.408331	0.99 (0.98, 1.01)
CD19 on IgD+ CD24-	MFI	B cell	MR-Egger	21	0.493322	0.99 (0.97, 1.01)
CD19 on IgD+ CD24-	MFI	B cell	WeightedMedian	21	0.629551	1.00 (0.98, 1.01)
CD19 on IgD+ CD24-	MFI	B cell	MR-PRESSO	21	0.418087	0.99 (0.98, 1.01)
CD19 on IgD+ CD38-	MFI	B cell	IVW	20	0.599735	1.00 (0.98, 1.01)
CD19 on IgD+ CD38-	MFI	B cell	MR-Egger	20	0.685823	1.00 (0.98, 1.02)
CD19 on IgD+ CD38-	MFI	B cell	WeightedMedian	20	0.0385194	0.98 (0.96, 1.00)
CD19 on IgD+ CD38-	MFI	B cell	MR-PRESSO	20	0.605805	1.00 (0.98, 1.01)
CD19 on IgD+ CD38- naive	MFI	B cell	IVW	20	0.124237	0.99 (0.98, 1.00)
CD19 on IgD+ CD38- naive	MFI	B cell	MR-Egger	20	0.273197	0.99 (0.97, 1.01)
CD19 on IgD+ CD38- naive	MFI	B cell	WeightedMedian	20	0.324415	0.99 (0.97, 1.01)
CD19 on IgD+ CD38- naive	MFI	B cell	MR-PRESSO	20	0.140724	0.99 (0.98, 1.00)
CD19 on IgD+ CD38- unsw mem	MFI	B cell	IVW	17	0.233758	0.99 (0.98, 1.01)
CD19 on IgD+ CD38- unsw mem	MFI	B cell	MR-Egger	17	0.474842	0.99 (0.97, 1.01)
CD19 on IgD+ CD38- unsw mem	MFI	B cell	WeightedMedian	17	0.442426	0.99 (0.97, 1.01)
CD19 on IgD+ CD38- unsw mem	MFI	B cell	MR-PRESSO	17	0.231446	0.99 (0.98, 1.01)
CD19 on IgD+ CD38br	MFI	B cell	IVW	22	0.454622	1.00 (1.00, 1.00)
CD19 on IgD+ CD38br	MFI	B cell	MR-Egger	22	0.401663	1.00 (1.00, 1.00)
CD19 on IgD+ CD38br	MFI	B cell	WeightedMedian	22	0.558445	1.00 (1.00, 1.00)
CD19 on IgD+ CD38br	MFI	B cell	MR-PRESSO	22	0.45944	1.00 (1.00, 1.00)
CD19 on IgD+ CD38dim	MFI	B cell	IVW	23	0.0851465	0.99 (0.98, 1.00)
CD19 on IgD+ CD38dim	MFI	B cell	MR-Egger	23	0.0638633	0.99 (0.98, 1.00)
CD19 on IgD+ CD38dim	MFI	B cell	WeightedMedian	23	0.319418	0.99 (0.98, 1.01)
CD19 on IgD+ CD38dim	MFI	B cell	MR-PRESSO	23	0.0732775	0.99 (0.98, 1.00)
CD19 on IgD- CD24-	MFI	B cell	IVW	13	0.0810926	0.98 (0.95, 1.00)
CD19 on IgD- CD24-	MFI	B cell	MR-Egger	13	0.655133	0.99 (0.94, 1.04)
CD19 on IgD- CD24-	MFI	B cell	WeightedMedian	13	0.404643	0.98 (0.95, 1.02)
CD19 on IgD- CD24-	MFI	B cell	MR-PRESSO	13	0.106626	0.98 (0.95, 1.00)
CD19 on IgD- CD27-	MFI	B cell	IVW	18	0.250493	0.99 (0.97, 1.01)
CD19 on IgD- CD27-	MFI	B cell	MR-Egger	18	0.676178	0.99 (0.96, 1.03)
CD19 on IgD- CD27-	MFI	B cell	WeightedMedian	18	0.621876	0.99 (0.96, 1.02)
CD19 on IgD- CD27-	MFI	B cell	MR-PRESSO	18	0.266405	0.99 (0.97, 1.01)
CD19 on IgD- CD38-	MFI	B cell	IVW	20	0.15321	0.98 (0.96, 1.01)
CD19 on IgD- CD38-	MFI	B cell	MR-Egger	20	0.723713	1.01 (0.96, 1.06)
CD19 on IgD- CD38-	MFI	B cell	WeightedMedian	20	0.505381	0.99 (0.96, 1.02)
CD19 on IgD- CD38-	MFI	B cell	MR-PRESSO	20	0.169442	0.98 (0.96, 1.01)
CD19 on IgD- CD38br	MFI	B cell	IVW	14	0.842082	1.00 (0.98, 1.02)
CD19 on IgD- CD38br	MFI	B cell	MR-Egger	14	0.618985	1.01 (0.98, 1.04)
CD19 on IgD- CD38br	MFI	B cell	WeightedMedian	14	0.511326	0.99 (0.96, 1.02)
CD19 on IgD- CD38br	MFI	B cell	MR-PRESSO	14	0.845164	1.00 (0.98, 1.02)
CD19 on IgD- CD38dim	MFI	B cell	IVW	21	0.333731	0.99 (0.97, 1.01)
CD19 on IgD- CD38dim	MFI	B cell	MR-Egger	21	0.971862	1.00 (0.98, 1.03)
CD19 on IgD- CD38dim	MFI	B cell	WeightedMedian	21	0.523556	0.99 (0.97, 1.01)
CD19 on IgD- CD38dim	MFI	B cell	MR-PRESSO	21	0.345276	0.99 (0.97, 1.01)
CD19 on memory B cell	MFI	B cell	IVW	14	0.732639	1.00 (0.98, 1.02)
CD19 on memory B cell	MFI	B cell	MR-Egger	14	0.208036	1.02 (0.99, 1.05)
CD19 on memory B cell	MFI	B cell	WeightedMedian	14	0.667274	0.99 (0.97, 1.02)
CD19 on memory B cell	MFI	B cell	MR-PRESSO	14	0.692396	1.00 (0.99, 1.02)
CD19 on naive-mature B cell	MFI	B cell	IVW	16	0.972667	1.00 (0.98, 1.02)
CD19 on naive-mature B cell	MFI	B cell	MR-Egger	16	0.680256	1.00 (0.98, 1.03)
CD19 on naive-mature B cell	MFI	B cell	WeightedMedian	16	0.562493	1.01 (0.98, 1.03)
CD19 on naive-mature B cell	MFI	B cell	MR-PRESSO	16	0.971353	1.00 (0.98, 1.02)
CD19 on unsw mem	MFI	B cell	IVW	22	0.46846	0.99 (0.97, 1.01)
CD19 on unsw mem	MFI	B cell	MR-Egger	22	0.511292	0.99 (0.96, 1.02)
CD19 on unsw mem	MFI	B cell	WeightedMedian	22	0.703484	1.01 (0.98, 1.04)
CD19 on unsw mem	MFI	B cell	MR-PRESSO	22	0.476462	0.99 (0.97, 1.01)
CD19 on PB/PC	MFI	B cell	IVW	14	0.847252	1.00 (0.96, 1.03)
CD19 on PB/PC	MFI	B cell	MR-Egger	14	0.215435	0.96 (0.91, 1.02)
CD19 on PB/PC	MFI	B cell	WeightedMedian	14	0.145096	0.97 (0.94, 1.01)
CD19 on PB/PC	MFI	B cell	MR-PRESSO	14	0.850228	1.00 (0.96, 1.03)
CD19 on sw mem	MFI	B cell	IVW	26	0.325292	0.99 (0.97, 1.01)
CD19 on sw mem	MFI	B cell	MR-Egger	26	0.912826	1.00 (0.97, 1.02)
CD19 on sw mem	MFI	B cell	WeightedMedian	26	0.496261	0.99 (0.97, 1.01)
CD19 on sw mem	MFI	B cell	MR-PRESSO	26	0.334717	0.99 (0.97, 1.01)
CD19 on IgD+	MFI	B cell	IVW	21	0.314787	0.99 (0.98, 1.01)
CD19 on IgD+	MFI	B cell	MR-Egger	21	0.134017	0.99 (0.98, 1.00)
CD19 on IgD+	MFI	B cell	WeightedMedian	21	0.394576	0.99 (0.98, 1.01)
CD19 on IgD+	MFI	B cell	MR-PRESSO	21	0.326795	0.99 (0.98, 1.01)
CD19 on transitional	MFI	B cell	IVW	20	0.326301	0.99 (0.98, 1.01)
CD19 on transitional	MFI	B cell	MR-Egger	20	0.177078	0.99 (0.97, 1.01)
CD19 on transitional	MFI	B cell	WeightedMedian	20	0.458053	0.99 (0.97, 1.01)
CD19 on transitional	MFI	B cell	MR-PRESSO	20	0.235558	0.99 (0.98, 1.00)
CD20 on B cell	MFI	B cell	IVW	26	0.211789	0.99 (0.96, 1.01)
CD20 on B cell	MFI	B cell	MR-Egger	26	0.84424	1.00 (0.96, 1.04)
CD20 on B cell	MFI	B cell	WeightedMedian	26	0.261168	0.99 (0.96, 1.01)
CD20 on B cell	MFI	B cell	MR-PRESSO	26	0.197537	0.99 (0.96, 1.01)
CD20 on CD20- CD38-	MFI	B cell	IVW	23	0.0193977	0.97 (0.95, 1.00)
CD20 on CD20- CD38-	MFI	B cell	MR-Egger	23	0.171876	0.97 (0.92, 1.01)
CD20 on CD20- CD38-	MFI	B cell	WeightedMedian	23	0.153836	0.97 (0.94, 1.01)
CD20 on CD20- CD38-	MFI	B cell	MR-PRESSO	23	0.0288963	0.97 (0.95, 1.00)
CD20 on CD24+ CD27+	MFI	B cell	IVW	35	0.389019	1.01 (0.99, 1.03)
CD20 on CD24+ CD27+	MFI	B cell	MR-Egger	35	0.185351	1.03 (0.99, 1.07)
CD20 on CD24+ CD27+	MFI	B cell	WeightedMedian	35	0.281882	1.01 (0.99, 1.04)
CD20 on CD24+ CD27+	MFI	B cell	MR-PRESSO	35	0.435493	1.01 (0.99, 1.03)
CD20 on IgD+ CD24+	MFI	B cell	IVW	28	0.32191	1.01 (0.99, 1.03)
CD20 on IgD+ CD24+	MFI	B cell	MR-Egger	28	0.2825	1.02 (0.99, 1.05)
CD20 on IgD+ CD24+	MFI	B cell	WeightedMedian	28	0.457674	1.01 (0.98, 1.04)
CD20 on IgD+ CD24+	MFI	B cell	MR-PRESSO	28	0.254515	1.01 (0.99, 1.03)
CD20 on IgD+ CD24-	MFI	B cell	IVW	24	0.687604	1.00 (0.98, 1.01)
CD20 on IgD+ CD24-	MFI	B cell	MR-Egger	24	0.545061	1.01 (0.99, 1.02)
CD20 on IgD+ CD24-	MFI	B cell	WeightedMedian	24	0.454346	1.01 (0.99, 1.02)
CD20 on IgD+ CD24-	MFI	B cell	MR-PRESSO	24	0.691316	1.00 (0.98, 1.01)
CD20 on IgD+ CD38-	MFI	B cell	IVW	25	0.869965	1.00 (0.98, 1.02)
CD20 on IgD+ CD38-	MFI	B cell	MR-Egger	25	0.96809	1.00 (0.97, 1.03)
CD20 on IgD+ CD38-	MFI	B cell	WeightedMedian	25	0.688047	1.01 (0.98, 1.03)
CD20 on IgD+ CD38-	MFI	B cell	MR-PRESSO	25	0.801971	1.00 (0.98, 1.02)
CD20 on IgD+ CD38- naive	MFI	B cell	IVW	18	0.768769	1.00 (0.99, 1.02)
CD20 on IgD+ CD38- naive	MFI	B cell	MR-Egger	18	0.713113	1.01 (0.95, 1.08)
CD20 on IgD+ CD38- naive	MFI	B cell	WeightedMedian	18	0.99975	1.00 (0.98, 1.02)
CD20 on IgD+ CD38- naive	MFI	B cell	MR-PRESSO	18	0.678521	1.00 (0.99, 1.01)
CD20 on IgD+ CD38- unsw mem	MFI	B cell	IVW	7	0.192445	1.02 (0.99, 1.05)
CD20 on IgD+ CD38- unsw mem	MFI	B cell	MR-Egger	7	0.275684	1.05 (0.97, 1.14)
CD20 on IgD+ CD38- unsw mem	MFI	B cell	WeightedMedian	7	0.116413	1.03 (0.99, 1.07)
CD20 on IgD+ CD38- unsw mem	MFI	B cell	MR-PRESSO	7	0.249558	1.02 (0.99, 1.05)
CD20 on IgD+ CD38br	MFI	B cell	IVW	13	0.143629	1.02 (0.99, 1.04)
CD20 on IgD+ CD38br	MFI	B cell	MR-Egger	13	0.0799664	1.03 (1.00, 1.06)
CD20 on IgD+ CD38br	MFI	B cell	WeightedMedian	13	0.165327	1.02 (0.99, 1.05)
CD20 on IgD+ CD38br	MFI	B cell	MR-PRESSO	13	0.169321	1.02 (0.99, 1.04)
CD20 on IgD+ CD38dim	MFI	B cell	IVW	27	0.831562	1.00 (0.99, 1.02)
CD20 on IgD+ CD38dim	MFI	B cell	MR-Egger	27	0.274194	1.01 (0.99, 1.04)
CD20 on IgD+ CD38dim	MFI	B cell	WeightedMedian	27	0.424478	1.01 (0.99, 1.03)
CD20 on IgD+ CD38dim	MFI	B cell	MR-PRESSO	27	0.833221	1.00 (0.99, 1.02)
CD20 on IgD- CD24-	MFI	B cell	IVW	32	0.535842	1.00 (0.98, 1.01)
CD20 on IgD- CD24-	MFI	B cell	MR-Egger	32	0.494214	0.99 (0.97, 1.01)
CD20 on IgD- CD24-	MFI	B cell	WeightedMedian	32	0.309871	0.99 (0.97, 1.01)
CD20 on IgD- CD24-	MFI	B cell	MR-PRESSO	32	0.655925	1.00 (0.98, 1.01)
CD20 on IgD- CD27-	MFI	B cell	IVW	12	0.564347	1.01 (0.98, 1.04)
CD20 on IgD- CD27-	MFI	B cell	MR-Egger	12	0.759191	1.01 (0.94, 1.09)
CD20 on IgD- CD27-	MFI	B cell	WeightedMedian	12	0.513045	0.99 (0.95, 1.02)
CD20 on IgD- CD27-	MFI	B cell	MR-PRESSO	12	0.575951	1.01 (0.98, 1.04)
CD20 on IgD- CD38-	MFI	B cell	IVW	17	0.130909	1.02 (0.99, 1.06)
CD20 on IgD- CD38-	MFI	B cell	MR-Egger	17	0.215361	1.05 (0.97, 1.13)
CD20 on IgD- CD38-	MFI	B cell	WeightedMedian	17	0.174391	1.03 (0.99, 1.07)
CD20 on IgD- CD38-	MFI	B cell	MR-PRESSO	17	0.187071	1.02 (0.99, 1.05)
CD20 on IgD- CD38br	MFI	B cell	IVW	11	0.422073	0.99 (0.98, 1.01)
CD20 on IgD- CD38br	MFI	B cell	MR-Egger	11	0.827385	1.00 (0.99, 1.02)
CD20 on IgD- CD38br	MFI	B cell	WeightedMedian	11	0.938838	1.00 (0.99, 1.02)
CD20 on IgD- CD38br	MFI	B cell	MR-PRESSO	11	0.440736	0.99 (0.98, 1.01)
CD20 on IgD- CD38dim	MFI	B cell	IVW	31	0.212581	1.00 (1.00, 1.01)
CD20 on IgD- CD38dim	MFI	B cell	MR-Egger	31	0.0965163	1.01 (1.00, 1.01)
CD20 on IgD- CD38dim	MFI	B cell	WeightedMedian	31	0.211246	1.01 (1.00, 1.01)
CD20 on IgD- CD38dim	MFI	B cell	MR-PRESSO	31	0.237521	1.00 (1.00, 1.01)
CD20 on memory B cell	MFI	B cell	IVW	31	0.53576	1.01 (0.98, 1.03)
CD20 on memory B cell	MFI	B cell	MR-Egger	31	0.335574	1.02 (0.98, 1.06)
CD20 on memory B cell	MFI	B cell	WeightedMedian	31	0.423685	1.01 (0.98, 1.04)
CD20 on memory B cell	MFI	B cell	MR-PRESSO	31	0.581631	1.01 (0.98, 1.03)
CD20 on naive-mature B cell	MFI	B cell	IVW	24	0.655799	1.00 (0.99, 1.02)
CD20 on naive-mature B cell	MFI	B cell	MR-Egger	24	0.246015	1.01 (0.99, 1.03)
CD20 on naive-mature B cell	MFI	B cell	WeightedMedian	24	0.370649	1.01 (0.99, 1.03)
CD20 on naive-mature B cell	MFI	B cell	MR-PRESSO	24	0.659967	1.00 (0.99, 1.02)
CD20 on unsw mem	MFI	B cell	IVW	25	0.7452	1.00 (0.97, 1.02)
CD20 on unsw mem	MFI	B cell	MR-Egger	25	0.197302	1.03 (0.99, 1.06)
CD20 on unsw mem	MFI	B cell	WeightedMedian	25	0.839117	1.00 (0.98, 1.03)
CD20 on unsw mem	MFI	B cell	MR-PRESSO	25	0.699186	1.00 (0.97, 1.02)
CD20 on sw mem	MFI	B cell	IVW	33	0.457774	1.01 (0.99, 1.03)
CD20 on sw mem	MFI	B cell	MR-Egger	33	0.1281	1.03 (0.99, 1.06)
CD20 on sw mem	MFI	B cell	WeightedMedian	33	0.375008	1.01 (0.99, 1.04)
CD20 on sw mem	MFI	B cell	MR-PRESSO	33	0.522912	1.01 (0.99, 1.02)
CD20 on IgD+	MFI	B cell	IVW	20	0.813341	1.00 (0.97, 1.04)
CD20 on IgD+	MFI	B cell	MR-Egger	20	0.0292192	1.13 (1.02, 1.24)
CD20 on IgD+	MFI	B cell	WeightedMedian	20	0.685874	1.01 (0.98, 1.04)
CD20 on IgD+	MFI	B cell	MR-PRESSO	20	0.815868	1.00 (0.97, 1.04)
CD20 on transitional	MFI	B cell	IVW	18	0.385937	0.99 (0.97, 1.01)
CD20 on transitional	MFI	B cell	MR-Egger	18	0.404799	1.01 (0.99, 1.03)
CD20 on transitional	MFI	B cell	WeightedMedian	18	0.781941	1.00 (0.98, 1.02)
CD20 on transitional	MFI	B cell	MR-PRESSO	18	0.39801	0.99 (0.97, 1.01)
CD24 on CD24+ CD27+	MFI	B cell	IVW	24	0.214111	0.99 (0.98, 1.00)
CD24 on CD24+ CD27+	MFI	B cell	MR-Egger	24	0.196566	0.99 (0.97, 1.01)
CD24 on CD24+ CD27+	MFI	B cell	WeightedMedian	24	0.156998	0.99 (0.97, 1.00)
CD24 on CD24+ CD27+	MFI	B cell	MR-PRESSO	24	0.181396	0.99 (0.98, 1.00)
CD24 on IgD+ CD24+	MFI	B cell	IVW	28	0.319389	0.99 (0.98, 1.01)
CD24 on IgD+ CD24+	MFI	B cell	MR-Egger	28	0.416343	0.99 (0.97, 1.01)
CD24 on IgD+ CD24+	MFI	B cell	WeightedMedian	28	0.0906355	0.98 (0.97, 1.00)
CD24 on IgD+ CD24+	MFI	B cell	MR-PRESSO	28	0.32823	0.99 (0.98, 1.01)
CD24 on IgD+ CD38-	MFI	B cell	IVW	16	0.570611	0.99 (0.98, 1.01)
CD24 on IgD+ CD38-	MFI	B cell	MR-Egger	16	0.379978	0.99 (0.96, 1.01)
CD24 on IgD+ CD38-	MFI	B cell	WeightedMedian	16	0.424818	0.99 (0.97, 1.01)
CD24 on IgD+ CD38-	MFI	B cell	MR-PRESSO	16	0.579	0.99 (0.98, 1.01)
CD24 on IgD+ CD38- unsw mem	MFI	B cell	IVW	14	0.304766	0.99 (0.97, 1.01)
CD24 on IgD+ CD38- unsw mem	MFI	B cell	MR-Egger	14	0.347107	0.98 (0.95, 1.02)
CD24 on IgD+ CD38- unsw mem	MFI	B cell	WeightedMedian	14	0.155953	0.98 (0.96, 1.01)
CD24 on IgD+ CD38- unsw mem	MFI	B cell	MR-PRESSO	14	0.22373	0.99 (0.98, 1.00)
CD24 on IgD+ CD38br	MFI	B cell	IVW	25	0.591948	1.00 (0.99, 1.02)
CD24 on IgD+ CD38br	MFI	B cell	MR-Egger	25	0.212226	1.02 (0.99, 1.04)
CD24 on IgD+ CD38br	MFI	B cell	WeightedMedian	25	0.798803	1.00 (0.98, 1.02)
CD24 on IgD+ CD38br	MFI	B cell	MR-PRESSO	25	0.596881	1.00 (0.99, 1.02)
CD24 on IgD- CD38-	MFI	B cell	IVW	14	0.585039	0.99 (0.97, 1.02)
CD24 on IgD- CD38-	MFI	B cell	MR-Egger	14	0.783854	1.01 (0.97, 1.04)
CD24 on IgD- CD38-	MFI	B cell	WeightedMedian	14	0.882988	1.00 (0.98, 1.03)
CD24 on IgD- CD38-	MFI	B cell	MR-PRESSO	14	0.594286	0.99 (0.97, 1.02)
CD24 on IgD- CD38dim	MFI	B cell	IVW	25	0.109134	0.99 (0.98, 1.00)
CD24 on IgD- CD38dim	MFI	B cell	MR-Egger	25	0.692482	1.00 (0.98, 1.01)
CD24 on IgD- CD38dim	MFI	B cell	WeightedMedian	25	0.27007	0.99 (0.97, 1.01)
CD24 on IgD- CD38dim	MFI	B cell	MR-PRESSO	25	0.122216	0.99 (0.98, 1.00)
CD24 on memory B cell	MFI	B cell	IVW	38	0.241212	0.99 (0.98, 1.01)
CD24 on memory B cell	MFI	B cell	MR-Egger	38	0.468781	0.99 (0.98, 1.01)
CD24 on memory B cell	MFI	B cell	WeightedMedian	38	0.392756	0.99 (0.98, 1.01)
CD24 on memory B cell	MFI	B cell	MR-PRESSO	38	0.248704	0.99 (0.98, 1.01)
CD24 on unsw mem	MFI	B cell	IVW	14	0.66604	1.00 (0.98, 1.02)
CD24 on unsw mem	MFI	B cell	MR-Egger	14	0.335702	0.99 (0.96, 1.01)
CD24 on unsw mem	MFI	B cell	WeightedMedian	14	0.666441	0.99 (0.97, 1.02)
CD24 on unsw mem	MFI	B cell	MR-PRESSO	14	0.673111	1.00 (0.98, 1.02)
CD24 on sw mem	MFI	B cell	IVW	29	0.769825	1.00 (0.99, 1.01)
CD24 on sw mem	MFI	B cell	MR-Egger	29	0.818805	1.00 (0.98, 1.01)
CD24 on sw mem	MFI	B cell	WeightedMedian	29	0.754888	1.00 (0.98, 1.01)
CD24 on sw mem	MFI	B cell	MR-PRESSO	29	0.736199	1.00 (0.99, 1.01)
CD24 on transitional	MFI	B cell	IVW	22	0.209316	1.01 (1.00, 1.01)
CD24 on transitional	MFI	B cell	MR-Egger	22	0.351863	1.00 (1.00, 1.01)
CD24 on transitional	MFI	B cell	WeightedMedian	22	0.306245	1.00 (1.00, 1.01)
CD24 on transitional	MFI	B cell	MR-PRESSO	22	0.223106	1.01 (1.00, 1.01)
CD25 on B cell	MFI	B cell	IVW	16	0.912625	1.00 (0.98, 1.02)
CD25 on B cell	MFI	B cell	MR-Egger	16	0.776238	1.00 (0.98, 1.02)
CD25 on B cell	MFI	B cell	WeightedMedian	16	0.932802	1.00 (0.98, 1.02)
CD25 on B cell	MFI	B cell	MR-PRESSO	16	0.91408	1.00 (0.98, 1.02)
CD25 on CD20- CD38-	MFI	B cell	IVW	13	0.516397	0.99 (0.97, 1.01)
CD25 on CD20- CD38-	MFI	B cell	MR-Egger	13	0.847916	1.00 (0.97, 1.04)
CD25 on CD20- CD38-	MFI	B cell	WeightedMedian	13	0.663627	0.99 (0.97, 1.02)
CD25 on CD20- CD38-	MFI	B cell	MR-PRESSO	13	0.528621	0.99 (0.97, 1.01)
CD25 on CD24+ CD27+	MFI	B cell	IVW	28	0.76547	1.00 (0.99, 1.01)
CD25 on CD24+ CD27+	MFI	B cell	MR-Egger	28	0.59607	1.00 (0.99, 1.01)
CD25 on CD24+ CD27+	MFI	B cell	WeightedMedian	28	0.258968	0.99 (0.98, 1.01)
CD25 on CD24+ CD27+	MFI	B cell	MR-PRESSO	28	0.767754	1.00 (0.99, 1.01)
CD25 on IgD+ CD24+	MFI	B cell	IVW	20	0.326008	0.99 (0.97, 1.01)
CD25 on IgD+ CD24+	MFI	B cell	MR-Egger	20	0.759579	0.99 (0.96, 1.03)
CD25 on IgD+ CD24+	MFI	B cell	WeightedMedian	20	0.227587	0.98 (0.96, 1.01)
CD25 on IgD+ CD24+	MFI	B cell	MR-PRESSO	20	0.33835	0.99 (0.97, 1.01)
CD25 on IgD+ CD24-	MFI	B cell	IVW	24	0.200388	1.01 (1.00, 1.02)
CD25 on IgD+ CD24-	MFI	B cell	MR-Egger	24	0.297897	1.01 (0.99, 1.02)
CD25 on IgD+ CD24-	MFI	B cell	WeightedMedian	24	0.375169	1.01 (0.99, 1.03)
CD25 on IgD+ CD24-	MFI	B cell	MR-PRESSO	24	0.114373	1.01 (1.00, 1.02)
CD25 on IgD+ CD38-	MFI	B cell	IVW	31	0.509645	1.00 (0.99, 1.01)
CD25 on IgD+ CD38-	MFI	B cell	MR-Egger	31	0.86723	1.00 (0.99, 1.01)
CD25 on IgD+ CD38-	MFI	B cell	WeightedMedian	31	0.894054	1.00 (0.99, 1.01)
CD25 on IgD+ CD38-	MFI	B cell	MR-PRESSO	31	0.485279	1.00 (0.99, 1.01)
CD25 on IgD+ CD38- naive	MFI	B cell	IVW	14	0.412282	0.99 (0.97, 1.01)
CD25 on IgD+ CD38- naive	MFI	B cell	MR-Egger	14	0.871254	1.00 (0.97, 1.04)
CD25 on IgD+ CD38- naive	MFI	B cell	WeightedMedian	14	0.613099	0.99 (0.97, 1.02)
CD25 on IgD+ CD38- naive	MFI	B cell	MR-PRESSO	14	0.427059	0.99 (0.97, 1.01)
CD25 on IgD+ CD38- unsw mem	MFI	B cell	IVW	16	0.0104567	0.99 (0.98, 1.00)
CD25 on IgD+ CD38- unsw mem	MFI	B cell	MR-Egger	16	0.0505003	0.99 (0.98, 1.00)
CD25 on IgD+ CD38- unsw mem	MFI	B cell	WeightedMedian	16	0.111921	0.99 (0.98, 1.00)
CD25 on IgD+ CD38- unsw mem	MFI	B cell	MR-PRESSO	16	0.0148116	0.99 (0.98, 1.00)
CD25 on IgD+ CD38br	MFI	B cell	IVW	15	0.374221	1.01 (0.99, 1.04)
CD25 on IgD+ CD38br	MFI	B cell	MR-Egger	15	0.409555	1.03 (0.97, 1.09)
CD25 on IgD+ CD38br	MFI	B cell	WeightedMedian	15	0.490661	1.01 (0.98, 1.05)
CD25 on IgD+ CD38br	MFI	B cell	MR-PRESSO	15	0.334024	1.01 (0.99, 1.03)
CD25 on IgD+ CD38dim	MFI	B cell	IVW	14	0.261872	1.01 (0.99, 1.02)
CD25 on IgD+ CD38dim	MFI	B cell	MR-Egger	14	0.279396	1.01 (0.99, 1.02)
CD25 on IgD+ CD38dim	MFI	B cell	WeightedMedian	14	0.311938	1.01 (0.99, 1.02)
CD25 on IgD+ CD38dim	MFI	B cell	MR-PRESSO	14	0.176261	1.01 (1.00, 1.02)
CD25 on IgD- CD24-	MFI	B cell	IVW	24	0.488942	1.01 (0.99, 1.03)
CD25 on IgD- CD24-	MFI	B cell	MR-Egger	24	0.580827	1.01 (0.98, 1.04)
CD25 on IgD- CD24-	MFI	B cell	WeightedMedian	24	0.499019	1.01 (0.98, 1.04)
CD25 on IgD- CD24-	MFI	B cell	MR-PRESSO	24	0.495869	1.01 (0.99, 1.03)
CD25 on IgD- CD27-	MFI	B cell	IVW	19	0.601993	1.01 (0.98, 1.03)
CD25 on IgD- CD27-	MFI	B cell	MR-Egger	19	0.457092	1.02 (0.97, 1.07)
CD25 on IgD- CD27-	MFI	B cell	WeightedMedian	19	0.71343	1.01 (0.98, 1.04)
CD25 on IgD- CD27-	MFI	B cell	MR-PRESSO	19	0.608351	1.01 (0.98, 1.03)
CD25 on IgD- CD38-	MFI	B cell	IVW	12	0.736825	1.00 (0.98, 1.01)
CD25 on IgD- CD38-	MFI	B cell	MR-Egger	12	0.0977279	0.98 (0.96, 1.00)
CD25 on IgD- CD38-	MFI	B cell	WeightedMedian	12	0.491868	0.99 (0.97, 1.01)
CD25 on IgD- CD38-	MFI	B cell	MR-PRESSO	12	0.743148	1.00 (0.98, 1.01)
CD25 on IgD- CD38br	MFI	B cell	IVW	22	0.225757	0.99 (0.98, 1.01)
CD25 on IgD- CD38br	MFI	B cell	MR-Egger	22	0.442812	0.99 (0.98, 1.01)
CD25 on IgD- CD38br	MFI	B cell	WeightedMedian	22	0.330446	0.99 (0.97, 1.01)
CD25 on IgD- CD38br	MFI	B cell	MR-PRESSO	22	0.239213	0.99 (0.98, 1.01)
CD25 on IgD- CD38dim	MFI	B cell	IVW	16	0.589936	0.99 (0.97, 1.02)
CD25 on IgD- CD38dim	MFI	B cell	MR-Egger	16	0.606032	1.01 (0.97, 1.06)
CD25 on IgD- CD38dim	MFI	B cell	WeightedMedian	16	0.84317	1.00 (0.97, 1.03)
CD25 on IgD- CD38dim	MFI	B cell	MR-PRESSO	16	0.597844	0.99 (0.97, 1.02)
CD25 on memory B cell	MFI	B cell	IVW	19	0.609884	1.00 (0.99, 1.02)
CD25 on memory B cell	MFI	B cell	MR-Egger	19	0.164767	1.02 (0.99, 1.04)
CD25 on memory B cell	MFI	B cell	WeightedMedian	19	0.526071	1.01 (0.99, 1.03)
CD25 on memory B cell	MFI	B cell	MR-PRESSO	19	0.616084	1.00 (0.99, 1.02)
CD25 on naive-mature B cell	MFI	B cell	IVW	30	0.864249	1.00 (0.98, 1.02)
CD25 on naive-mature B cell	MFI	B cell	MR-Egger	30	0.684744	1.01 (0.98, 1.04)
CD25 on naive-mature B cell	MFI	B cell	WeightedMedian	30	0.585026	1.01 (0.98, 1.03)
CD25 on naive-mature B cell	MFI	B cell	MR-PRESSO	30	0.865436	1.00 (0.98, 1.02)
CD25 on unsw mem	MFI	B cell	IVW	17	0.734513	1.00 (0.99, 1.01)
CD25 on unsw mem	MFI	B cell	MR-Egger	17	0.459602	1.01 (0.99, 1.02)
CD25 on unsw mem	MFI	B cell	WeightedMedian	17	0.689405	1.00 (0.98, 1.01)
CD25 on unsw mem	MFI	B cell	MR-PRESSO	17	0.738923	1.00 (0.99, 1.01)
CD25 on sw mem	MFI	B cell	IVW	18	0.708255	1.00 (0.98, 1.03)
CD25 on sw mem	MFI	B cell	MR-Egger	18	0.839215	0.99 (0.94, 1.05)
CD25 on sw mem	MFI	B cell	WeightedMedian	18	0.971387	1.00 (0.97, 1.03)
CD25 on sw mem	MFI	B cell	MR-PRESSO	18	0.712882	1.00 (0.98, 1.03)
CD25 on IgD+	MFI	B cell	IVW	22	0.594453	1.00 (0.99, 1.01)
CD25 on IgD+	MFI	B cell	MR-Egger	22	0.904439	1.00 (0.99, 1.01)
CD25 on IgD+	MFI	B cell	WeightedMedian	22	0.622919	1.00 (0.98, 1.01)
CD25 on IgD+	MFI	B cell	MR-PRESSO	22	0.584986	1.00 (0.99, 1.01)
CD25 on transitional	MFI	B cell	IVW	13	0.503244	1.01 (0.99, 1.03)
CD25 on transitional	MFI	B cell	MR-Egger	13	0.483186	1.01 (0.98, 1.05)
CD25 on transitional	MFI	B cell	WeightedMedian	13	0.485474	1.01 (0.98, 1.04)
CD25 on transitional	MFI	B cell	MR-PRESSO	13	0.308875	1.01 (0.99, 1.02)
CD27 on CD20-	MFI	B cell	IVW	19	0.785632	1.00 (1.00, 1.00)
CD27 on CD20-	MFI	B cell	MR-Egger	19	0.376387	1.00 (1.00, 1.00)
CD27 on CD20-	MFI	B cell	WeightedMedian	19	0.786081	1.00 (1.00, 1.00)
CD27 on CD20-	MFI	B cell	MR-PRESSO	19	0.788727	1.00 (1.00, 1.00)
CD27 on CD20- CD38-	MFI	B cell	IVW	12	0.423721	0.98 (0.94, 1.03)
CD27 on CD20- CD38-	MFI	B cell	MR-Egger	12	0.894408	0.99 (0.89, 1.10)
CD27 on CD20- CD38-	MFI	B cell	WeightedMedian	12	0.374545	0.98 (0.93, 1.03)
CD27 on CD20- CD38-	MFI	B cell	MR-PRESSO	12	0.440655	0.98 (0.94, 1.03)
CD27 on CD24+ CD27+	MFI	B cell	IVW	28	0.900709	1.00 (0.98, 1.02)
CD27 on CD24+ CD27+	MFI	B cell	MR-Egger	28	0.759673	1.00 (0.97, 1.04)
CD27 on CD24+ CD27+	MFI	B cell	WeightedMedian	28	0.98684	1.00 (0.98, 1.02)
CD27 on CD24+ CD27+	MFI	B cell	MR-PRESSO	28	0.901633	1.00 (0.98, 1.02)
CD27 on T cell	MFI	B cell	IVW	14	0.41224	0.99 (0.97, 1.01)
CD27 on T cell	MFI	B cell	MR-Egger	14	0.536908	1.01 (0.98, 1.05)
CD27 on T cell	MFI	B cell	WeightedMedian	14	0.847626	1.00 (0.97, 1.03)
CD27 on T cell	MFI	B cell	MR-PRESSO	14	0.427019	0.99 (0.97, 1.01)
CD27 on IgD+ CD24+	MFI	B cell	IVW	40	0.52449	1.00 (0.99, 1.02)
CD27 on IgD+ CD24+	MFI	B cell	MR-Egger	40	0.876651	1.00 (0.98, 1.02)
CD27 on IgD+ CD24+	MFI	B cell	WeightedMedian	40	0.848518	1.00 (0.98, 1.02)
CD27 on IgD+ CD24+	MFI	B cell	MR-PRESSO	40	0.528208	1.00 (0.99, 1.02)
CD27 on IgD+ CD38- unsw mem	MFI	B cell	IVW	34	0.0178084	1.01 (1.00, 1.02)
CD27 on IgD+ CD38- unsw mem	MFI	B cell	MR-Egger	34	0.229331	1.01 (0.99, 1.04)
CD27 on IgD+ CD38- unsw mem	MFI	B cell	WeightedMedian	34	0.251755	1.01 (0.99, 1.03)
CD27 on IgD+ CD38- unsw mem	MFI	B cell	MR-PRESSO	34	0.0238106	1.01 (1.00, 1.02)
CD27 on IgD- CD38-	MFI	B cell	IVW	36	0.246468	0.99 (0.98, 1.01)
CD27 on IgD- CD38-	MFI	B cell	MR-Egger	36	0.112964	0.98 (0.95, 1.00)
CD27 on IgD- CD38-	MFI	B cell	WeightedMedian	36	0.0528264	0.98 (0.96, 1.00)
CD27 on IgD- CD38-	MFI	B cell	MR-PRESSO	36	0.254315	0.99 (0.98, 1.01)
CD27 on IgD- CD38br	MFI	B cell	IVW	15	0.0307291	0.97 (0.94, 1.00)
CD27 on IgD- CD38br	MFI	B cell	MR-Egger	15	0.641757	0.97 (0.86, 1.09)
CD27 on IgD- CD38br	MFI	B cell	WeightedMedian	15	0.247251	0.98 (0.94, 1.02)
CD27 on IgD- CD38br	MFI	B cell	MR-PRESSO	15	0.041674	0.97 (0.94, 1.00)
CD27 on IgD- CD38dim	MFI	B cell	IVW	40	0.203321	0.99 (0.97, 1.01)
CD27 on IgD- CD38dim	MFI	B cell	MR-Egger	40	0.667122	0.99 (0.97, 1.02)
CD27 on IgD- CD38dim	MFI	B cell	WeightedMedian	40	0.116483	0.98 (0.96, 1.00)
CD27 on IgD- CD38dim	MFI	B cell	MR-PRESSO	40	0.210855	0.99 (0.97, 1.01)
CD27 on memory B cell	MFI	B cell	IVW	37	0.591687	1.00 (0.99, 1.01)
CD27 on memory B cell	MFI	B cell	MR-Egger	37	0.413795	0.99 (0.98, 1.01)
CD27 on memory B cell	MFI	B cell	WeightedMedian	37	0.925917	1.00 (0.99, 1.01)
CD27 on memory B cell	MFI	B cell	MR-PRESSO	37	0.594987	1.00 (0.99, 1.01)
CD27 on unsw mem	MFI	B cell	IVW	38	0.915277	1.00 (0.98, 1.01)
CD27 on unsw mem	MFI	B cell	MR-Egger	38	0.87693	1.00 (0.97, 1.03)
CD27 on unsw mem	MFI	B cell	WeightedMedian	38	0.289077	0.99 (0.97, 1.01)
CD27 on unsw mem	MFI	B cell	MR-PRESSO	38	0.915852	1.00 (0.98, 1.01)
CD27 on PB/PC	MFI	B cell	IVW	22	0.160289	0.99 (0.97, 1.00)
CD27 on PB/PC	MFI	B cell	MR-Egger	22	0.491579	0.99 (0.97, 1.01)
CD27 on PB/PC	MFI	B cell	WeightedMedian	22	0.430257	0.99 (0.97, 1.01)
CD27 on PB/PC	MFI	B cell	MR-PRESSO	22	0.174907	0.99 (0.97, 1.00)
CD27 on sw mem	MFI	B cell	IVW	39	0.0806661	0.99 (0.97, 1.00)
CD27 on sw mem	MFI	B cell	MR-Egger	39	0.804103	1.00 (0.97, 1.03)
CD27 on sw mem	MFI	B cell	WeightedMedian	39	0.186624	0.99 (0.97, 1.01)
CD27 on sw mem	MFI	B cell	MR-PRESSO	39	0.0887452	0.99 (0.97, 1.00)
CD38 on CD20-	MFI	B cell	IVW	22	0.39453	1.01 (0.98, 1.04)
CD38 on CD20-	MFI	B cell	MR-Egger	22	0.217628	1.04 (0.98, 1.10)
CD38 on CD20-	MFI	B cell	WeightedMedian	22	0.0797489	1.03 (1.00, 1.07)
CD38 on CD20-	MFI	B cell	MR-PRESSO	22	0.404135	1.01 (0.98, 1.04)
CD38 on CD3- CD19-	MFI	B cell	IVW	19	0.805994	1.00 (0.98, 1.02)
CD38 on CD3- CD19-	MFI	B cell	MR-Egger	19	0.263317	0.98 (0.95, 1.01)
CD38 on CD3- CD19-	MFI	B cell	WeightedMedian	19	0.911345	1.00 (0.98, 1.03)
CD38 on CD3- CD19-	MFI	B cell	MR-PRESSO	19	0.808773	1.00 (0.98, 1.02)
CD38 on IgD+ CD24-	MFI	B cell	IVW	19	0.288131	1.01 (0.99, 1.03)
CD38 on IgD+ CD24-	MFI	B cell	MR-Egger	19	0.144078	1.02 (0.99, 1.05)
CD38 on IgD+ CD24-	MFI	B cell	WeightedMedian	19	0.466513	1.01 (0.99, 1.03)
CD38 on IgD+ CD24-	MFI	B cell	MR-PRESSO	19	0.302176	1.01 (0.99, 1.03)
CD38 on IgD+ CD38br	MFI	B cell	IVW	21	0.0727759	1.01 (1.00, 1.03)
CD38 on IgD+ CD38br	MFI	B cell	MR-Egger	21	0.126077	1.02 (1.00, 1.04)
CD38 on IgD+ CD38br	MFI	B cell	WeightedMedian	21	0.336414	1.01 (0.99, 1.03)
CD38 on IgD+ CD38br	MFI	B cell	MR-PRESSO	21	0.0452184	1.01 (1.00, 1.03)
CD38 on IgD+ CD38dim	MFI	B cell	IVW	31	0.364409	1.01 (0.99, 1.03)
CD38 on IgD+ CD38dim	MFI	B cell	MR-Egger	31	0.159185	1.02 (0.99, 1.05)
CD38 on IgD+ CD38dim	MFI	B cell	WeightedMedian	31	0.333737	1.01 (0.99, 1.03)
CD38 on IgD+ CD38dim	MFI	B cell	MR-PRESSO	31	0.371637	1.01 (0.99, 1.03)
CD38 on IgD- CD38br	MFI	B cell	IVW	15	0.363334	1.00 (0.98, 1.01)
CD38 on IgD- CD38br	MFI	B cell	MR-Egger	15	0.501792	1.00 (0.98, 1.01)
CD38 on IgD- CD38br	MFI	B cell	WeightedMedian	15	0.986265	1.00 (0.97, 1.03)
CD38 on IgD- CD38br	MFI	B cell	MR-PRESSO	15	0.378718	1.00 (0.98, 1.01)
CD38 on IgD- CD38dim	MFI	B cell	IVW	27	0.734175	1.00 (0.99, 1.01)
CD38 on IgD- CD38dim	MFI	B cell	MR-Egger	27	0.851301	1.00 (0.99, 1.01)
CD38 on IgD- CD38dim	MFI	B cell	WeightedMedian	27	0.609605	1.00 (0.99, 1.02)
CD38 on IgD- CD38dim	MFI	B cell	MR-PRESSO	27	0.736903	1.00 (0.99, 1.01)
CD38 on naive-mature B cell	MFI	B cell	IVW	27	0.689538	1.00 (0.99, 1.02)
CD38 on naive-mature B cell	MFI	B cell	MR-Egger	27	0.160089	1.02 (0.99, 1.05)
CD38 on naive-mature B cell	MFI	B cell	WeightedMedian	27	0.809321	1.00 (0.98, 1.03)
CD38 on naive-mature B cell	MFI	B cell	MR-PRESSO	27	0.692801	1.00 (0.99, 1.02)
CD38 on PB/PC	MFI	B cell	IVW	16	0.876297	1.00 (0.97, 1.04)
CD38 on PB/PC	MFI	B cell	MR-Egger	16	0.376734	1.03 (0.97, 1.10)
CD38 on PB/PC	MFI	B cell	WeightedMedian	16	0.670339	1.01 (0.97, 1.04)
CD38 on PB/PC	MFI	B cell	MR-PRESSO	16	0.878373	1.00 (0.97, 1.04)
CD38 on IgD+	MFI	B cell	IVW	16	0.933124	1.00 (0.97, 1.03)
CD38 on IgD+	MFI	B cell	MR-Egger	16	0.0738681	1.06 (1.00, 1.13)
CD38 on IgD+	MFI	B cell	WeightedMedian	16	0.932225	1.00 (0.96, 1.04)
CD38 on IgD+	MFI	B cell	MR-PRESSO	16	0.929467	1.00 (0.97, 1.03)
CD38 on transitional	MFI	B cell	IVW	27	0.316892	1.01 (0.99, 1.03)
CD38 on transitional	MFI	B cell	MR-Egger	27	0.492624	1.01 (0.98, 1.04)
CD38 on transitional	MFI	B cell	WeightedMedian	27	0.554484	1.01 (0.98, 1.03)
CD38 on transitional	MFI	B cell	MR-PRESSO	27	0.326117	1.01 (0.99, 1.03)
IgD on IgD+ CD24+	MFI	B cell	IVW	36	0.565698	1.00 (0.99, 1.02)
IgD on IgD+ CD24+	MFI	B cell	MR-Egger	36	0.442293	1.01 (0.98, 1.04)
IgD on IgD+ CD24+	MFI	B cell	WeightedMedian	36	0.472284	0.99 (0.97, 1.01)
IgD on IgD+ CD24+	MFI	B cell	MR-PRESSO	36	0.565884	1.01 (0.99, 1.02)
IgD on IgD+ CD24-	MFI	B cell	IVW	40	0.266244	1.01 (0.99, 1.03)
IgD on IgD+ CD24-	MFI	B cell	MR-Egger	40	0.554138	1.01 (0.98, 1.05)
IgD on IgD+ CD24-	MFI	B cell	WeightedMedian	40	0.606608	0.99 (0.97, 1.02)
IgD on IgD+ CD24-	MFI	B cell	MR-PRESSO	40	0.273051	1.01 (0.99, 1.03)
IgD on IgD+ CD38-	MFI	B cell	IVW	33	0.733178	1.00 (0.98, 1.01)
IgD on IgD+ CD38-	MFI	B cell	MR-Egger	33	0.999317	1.00 (0.98, 1.03)
IgD on IgD+ CD38-	MFI	B cell	WeightedMedian	33	0.511642	1.01 (0.99, 1.03)
IgD on IgD+ CD38-	MFI	B cell	MR-PRESSO	33	0.735406	1.00 (0.98, 1.01)
IgD on IgD+ CD38- unsw mem	MFI	B cell	IVW	22	0.254302	0.99 (0.97, 1.01)
IgD on IgD+ CD38- unsw mem	MFI	B cell	MR-Egger	22	0.735172	0.99 (0.96, 1.03)
IgD on IgD+ CD38- unsw mem	MFI	B cell	WeightedMedian	22	0.567304	0.99 (0.97, 1.02)
IgD on IgD+ CD38- unsw mem	MFI	B cell	MR-PRESSO	22	0.274259	0.99 (0.97, 1.01)
IgD on IgD+ CD38br	MFI	B cell	IVW	32	0.546472	0.99 (0.98, 1.01)
IgD on IgD+ CD38br	MFI	B cell	MR-Egger	32	0.803495	1.00 (0.96, 1.03)
IgD on IgD+ CD38br	MFI	B cell	WeightedMedian	32	0.671485	1.00 (0.97, 1.02)
IgD on IgD+ CD38br	MFI	B cell	MR-PRESSO	32	0.550859	0.99 (0.98, 1.01)
IgD on IgD+ CD38dim	MFI	B cell	IVW	28	0.783793	1.00 (0.99, 1.02)
IgD on IgD+ CD38dim	MFI	B cell	MR-Egger	28	0.795151	1.00 (0.97, 1.02)
IgD on IgD+ CD38dim	MFI	B cell	WeightedMedian	28	0.89335	1.00 (0.98, 1.02)
IgD on IgD+ CD38dim	MFI	B cell	MR-PRESSO	28	0.785881	1.00 (0.99, 1.02)
IgD on unsw mem	MFI	B cell	IVW	32	0.628879	1.00 (0.99, 1.02)
IgD on unsw mem	MFI	B cell	MR-Egger	32	0.883578	1.00 (0.99, 1.02)
IgD on unsw mem	MFI	B cell	WeightedMedian	32	0.452379	0.99 (0.98, 1.01)
IgD on unsw mem	MFI	B cell	MR-PRESSO	32	0.630781	1.00 (0.99, 1.02)
IgD on IgD+	MFI	B cell	IVW	29	0.553138	1.01 (0.99, 1.02)
IgD on IgD+	MFI	B cell	MR-Egger	29	0.565354	1.01 (0.98, 1.05)
IgD on IgD+	MFI	B cell	WeightedMedian	29	0.575104	0.99 (0.97, 1.02)
IgD on IgD+	MFI	B cell	MR-PRESSO	29	0.557898	1.01 (0.99, 1.02)
IgD on transitional	MFI	B cell	IVW	36	0.902484	1.00 (0.98, 1.02)
IgD on transitional	MFI	B cell	MR-Egger	36	0.558416	1.01 (0.98, 1.04)
IgD on transitional	MFI	B cell	WeightedMedian	36	0.998393	1.00 (0.98, 1.03)
IgD on transitional	MFI	B cell	MR-PRESSO	36	0.903185	1.00 (0.98, 1.02)
BAFF-R on CD20-	MFI	B cell	IVW	18	0.470325	0.99 (0.96, 1.02)
BAFF-R on CD20-	MFI	B cell	MR-Egger	18	0.567818	0.99 (0.94, 1.03)
BAFF-R on CD20-	MFI	B cell	WeightedMedian	18	0.387823	0.99 (0.96, 1.02)
BAFF-R on CD20-	MFI	B cell	MR-PRESSO	18	0.480138	0.99 (0.96, 1.02)
CD62L on CD62L+ myeloid DC	MFI	cDC	IVW	14	0.555964	0.99 (0.97, 1.01)
CD62L on CD62L+ myeloid DC	MFI	cDC	MR-Egger	14	0.0788871	0.96 (0.91, 1.00)
CD62L on CD62L+ myeloid DC	MFI	cDC	WeightedMedian	14	0.325627	0.99 (0.96, 1.01)
CD62L on CD62L+ myeloid DC	MFI	cDC	MR-PRESSO	14	0.548206	0.99 (0.97, 1.01)
CD62L on CD62L+ plasmacytoid DC	MFI	cDC	IVW	17	0.526329	1.01 (0.99, 1.02)
CD62L on CD62L+ plasmacytoid DC	MFI	cDC	MR-Egger	17	0.877746	1.00 (0.97, 1.02)
CD62L on CD62L+ plasmacytoid DC	MFI	cDC	WeightedMedian	17	0.873934	1.00 (0.98, 1.02)
CD62L on CD62L+ plasmacytoid DC	MFI	cDC	MR-PRESSO	17	0.535283	1.01 (0.99, 1.02)
CD62L on CD62L+ DC	MFI	cDC	IVW	26	0.194841	1.01 (0.99, 1.03)
CD62L on CD62L+ DC	MFI	cDC	MR-Egger	26	0.675874	0.99 (0.95, 1.03)
CD62L on CD62L+ DC	MFI	cDC	WeightedMedian	26	0.855943	1.00 (0.97, 1.03)
CD62L on CD62L+ DC	MFI	cDC	MR-PRESSO	26	0.206681	1.01 (0.99, 1.03)
CD62L on monocyte	MFI	cDC	IVW	27	0.651555	1.00 (0.98, 1.01)
CD62L on monocyte	MFI	cDC	MR-Egger	27	0.248518	0.98 (0.96, 1.01)
CD62L on monocyte	MFI	cDC	WeightedMedian	27	0.110899	0.98 (0.97, 1.00)
CD62L on monocyte	MFI	cDC	MR-PRESSO	27	0.655299	1.00 (0.98, 1.01)
CD62L on granulocyte	MFI	cDC	IVW	18	0.122529	1.02 (1.00, 1.04)
CD62L on granulocyte	MFI	cDC	MR-Egger	18	0.141261	1.03 (0.99, 1.06)
CD62L on granulocyte	MFI	cDC	WeightedMedian	18	0.261331	1.02 (0.99, 1.05)
CD62L on granulocyte	MFI	cDC	MR-PRESSO	18	0.0293677	1.02 (1.00, 1.03)
CD66b on CD66b++ myeloid cell	MFI	Myeloid cell	IVW	27	0.777249	1.00 (0.99, 1.01)
CD66b on CD66b++ myeloid cell	MFI	Myeloid cell	MR-Egger	27	0.845037	1.00 (0.98, 1.02)
CD66b on CD66b++ myeloid cell	MFI	Myeloid cell	WeightedMedian	27	0.408267	0.99 (0.97, 1.01)
CD66b on CD66b++ myeloid cell	MFI	Myeloid cell	MR-PRESSO	27	0.779489	1.00 (0.99, 1.01)
CD66b on Gr MDSC	MFI	Myeloid cell	IVW	22	0.160507	0.99 (0.98, 1.00)
CD66b on Gr MDSC	MFI	Myeloid cell	MR-Egger	22	0.249735	0.98 (0.96, 1.01)
CD66b on Gr MDSC	MFI	Myeloid cell	WeightedMedian	22	0.0513945	0.98 (0.97, 1.00)
CD66b on Gr MDSC	MFI	Myeloid cell	MR-PRESSO	22	0.129743	0.99 (0.98, 1.00)
CD3 on naive CD8br	MFI	Maturation stages of T cell	IVW	33	0.979179	1.00 (0.99, 1.01)
CD3 on naive CD8br	MFI	Maturation stages of T cell	MR-Egger	33	0.977771	1.00 (0.97, 1.03)
CD3 on naive CD8br	MFI	Maturation stages of T cell	WeightedMedian	33	0.832255	1.00 (0.98, 1.02)
CD3 on naive CD8br	MFI	Maturation stages of T cell	MR-PRESSO	33	0.979341	1.00 (0.99, 1.01)
CD3 on EM CD8br	MFI	Maturation stages of T cell	IVW	23	0.518973	0.99 (0.98, 1.01)
CD3 on EM CD8br	MFI	Maturation stages of T cell	MR-Egger	23	0.882084	1.00 (0.97, 1.02)
CD3 on EM CD8br	MFI	Maturation stages of T cell	WeightedMedian	23	0.90914	1.00 (0.98, 1.02)
CD3 on EM CD8br	MFI	Maturation stages of T cell	MR-PRESSO	23	0.525642	0.99 (0.98, 1.01)
CD3 on TD CD8br	MFI	Maturation stages of T cell	IVW	26	0.700346	1.00 (0.98, 1.01)
CD3 on TD CD8br	MFI	Maturation stages of T cell	MR-Egger	26	0.831687	1.00 (0.97, 1.04)
CD3 on TD CD8br	MFI	Maturation stages of T cell	WeightedMedian	26	0.635535	1.01 (0.98, 1.03)
CD3 on TD CD8br	MFI	Maturation stages of T cell	MR-PRESSO	26	0.7036	1.00 (0.98, 1.01)
CD3 on CM CD4+	MFI	Maturation stages of T cell	IVW	31	0.848061	1.00 (0.99, 1.02)
CD3 on CM CD4+	MFI	Maturation stages of T cell	MR-Egger	31	0.819998	1.00 (0.98, 1.03)
CD3 on CM CD4+	MFI	Maturation stages of T cell	WeightedMedian	31	0.746755	1.00 (0.98, 1.01)
CD3 on CM CD4+	MFI	Maturation stages of T cell	MR-PRESSO	31	0.849352	1.00 (0.99, 1.02)
CD3 on Naive CD4+	MFI	Maturation stages of T cell	IVW	40	0.651391	1.00 (0.99, 1.01)
CD3 on Naive CD4+	MFI	Maturation stages of T cell	MR-Egger	40	0.492236	1.01 (0.99, 1.02)
CD3 on Naive CD4+	MFI	Maturation stages of T cell	WeightedMedian	40	0.80703	1.00 (0.99, 1.02)
CD3 on Naive CD4+	MFI	Maturation stages of T cell	MR-PRESSO	40	0.653894	1.00 (0.99, 1.01)
CD3 on EM CD4+	MFI	Maturation stages of T cell	IVW	21	0.319828	1.01 (0.99, 1.03)
CD3 on EM CD4+	MFI	Maturation stages of T cell	MR-Egger	21	0.440579	1.01 (0.98, 1.04)
CD3 on EM CD4+	MFI	Maturation stages of T cell	WeightedMedian	21	0.383947	1.01 (0.99, 1.03)
CD3 on EM CD4+	MFI	Maturation stages of T cell	MR-PRESSO	21	0.331713	1.01 (0.99, 1.03)
CD3 on TD CD4+	MFI	Maturation stages of T cell	IVW	26	0.872736	1.00 (0.99, 1.01)
CD3 on TD CD4+	MFI	Maturation stages of T cell	MR-Egger	26	0.755952	1.00 (0.98, 1.03)
CD3 on TD CD4+	MFI	Maturation stages of T cell	WeightedMedian	26	0.911225	1.00 (0.98, 1.02)
CD3 on TD CD4+	MFI	Maturation stages of T cell	MR-PRESSO	26	0.873219	1.00 (0.99, 1.01)
CD3 on CD45RA- CD4+	MFI	Maturation stages of T cell	IVW	35	0.667878	1.00 (0.99, 1.02)
CD3 on CD45RA- CD4+	MFI	Maturation stages of T cell	MR-Egger	35	0.648629	0.99 (0.97, 1.02)
CD3 on CD45RA- CD4+	MFI	Maturation stages of T cell	WeightedMedian	35	0.795794	1.00 (0.98, 1.01)
CD3 on CD45RA- CD4+	MFI	Maturation stages of T cell	MR-PRESSO	35	0.670584	1.00 (0.99, 1.02)
CD3 on CM CD8br	MFI	Maturation stages of T cell	IVW	22	0.390729	0.99 (0.97, 1.01)
CD3 on CM CD8br	MFI	Maturation stages of T cell	MR-Egger	22	0.402094	0.98 (0.95, 1.02)
CD3 on CM CD8br	MFI	Maturation stages of T cell	WeightedMedian	22	0.796139	1.00 (0.97, 1.02)
CD3 on CM CD8br	MFI	Maturation stages of T cell	MR-PRESSO	22	0.40042	0.99 (0.97, 1.01)
CD3 on HLA DR+ T cell	MFI	TBNK	IVW	26	0.473755	1.00 (0.98, 1.01)
CD3 on HLA DR+ T cell	MFI	TBNK	MR-Egger	26	0.941383	1.00 (0.98, 1.02)
CD3 on HLA DR+ T cell	MFI	TBNK	WeightedMedian	26	0.870093	1.00 (0.98, 1.02)
CD3 on HLA DR+ T cell	MFI	TBNK	MR-PRESSO	26	0.480395	1.00 (0.98, 1.01)
CD3 on NKT	MFI	TBNK	IVW	17	0.623872	1.01 (0.98, 1.03)
CD3 on NKT	MFI	TBNK	MR-Egger	17	0.157912	1.03 (0.99, 1.07)
CD3 on NKT	MFI	TBNK	WeightedMedian	17	0.0794575	1.03 (1.00, 1.06)
CD3 on NKT	MFI	TBNK	MR-PRESSO	17	0.630529	1.01 (0.98, 1.03)
CD3 on HLA DR+ CD4+	MFI	TBNK	IVW	28	0.676244	1.00 (0.98, 1.01)
CD3 on HLA DR+ CD4+	MFI	TBNK	MR-Egger	28	0.570415	1.01 (0.97, 1.05)
CD3 on HLA DR+ CD4+	MFI	TBNK	WeightedMedian	28	0.894611	1.00 (0.98, 1.02)
CD3 on HLA DR+ CD4+	MFI	TBNK	MR-PRESSO	28	0.679547	1.00 (0.98, 1.01)
CD3 on HLA DR+ CD8br	MFI	TBNK	IVW	27	0.563119	1.00 (0.99, 1.02)
CD3 on HLA DR+ CD8br	MFI	TBNK	MR-Egger	27	0.750402	1.00 (0.98, 1.02)
CD3 on HLA DR+ CD8br	MFI	TBNK	WeightedMedian	27	0.967918	1.00 (0.98, 1.02)
CD3 on HLA DR+ CD8br	MFI	TBNK	MR-PRESSO	27	0.56178	1.00 (0.99, 1.02)
CD3 on T cell	MFI	Treg	IVW	35	0.529574	1.00 (0.99, 1.02)
CD3 on T cell	MFI	Treg	MR-Egger	35	0.205452	1.01 (0.99, 1.04)
CD3 on T cell	MFI	Treg	WeightedMedian	35	0.323425	1.01 (0.99, 1.02)
CD3 on T cell	MFI	Treg	MR-PRESSO	35	0.533775	1.00 (0.99, 1.02)
CD3 on CD39+ resting Treg	MFI	Treg	IVW	23	0.920959	1.00 (0.98, 1.02)
CD3 on CD39+ resting Treg	MFI	Treg	MR-Egger	23	0.79035	1.00 (0.97, 1.02)
CD3 on CD39+ resting Treg	MFI	Treg	WeightedMedian	23	0.940908	1.00 (0.98, 1.02)
CD3 on CD39+ resting Treg	MFI	Treg	MR-PRESSO	23	0.921857	1.00 (0.98, 1.02)
CD3 on activated Treg	MFI	Treg	IVW	28	0.525775	1.01 (0.99, 1.02)
CD3 on activated Treg	MFI	Treg	MR-Egger	28	0.385143	0.99 (0.96, 1.01)
CD3 on activated Treg	MFI	Treg	WeightedMedian	28	0.99667	1.00 (0.98, 1.02)
CD3 on activated Treg	MFI	Treg	MR-PRESSO	28	0.531115	1.01 (0.99, 1.02)
CD3 on CD39+ activated Treg	MFI	Treg	IVW	31	0.881246	1.00 (0.99, 1.01)
CD3 on CD39+ activated Treg	MFI	Treg	MR-Egger	31	0.936382	1.00 (0.98, 1.02)
CD3 on CD39+ activated Treg	MFI	Treg	WeightedMedian	31	0.649445	1.00 (0.98, 1.01)
CD3 on CD39+ activated Treg	MFI	Treg	MR-PRESSO	31	0.877658	1.00 (0.99, 1.01)
CD3 on secreting Treg	MFI	Treg	IVW	27	0.61216	1.00 (0.99, 1.02)
CD3 on secreting Treg	MFI	Treg	MR-Egger	27	0.962811	1.00 (0.98, 1.02)
CD3 on secreting Treg	MFI	Treg	WeightedMedian	27	0.984862	1.00 (0.98, 1.02)
CD3 on secreting Treg	MFI	Treg	MR-PRESSO	27	0.616433	1.00 (0.99, 1.02)
CD3 on CD39+ secreting Treg	MFI	Treg	IVW	32	0.156111	0.99 (0.98, 1.00)
CD3 on CD39+ secreting Treg	MFI	Treg	MR-Egger	32	0.372499	0.99 (0.96, 1.01)
CD3 on CD39+ secreting Treg	MFI	Treg	WeightedMedian	32	0.506076	0.99 (0.98, 1.01)
CD3 on CD39+ secreting Treg	MFI	Treg	MR-PRESSO	32	0.166086	0.99 (0.98, 1.00)
CD3 on activated & secreting Treg	MFI	Treg	IVW	28	0.645226	1.00 (0.99, 1.02)
CD3 on activated & secreting Treg	MFI	Treg	MR-Egger	28	0.644891	1.00 (0.97, 1.02)
CD3 on activated & secreting Treg	MFI	Treg	WeightedMedian	28	0.772677	1.00 (0.98, 1.01)
CD3 on activated & secreting Treg	MFI	Treg	MR-PRESSO	28	0.648912	1.00 (0.99, 1.02)
CD3 on CD45RA+ CD4+	MFI	Treg	IVW	39	0.581918	1.00 (0.99, 1.01)
CD3 on CD45RA+ CD4+	MFI	Treg	MR-Egger	39	0.513803	1.01 (0.99, 1.02)
CD3 on CD45RA+ CD4+	MFI	Treg	WeightedMedian	39	0.948756	1.00 (0.99, 1.01)
CD3 on CD45RA+ CD4+	MFI	Treg	MR-PRESSO	39	0.58514	1.00 (0.99, 1.01)
CD3 on CD8br	MFI	Treg	IVW	28	0.434934	1.01 (0.99, 1.02)
CD3 on CD8br	MFI	Treg	MR-Egger	28	0.764535	1.00 (0.98, 1.02)
CD3 on CD8br	MFI	Treg	WeightedMedian	28	0.546284	1.01 (0.99, 1.02)
CD3 on CD8br	MFI	Treg	MR-PRESSO	28	0.441726	1.01 (0.99, 1.02)
CD3 on CD39+ CD4+	MFI	Treg	IVW	34	0.975082	1.00 (0.99, 1.01)
CD3 on CD39+ CD4+	MFI	Treg	MR-Egger	34	0.847592	1.00 (0.98, 1.02)
CD3 on CD39+ CD4+	MFI	Treg	WeightedMedian	34	0.831775	1.00 (0.98, 1.01)
CD3 on CD39+ CD4+	MFI	Treg	MR-PRESSO	34	0.97527	1.00 (0.99, 1.01)
CD3 on CD28+ CD4+	MFI	Treg	IVW	31	0.123991	1.01 (1.00, 1.03)
CD3 on CD28+ CD4+	MFI	Treg	MR-Egger	31	0.233203	1.02 (0.99, 1.05)
CD3 on CD28+ CD4+	MFI	Treg	WeightedMedian	31	0.981575	1.00 (0.98, 1.02)
CD3 on CD28+ CD4+	MFI	Treg	MR-PRESSO	31	0.134473	1.01 (1.00, 1.03)
CD3 on CD28+ DN (CD4-CD8-)	MFI	Treg	IVW	17	0.221178	0.99 (0.97, 1.01)
CD3 on CD28+ DN (CD4-CD8-)	MFI	Treg	MR-Egger	17	0.87117	1.00 (0.98, 1.02)
CD3 on CD28+ DN (CD4-CD8-)	MFI	Treg	WeightedMedian	17	0.495058	0.99 (0.97, 1.02)
CD3 on CD28+ DN (CD4-CD8-)	MFI	Treg	MR-PRESSO	17	0.238891	0.99 (0.97, 1.01)
CD3 on CD28+ CD45RA- CD8br	MFI	Treg	IVW	23	0.424581	1.01 (0.99, 1.03)
CD3 on CD28+ CD45RA- CD8br	MFI	Treg	MR-Egger	23	0.24333	0.97 (0.93, 1.02)
CD3 on CD28+ CD45RA- CD8br	MFI	Treg	WeightedMedian	23	0.710372	1.00 (0.98, 1.03)
CD3 on CD28+ CD45RA- CD8br	MFI	Treg	MR-PRESSO	23	0.433117	1.01 (0.99, 1.03)
CD3 on CD28+ CD45RA+ CD8br	MFI	Treg	IVW	31	0.590395	1.00 (0.99, 1.02)
CD3 on CD28+ CD45RA+ CD8br	MFI	Treg	MR-Egger	31	0.784888	1.00 (0.97, 1.02)
CD3 on CD28+ CD45RA+ CD8br	MFI	Treg	WeightedMedian	31	0.98356	1.00 (0.98, 1.02)
CD3 on CD28+ CD45RA+ CD8br	MFI	Treg	MR-PRESSO	31	0.594367	1.00 (0.99, 1.02)
CD3 on CD28- CD8br	MFI	Treg	IVW	22	0.913657	1.00 (0.98, 1.02)
CD3 on CD28- CD8br	MFI	Treg	MR-Egger	22	0.4381	1.02 (0.97, 1.07)
CD3 on CD28- CD8br	MFI	Treg	WeightedMedian	22	0.28912	1.01 (0.99, 1.04)
CD3 on CD28- CD8br	MFI	Treg	MR-PRESSO	22	0.914686	1.00 (0.98, 1.02)
CD3 on CD39+ CD8br	MFI	Treg	IVW	19	0.485097	1.01 (0.99, 1.02)
CD3 on CD39+ CD8br	MFI	Treg	MR-Egger	19	0.367317	0.98 (0.95, 1.02)
CD3 on CD39+ CD8br	MFI	Treg	WeightedMedian	19	0.730935	1.00 (0.98, 1.02)
CD3 on CD39+ CD8br	MFI	Treg	MR-PRESSO	19	0.412921	1.01 (0.99, 1.02)
CD3 on CD4+	MFI	Treg	IVW	36	0.0982607	1.01 (1.00, 1.03)
CD3 on CD4+	MFI	Treg	MR-Egger	36	0.0433754	1.02 (1.00, 1.05)
CD3 on CD4+	MFI	Treg	WeightedMedian	36	0.0581095	1.02 (1.00, 1.04)
CD3 on CD4+	MFI	Treg	MR-PRESSO	36	0.107204	1.01 (1.00, 1.03)
CD3 on CD4 Treg	MFI	Treg	IVW	35	0.979495	1.00 (0.99, 1.01)
CD3 on CD4 Treg	MFI	Treg	MR-Egger	35	0.666489	1.00 (0.98, 1.03)
CD3 on CD4 Treg	MFI	Treg	WeightedMedian	35	0.75553	1.00 (0.98, 1.01)
CD3 on CD4 Treg	MFI	Treg	MR-PRESSO	35	0.979645	1.00 (0.99, 1.01)
CD3 on resting Treg	MFI	Treg	IVW	44	0.772477	1.00 (0.99, 1.01)
CD3 on resting Treg	MFI	Treg	MR-Egger	44	0.924675	1.00 (0.98, 1.02)
CD3 on resting Treg	MFI	Treg	WeightedMedian	44	0.77774	1.00 (0.98, 1.01)
CD3 on resting Treg	MFI	Treg	MR-PRESSO	44	0.773867	1.00 (0.99, 1.01)
CD34 on HSC	MFI	Myeloid cell	IVW	17	0.481367	1.00 (0.99, 1.02)
CD34 on HSC	MFI	Myeloid cell	MR-Egger	17	0.429066	1.01 (0.99, 1.03)
CD34 on HSC	MFI	Myeloid cell	WeightedMedian	17	0.972698	1.00 (0.99, 1.01)
CD34 on HSC	MFI	Myeloid cell	MR-PRESSO	17	0.491489	1.00 (0.99, 1.02)
HVEM on T cell	MFI	Maturation stages of T cell	IVW	29	0.552205	1.00 (0.99, 1.00)
HVEM on T cell	MFI	Maturation stages of T cell	MR-Egger	29	0.966756	1.00 (0.99, 1.01)
HVEM on T cell	MFI	Maturation stages of T cell	WeightedMedian	29	0.812341	1.00 (0.99, 1.01)
HVEM on T cell	MFI	Maturation stages of T cell	MR-PRESSO	29	0.486619	1.00 (0.99, 1.00)
HVEM on naive CD8br	MFI	Maturation stages of T cell	IVW	22	0.807244	1.00 (0.99, 1.01)
HVEM on naive CD8br	MFI	Maturation stages of T cell	MR-Egger	22	0.893388	1.00 (0.99, 1.01)
HVEM on naive CD8br	MFI	Maturation stages of T cell	WeightedMedian	22	0.839813	1.00 (0.99, 1.01)
HVEM on naive CD8br	MFI	Maturation stages of T cell	MR-PRESSO	22	0.809612	1.00 (0.99, 1.01)
HVEM on EM CD8br	MFI	Maturation stages of T cell	IVW	21	0.606761	1.00 (0.98, 1.01)
HVEM on EM CD8br	MFI	Maturation stages of T cell	MR-Egger	21	0.971835	1.00 (0.98, 1.02)
HVEM on EM CD8br	MFI	Maturation stages of T cell	WeightedMedian	21	0.826841	1.00 (0.99, 1.02)
HVEM on EM CD8br	MFI	Maturation stages of T cell	MR-PRESSO	21	0.612402	1.00 (0.98, 1.01)
HVEM on TD CD8br	MFI	Maturation stages of T cell	IVW	29	0.852579	1.00 (0.99, 1.01)
HVEM on TD CD8br	MFI	Maturation stages of T cell	MR-Egger	29	0.143678	0.98 (0.96, 1.00)
HVEM on TD CD8br	MFI	Maturation stages of T cell	WeightedMedian	29	0.454787	0.99 (0.98, 1.01)
HVEM on TD CD8br	MFI	Maturation stages of T cell	MR-PRESSO	29	0.853919	1.00 (0.99, 1.01)
HVEM on CD4+	MFI	Maturation stages of T cell	IVW	23	0.843448	1.00 (0.99, 1.01)
HVEM on CD4+	MFI	Maturation stages of T cell	MR-Egger	23	0.0415414	1.02 (1.00, 1.04)
HVEM on CD4+	MFI	Maturation stages of T cell	WeightedMedian	23	0.779491	1.00 (0.98, 1.01)
HVEM on CD4+	MFI	Maturation stages of T cell	MR-PRESSO	23	0.845262	1.00 (0.99, 1.01)
HVEM on CM CD4+	MFI	Maturation stages of T cell	IVW	19	0.865015	1.00 (0.99, 1.01)
HVEM on CM CD4+	MFI	Maturation stages of T cell	MR-Egger	19	0.545437	1.00 (0.99, 1.01)
HVEM on CM CD4+	MFI	Maturation stages of T cell	WeightedMedian	19	0.899221	1.00 (0.99, 1.01)
HVEM on CM CD4+	MFI	Maturation stages of T cell	MR-PRESSO	19	0.866911	1.00 (0.99, 1.01)
HVEM on naive CD4+	MFI	Maturation stages of T cell	IVW	18	0.911069	1.00 (0.99, 1.01)
HVEM on naive CD4+	MFI	Maturation stages of T cell	MR-Egger	18	0.531722	1.01 (0.99, 1.03)
HVEM on naive CD4+	MFI	Maturation stages of T cell	WeightedMedian	18	0.418793	0.99 (0.97, 1.01)
HVEM on naive CD4+	MFI	Maturation stages of T cell	MR-PRESSO	18	0.907601	1.00 (0.99, 1.01)
HVEM on EM CD4+	MFI	Maturation stages of T cell	IVW	23	0.71889	1.00 (0.98, 1.01)
HVEM on EM CD4+	MFI	Maturation stages of T cell	MR-Egger	23	0.729855	1.01 (0.97, 1.04)
HVEM on EM CD4+	MFI	Maturation stages of T cell	WeightedMedian	23	0.0767507	0.98 (0.96, 1.00)
HVEM on EM CD4+	MFI	Maturation stages of T cell	MR-PRESSO	23	0.722322	1.00 (0.98, 1.01)
HVEM on TD CD4+	MFI	Maturation stages of T cell	IVW	27	0.80107	1.00 (0.99, 1.01)
HVEM on TD CD4+	MFI	Maturation stages of T cell	MR-Egger	27	0.656663	1.00 (0.97, 1.02)
HVEM on TD CD4+	MFI	Maturation stages of T cell	WeightedMedian	27	0.623413	1.00 (0.98, 1.01)
HVEM on TD CD4+	MFI	Maturation stages of T cell	MR-PRESSO	27	0.784737	1.00 (0.99, 1.01)
HVEM on CD45RA- CD4+	MFI	Maturation stages of T cell	IVW	21	0.828928	1.00 (0.99, 1.01)
HVEM on CD45RA- CD4+	MFI	Maturation stages of T cell	MR-Egger	21	0.919891	1.00 (0.99, 1.01)
HVEM on CD45RA- CD4+	MFI	Maturation stages of T cell	WeightedMedian	21	0.737351	1.00 (0.99, 1.01)
HVEM on CD45RA- CD4+	MFI	Maturation stages of T cell	MR-PRESSO	21	0.831117	1.00 (0.99, 1.01)
HVEM on CD8br	MFI	Maturation stages of T cell	IVW	21	0.959702	1.00 (0.98, 1.02)
HVEM on CD8br	MFI	Maturation stages of T cell	MR-Egger	21	0.0212069	0.96 (0.93, 0.99)
HVEM on CD8br	MFI	Maturation stages of T cell	WeightedMedian	21	0.644864	0.99 (0.97, 1.02)
HVEM on CD8br	MFI	Maturation stages of T cell	MR-PRESSO	21	0.960203	1.00 (0.98, 1.02)
HVEM on CM CD8br	MFI	Maturation stages of T cell	IVW	20	0.298626	1.00 (1.00, 1.01)
HVEM on CM CD8br	MFI	Maturation stages of T cell	MR-Egger	20	0.640273	1.00 (0.99, 1.01)
HVEM on CM CD8br	MFI	Maturation stages of T cell	WeightedMedian	20	0.880662	1.00 (0.99, 1.01)
HVEM on CM CD8br	MFI	Maturation stages of T cell	MR-PRESSO	20	0.311673	1.00 (1.00, 1.01)
CD16-CD56 on NKT	MFI	TBNK	IVW	39	0.108084	0.99 (0.97, 1.00)
CD16-CD56 on NKT	MFI	TBNK	MR-Egger	39	0.668593	0.99 (0.97, 1.02)
CD16-CD56 on NKT	MFI	TBNK	WeightedMedian	39	0.859124	1.00 (0.98, 1.02)
CD16-CD56 on NKT	MFI	TBNK	MR-PRESSO	39	0.116363	0.99 (0.97, 1.00)
CD16-CD56 on NK	MFI	TBNK	IVW	39	0.265401	1.01 (0.99, 1.02)
CD16-CD56 on NK	MFI	TBNK	MR-Egger	39	0.698815	1.00 (0.99, 1.02)
CD16-CD56 on NK	MFI	TBNK	WeightedMedian	39	0.999848	1.00 (0.99, 1.01)
CD16-CD56 on NK	MFI	TBNK	MR-PRESSO	39	0.27544	1.01 (0.99, 1.02)
CD16-CD56 on HLA DR+ NK	MFI	TBNK	IVW	27	0.892698	1.00 (0.98, 1.01)
CD16-CD56 on HLA DR+ NK	MFI	TBNK	MR-Egger	27	0.838122	1.00 (0.98, 1.02)
CD16-CD56 on HLA DR+ NK	MFI	TBNK	WeightedMedian	27	0.823169	1.00 (0.98, 1.03)
CD16-CD56 on HLA DR+ NK	MFI	TBNK	MR-PRESSO	27	0.893737	1.00 (0.98, 1.01)
CD28 on CD39+ activated Treg	MFI	Treg	IVW	24	0.0884773	1.01 (1.00, 1.03)
CD28 on CD39+ activated Treg	MFI	Treg	MR-Egger	24	0.379218	1.01 (0.99, 1.03)
CD28 on CD39+ activated Treg	MFI	Treg	WeightedMedian	24	0.327952	1.01 (0.99, 1.03)
CD28 on CD39+ activated Treg	MFI	Treg	MR-PRESSO	24	0.101954	1.01 (1.00, 1.03)
CD28 on secreting Treg	MFI	Treg	IVW	18	0.247548	0.99 (0.98, 1.00)
CD28 on secreting Treg	MFI	Treg	MR-Egger	18	0.807028	1.00 (0.98, 1.01)
CD28 on secreting Treg	MFI	Treg	WeightedMedian	18	0.755571	1.00 (0.98, 1.01)
CD28 on secreting Treg	MFI	Treg	MR-PRESSO	18	0.261437	0.99 (0.98, 1.00)
CD28 on CD39+ secreting Treg	MFI	Treg	IVW	25	0.327713	1.01 (0.99, 1.03)
CD28 on CD39+ secreting Treg	MFI	Treg	MR-Egger	25	0.5575	0.99 (0.96, 1.02)
CD28 on CD39+ secreting Treg	MFI	Treg	WeightedMedian	25	0.992054	1.00 (0.98, 1.02)
CD28 on CD39+ secreting Treg	MFI	Treg	MR-PRESSO	25	0.337476	1.01 (0.99, 1.03)
CD28 on activated & secreting Treg	MFI	Treg	IVW	26	0.396632	1.00 (0.99, 1.00)
CD28 on activated & secreting Treg	MFI	Treg	MR-Egger	26	0.704633	1.00 (0.99, 1.01)
CD28 on activated & secreting Treg	MFI	Treg	WeightedMedian	26	0.336514	1.00 (0.99, 1.00)
CD28 on activated & secreting Treg	MFI	Treg	MR-PRESSO	26	0.404674	1.00 (0.99, 1.00)
CD28 on CD45RA+ CD4+	MFI	Treg	IVW	16	0.922848	1.00 (0.97, 1.03)
CD28 on CD45RA+ CD4+	MFI	Treg	MR-Egger	16	0.448316	0.98 (0.93, 1.03)
CD28 on CD45RA+ CD4+	MFI	Treg	WeightedMedian	16	0.574099	1.01 (0.98, 1.04)
CD28 on CD45RA+ CD4+	MFI	Treg	MR-PRESSO	16	0.92413	1.00 (0.97, 1.03)
CD28 on CD45RA- CD4 not Treg	MFI	Treg	IVW	14	0.807624	1.00 (0.97, 1.02)
CD28 on CD45RA- CD4 not Treg	MFI	Treg	MR-Egger	14	0.122093	1.04 (0.99, 1.08)
CD28 on CD45RA- CD4 not Treg	MFI	Treg	WeightedMedian	14	0.787106	1.00 (0.98, 1.03)
CD28 on CD45RA- CD4 not Treg	MFI	Treg	MR-PRESSO	14	0.811424	1.00 (0.97, 1.02)
CD28 on CD39+ CD4+	MFI	Treg	IVW	25	0.61771	1.00 (0.99, 1.01)
CD28 on CD39+ CD4+	MFI	Treg	MR-Egger	25	0.112961	1.01 (1.00, 1.03)
CD28 on CD39+ CD4+	MFI	Treg	WeightedMedian	25	0.957901	1.00 (0.98, 1.02)
CD28 on CD39+ CD4+	MFI	Treg	MR-PRESSO	25	0.582991	1.00 (0.99, 1.01)
CD28 on CD28+ CD45RA- CD8br	MFI	Treg	IVW	22	0.99614	1.00 (0.98, 1.02)
CD28 on CD28+ CD45RA- CD8br	MFI	Treg	MR-Egger	22	0.863407	1.00 (0.96, 1.04)
CD28 on CD28+ CD45RA- CD8br	MFI	Treg	WeightedMedian	22	0.576213	1.01 (0.98, 1.03)
CD28 on CD28+ CD45RA- CD8br	MFI	Treg	MR-PRESSO	22	0.996186	1.00 (0.98, 1.02)
CD28 on CD28+ CD4+	MFI	Treg	IVW	31	0.916157	1.00 (0.99, 1.02)
CD28 on CD28+ CD4+	MFI	Treg	MR-Egger	31	0.141138	0.98 (0.96, 1.00)
CD28 on CD28+ CD4+	MFI	Treg	WeightedMedian	31	0.280791	0.99 (0.97, 1.01)
CD28 on CD28+ CD4+	MFI	Treg	MR-PRESSO	31	0.916858	1.00 (0.99, 1.02)
CD28 on CD28+ DN (CD4-CD8-)	MFI	Treg	IVW	26	0.267921	1.01 (1.00, 1.02)
CD28 on CD28+ DN (CD4-CD8-)	MFI	Treg	MR-Egger	26	0.340927	1.01 (0.99, 1.02)
CD28 on CD28+ DN (CD4-CD8-)	MFI	Treg	WeightedMedian	26	0.362848	1.01 (0.99, 1.02)
CD28 on CD28+ DN (CD4-CD8-)	MFI	Treg	MR-PRESSO	26	0.278466	1.01 (1.00, 1.02)
CD28 on CD28+ CD45RA+ CD8br	MFI	Treg	IVW	17	0.97047	1.00 (0.98, 1.02)
CD28 on CD28+ CD45RA+ CD8br	MFI	Treg	MR-Egger	17	0.074608	0.98 (0.95, 1.00)
CD28 on CD28+ CD45RA+ CD8br	MFI	Treg	WeightedMedian	17	0.438796	0.99 (0.97, 1.01)
CD28 on CD28+ CD45RA+ CD8br	MFI	Treg	MR-PRESSO	17	0.970928	1.00 (0.98, 1.02)
CD28 on CD39+ CD8br	MFI	Treg	IVW	24	0.0597703	0.99 (0.98, 1.00)
CD28 on CD39+ CD8br	MFI	Treg	MR-Egger	24	0.0668912	0.99 (0.97, 1.00)
CD28 on CD39+ CD8br	MFI	Treg	WeightedMedian	24	0.014728	0.98 (0.97, 1.00)
CD28 on CD39+ CD8br	MFI	Treg	MR-PRESSO	24	0.072482	0.99 (0.98, 1.00)
CD28 on CD4+	MFI	Treg	IVW	28	0.691207	1.00 (0.98, 1.01)
CD28 on CD4+	MFI	Treg	MR-Egger	28	0.360803	0.99 (0.97, 1.01)
CD28 on CD4+	MFI	Treg	WeightedMedian	28	0.613587	0.99 (0.98, 1.01)
CD28 on CD4+	MFI	Treg	MR-PRESSO	28	0.687625	1.00 (0.98, 1.01)
CD28 on CD4 Treg	MFI	Treg	IVW	26	0.726515	1.00 (0.99, 1.01)
CD28 on CD4 Treg	MFI	Treg	MR-Egger	26	0.491824	1.00 (0.99, 1.01)
CD28 on CD4 Treg	MFI	Treg	WeightedMedian	26	0.2726	0.99 (0.99, 1.00)
CD28 on CD4 Treg	MFI	Treg	MR-PRESSO	26	0.782832	1.00 (0.99, 1.01)
CD28 on resting Treg	MFI	Treg	IVW	23	0.236321	0.99 (0.97, 1.01)
CD28 on resting Treg	MFI	Treg	MR-Egger	23	0.665587	0.99 (0.96, 1.03)
CD28 on resting Treg	MFI	Treg	WeightedMedian	23	0.598633	1.01 (0.98, 1.03)
CD28 on resting Treg	MFI	Treg	MR-PRESSO	23	0.248958	0.99 (0.97, 1.01)
CD28 on CD39+ resting Treg	MFI	Treg	IVW	25	0.486732	1.00 (0.99, 1.01)
CD28 on CD39+ resting Treg	MFI	Treg	MR-Egger	25	0.368214	1.01 (0.99, 1.02)
CD28 on CD39+ resting Treg	MFI	Treg	WeightedMedian	25	0.271494	1.01 (0.99, 1.02)
CD28 on CD39+ resting Treg	MFI	Treg	MR-PRESSO	25	0.493412	1.00 (0.99, 1.01)
CD28 on activated Treg	MFI	Treg	IVW	20	0.241566	1.01 (0.99, 1.03)
CD28 on activated Treg	MFI	Treg	MR-Egger	20	0.148218	1.02 (0.99, 1.04)
CD28 on activated Treg	MFI	Treg	WeightedMedian	20	0.27119	1.01 (0.99, 1.03)
CD28 on activated Treg	MFI	Treg	MR-PRESSO	20	0.256044	1.01 (0.99, 1.03)
CD86 on myeloid DC	MFI	cDC	IVW	23	0.215856	0.99 (0.97, 1.01)
CD86 on myeloid DC	MFI	cDC	MR-Egger	23	0.388245	1.02 (0.98, 1.05)
CD86 on myeloid DC	MFI	cDC	WeightedMedian	23	0.715417	0.99 (0.97, 1.02)
CD86 on myeloid DC	MFI	cDC	MR-PRESSO	23	0.222173	0.99 (0.97, 1.01)
CD86 on CD62L+ myeloid DC	MFI	cDC	IVW	22	0.642497	1.00 (0.99, 1.02)
CD86 on CD62L+ myeloid DC	MFI	cDC	MR-Egger	22	0.933887	1.00 (0.98, 1.03)
CD86 on CD62L+ myeloid DC	MFI	cDC	WeightedMedian	22	0.662764	1.00 (0.97, 1.02)
CD86 on CD62L+ myeloid DC	MFI	cDC	MR-PRESSO	22	0.563826	1.00 (0.99, 1.02)
CD86 on monocyte	MFI	cDC	IVW	18	0.550461	1.00 (0.98, 1.01)
CD86 on monocyte	MFI	cDC	MR-Egger	18	0.730872	1.00 (0.97, 1.02)
CD86 on monocyte	MFI	cDC	WeightedMedian	18	0.900491	1.00 (0.98, 1.02)
CD86 on monocyte	MFI	cDC	MR-PRESSO	18	0.55833	1.00 (0.98, 1.01)
CD86 on granulocyte	MFI	cDC	IVW	21	0.389561	1.01 (0.99, 1.02)
CD86 on granulocyte	MFI	cDC	MR-Egger	21	0.366987	1.01 (0.99, 1.03)
CD86 on granulocyte	MFI	cDC	WeightedMedian	21	0.22961	1.01 (0.99, 1.04)
CD86 on granulocyte	MFI	cDC	MR-PRESSO	21	0.399758	1.01 (0.99, 1.02)
CCR7 on naive CD4+	MFI	Maturation stages of T cell	IVW	25	0.457119	1.01 (0.99, 1.02)
CCR7 on naive CD4+	MFI	Maturation stages of T cell	MR-Egger	25	0.754665	1.00 (0.99, 1.02)
CCR7 on naive CD4+	MFI	Maturation stages of T cell	WeightedMedian	25	0.485369	1.01 (0.99, 1.02)
CCR7 on naive CD4+	MFI	Maturation stages of T cell	MR-PRESSO	25	0.464337	1.01 (0.99, 1.02)
CCR7 on naive CD8br	MFI	Maturation stages of T cell	IVW	24	0.689459	1.00 (0.98, 1.02)
CCR7 on naive CD8br	MFI	Maturation stages of T cell	MR-Egger	24	0.92091	1.00 (0.97, 1.03)
CCR7 on naive CD8br	MFI	Maturation stages of T cell	WeightedMedian	24	0.72044	1.00 (0.98, 1.03)
CCR7 on naive CD8br	MFI	Maturation stages of T cell	MR-PRESSO	24	0.693146	1.00 (0.98, 1.02)
CD45 on CD14+ monocyte	MFI	TBNK	IVW	18	0.992617	1.00 (0.98, 1.02)
CD45 on CD14+ monocyte	MFI	TBNK	MR-Egger	18	0.936484	1.00 (0.98, 1.03)
CD45 on CD14+ monocyte	MFI	TBNK	WeightedMedian	18	0.816399	1.00 (0.97, 1.02)
CD45 on CD14+ monocyte	MFI	TBNK	MR-PRESSO	18	0.991011	1.00 (0.99, 1.01)
CD45 on B cell	MFI	TBNK	IVW	23	0.0265849	0.98 (0.97, 1.00)
CD45 on B cell	MFI	TBNK	MR-Egger	23	0.720497	1.00 (0.98, 1.02)
CD45 on B cell	MFI	TBNK	WeightedMedian	23	0.782424	1.00 (0.98, 1.02)
CD45 on B cell	MFI	TBNK	MR-PRESSO	23	0.0372225	0.98 (0.97, 1.00)
CD45 on NK	MFI	TBNK	IVW	31	0.0751078	0.98 (0.95, 1.00)
CD45 on NK	MFI	TBNK	MR-Egger	31	0.621505	1.01 (0.97, 1.06)
[truncated: 838 more rows]

## Sheet: cervical
Table 3. Associations between immune cell and cervical cancer.
Trait	Trait Type	Panel	Method	NSNP	Pvalue	OR (95% CI)
IgD+ %B cell	Relative count	B cell	IVW	4	0.404231	1.00 (1.00, 1.00)
IgD+ %B cell	Relative count	B cell	MR-Egger	4	0.944931	1.00 (0.99, 1.01)
IgD+ %B cell	Relative count	B cell	WeightedMedian	4	0.61058	1.00 (1.00, 1.00)
IgD+ %B cell	Relative count	B cell	MR-PRESSO	4	0.270248	1.00 (1.00, 1.00)
IgD+ CD38br AC	Absolute count	B cell	IVW	7	0.562701	1.00 (1.00, 1.00)
IgD+ CD38br AC	Absolute count	B cell	MR-Egger	7	0.564268	1.00 (0.98, 1.01)
IgD+ CD38br AC	Absolute count	B cell	WeightedMedian	7	0.922567	1.00 (1.00, 1.00)
IgD+ CD38br AC	Absolute count	B cell	MR-PRESSO	7	0.583761	1.00 (1.00, 1.00)
IgD+ CD38dim %B cell	Relative count	B cell	IVW	9	0.98673	1.00 (1.00, 1.00)
IgD+ CD38dim %B cell	Relative count	B cell	MR-Egger	9	0.226557	1.01 (1.00, 1.02)
IgD+ CD38dim %B cell	Relative count	B cell	WeightedMedian	9	0.732531	1.00 (1.00, 1.00)
IgD+ CD38dim %B cell	Relative count	B cell	MR-PRESSO	9	0.981394	1.00 (1.00, 1.00)
IgD+ CD38dim AC	Absolute count	B cell	IVW	6	0.401809	1.00 (1.00, 1.00)
IgD+ CD38dim AC	Absolute count	B cell	MR-Egger	6	0.808163	1.00 (0.99, 1.02)
IgD+ CD38dim AC	Absolute count	B cell	WeightedMedian	6	0.557341	1.00 (1.00, 1.00)
IgD+ CD38dim AC	Absolute count	B cell	MR-PRESSO	6	0.440036	1.00 (1.00, 1.00)
IgD+ CD38- %B cell	Relative count	B cell	IVW	9	0.0802775	1.00 (1.00, 1.00)
IgD+ CD38- %B cell	Relative count	B cell	MR-Egger	9	0.86372	1.00 (0.99, 1.01)
IgD+ CD38- %B cell	Relative count	B cell	WeightedMedian	9	0.446183	1.00 (1.00, 1.00)
IgD+ CD38- %B cell	Relative count	B cell	MR-PRESSO	9	0.118399	1.00 (1.00, 1.00)
IgD+ CD38- AC	Absolute count	B cell	IVW	6	0.709732	1.00 (1.00, 1.00)
IgD+ CD38- AC	Absolute count	B cell	MR-Egger	6	0.82141	1.00 (0.99, 1.00)
IgD+ CD38- AC	Absolute count	B cell	WeightedMedian	6	0.557062	1.00 (1.00, 1.00)
IgD+ CD38- AC	Absolute count	B cell	MR-PRESSO	6	0.716773	1.00 (1.00, 1.00)
Unsw mem %B cell	Relative count	B cell	IVW	12	0.793199	1.00 (1.00, 1.00)
Unsw mem %B cell	Relative count	B cell	MR-Egger	12	0.122314	1.01 (1.00, 1.01)
Unsw mem %B cell	Relative count	B cell	WeightedMedian	12	0.878308	1.00 (1.00, 1.00)
Unsw mem %B cell	Relative count	B cell	MR-PRESSO	12	0.793196	1.00 (1.00, 1.00)
Unsw mem AC	Absolute count	B cell	IVW	5	0.655006	1.00 (1.00, 1.00)
Unsw mem AC	Absolute count	B cell	MR-Egger	5	0.859977	1.00 (0.98, 1.02)
Unsw mem AC	Absolute count	B cell	WeightedMedian	5	0.715562	1.00 (1.00, 1.00)
Unsw mem AC	Absolute count	B cell	MR-PRESSO	5	0.678131	1.00 (1.00, 1.00)
IgD- CD27- %B cell	Relative count	B cell	IVW	8	0.954237	1.00 (1.00, 1.00)
IgD- CD27- %B cell	Relative count	B cell	MR-Egger	8	0.989602	1.00 (1.00, 1.00)
IgD- CD27- %B cell	Relative count	B cell	WeightedMedian	8	0.932625	1.00 (1.00, 1.00)
IgD- CD27- %B cell	Relative count	B cell	MR-PRESSO	8	0.955841	1.00 (1.00, 1.00)
IgD+ AC	Absolute count	B cell	IVW	7	0.736532	1.00 (1.00, 1.00)
IgD+ AC	Absolute count	B cell	MR-Egger	7	0.852061	1.00 (1.00, 1.00)
IgD+ AC	Absolute count	B cell	WeightedMedian	7	0.78119	1.00 (1.00, 1.00)
IgD+ AC	Absolute count	B cell	MR-PRESSO	7	0.746978	1.00 (1.00, 1.00)
IgD- CD27- AC	Absolute count	B cell	IVW	7	0.37782	1.00 (1.00, 1.00)
IgD- CD27- AC	Absolute count	B cell	MR-Egger	7	0.894434	1.00 (1.00, 1.00)
IgD- CD27- AC	Absolute count	B cell	WeightedMedian	7	0.520039	1.00 (1.00, 1.00)
IgD- CD27- AC	Absolute count	B cell	MR-PRESSO	7	0.135622	1.00 (1.00, 1.00)
Sw mem %B cell	Relative count	B cell	IVW	5	0.0889033	1.00 (1.00, 1.00)
Sw mem %B cell	Relative count	B cell	MR-Egger	5	0.250554	1.01 (1.00, 1.01)
Sw mem %B cell	Relative count	B cell	WeightedMedian	5	0.334919	1.00 (1.00, 1.00)
Sw mem %B cell	Relative count	B cell	MR-PRESSO	5	0.160611	1.00 (1.00, 1.00)
Sw mem AC	Absolute count	B cell	IVW	11	0.283017	1.00 (1.00, 1.00)
Sw mem AC	Absolute count	B cell	MR-Egger	11	0.163962	1.00 (1.00, 1.01)
Sw mem AC	Absolute count	B cell	WeightedMedian	11	0.204926	1.00 (1.00, 1.00)
Sw mem AC	Absolute count	B cell	MR-PRESSO	11	0.308239	1.00 (1.00, 1.00)
PB/PC %B cell	Relative count	B cell	IVW	6	0.511183	1.00 (1.00, 1.00)
PB/PC %B cell	Relative count	B cell	MR-Egger	6	0.815258	1.00 (0.99, 1.01)
PB/PC %B cell	Relative count	B cell	WeightedMedian	6	0.637757	1.00 (1.00, 1.00)
PB/PC %B cell	Relative count	B cell	MR-PRESSO	6	0.397893	1.00 (1.00, 1.00)
PB/PC AC	Absolute count	B cell	IVW	9	0.999204	1.00 (1.00, 1.00)
PB/PC AC	Absolute count	B cell	MR-Egger	9	0.899941	1.00 (0.99, 1.00)
PB/PC AC	Absolute count	B cell	WeightedMedian	9	0.846527	1.00 (1.00, 1.00)
PB/PC AC	Absolute count	B cell	MR-PRESSO	9	0.998681	1.00 (1.00, 1.00)
Memory B cell %B cell	Relative count	B cell	IVW	9	0.965484	1.00 (1.00, 1.00)
Memory B cell %B cell	Relative count	B cell	MR-Egger	9	0.639665	1.00 (0.99, 1.01)
Memory B cell %B cell	Relative count	B cell	WeightedMedian	9	0.905957	1.00 (1.00, 1.00)
Memory B cell %B cell	Relative count	B cell	MR-PRESSO	9	0.966545	1.00 (1.00, 1.00)
Memory B cell AC	Absolute count	B cell	IVW	4	0.316476	1.00 (1.00, 1.00)
Memory B cell AC	Absolute count	B cell	MR-Egger	4	0.835829	1.00 (0.97, 1.04)
Memory B cell AC	Absolute count	B cell	WeightedMedian	4	0.659267	1.00 (1.00, 1.00)
Memory B cell AC	Absolute count	B cell	MR-PRESSO	4	0.39029	1.00 (1.00, 1.00)
Naive-mature B cell %B cell	Relative count	B cell	IVW	9	0.617809	1.00 (1.00, 1.00)
Naive-mature B cell %B cell	Relative count	B cell	MR-Egger	9	0.914216	1.00 (0.99, 1.01)
Naive-mature B cell %B cell	Relative count	B cell	WeightedMedian	9	0.742282	1.00 (1.00, 1.00)
Naive-mature B cell %B cell	Relative count	B cell	MR-PRESSO	9	0.631238	1.00 (1.00, 1.00)
Naive-mature B cell AC	Absolute count	B cell	IVW	7	0.576216	1.00 (1.00, 1.00)
Naive-mature B cell AC	Absolute count	B cell	MR-Egger	7	0.889668	1.00 (1.00, 1.00)
Naive-mature B cell AC	Absolute count	B cell	WeightedMedian	7	0.956566	1.00 (1.00, 1.00)
Naive-mature B cell AC	Absolute count	B cell	MR-PRESSO	7	0.596444	1.00 (1.00, 1.00)
IgD- CD38br %B cell	Relative count	B cell	IVW	7	0.23217	1.00 (1.00, 1.00)
IgD- CD38br %B cell	Relative count	B cell	MR-Egger	7	0.313155	0.99 (0.98, 1.00)
IgD- CD38br %B cell	Relative count	B cell	WeightedMedian	7	0.170902	1.00 (1.00, 1.00)
IgD- CD38br %B cell	Relative count	B cell	MR-PRESSO	7	0.255398	1.00 (1.00, 1.00)
IgD+ CD24+ %B cell	Relative count	B cell	IVW	9	0.767161	1.00 (1.00, 1.00)
IgD+ CD24+ %B cell	Relative count	B cell	MR-Egger	9	0.948538	1.00 (0.99, 1.01)
IgD+ CD24+ %B cell	Relative count	B cell	WeightedMedian	9	0.794568	1.00 (1.00, 1.00)
IgD+ CD24+ %B cell	Relative count	B cell	MR-PRESSO	9	0.774701	1.00 (1.00, 1.00)
IgD+ CD24+ AC	Absolute count	B cell	IVW	9	0.79901	1.00 (1.00, 1.00)
IgD+ CD24+ AC	Absolute count	B cell	MR-Egger	9	0.140167	1.00 (0.99, 1.00)
IgD+ CD24+ AC	Absolute count	B cell	WeightedMedian	9	0.481	1.00 (1.00, 1.00)
IgD+ CD24+ AC	Absolute count	B cell	MR-PRESSO	9	0.783742	1.00 (1.00, 1.00)
IgD- CD24- AC	Absolute count	B cell	IVW	5	0.544061	1.00 (1.00, 1.00)
IgD- CD24- AC	Absolute count	B cell	MR-Egger	5	0.806849	1.00 (0.99, 1.02)
IgD- CD24- AC	Absolute count	B cell	WeightedMedian	5	0.690666	1.00 (1.00, 1.00)
IgD- CD24- AC	Absolute count	B cell	MR-PRESSO	5	0.201072	1.00 (1.00, 1.00)
IgD+ CD24- %B cell	Relative count	B cell	IVW	5	0.50775	1.00 (1.00, 1.00)
IgD+ CD24- %B cell	Relative count	B cell	MR-Egger	5	0.925429	1.00 (0.99, 1.01)
IgD+ CD24- %B cell	Relative count	B cell	WeightedMedian	5	0.962491	1.00 (1.00, 1.00)
IgD+ CD24- %B cell	Relative count	B cell	MR-PRESSO	5	0.543964	1.00 (1.00, 1.00)
IgD+ CD24- AC	Absolute count	B cell	IVW	6	0.990726	1.00 (1.00, 1.00)
IgD+ CD24- AC	Absolute count	B cell	MR-Egger	6	0.853293	1.00 (0.98, 1.01)
IgD+ CD24- AC	Absolute count	B cell	WeightedMedian	6	0.926941	1.00 (1.00, 1.00)
IgD+ CD24- AC	Absolute count	B cell	MR-PRESSO	6	0.991176	1.00 (1.00, 1.00)
CD24+ CD27+ %B cell	Relative count	B cell	IVW	8	0.885069	1.00 (1.00, 1.00)
CD24+ CD27+ %B cell	Relative count	B cell	MR-Egger	8	0.476766	1.00 (1.00, 1.01)
CD24+ CD27+ %B cell	Relative count	B cell	WeightedMedian	8	0.989369	1.00 (1.00, 1.00)
CD24+ CD27+ %B cell	Relative count	B cell	MR-PRESSO	8	0.868652	1.00 (1.00, 1.00)
CD24+ CD27+ AC	Absolute count	B cell	IVW	7	0.96116	1.00 (1.00, 1.00)
CD24+ CD27+ AC	Absolute count	B cell	MR-Egger	7	0.638785	1.00 (0.99, 1.01)
CD24+ CD27+ AC	Absolute count	B cell	WeightedMedian	7	0.951623	1.00 (1.00, 1.00)
CD24+ CD27+ AC	Absolute count	B cell	MR-PRESSO	7	0.96252	1.00 (1.00, 1.00)
CD20- %B cell	Relative count	B cell	IVW	5	0.156218	1.00 (1.00, 1.00)
CD20- %B cell	Relative count	B cell	MR-Egger	5	0.850567	1.00 (0.98, 1.02)
CD20- %B cell	Relative count	B cell	WeightedMedian	5	0.661911	1.00 (1.00, 1.00)
CD20- %B cell	Relative count	B cell	MR-PRESSO	5	0.229197	1.00 (1.00, 1.00)
CD20- AC	Absolute count	B cell	IVW	9	0.231156	1.00 (1.00, 1.00)
CD20- AC	Absolute count	B cell	MR-Egger	9	0.937445	1.00 (0.99, 1.01)
CD20- AC	Absolute count	B cell	WeightedMedian	9	0.759238	1.00 (1.00, 1.00)
CD20- AC	Absolute count	B cell	MR-PRESSO	9	0.262915	1.00 (1.00, 1.00)
CD20- CD38- %B cell	Relative count	B cell	IVW	7	0.608363	1.00 (1.00, 1.00)
CD20- CD38- %B cell	Relative count	B cell	MR-Egger	7	0.69307	1.00 (0.99, 1.01)
CD20- CD38- %B cell	Relative count	B cell	WeightedMedian	7	0.954455	1.00 (1.00, 1.00)
CD20- CD38- %B cell	Relative count	B cell	MR-PRESSO	7	0.522916	1.00 (1.00, 1.00)
CD20- CD38- AC	Absolute count	B cell	IVW	7	0.814493	1.00 (1.00, 1.00)
CD20- CD38- AC	Absolute count	B cell	MR-Egger	7	0.764834	1.00 (0.99, 1.01)
CD20- CD38- AC	Absolute count	B cell	WeightedMedian	7	0.709949	1.00 (1.00, 1.00)
CD20- CD38- AC	Absolute count	B cell	MR-PRESSO	7	0.602429	1.00 (1.00, 1.00)
IgD+ %Lymphocyte	Relative count	B cell	IVW	6	0.526519	1.00 (1.00, 1.00)
IgD+ %Lymphocyte	Relative count	B cell	MR-Egger	6	0.98577	1.00 (0.99, 1.01)
IgD+ %Lymphocyte	Relative count	B cell	WeightedMedian	6	0.259145	1.00 (1.00, 1.00)
IgD+ %Lymphocyte	Relative count	B cell	MR-PRESSO	6	0.554352	1.00 (1.00, 1.00)
IgD- CD38br %lymphocyte	Relative count	B cell	IVW	7	0.615485	1.00 (1.00, 1.00)
IgD- CD38br %lymphocyte	Relative count	B cell	MR-Egger	7	0.202031	0.99 (0.98, 1.00)
IgD- CD38br %lymphocyte	Relative count	B cell	WeightedMedian	7	0.319821	1.00 (1.00, 1.00)
IgD- CD38br %lymphocyte	Relative count	B cell	MR-PRESSO	7	0.633381	1.00 (1.00, 1.00)
IgD- CD38dim %lymphocyte	Relative count	B cell	IVW	12	0.115321	1.00 (1.00, 1.00)
IgD- CD38dim %lymphocyte	Relative count	B cell	MR-Egger	12	0.156194	1.00 (0.99, 1.00)
IgD- CD38dim %lymphocyte	Relative count	B cell	WeightedMedian	12	0.145266	1.00 (1.00, 1.00)
IgD- CD38dim %lymphocyte	Relative count	B cell	MR-PRESSO	12	0.143624	1.00 (1.00, 1.00)
IgD- CD38- %lymphocyte	Relative count	B cell	IVW	12	0.630361	1.00 (1.00, 1.00)
IgD- CD38- %lymphocyte	Relative count	B cell	MR-Egger	12	0.0376666	0.99 (0.98, 1.00)
IgD- CD38- %lymphocyte	Relative count	B cell	WeightedMedian	12	0.671067	1.00 (1.00, 1.00)
IgD- CD38- %lymphocyte	Relative count	B cell	MR-PRESSO	12	0.639791	1.00 (1.00, 1.00)
IgD- CD38dim %B cell	Relative count	B cell	IVW	7	0.0597766	1.00 (1.00, 1.00)
IgD- CD38dim %B cell	Relative count	B cell	MR-Egger	7	0.715315	1.00 (0.99, 1.01)
IgD- CD38dim %B cell	Relative count	B cell	WeightedMedian	7	0.328401	1.00 (1.00, 1.00)
IgD- CD38dim %B cell	Relative count	B cell	MR-PRESSO	7	0.0519807	1.00 (1.00, 1.00)
IgD+ CD38br %lymphocyte	Relative count	B cell	IVW	9	0.611806	1.00 (1.00, 1.00)
IgD+ CD38br %lymphocyte	Relative count	B cell	MR-Egger	9	0.898798	1.00 (0.99, 1.01)
IgD+ CD38br %lymphocyte	Relative count	B cell	WeightedMedian	9	0.914375	1.00 (1.00, 1.00)
IgD+ CD38br %lymphocyte	Relative count	B cell	MR-PRESSO	9	0.625498	1.00 (1.00, 1.00)
IgD+ CD38dim %lymphocyte	Relative count	B cell	IVW	11	0.82072	1.00 (1.00, 1.00)
IgD+ CD38dim %lymphocyte	Relative count	B cell	MR-Egger	11	0.0568701	0.99 (0.98, 1.00)
IgD+ CD38dim %lymphocyte	Relative count	B cell	WeightedMedian	11	0.727538	1.00 (1.00, 1.00)
IgD+ CD38dim %lymphocyte	Relative count	B cell	MR-PRESSO	11	0.825285	1.00 (1.00, 1.00)
IgD+ CD38- %lymphocyte	Relative count	B cell	IVW	5	0.993907	1.00 (1.00, 1.00)
IgD+ CD38- %lymphocyte	Relative count	B cell	MR-Egger	5	0.191879	0.99 (0.98, 1.00)
IgD+ CD38- %lymphocyte	Relative count	B cell	WeightedMedian	5	0.624012	1.00 (1.00, 1.00)
IgD+ CD38- %lymphocyte	Relative count	B cell	MR-PRESSO	5	0.994273	1.00 (1.00, 1.00)
Unsw Mem %lymphocyte	Relative count	B cell	IVW	5	0.227324	1.00 (1.00, 1.00)
Unsw Mem %lymphocyte	Relative count	B cell	MR-Egger	5	0.984705	1.00 (0.99, 1.02)
Unsw Mem %lymphocyte	Relative count	B cell	WeightedMedian	5	0.0388893	1.00 (1.00, 1.00)
Unsw Mem %lymphocyte	Relative count	B cell	MR-PRESSO	5	0.29383	1.00 (1.00, 1.00)
IgD- CD27- %lymphocyte	Relative count	B cell	IVW	5	0.940514	1.00 (1.00, 1.00)
IgD- CD27- %lymphocyte	Relative count	B cell	MR-Egger	5	0.80579	1.00 (1.00, 1.00)
IgD- CD27- %lymphocyte	Relative count	B cell	WeightedMedian	5	0.92844	1.00 (1.00, 1.00)
IgD- CD27- %lymphocyte	Relative count	B cell	MR-PRESSO	5	0.90781	1.00 (1.00, 1.00)
Sw mem %lymphocyte	Relative count	B cell	IVW	6	0.0368992	1.00 (1.00, 1.00)
Sw mem %lymphocyte	Relative count	B cell	MR-Egger	6	0.605181	1.00 (0.99, 1.01)
Sw mem %lymphocyte	Relative count	B cell	WeightedMedian	6	0.0752195	1.00 (1.00, 1.00)
Sw mem %lymphocyte	Relative count	B cell	MR-PRESSO	6	0.0355463	1.00 (1.00, 1.00)
PB/PC %lymphocyte	Relative count	B cell	IVW	6	0.737994	1.00 (1.00, 1.00)
PB/PC %lymphocyte	Relative count	B cell	MR-Egger	6	0.593057	1.00 (0.99, 1.01)
PB/PC %lymphocyte	Relative count	B cell	WeightedMedian	6	0.59328	1.00 (1.00, 1.00)
PB/PC %lymphocyte	Relative count	B cell	MR-PRESSO	6	0.733883	1.00 (1.00, 1.00)
Memory B cell %lymphocyte	Relative count	B cell	IVW	10	0.461947	1.00 (1.00, 1.00)
Memory B cell %lymphocyte	Relative count	B cell	MR-Egger	10	0.676406	1.00 (0.99, 1.01)
Memory B cell %lymphocyte	Relative count	B cell	WeightedMedian	10	0.720069	1.00 (1.00, 1.00)
Memory B cell %lymphocyte	Relative count	B cell	MR-PRESSO	10	0.458314	1.00 (1.00, 1.00)
Naive-mature B cell %lymphocyte	Relative count	B cell	IVW	6	0.0217328	1.00 (1.00, 1.00)
Naive-mature B cell %lymphocyte	Relative count	B cell	MR-Egger	6	0.353575	0.99 (0.99, 1.00)
Naive-mature B cell %lymphocyte	Relative count	B cell	WeightedMedian	6	0.00957351	1.00 (1.00, 1.00)
Naive-mature B cell %lymphocyte	Relative count	B cell	MR-PRESSO	6	0.070209	1.00 (1.00, 1.00)
IgD- CD38dim AC	Absolute count	B cell	IVW	8	0.607303	1.00 (1.00, 1.00)
IgD- CD38dim AC	Absolute count	B cell	MR-Egger	8	0.832751	1.00 (0.99, 1.01)
IgD- CD38dim AC	Absolute count	B cell	WeightedMedian	8	0.905362	1.00 (1.00, 1.00)
IgD- CD38dim AC	Absolute count	B cell	MR-PRESSO	8	0.623124	1.00 (1.00, 1.00)
IgD+ CD24+ %lymphocyte	Relative count	B cell	IVW	5	0.0819657	1.00 (1.00, 1.00)
IgD+ CD24+ %lymphocyte	Relative count	B cell	MR-Egger	5	0.393486	1.00 (0.99, 1.00)
IgD+ CD24+ %lymphocyte	Relative count	B cell	WeightedMedian	5	0.118122	1.00 (1.00, 1.00)
IgD+ CD24+ %lymphocyte	Relative count	B cell	MR-PRESSO	5	0.156949	1.00 (1.00, 1.00)
IgD- CD24- %lymphocyte	Relative count	B cell	IVW	9	0.396923	1.00 (1.00, 1.00)
IgD- CD24- %lymphocyte	Relative count	B cell	MR-Egger	9	0.760537	1.00 (0.99, 1.01)
IgD- CD24- %lymphocyte	Relative count	B cell	WeightedMedian	9	0.794021	1.00 (1.00, 1.00)
IgD- CD24- %lymphocyte	Relative count	B cell	MR-PRESSO	9	0.148471	1.00 (1.00, 1.00)
IgD+ CD24- %lymphocyte	Relative count	B cell	IVW	8	0.399947	1.00 (1.00, 1.00)
IgD+ CD24- %lymphocyte	Relative count	B cell	MR-Egger	8	0.331957	1.00 (0.99, 1.00)
IgD+ CD24- %lymphocyte	Relative count	B cell	WeightedMedian	8	0.844802	1.00 (1.00, 1.00)
IgD+ CD24- %lymphocyte	Relative count	B cell	MR-PRESSO	8	0.427763	1.00 (1.00, 1.00)
CD24+ CD27+ %lymphocyte	Relative count	B cell	IVW	9	0.78474	1.00 (1.00, 1.00)
CD24+ CD27+ %lymphocyte	Relative count	B cell	MR-Egger	9	0.689166	1.00 (0.99, 1.02)
CD24+ CD27+ %lymphocyte	Relative count	B cell	WeightedMedian	9	0.417248	1.00 (1.00, 1.00)
CD24+ CD27+ %lymphocyte	Relative count	B cell	MR-PRESSO	9	0.791659	1.00 (1.00, 1.00)
CD20- %lymphocyte	Relative count	B cell	IVW	6	0.0782881	1.00 (1.00, 1.00)
CD20- %lymphocyte	Relative count	B cell	MR-Egger	6	0.97289	1.00 (0.99, 1.01)
CD20- %lymphocyte	Relative count	B cell	WeightedMedian	6	0.396494	1.00 (1.00, 1.00)
CD20- %lymphocyte	Relative count	B cell	MR-PRESSO	6	0.138597	1.00 (1.00, 1.00)
CD20- CD38- %lymphocyte	Relative count	B cell	IVW	7	0.349157	1.00 (1.00, 1.00)
CD20- CD38- %lymphocyte	Relative count	B cell	MR-Egger	7	0.30111	1.00 (0.99, 1.00)
CD20- CD38- %lymphocyte	Relative count	B cell	WeightedMedian	7	0.83522	1.00 (1.00, 1.00)
CD20- CD38- %lymphocyte	Relative count	B cell	MR-PRESSO	7	0.345592	1.00 (1.00, 1.00)
IgD- CD38- %B cell	Relative count	B cell	IVW	4	0.438012	1.00 (1.00, 1.00)
IgD- CD38- %B cell	Relative count	B cell	MR-Egger	4	0.961416	1.00 (0.99, 1.01)
IgD- CD38- %B cell	Relative count	B cell	WeightedMedian	4	0.709104	1.00 (1.00, 1.00)
IgD- CD38- %B cell	Relative count	B cell	MR-PRESSO	4	0.383393	1.00 (1.00, 1.00)
CD11c+ monocyte %monocyte	Relative count	cDC	IVW	6	0.225237	1.00 (1.00, 1.00)
CD11c+ monocyte %monocyte	Relative count	cDC	MR-Egger	6	0.592171	1.00 (0.99, 1.00)
CD11c+ monocyte %monocyte	Relative count	cDC	WeightedMedian	6	0.703995	1.00 (1.00, 1.00)
CD11c+ monocyte %monocyte	Relative count	cDC	MR-PRESSO	6	0.20496	1.00 (1.00, 1.00)
CD62L- monocyte AC	Absolute count	cDC	IVW	9	0.417783	1.00 (1.00, 1.00)
CD62L- monocyte AC	Absolute count	cDC	MR-Egger	9	0.385124	1.00 (1.00, 1.00)
CD62L- monocyte AC	Absolute count	cDC	WeightedMedian	9	0.297544	1.00 (1.00, 1.00)
CD62L- monocyte AC	Absolute count	cDC	MR-PRESSO	9	0.364976	1.00 (1.00, 1.00)
CD62L- monocyte %monocyte	Relative count	cDC	IVW	7	0.933148	1.00 (1.00, 1.00)
CD62L- monocyte %monocyte	Relative count	cDC	MR-Egger	7	0.461191	1.00 (1.00, 1.00)
CD62L- monocyte %monocyte	Relative count	cDC	WeightedMedian	7	0.586802	1.00 (1.00, 1.00)
CD62L- monocyte %monocyte	Relative count	cDC	MR-PRESSO	7	0.935877	1.00 (1.00, 1.00)
CD11c+ CD62L- monocyte %monocyte	Relative count	cDC	IVW	6	0.220554	1.00 (1.00, 1.00)
CD11c+ CD62L- monocyte %monocyte	Relative count	cDC	MR-Egger	6	0.750547	1.00 (0.99, 1.01)
CD11c+ CD62L- monocyte %monocyte	Relative count	cDC	WeightedMedian	6	0.377197	1.00 (1.00, 1.00)
CD11c+ CD62L- monocyte %monocyte	Relative count	cDC	MR-PRESSO	6	0.155928	1.00 (1.00, 1.00)
CD62L- HLA DR++ monocyte AC	Absolute count	cDC	IVW	8	0.57279	1.00 (1.00, 1.00)
CD62L- HLA DR++ monocyte AC	Absolute count	cDC	MR-Egger	8	0.0768038	1.01 (1.00, 1.02)
CD62L- HLA DR++ monocyte AC	Absolute count	cDC	WeightedMedian	8	0.540743	1.00 (1.00, 1.00)
CD62L- HLA DR++ monocyte AC	Absolute count	cDC	MR-PRESSO	8	0.590392	1.00 (1.00, 1.00)
CD62L- HLA DR++ monocyte %monocyte	Relative count	cDC	IVW	7	0.677158	1.00 (1.00, 1.00)
CD62L- HLA DR++ monocyte %monocyte	Relative count	cDC	MR-Egger	7	0.459386	1.00 (0.99, 1.00)
CD62L- HLA DR++ monocyte %monocyte	Relative count	cDC	WeightedMedian	7	0.747877	1.00 (1.00, 1.00)
CD62L- HLA DR++ monocyte %monocyte	Relative count	cDC	MR-PRESSO	7	0.691641	1.00 (1.00, 1.00)
CD11c+ HLA DR++ monocyte AC	Absolute count	cDC	IVW	4	0.0255845	1.00 (1.00, 1.00)
CD11c+ HLA DR++ monocyte AC	Absolute count	cDC	MR-Egger	4	0.518386	1.00 (0.99, 1.01)
CD11c+ HLA DR++ monocyte AC	Absolute count	cDC	WeightedMedian	4	0.0773804	1.00 (1.00, 1.00)
CD11c+ HLA DR++ monocyte AC	Absolute count	cDC	MR-PRESSO	4	0.00709954	1.00 (1.00, 1.00)
CD11c+ HLA DR++ monocyte %monocyte	Relative count	cDC	IVW	5	0.448363	1.00 (1.00, 1.00)
CD11c+ HLA DR++ monocyte %monocyte	Relative count	cDC	MR-Egger	5	0.520149	1.00 (0.99, 1.02)
CD11c+ HLA DR++ monocyte %monocyte	Relative count	cDC	WeightedMedian	5	0.162719	1.00 (1.00, 1.00)
CD11c+ HLA DR++ monocyte %monocyte	Relative count	cDC	MR-PRESSO	5	0.490577	1.00 (1.00, 1.00)
Myeloid DC AC	Absolute count	cDC	IVW	10	0.65667	1.00 (1.00, 1.00)
Myeloid DC AC	Absolute count	cDC	MR-Egger	10	0.23625	1.00 (1.00, 1.01)
Myeloid DC AC	Absolute count	cDC	WeightedMedian	10	0.570268	1.00 (1.00, 1.00)
Myeloid DC AC	Absolute count	cDC	MR-PRESSO	10	0.667167	1.00 (1.00, 1.00)
Myeloid DC %DC	Relative count	cDC	IVW	8	0.420111	1.00 (1.00, 1.00)
Myeloid DC %DC	Relative count	cDC	MR-Egger	8	0.831923	1.00 (0.99, 1.01)
Myeloid DC %DC	Relative count	cDC	WeightedMedian	8	0.63542	1.00 (1.00, 1.00)
Myeloid DC %DC	Relative count	cDC	MR-PRESSO	8	0.411102	1.00 (1.00, 1.00)
Plasmacytoid DC AC	Absolute count	cDC	IVW	9	0.67597	1.00 (1.00, 1.00)
Plasmacytoid DC AC	Absolute count	cDC	MR-Egger	9	0.870652	1.00 (1.00, 1.00)
Plasmacytoid DC AC	Absolute count	cDC	WeightedMedian	9	0.968389	1.00 (1.00, 1.00)
Plasmacytoid DC AC	Absolute count	cDC	MR-PRESSO	9	0.657661	1.00 (1.00, 1.00)
DC AC	Absolute count	cDC	IVW	8	0.933602	1.00 (1.00, 1.00)
DC AC	Absolute count	cDC	MR-Egger	8	0.814386	1.00 (0.98, 1.01)
DC AC	Absolute count	cDC	WeightedMedian	8	0.559804	1.00 (1.00, 1.00)
DC AC	Absolute count	cDC	MR-PRESSO	8	0.935935	1.00 (1.00, 1.00)
CD62L- DC AC	Absolute count	cDC	IVW	5	0.44663	1.00 (1.00, 1.00)
CD62L- DC AC	Absolute count	cDC	MR-Egger	5	0.499602	0.99 (0.97, 1.01)
CD62L- DC AC	Absolute count	cDC	WeightedMedian	5	0.228917	1.00 (1.00, 1.00)
CD62L- DC AC	Absolute count	cDC	MR-PRESSO	5	0.489024	1.00 (1.00, 1.00)
CD62L- DC %DC	Relative count	cDC	IVW	7	0.142681	1.00 (1.00, 1.00)
CD62L- DC %DC	Relative count	cDC	MR-Egger	7	0.660826	1.00 (0.99, 1.00)
CD62L- DC %DC	Relative count	cDC	WeightedMedian	7	0.149511	1.00 (1.00, 1.00)
CD62L- DC %DC	Relative count	cDC	MR-PRESSO	7	0.0125683	1.00 (1.00, 1.00)
CD86+ myeloid DC AC	Absolute count	cDC	IVW	6	0.547892	1.00 (1.00, 1.00)
CD86+ myeloid DC AC	Absolute count	cDC	MR-Egger	6	0.26921	1.00 (0.99, 1.00)
CD86+ myeloid DC AC	Absolute count	cDC	WeightedMedian	6	0.249817	1.00 (1.00, 1.00)
CD86+ myeloid DC AC	Absolute count	cDC	MR-PRESSO	6	0.574093	1.00 (1.00, 1.00)
CD86+ myeloid DC %DC	Relative count	cDC	IVW	4	0.744885	1.00 (1.00, 1.00)
CD86+ myeloid DC %DC	Relative count	cDC	MR-Egger	4	0.135273	0.99 (0.98, 1.00)
CD86+ myeloid DC %DC	Relative count	cDC	WeightedMedian	4	0.387929	1.00 (1.00, 1.00)
CD86+ myeloid DC %DC	Relative count	cDC	MR-PRESSO	4	0.766258	1.00 (1.00, 1.00)
CD86+ plasmacytoid DC AC	Absolute count	cDC	IVW	6	0.718254	1.00 (1.00, 1.00)
CD86+ plasmacytoid DC AC	Absolute count	cDC	MR-Egger	6	0.862417	1.00 (0.99, 1.01)
CD86+ plasmacytoid DC AC	Absolute count	cDC	WeightedMedian	6	0.834862	1.00 (1.00, 1.00)
CD86+ plasmacytoid DC AC	Absolute count	cDC	MR-PRESSO	6	0.497662	1.00 (1.00, 1.00)
CD86+ plasmacytoid DC %DC	Relative count	cDC	IVW	9	0.405604	1.00 (1.00, 1.00)
CD86+ plasmacytoid DC %DC	Relative count	cDC	MR-Egger	9	0.125192	0.99 (0.99, 1.00)
CD86+ plasmacytoid DC %DC	Relative count	cDC	WeightedMedian	9	0.413757	1.00 (1.00, 1.00)
CD86+ plasmacytoid DC %DC	Relative count	cDC	MR-PRESSO	9	0.429727	1.00 (1.00, 1.00)
CD62L- myeloid DC AC	Absolute count	cDC	IVW	5	0.83637	1.00 (1.00, 1.00)
CD62L- myeloid DC AC	Absolute count	cDC	MR-Egger	5	0.329424	0.99 (0.98, 1.00)
CD62L- myeloid DC AC	Absolute count	cDC	WeightedMedian	5	0.60095	1.00 (1.00, 1.00)
CD62L- myeloid DC AC	Absolute count	cDC	MR-PRESSO	5	0.790145	1.00 (1.00, 1.00)
CD62L- myeloid DC %DC	Relative count	cDC	IVW	5	0.0723771	1.00 (1.00, 1.00)
CD62L- myeloid DC %DC	Relative count	cDC	MR-Egger	5	0.984812	1.00 (0.99, 1.01)
CD62L- myeloid DC %DC	Relative count	cDC	WeightedMedian	5	0.175018	1.00 (1.00, 1.00)
CD62L- myeloid DC %DC	Relative count	cDC	MR-PRESSO	5	0.0270384	1.00 (1.00, 1.00)
CD62L- plasmacytoid DC AC	Absolute count	cDC	IVW	9	0.609275	1.00 (1.00, 1.00)
CD62L- plasmacytoid DC AC	Absolute count	cDC	MR-Egger	9	0.811886	1.00 (1.00, 1.00)
CD62L- plasmacytoid DC AC	Absolute count	cDC	WeightedMedian	9	0.755076	1.00 (1.00, 1.00)
CD62L- plasmacytoid DC AC	Absolute count	cDC	MR-PRESSO	9	0.623078	1.00 (1.00, 1.00)
CD62L- plasmacytoid DC %DC	Relative count	cDC	IVW	9	0.397308	1.00 (1.00, 1.00)
CD62L- plasmacytoid DC %DC	Relative count	cDC	MR-Egger	9	0.917683	1.00 (1.00, 1.00)
CD62L- plasmacytoid DC %DC	Relative count	cDC	WeightedMedian	9	0.722417	1.00 (1.00, 1.00)
CD62L- plasmacytoid DC %DC	Relative count	cDC	MR-PRESSO	9	0.179704	1.00 (1.00, 1.00)
CD62L- CD86+ myeloid DC AC	Absolute count	cDC	IVW	4	0.575143	1.00 (1.00, 1.00)
CD62L- CD86+ myeloid DC AC	Absolute count	cDC	MR-Egger	4	0.951671	1.00 (0.98, 1.02)
CD62L- CD86+ myeloid DC AC	Absolute count	cDC	WeightedMedian	4	0.988943	1.00 (1.00, 1.00)
CD62L- CD86+ myeloid DC AC	Absolute count	cDC	MR-PRESSO	4	0.614277	1.00 (1.00, 1.00)
CD62L- CD86+ myeloid DC %DC	Relative count	cDC	IVW	5	0.936973	1.00 (1.00, 1.00)
CD62L- CD86+ myeloid DC %DC	Relative count	cDC	MR-Egger	5	0.697832	1.01 (0.98, 1.03)
CD62L- CD86+ myeloid DC %DC	Relative count	cDC	WeightedMedian	5	0.382319	1.00 (1.00, 1.00)
CD62L- CD86+ myeloid DC %DC	Relative count	cDC	MR-PRESSO	5	0.940771	1.00 (1.00, 1.00)
Plasmacytoid DC %DC	Relative count	cDC	IVW	10	0.35355	1.00 (1.00, 1.00)
Plasmacytoid DC %DC	Relative count	cDC	MR-Egger	10	0.462319	1.00 (1.00, 1.00)
Plasmacytoid DC %DC	Relative count	cDC	WeightedMedian	10	0.742599	1.00 (1.00, 1.00)
Plasmacytoid DC %DC	Relative count	cDC	MR-PRESSO	10	0.287809	1.00 (1.00, 1.00)
HLA DR++ monocyte %monocyte	Relative count	TBNK	IVW	5	0.27137	1.00 (1.00, 1.00)
HLA DR++ monocyte %monocyte	Relative count	TBNK	MR-Egger	5	0.360564	1.00 (0.99, 1.00)
HLA DR++ monocyte %monocyte	Relative count	TBNK	WeightedMedian	5	0.611544	1.00 (1.00, 1.00)
HLA DR++ monocyte %monocyte	Relative count	TBNK	MR-PRESSO	5	0.0840016	1.00 (1.00, 1.00)
HLA DR++ monocyte %leukocyte	Relative count	TBNK	IVW	5	0.456402	1.00 (1.00, 1.00)
HLA DR++ monocyte %leukocyte	Relative count	TBNK	MR-Egger	5	0.268273	1.00 (0.99, 1.00)
HLA DR++ monocyte %leukocyte	Relative count	TBNK	WeightedMedian	5	0.30165	1.00 (1.00, 1.00)
HLA DR++ monocyte %leukocyte	Relative count	TBNK	MR-PRESSO	5	0.497781	1.00 (1.00, 1.00)
HLA DR++ monocyte AC	Absolute count	TBNK	IVW	7	0.231564	1.00 (1.00, 1.00)
HLA DR++ monocyte AC	Absolute count	TBNK	MR-Egger	7	0.490812	1.00 (0.99, 1.00)
HLA DR++ monocyte AC	Absolute count	TBNK	WeightedMedian	7	0.25373	1.00 (1.00, 1.00)
HLA DR++ monocyte AC	Absolute count	TBNK	MR-PRESSO	7	0.2411	1.00 (1.00, 1.00)
CD4 Treg %CD4	Relative count	Treg	IVW	5	0.256786	1.00 (1.00, 1.00)
CD4 Treg %CD4	Relative count	Treg	MR-Egger	5	0.578124	1.00 (1.00, 1.01)
CD4 Treg %CD4	Relative count	Treg	WeightedMedian	5	0.788058	1.00 (1.00, 1.00)
CD4 Treg %CD4	Relative count	Treg	MR-PRESSO	5	0.233378	1.00 (1.00, 1.00)
CD4 Treg %T cell	Relative count	Treg	IVW	8	0.761685	1.00 (1.00, 1.00)
CD4 Treg %T cell	Relative count	Treg	MR-Egger	8	0.668019	1.00 (0.99, 1.00)
CD4 Treg %T cell	Relative count	Treg	WeightedMedian	8	0.711646	1.00 (1.00, 1.00)
CD4 Treg %T cell	Relative count	Treg	MR-PRESSO	8	0.736103	1.00 (1.00, 1.00)
Resting Treg AC	Absolute count	Treg	IVW	4	0.496244	1.00 (1.00, 1.00)
Resting Treg AC	Absolute count	Treg	MR-Egger	4	0.347532	1.00 (1.00, 1.01)
Resting Treg AC	Absolute count	Treg	WeightedMedian	4	0.874319	1.00 (1.00, 1.00)
Resting Treg AC	Absolute count	Treg	MR-PRESSO	4	0.54505	1.00 (1.00, 1.00)
Resting Treg % CD4 Treg	Relative count	Treg	IVW	5	0.838602	1.00 (1.00, 1.00)
Resting Treg % CD4 Treg	Relative count	Treg	MR-Egger	5	0.938895	1.00 (1.00, 1.00)
Resting Treg % CD4 Treg	Relative count	Treg	WeightedMedian	5	0.783037	1.00 (1.00, 1.00)
Resting Treg % CD4 Treg	Relative count	Treg	MR-PRESSO	5	0.848544	1.00 (1.00, 1.00)
Resting Treg %CD4	Relative count	Treg	IVW	6	0.389776	1.00 (1.00, 1.00)
Resting Treg %CD4	Relative count	Treg	MR-Egger	6	0.66269	1.00 (1.00, 1.00)
Resting Treg %CD4	Relative count	Treg	WeightedMedian	6	0.937548	1.00 (1.00, 1.00)
Resting Treg %CD4	Relative count	Treg	MR-PRESSO	6	0.429076	1.00 (1.00, 1.00)
CD39+ resting Treg AC	Absolute count	Treg	IVW	9	0.351662	1.00 (1.00, 1.00)
CD39+ resting Treg AC	Absolute count	Treg	MR-Egger	9	0.429516	1.00 (1.00, 1.00)
CD39+ resting Treg AC	Absolute count	Treg	WeightedMedian	9	0.365129	1.00 (1.00, 1.00)
CD39+ resting Treg AC	Absolute count	Treg	MR-PRESSO	9	0.364427	1.00 (1.00, 1.00)
CD39+ resting Treg %resting Treg	Relative count	Treg	IVW	10	0.378664	1.00 (1.00, 1.00)
CD39+ resting Treg %resting Treg	Relative count	Treg	MR-Egger	10	0.308521	1.00 (1.00, 1.00)
CD39+ resting Treg %resting Treg	Relative count	Treg	WeightedMedian	10	0.312463	1.00 (1.00, 1.00)
CD39+ resting Treg %resting Treg	Relative count	Treg	MR-PRESSO	10	0.246591	1.00 (1.00, 1.00)
CD39+ resting Treg % CD4 Treg	Relative count	Treg	IVW	12	0.214621	1.00 (1.00, 1.00)
CD39+ resting Treg % CD4 Treg	Relative count	Treg	MR-Egger	12	0.699612	1.00 (1.00, 1.00)
CD39+ resting Treg % CD4 Treg	Relative count	Treg	WeightedMedian	12	0.347877	1.00 (1.00, 1.00)
CD39+ resting Treg % CD4 Treg	Relative count	Treg	MR-PRESSO	12	0.181988	1.00 (1.00, 1.00)
Activated Treg %CD4 Treg	Relative count	Treg	IVW	8	0.449401	1.00 (1.00, 1.00)
Activated Treg %CD4 Treg	Relative count	Treg	MR-Egger	8	0.720378	1.00 (1.00, 1.00)
Activated Treg %CD4 Treg	Relative count	Treg	WeightedMedian	8	0.651488	1.00 (1.00, 1.00)
Activated Treg %CD4 Treg	Relative count	Treg	MR-PRESSO	8	0.177475	1.00 (1.00, 1.00)
Activated Treg %CD4	Relative count	Treg	IVW	5	0.249577	1.00 (1.00, 1.00)
Activated Treg %CD4	Relative count	Treg	MR-Egger	5	0.981671	1.00 (0.99, 1.02)
Activated Treg %CD4	Relative count	Treg	WeightedMedian	5	0.428327	1.00 (1.00, 1.00)
Activated Treg %CD4	Relative count	Treg	MR-PRESSO	5	0.0150657	1.00 (1.00, 1.00)
CD39+ activated Treg AC	Absolute count	Treg	IVW	17	0.140883	1.00 (1.00, 1.00)
CD39+ activated Treg AC	Absolute count	Treg	MR-Egger	17	0.342808	1.00 (1.00, 1.00)
CD39+ activated Treg AC	Absolute count	Treg	WeightedMedian	17	0.213658	1.00 (1.00, 1.00)
CD39+ activated Treg AC	Absolute count	Treg	MR-PRESSO	17	0.0621634	1.00 (1.00, 1.00)
CD39+ activated Treg %activated Treg	Relative count	Treg	IVW	8	0.180054	1.00 (1.00, 1.00)
CD39+ activated Treg %activated Treg	Relative count	Treg	MR-Egger	8	0.200818	1.00 (1.00, 1.00)
CD39+ activated Treg %activated Treg	Relative count	Treg	WeightedMedian	8	0.15447	1.00 (1.00, 1.00)
CD39+ activated Treg %activated Treg	Relative count	Treg	MR-PRESSO	8	0.083472	1.00 (1.00, 1.00)
CD39+ activated Treg %CD4 Treg	Relative count	Treg	IVW	12	0.0911617	1.00 (1.00, 1.00)
CD39+ activated Treg %CD4 Treg	Relative count	Treg	MR-Egger	12	0.459081	1.00 (1.00, 1.00)
CD39+ activated Treg %CD4 Treg	Relative count	Treg	WeightedMedian	12	0.196895	1.00 (1.00, 1.00)
CD39+ activated Treg %CD4 Treg	Relative count	Treg	MR-PRESSO	12	0.0946082	1.00 (1.00, 1.00)
Secreting Treg AC	Absolute count	Treg	IVW	5	0.461673	1.00 (1.00, 1.00)
Secreting Treg AC	Absolute count	Treg	MR-Egger	5	0.99721	1.00 (1.00, 1.00)
Secreting Treg AC	Absolute count	Treg	WeightedMedian	5	0.632592	1.00 (1.00, 1.00)
Secreting Treg AC	Absolute count	Treg	MR-PRESSO	5	0.423394	1.00 (1.00, 1.00)
Secreting Treg % CD4 Treg	Relative count	Treg	IVW	11	0.636861	1.00 (1.00, 1.00)
Secreting Treg % CD4 Treg	Relative count	Treg	MR-Egger	11	0.799465	1.00 (1.00, 1.00)
Secreting Treg % CD4 Treg	Relative count	Treg	WeightedMedian	11	0.983416	1.00 (1.00, 1.00)
Secreting Treg % CD4 Treg	Relative count	Treg	MR-PRESSO	11	0.646994	1.00 (1.00, 1.00)
Secreting Treg %CD4	Relative count	Treg	IVW	7	0.194491	1.00 (1.00, 1.00)
Secreting Treg %CD4	Relative count	Treg	MR-Egger	7	0.626262	1.00 (1.00, 1.01)
Secreting Treg %CD4	Relative count	Treg	WeightedMedian	7	0.895631	1.00 (1.00, 1.00)
Secreting Treg %CD4	Relative count	Treg	MR-PRESSO	7	0.210554	1.00 (1.00, 1.00)
CD39+ secreting Treg AC	Absolute count	Treg	IVW	14	0.282446	1.00 (1.00, 1.00)
CD39+ secreting Treg AC	Absolute count	Treg	MR-Egger	14	0.305556	1.00 (1.00, 1.00)
CD39+ secreting Treg AC	Absolute count	Treg	WeightedMedian	14	0.221761	1.00 (1.00, 1.00)
CD39+ secreting Treg AC	Absolute count	Treg	MR-PRESSO	14	0.145604	1.00 (1.00, 1.00)
CD39+ secreting Treg %secreting Treg	Relative count	Treg	IVW	10	0.167787	1.00 (1.00, 1.00)
CD39+ secreting Treg %secreting Treg	Relative count	Treg	MR-Egger	10	0.313302	1.00 (1.00, 1.00)
CD39+ secreting Treg %secreting Treg	Relative count	Treg	WeightedMedian	10	0.149357	1.00 (1.00, 1.00)
CD39+ secreting Treg %secreting Treg	Relative count	Treg	MR-PRESSO	10	0.201092	1.00 (1.00, 1.00)
CD39+ secreting Treg %CD4 Treg	Relative count	Treg	IVW	9	0.21513	1.00 (1.00, 1.00)
CD39+ secreting Treg %CD4 Treg	Relative count	Treg	MR-Egger	9	0.251755	1.00 (1.00, 1.00)
CD39+ secreting Treg %CD4 Treg	Relative count	Treg	WeightedMedian	9	0.143106	1.00 (1.00, 1.00)
CD39+ secreting Treg %CD4 Treg	Relative count	Treg	MR-PRESSO	9	0.250259	1.00 (1.00, 1.00)
Activated & resting Treg AC	Absolute count	Treg	IVW	6	0.444208	1.00 (1.00, 1.00)
Activated & resting Treg AC	Absolute count	Treg	MR-Egger	6	0.622715	1.00 (0.99, 1.01)
Activated & resting Treg AC	Absolute count	Treg	WeightedMedian	6	0.88954	1.00 (1.00, 1.00)
Activated & resting Treg AC	Absolute count	Treg	MR-PRESSO	6	0.315593	1.00 (1.00, 1.00)
Activated & resting Treg % CD4 Treg	Relative count	Treg	IVW	10	0.666429	1.00 (1.00, 1.00)
Activated & resting Treg % CD4 Treg	Relative count	Treg	MR-Egger	10	0.777394	1.00 (1.00, 1.00)
Activated & resting Treg % CD4 Treg	Relative count	Treg	WeightedMedian	10	0.988255	1.00 (1.00, 1.00)
Activated & resting Treg % CD4 Treg	Relative count	Treg	MR-PRESSO	10	0.676569	1.00 (1.00, 1.00)
Activated & resting Treg %CD4+	Relative count	Treg	IVW	7	0.414613	1.00 (1.00, 1.00)
Activated & resting Treg %CD4+	Relative count	Treg	MR-Egger	7	0.603759	1.00 (0.99, 1.00)
Activated & resting Treg %CD4+	Relative count	Treg	WeightedMedian	7	0.936616	1.00 (1.00, 1.00)
Activated & resting Treg %CD4+	Relative count	Treg	MR-PRESSO	7	0.445783	1.00 (1.00, 1.00)
Activated & secreting Treg AC	Absolute count	Treg	IVW	4	0.617603	1.00 (1.00, 1.00)
Activated & secreting Treg AC	Absolute count	Treg	MR-Egger	4	0.945584	1.00 (1.00, 1.01)
Activated & secreting Treg AC	Absolute count	Treg	WeightedMedian	4	0.636205	1.00 (1.00, 1.00)
Activated & secreting Treg AC	Absolute count	Treg	MR-PRESSO	4	0.629409	1.00 (1.00, 1.00)
Activated & secreting Treg %CD4 Treg	Relative count	Treg	IVW	8	0.827913	1.00 (1.00, 1.00)
Activated & secreting Treg %CD4 Treg	Relative count	Treg	MR-Egger	8	0.874903	1.00 (1.00, 1.00)
Activated & secreting Treg %CD4 Treg	Relative count	Treg	WeightedMedian	8	0.763852	1.00 (1.00, 1.00)
Activated & secreting Treg %CD4 Treg	Relative count	Treg	MR-PRESSO	8	0.834113	1.00 (1.00, 1.00)
Activated & secreting Treg %CD4+	Relative count	Treg	IVW	8	0.479521	1.00 (1.00, 1.00)
Activated & secreting Treg %CD4+	Relative count	Treg	MR-Egger	8	0.267128	1.00 (1.00, 1.01)
Activated & secreting Treg %CD4+	Relative count	Treg	WeightedMedian	8	0.584942	1.00 (1.00, 1.00)
Activated & secreting Treg %CD4+	Relative count	Treg	MR-PRESSO	8	0.484376	1.00 (1.00, 1.00)
CD25hi %CD4+	Relative count	Treg	IVW	6	0.663462	1.00 (1.00, 1.00)
CD25hi %CD4+	Relative count	Treg	MR-Egger	6	0.842435	1.00 (0.99, 1.01)
CD25hi %CD4+	Relative count	Treg	WeightedMedian	6	0.754984	1.00 (1.00, 1.00)
CD25hi %CD4+	Relative count	Treg	MR-PRESSO	6	0.622742	1.00 (1.00, 1.00)
CD25hi %T cell	Relative count	Treg	IVW	6	0.869642	1.00 (1.00, 1.00)
CD25hi %T cell	Relative count	Treg	MR-Egger	6	0.24223	1.00 (0.99, 1.00)
CD25hi %T cell	Relative count	Treg	WeightedMedian	6	0.628873	1.00 (1.00, 1.00)
CD25hi %T cell	Relative count	Treg	MR-PRESSO	6	0.857683	1.00 (1.00, 1.00)
CD25hi CD45RA+ CD4 not Treg %CD4+	Relative count	Treg	IVW	8	0.44202	1.00 (1.00, 1.00)
CD25hi CD45RA+ CD4 not Treg %CD4+	Relative count	Treg	MR-Egger	8	0.831029	1.00 (1.00, 1.00)
CD25hi CD45RA+ CD4 not Treg %CD4+	Relative count	Treg	WeightedMedian	8	0.43706	1.00 (1.00, 1.00)
CD25hi CD45RA+ CD4 not Treg %CD4+	Relative count	Treg	MR-PRESSO	8	0.283016	1.00 (1.00, 1.00)
CD25hi CD45RA- CD4 not Treg %T cell	Relative count	Treg	IVW	6	0.873454	1.00 (1.00, 1.00)
CD25hi CD45RA- CD4 not Treg %T cell	Relative count	Treg	MR-Egger	6	0.667103	1.00 (0.99, 1.02)
CD25hi CD45RA- CD4 not Treg %T cell	Relative count	Treg	WeightedMedian	6	0.503621	1.00 (1.00, 1.00)
CD25hi CD45RA- CD4 not Treg %T cell	Relative count	Treg	MR-PRESSO	6	0.879688	1.00 (1.00, 1.00)
CD4 Treg AC	Absolute count	Treg	IVW	4	0.437014	1.00 (1.00, 1.00)
CD4 Treg AC	Absolute count	Treg	MR-Egger	4	0.7793	1.00 (1.00, 1.01)
CD4 Treg AC	Absolute count	Treg	WeightedMedian	4	0.437931	1.00 (1.00, 1.00)
CD4 Treg AC	Absolute count	Treg	MR-PRESSO	4	0.493674	1.00 (1.00, 1.00)
HSC AC	Absolute count	Myeloid cell	IVW	5	0.741732	1.00 (1.00, 1.00)
HSC AC	Absolute count	Myeloid cell	MR-Egger	5	0.835663	1.00 (0.99, 1.01)
HSC AC	Absolute count	Myeloid cell	WeightedMedian	5	0.618023	1.00 (1.00, 1.00)
HSC AC	Absolute count	Myeloid cell	MR-PRESSO	5	0.715044	1.00 (1.00, 1.00)
Im MDSC AC	Absolute count	Myeloid cell	IVW	7	0.748659	1.00 (1.00, 1.00)
Im MDSC AC	Absolute count	Myeloid cell	MR-Egger	7	0.664686	1.00 (1.00, 1.00)
Im MDSC AC	Absolute count	Myeloid cell	WeightedMedian	7	0.902518	1.00 (1.00, 1.00)
Im MDSC AC	Absolute count	Myeloid cell	MR-PRESSO	7	0.57043	1.00 (1.00, 1.00)
Im MDSC %CD33dim HLA DR- CD66b-	Relative count	Myeloid cell	IVW	5	0.35005	1.00 (1.00, 1.00)
Im MDSC %CD33dim HLA DR- CD66b-	Relative count	Myeloid cell	MR-Egger	5	0.853915	1.00 (1.00, 1.00)
Im MDSC %CD33dim HLA DR- CD66b-	Relative count	Myeloid cell	WeightedMedian	5	0.63986	1.00 (1.00, 1.00)
Im MDSC %CD33dim HLA DR- CD66b-	Relative count	Myeloid cell	MR-PRESSO	5	0.402777	1.00 (1.00, 1.00)
CD33br HLA DR+ AC	Absolute count	Myeloid cell	IVW	10	0.96633	1.00 (1.00, 1.00)
CD33br HLA DR+ AC	Absolute count	Myeloid cell	MR-Egger	10	0.715109	1.00 (1.00, 1.00)
CD33br HLA DR+ AC	Absolute count	Myeloid cell	WeightedMedian	10	0.86968	1.00 (1.00, 1.00)
CD33br HLA DR+ AC	Absolute count	Myeloid cell	MR-PRESSO	10	0.961269	1.00 (1.00, 1.00)
CD33br HLA DR+ CD14- AC	Absolute count	Myeloid cell	IVW	10	0.982008	1.00 (1.00, 1.00)
CD33br HLA DR+ CD14- AC	Absolute count	Myeloid cell	MR-Egger	10	0.771272	1.00 (1.00, 1.00)
CD33br HLA DR+ CD14- AC	Absolute count	Myeloid cell	WeightedMedian	10	0.936186	1.00 (1.00, 1.00)
CD33br HLA DR+ CD14- AC	Absolute count	Myeloid cell	MR-PRESSO	10	0.976004	1.00 (1.00, 1.00)
CD33br HLA DR+ CD14- %CD33br HLA DR+	Relative count	Myeloid cell	IVW	6	0.746417	1.00 (1.00, 1.00)
CD33br HLA DR+ CD14- %CD33br HLA DR+	Relative count	Myeloid cell	MR-Egger	6	0.852036	1.00 (1.00, 1.00)
CD33br HLA DR+ CD14- %CD33br HLA DR+	Relative count	Myeloid cell	WeightedMedian	6	0.935696	1.00 (1.00, 1.00)
CD33br HLA DR+ CD14- %CD33br HLA DR+	Relative count	Myeloid cell	MR-PRESSO	6	0.737404	1.00 (1.00, 1.00)
CD33br HLA DR+ CD14dim AC	Absolute count	Myeloid cell	IVW	6	0.656515	1.00 (1.00, 1.00)
CD33br HLA DR+ CD14dim AC	Absolute count	Myeloid cell	MR-Egger	6	0.861749	1.00 (1.00, 1.00)
CD33br HLA DR+ CD14dim AC	Absolute count	Myeloid cell	WeightedMedian	6	0.928443	1.00 (1.00, 1.00)
CD33br HLA DR+ CD14dim AC	Absolute count	Myeloid cell	MR-PRESSO	6	0.597998	1.00 (1.00, 1.00)
CD33br HLA DR+ CD14dim %CD33br HLA DR+	Relative count	Myeloid cell	IVW	11	0.834515	1.00 (1.00, 1.00)
CD33br HLA DR+ CD14dim %CD33br HLA DR+	Relative count	Myeloid cell	MR-Egger	11	0.677957	1.00 (1.00, 1.00)
CD33br HLA DR+ CD14dim %CD33br HLA DR+	Relative count	Myeloid cell	WeightedMedian	11	0.857746	1.00 (1.00, 1.00)
CD33br HLA DR+ CD14dim %CD33br HLA DR+	Relative count	Myeloid cell	MR-PRESSO	11	0.83871	1.00 (1.00, 1.00)
CD33- HLA DR- AC	Absolute count	Myeloid cell	IVW	4	0.350067	1.00 (1.00, 1.00)
CD33- HLA DR- AC	Absolute count	Myeloid cell	MR-Egger	4	0.679271	1.00 (0.99, 1.01)
CD33- HLA DR- AC	Absolute count	Myeloid cell	WeightedMedian	4	0.336949	1.00 (1.00, 1.00)
CD33- HLA DR- AC	Absolute count	Myeloid cell	MR-PRESSO	4	0.1767	1.00 (1.00, 1.00)
CD33- HLA DR+ AC	Absolute count	Myeloid cell	IVW	10	0.886132	1.00 (1.00, 1.00)
CD33- HLA DR+ AC	Absolute count	Myeloid cell	MR-Egger	10	0.317635	1.00 (1.00, 1.00)
CD33- HLA DR+ AC	Absolute count	Myeloid cell	WeightedMedian	10	0.509068	1.00 (1.00, 1.00)
CD33- HLA DR+ AC	Absolute count	Myeloid cell	MR-PRESSO	10	0.889287	1.00 (1.00, 1.00)
Gr MDSC AC	Absolute count	Myeloid cell	IVW	7	0.51833	1.00 (1.00, 1.00)
Gr MDSC AC	Absolute count	Myeloid cell	MR-Egger	7	0.544863	1.00 (1.00, 1.00)
Gr MDSC AC	Absolute count	Myeloid cell	WeightedMedian	7	0.586225	1.00 (1.00, 1.00)
Gr MDSC AC	Absolute count	Myeloid cell	MR-PRESSO	7	0.542229	1.00 (1.00, 1.00)
CD33dim HLA DR+ CD11b+ AC	Absolute count	Myeloid cell	IVW	9	0.125846	1.00 (1.00, 1.00)
CD33dim HLA DR+ CD11b+ AC	Absolute count	Myeloid cell	MR-Egger	9	0.60605	1.00 (1.00, 1.00)
CD33dim HLA DR+ CD11b+ AC	Absolute count	Myeloid cell	WeightedMedian	9	0.189671	1.00 (1.00, 1.00)
CD33dim HLA DR+ CD11b+ AC	Absolute count	Myeloid cell	MR-PRESSO	9	0.15343	1.00 (1.00, 1.00)
CD33dim HLA DR+ CD11b+ %CD33dim HLA DR+	Relative count	Myeloid cell	IVW	8	0.853636	1.00 (1.00, 1.00)
CD33dim HLA DR+ CD11b+ %CD33dim HLA DR+	Relative count	Myeloid cell	MR-Egger	8	0.597751	1.00 (1.00, 1.00)
CD33dim HLA DR+ CD11b+ %CD33dim HLA DR+	Relative count	Myeloid cell	WeightedMedian	8	0.84044	1.00 (1.00, 1.00)
CD33dim HLA DR+ CD11b+ %CD33dim HLA DR+	Relative count	Myeloid cell	MR-PRESSO	8	0.858867	1.00 (1.00, 1.00)
CD33dim HLA DR+ CD11b- AC	Absolute count	Myeloid cell	IVW	9	0.996632	1.00 (1.00, 1.00)
CD33dim HLA DR+ CD11b- AC	Absolute count	Myeloid cell	MR-Egger	9	0.329231	1.00 (1.00, 1.00)
CD33dim HLA DR+ CD11b- AC	Absolute count	Myeloid cell	WeightedMedian	9	0.575776	1.00 (1.00, 1.00)
CD33dim HLA DR+ CD11b- AC	Absolute count	Myeloid cell	MR-PRESSO	9	0.996205	1.00 (1.00, 1.00)
CD33dim HLA DR+ CD11b- %CD33dim HLA DR+	Relative count	Myeloid cell	IVW	7	0.630537	1.00 (1.00, 1.00)
CD33dim HLA DR+ CD11b- %CD33dim HLA DR+	Relative count	Myeloid cell	MR-Egger	7	0.459349	1.00 (1.00, 1.00)
CD33dim HLA DR+ CD11b- %CD33dim HLA DR+	Relative count	Myeloid cell	WeightedMedian	7	0.658977	1.00 (1.00, 1.00)
CD33dim HLA DR+ CD11b- %CD33dim HLA DR+	Relative count	Myeloid cell	MR-PRESSO	7	0.647574	1.00 (1.00, 1.00)
CD66b++ myeloid cell AC	Absolute count	Myeloid cell	IVW	8	0.548535	1.00 (1.00, 1.00)
CD66b++ myeloid cell AC	Absolute count	Myeloid cell	MR-Egger	8	0.545533	1.00 (1.00, 1.01)
CD66b++ myeloid cell AC	Absolute count	Myeloid cell	WeightedMedian	8	0.610003	1.00 (1.00, 1.00)
CD66b++ myeloid cell AC	Absolute count	Myeloid cell	MR-PRESSO	8	0.4895	1.00 (1.00, 1.00)
Mo MDSC AC	Absolute count	Myeloid cell	IVW	9	0.896201	1.00 (1.00, 1.00)
Mo MDSC AC	Absolute count	Myeloid cell	MR-Egger	9	0.800821	1.00 (1.00, 1.00)
Mo MDSC AC	Absolute count	Myeloid cell	WeightedMedian	9	0.89461	1.00 (1.00, 1.00)
Mo MDSC AC	Absolute count	Myeloid cell	MR-PRESSO	9	0.899422	1.00 (1.00, 1.00)
CD33dim HLA DR- AC	Absolute count	Myeloid cell	IVW	7	0.722515	1.00 (1.00, 1.00)
CD33dim HLA DR- AC	Absolute count	Myeloid cell	MR-Egger	7	0.710251	1.00 (1.00, 1.00)
CD33dim HLA DR- AC	Absolute count	Myeloid cell	WeightedMedian	7	0.997344	1.00 (1.00, 1.00)
CD33dim HLA DR- AC	Absolute count	Myeloid cell	MR-PRESSO	7	0.659786	1.00 (1.00, 1.00)
Basophil AC	Absolute count	Myeloid cell	IVW	8	0.665802	1.00 (1.00, 1.00)
Basophil AC	Absolute count	Myeloid cell	MR-Egger	8	0.709988	1.00 (1.00, 1.00)
Basophil AC	Absolute count	Myeloid cell	WeightedMedian	8	0.948995	1.00 (1.00, 1.00)
Basophil AC	Absolute count	Myeloid cell	MR-PRESSO	8	0.557779	1.00 (1.00, 1.00)
Basophil %CD33dim HLA DR- CD66b-	Relative count	Myeloid cell	IVW	10	0.499858	1.00 (1.00, 1.00)
Basophil %CD33dim HLA DR- CD66b-	Relative count	Myeloid cell	MR-Egger	10	0.99555	1.00 (1.00, 1.00)
Basophil %CD33dim HLA DR- CD66b-	Relative count	Myeloid cell	WeightedMedian	10	0.854668	1.00 (1.00, 1.00)
Basophil %CD33dim HLA DR- CD66b-	Relative count	Myeloid cell	MR-PRESSO	10	0.413591	1.00 (1.00, 1.00)
CD45RA- CD4+ AC	Absolute count	Maturation stages of T cell	IVW	4	0.306068	1.00 (1.00, 1.00)
CD45RA- CD4+ AC	Absolute count	Maturation stages of T cell	MR-Egger	4	0.713498	1.00 (0.99, 1.01)
CD45RA- CD4+ AC	Absolute count	Maturation stages of T cell	WeightedMedian	4	0.468107	1.00 (1.00, 1.00)
CD45RA- CD4+ AC	Absolute count	Maturation stages of T cell	MR-PRESSO	4	0.326196	1.00 (1.00, 1.00)
CD45RA- CD4+ %CD4+	Relative count	Maturation stages of T cell	IVW	10	0.451908	1.00 (1.00, 1.00)
CD45RA- CD4+ %CD4+	Relative count	Maturation stages of T cell	MR-Egger	10	0.812237	1.00 (0.99, 1.00)
CD45RA- CD4+ %CD4+	Relative count	Maturation stages of T cell	WeightedMedian	10	0.894012	1.00 (1.00, 1.00)
CD45RA- CD4+ %CD4+	Relative count	Maturation stages of T cell	MR-PRESSO	10	0.437427	1.00 (1.00, 1.00)
CD45RA- CD4+ %T cell	Relative count	Maturation stages of T cell	IVW	8	0.719135	1.00 (1.00, 1.00)
CD45RA- CD4+ %T cell	Relative count	Maturation stages of T cell	MR-Egger	8	0.440555	1.00 (0.99, 1.00)
CD45RA- CD4+ %T cell	Relative count	Maturation stages of T cell	WeightedMedian	8	0.270995	1.00 (1.00, 1.00)
CD45RA- CD4+ %T cell	Relative count	Maturation stages of T cell	MR-PRESSO	8	0.729739	1.00 (1.00, 1.00)
CM CD4+ AC	Absolute count	Maturation stages of T cell	IVW	7	0.0185437	1.00 (1.00, 1.00)
CM CD4+ AC	Absolute count	Maturation stages of T cell	MR-Egger	7	0.613733	1.00 (0.99, 1.00)
CM CD4+ AC	Absolute count	Maturation stages of T cell	WeightedMedian	7	0.0772395	1.00 (1.00, 1.00)
CM CD4+ AC	Absolute count	Maturation stages of T cell	MR-PRESSO	7	0.0323269	1.00 (1.00, 1.00)
CM CD4+ %CD4+	Relative count	Maturation stages of T cell	IVW	8	0.880665	1.00 (1.00, 1.00)
CM CD4+ %CD4+	Relative count	Maturation stages of T cell	MR-Egger	8	0.66733	1.00 (1.00, 1.00)
CM CD4+ %CD4+	Relative count	Maturation stages of T cell	WeightedMedian	8	0.917136	1.00 (1.00, 1.00)
CM CD4+ %CD4+	Relative count	Maturation stages of T cell	MR-PRESSO	8	0.884899	1.00 (1.00, 1.00)
CM CD4+ %T cell	Relative count	Maturation stages of T cell	IVW	9	0.750429	1.00 (1.00, 1.00)
CM CD4+ %T cell	Relative count	Maturation stages of T cell	MR-Egger	9	0.541389	1.00 (0.99, 1.00)
CM CD4+ %T cell	Relative count	Maturation stages of T cell	WeightedMedian	9	0.824995	1.00 (1.00, 1.00)
CM CD4+ %T cell	Relative count	Maturation stages of T cell	MR-PRESSO	9	0.685641	1.00 (1.00, 1.00)
Naive CD4+ AC	Absolute count	Maturation stages of T cell	IVW	6	0.588138	1.00 (1.00, 1.00)
Naive CD4+ AC	Absolute count	Maturation stages of T cell	MR-Egger	6	0.212869	0.98 (0.96, 1.01)
Naive CD4+ AC	Absolute count	Maturation stages of T cell	WeightedMedian	6	0.693331	1.00 (1.00, 1.00)
Naive CD4+ AC	Absolute count	Maturation stages of T cell	MR-PRESSO	6	0.521701	1.00 (1.00, 1.00)
Naive CD4+ %CD4+	Relative count	Maturation stages of T cell	IVW	12	0.329436	1.00 (1.00, 1.00)
Naive CD4+ %CD4+	Relative count	Maturation stages of T cell	MR-Egger	12	0.5989	1.00 (0.99, 1.00)
Naive CD4+ %CD4+	Relative count	Maturation stages of T cell	WeightedMedian	12	0.559534	1.00 (1.00, 1.00)
Naive CD4+ %CD4+	Relative count	Maturation stages of T cell	MR-PRESSO	12	0.344491	1.00 (1.00, 1.00)
EM CD4+ AC	Absolute count	Maturation stages of T cell	IVW	4	0.598048	1.00 (1.00, 1.00)
EM CD4+ AC	Absolute count	Maturation stages of T cell	MR-Egger	4	0.592357	1.00 (0.99, 1.01)
EM CD4+ AC	Absolute count	Maturation stages of T cell	WeightedMedian	4	0.429596	1.00 (1.00, 1.00)
EM CD4+ AC	Absolute count	Maturation stages of T cell	MR-PRESSO	4	0.379044	1.00 (1.00, 1.00)
EM CD4+ %CD4+	Relative count	Maturation stages of T cell	IVW	8	0.276042	1.00 (1.00, 1.00)
EM CD4+ %CD4+	Relative count	Maturation stages of T cell	MR-Egger	8	0.790368	1.00 (0.99, 1.01)
EM CD4+ %CD4+	Relative count	Maturation stages of T cell	WeightedMedian	8	0.703107	1.00 (1.00, 1.00)
EM CD4+ %CD4+	Relative count	Maturation stages of T cell	MR-PRESSO	8	0.312114	1.00 (1.00, 1.00)
EM CD4+ %T cell	Relative count	Maturation stages of T cell	IVW	7	0.471679	1.00 (1.00, 1.00)
EM CD4+ %T cell	Relative count	Maturation stages of T cell	MR-Egger	7	0.826392	1.00 (1.00, 1.00)
EM CD4+ %T cell	Relative count	Maturation stages of T cell	WeightedMedian	7	0.487719	1.00 (1.00, 1.00)
EM CD4+ %T cell	Relative count	Maturation stages of T cell	MR-PRESSO	7	0.438068	1.00 (1.00, 1.00)
TD CD4+ %CD4+	Relative count	Maturation stages of T cell	IVW	7	0.726042	1.00 (1.00, 1.00)
TD CD4+ %CD4+	Relative count	Maturation stages of T cell	MR-Egger	7	0.397427	1.01 (0.99, 1.03)
TD CD4+ %CD4+	Relative count	Maturation stages of T cell	WeightedMedian	7	0.992923	1.00 (1.00, 1.00)
TD CD4+ %CD4+	Relative count	Maturation stages of T cell	MR-PRESSO	7	0.658109	1.00 (1.00, 1.00)
TD CD4+ %T cell	Relative count	Maturation stages of T cell	IVW	7	0.551023	1.00 (1.00, 1.00)
TD CD4+ %T cell	Relative count	Maturation stages of T cell	MR-Egger	7	0.26938	1.01 (0.99, 1.03)
TD CD4+ %T cell	Relative count	Maturation stages of T cell	WeightedMedian	7	0.87689	1.00 (1.00, 1.00)
TD CD4+ %T cell	Relative count	Maturation stages of T cell	MR-PRESSO	7	0.482833	1.00 (1.00, 1.00)
CM CD8br AC	Absolute count	Maturation stages of T cell	IVW	4	0.430059	1.00 (1.00, 1.00)
CM CD8br AC	Absolute count	Maturation stages of T cell	MR-Egger	4	0.937308	1.00 (0.97, 1.03)
CM CD8br AC	Absolute count	Maturation stages of T cell	WeightedMedian	4	0.941897	1.00 (1.00, 1.00)
CM CD8br AC	Absolute count	Maturation stages of T cell	MR-PRESSO	4	0.450299	1.00 (1.00, 1.00)
CM CD8br %CD8br	Relative count	Maturation stages of T cell	IVW	8	0.318688	1.00 (1.00, 1.00)
CM CD8br %CD8br	Relative count	Maturation stages of T cell	MR-Egger	8	0.956007	1.00 (0.99, 1.01)
CM CD8br %CD8br	Relative count	Maturation stages of T cell	WeightedMedian	8	0.873839	1.00 (1.00, 1.00)
CM CD8br %CD8br	Relative count	Maturation stages of T cell	MR-PRESSO	8	0.208874	1.00 (1.00, 1.00)
CM CD8br %T cell	Relative count	Maturation stages of T cell	IVW	8	0.671693	1.00 (1.00, 1.00)
CM CD8br %T cell	Relative count	Maturation stages of T cell	MR-Egger	8	0.807392	1.00 (0.99, 1.01)
CM CD8br %T cell	Relative count	Maturation stages of T cell	WeightedMedian	8	0.233149	1.00 (1.00, 1.00)
CM CD8br %T cell	Relative count	Maturation stages of T cell	MR-PRESSO	8	0.684413	1.00 (1.00, 1.00)
Naive CD8br AC	Absolute count	Maturation stages of T cell	IVW	9	0.240712	1.00 (1.00, 1.00)
Naive CD8br AC	Absolute count	Maturation stages of T cell	MR-Egger	9	0.774092	1.00 (0.99, 1.01)
Naive CD8br AC	Absolute count	Maturation stages of T cell	WeightedMedian	9	0.879006	1.00 (1.00, 1.00)
Naive CD8br AC	Absolute count	Maturation stages of T cell	MR-PRESSO	9	0.274457	1.00 (1.00, 1.00)
Naive CD8br %CD8br	Relative count	Maturation stages of T cell	IVW	11	0.210464	1.00 (1.00, 1.00)
Naive CD8br %CD8br	Relative count	Maturation stages of T cell	MR-Egger	11	0.401624	1.00 (1.00, 1.01)
Naive CD8br %CD8br	Relative count	Maturation stages of T cell	WeightedMedian	11	0.159043	1.00 (1.00, 1.00)
Naive CD8br %CD8br	Relative count	Maturation stages of T cell	MR-PRESSO	11	0.23896	1.00 (1.00, 1.00)
Naive CD8br %T cell	Relative count	Maturation stages of T cell	IVW	9	0.316596	1.00 (1.00, 1.00)
Naive CD8br %T cell	Relative count	Maturation stages of T cell	MR-Egger	9	0.353505	1.00 (1.00, 1.00)
Naive CD8br %T cell	Relative count	Maturation stages of T cell	WeightedMedian	9	0.360388	1.00 (1.00, 1.00)
Naive CD8br %T cell	Relative count	Maturation stages of T cell	MR-PRESSO	9	0.333487	1.00 (1.00, 1.00)
EM CD8br AC	Absolute count	Maturation stages of T cell	IVW	10	0.0454466	1.00 (1.00, 1.00)
EM CD8br AC	Absolute count	Maturation stages of T cell	MR-Egger	10	0.157835	1.00 (0.99, 1.00)
EM CD8br AC	Absolute count	Maturation stages of T cell	WeightedMedian	10	0.343887	1.00 (1.00, 1.00)
EM CD8br AC	Absolute count	Maturation stages of T cell	MR-PRESSO	10	0.0413276	1.00 (1.00, 1.00)
EM CD8br %CD8br	Relative count	Maturation stages of T cell	IVW	7	0.775912	1.00 (1.00, 1.00)
EM CD8br %CD8br	Relative count	Maturation stages of T cell	MR-Egger	7	0.848071	1.00 (1.00, 1.00)
EM CD8br %CD8br	Relative count	Maturation stages of T cell	WeightedMedian	7	0.729153	1.00 (1.00, 1.00)
EM CD8br %CD8br	Relative count	Maturation stages of T cell	MR-PRESSO	7	0.708741	1.00 (1.00, 1.00)
EM CD8br %T cell	Relative count	Maturation stages of T cell	IVW	6	0.762253	1.00 (1.00, 1.00)
EM CD8br %T cell	Relative count	Maturation stages of T cell	MR-Egger	6	0.785339	1.00 (0.99, 1.01)
EM CD8br %T cell	Relative count	Maturation stages of T cell	WeightedMedian	6	0.857053	1.00 (1.00, 1.00)
EM CD8br %T cell	Relative count	Maturation stages of T cell	MR-PRESSO	6	0.774433	1.00 (1.00, 1.00)
TD CD8br %CD8br	Relative count	Maturation stages of T cell	IVW	5	0.446006	1.00 (1.00, 1.00)
TD CD8br %CD8br	Relative count	Maturation stages of T cell	MR-Egger	5	0.963288	1.00 (0.99, 1.01)
TD CD8br %CD8br	Relative count	Maturation stages of T cell	WeightedMedian	5	0.939866	1.00 (1.00, 1.00)
TD CD8br %CD8br	Relative count	Maturation stages of T cell	MR-PRESSO	5	0.279726	1.00 (1.00, 1.00)
TD CD8br %T cell	Relative count	Maturation stages of T cell	IVW	4	0.714728	1.00 (1.00, 1.00)
TD CD8br %T cell	Relative count	Maturation stages of T cell	MR-Egger	4	0.281373	1.01 (1.00, 1.02)
TD CD8br %T cell	Relative count	Maturation stages of T cell	WeightedMedian	4	0.811929	1.00 (1.00, 1.00)
TD CD8br %T cell	Relative count	Maturation stages of T cell	MR-PRESSO	4	0.73898	1.00 (1.00, 1.00)
CD45RA+ CD8br AC	Absolute count	Maturation stages of T cell	IVW	9	0.742961	1.00 (1.00, 1.00)
CD45RA+ CD8br AC	Absolute count	Maturation stages of T cell	MR-Egger	9	0.763633	1.00 (1.00, 1.00)
CD45RA+ CD8br AC	Absolute count	Maturation stages of T cell	WeightedMedian	9	0.778473	1.00 (1.00, 1.00)
CD45RA+ CD8br AC	Absolute count	Maturation stages of T cell	MR-PRESSO	9	0.747179	1.00 (1.00, 1.00)
CD45RA+ CD8br %CD8br	Relative count	Maturation stages of T cell	IVW	5	0.843209	1.00 (1.00, 1.00)
CD45RA+ CD8br %CD8br	Relative count	Maturation stages of T cell	MR-Egger	5	0.980407	1.00 (1.00, 1.00)
CD45RA+ CD8br %CD8br	Relative count	Maturation stages of T cell	WeightedMedian	5	0.768928	1.00 (1.00, 1.00)
CD45RA+ CD8br %CD8br	Relative count	Maturation stages of T cell	MR-PRESSO	5	0.457587	1.00 (1.00, 1.00)
CD45RA+ CD8br %T cell	Relative count	Maturation stages of T cell	IVW	7	0.806167	1.00 (1.00, 1.00)
CD45RA+ CD8br %T cell	Relative count	Maturation stages of T cell	MR-Egger	7	0.448471	1.00 (1.00, 1.01)
CD45RA+ CD8br %T cell	Relative count	Maturation stages of T cell	WeightedMedian	7	0.401333	1.00 (1.00, 1.00)
CD45RA+ CD8br %T cell	Relative count	Maturation stages of T cell	MR-PRESSO	7	0.814344	1.00 (1.00, 1.00)
CM DN (CD4-CD8-) %DN	Relative count	Maturation stages of T cell	IVW	4	0.186604	1.00 (1.00, 1.00)
CM DN (CD4-CD8-) %DN	Relative count	Maturation stages of T cell	MR-Egger	4	0.857305	1.00 (0.96, 1.05)
CM DN (CD4-CD8-) %DN	Relative count	Maturation stages of T cell	WeightedMedian	4	0.145916	1.00 (1.00, 1.00)
CM DN (CD4-CD8-) %DN	Relative count	Maturation stages of T cell	MR-PRESSO	4	0.278314	1.00 (1.00, 1.00)
CM DN (CD4-CD8-) %T cell	Relative count	Maturation stages of T cell	IVW	4	0.904661	1.00 (1.00, 1.00)
CM DN (CD4-CD8-) %T cell	Relative count	Maturation stages of T cell	MR-Egger	4	0.989791	1.00 (0.99, 1.01)
CM DN (CD4-CD8-) %T cell	Relative count	Maturation stages of T cell	WeightedMedian	4	0.825956	1.00 (1.00, 1.00)
CM DN (CD4-CD8-) %T cell	Relative count	Maturation stages of T cell	MR-PRESSO	4	0.893181	1.00 (1.00, 1.00)
Naive DN (CD4-CD8-) AC	Absolute count	Maturation stages of T cell	IVW	4	0.328709	1.00 (1.00, 1.00)
Naive DN (CD4-CD8-) AC	Absolute count	Maturation stages of T cell	MR-Egger	4	0.721056	1.00 (0.99, 1.01)
Naive DN (CD4-CD8-) AC	Absolute count	Maturation stages of T cell	WeightedMedian	4	0.364721	1.00 (1.00, 1.00)
Naive DN (CD4-CD8-) AC	Absolute count	Maturation stages of T cell	MR-PRESSO	4	0.236622	1.00 (1.00, 1.00)
Naive DN (CD4-CD8-) %DN	Relative count	Maturation stages of T cell	IVW	10	0.925563	1.00 (1.00, 1.00)
Naive DN (CD4-CD8-) %DN	Relative count	Maturation stages of T cell	MR-Egger	10	0.203669	0.99 (0.99, 1.00)
Naive DN (CD4-CD8-) %DN	Relative count	Maturation stages of T cell	WeightedMedian	10	0.792372	1.00 (1.00, 1.00)
Naive DN (CD4-CD8-) %DN	Relative count	Maturation stages of T cell	MR-PRESSO	10	0.92761	1.00 (1.00, 1.00)
Naive DN (CD4-CD8-) %T cell	Relative count	Maturation stages of T cell	IVW	8	0.982241	1.00 (1.00, 1.00)
Naive DN (CD4-CD8-) %T cell	Relative count	Maturation stages of T cell	MR-Egger	8	0.37505	1.00 (1.00, 1.01)
Naive DN (CD4-CD8-) %T cell	Relative count	Maturation stages of T cell	WeightedMedian	8	0.575133	1.00 (1.00, 1.00)
Naive DN (CD4-CD8-) %T cell	Relative count	Maturation stages of T cell	MR-PRESSO	8	0.982863	1.00 (1.00, 1.00)
EM DN (CD4-CD8-) AC	Absolute count	Maturation stages of T cell	IVW	6	0.336129	1.00 (1.00, 1.00)
EM DN (CD4-CD8-) AC	Absolute count	Maturation stages of T cell	MR-Egger	6	0.716695	1.00 (0.99, 1.00)
EM DN (CD4-CD8-) AC	Absolute count	Maturation stages of T cell	WeightedMedian	6	0.456933	1.00 (1.00, 1.00)
EM DN (CD4-CD8-) AC	Absolute count	Maturation stages of T cell	MR-PRESSO	6	0.0482548	1.00 (1.00, 1.00)
EM DN (CD4-CD8-) %DN	Relative count	Maturation stages of T cell	IVW	14	0.0284445	1.00 (1.00, 1.00)
EM DN (CD4-CD8-) %DN	Relative count	Maturation stages of T cell	MR-Egger	14	0.992532	1.00 (1.00, 1.00)
EM DN (CD4-CD8-) %DN	Relative count	Maturation stages of T cell	WeightedMedian	14	0.173947	1.00 (1.00, 1.00)
EM DN (CD4-CD8-) %DN	Relative count	Maturation stages of T cell	MR-PRESSO	14	0.0177938	1.00 (1.00, 1.00)
EM DN (CD4-CD8-) %T cell	Relative count	Maturation stages of T cell	IVW	7	0.8542	1.00 (1.00, 1.00)
EM DN (CD4-CD8-) %T cell	Relative count	Maturation stages of T cell	MR-Egger	7	0.496159	1.00 (0.99, 1.00)
EM DN (CD4-CD8-) %T cell	Relative count	Maturation stages of T cell	WeightedMedian	7	0.936848	1.00 (1.00, 1.00)
EM DN (CD4-CD8-) %T cell	Relative count	Maturation stages of T cell	MR-PRESSO	7	0.85539	1.00 (1.00, 1.00)
TD DN (CD4-CD8-) AC	Absolute count	Maturation stages of T cell	IVW	12	0.215473	1.00 (1.00, 1.00)
TD DN (CD4-CD8-) AC	Absolute count	Maturation stages of T cell	MR-Egger	12	0.830348	1.00 (1.00, 1.00)
TD DN (CD4-CD8-) AC	Absolute count	Maturation stages of T cell	WeightedMedian	12	0.545708	1.00 (1.00, 1.00)
TD DN (CD4-CD8-) AC	Absolute count	Maturation stages of T cell	MR-PRESSO	12	0.177242	1.00 (1.00, 1.00)
TD DN (CD4-CD8-) %DN	Relative count	Maturation stages of T cell	IVW	10	0.0122978	1.00 (1.00, 1.00)
TD DN (CD4-CD8-) %DN	Relative count	Maturation stages of T cell	MR-Egger	10	0.740694	1.00 (0.99, 1.01)
TD DN (CD4-CD8-) %DN	Relative count	Maturation stages of T cell	WeightedMedian	10	0.0892685	1.00 (1.00, 1.00)
TD DN (CD4-CD8-) %DN	Relative count	Maturation stages of T cell	MR-PRESSO	10	0.0022915	1.00 (1.00, 1.00)
TD DN (CD4-CD8-) %T cell	Relative count	Maturation stages of T cell	IVW	9	0.572431	1.00 (1.00, 1.00)
TD DN (CD4-CD8-) %T cell	Relative count	Maturation stages of T cell	MR-Egger	9	0.916659	1.00 (1.00, 1.00)
TD DN (CD4-CD8-) %T cell	Relative count	Maturation stages of T cell	WeightedMedian	9	0.557712	1.00 (1.00, 1.00)
TD DN (CD4-CD8-) %T cell	Relative count	Maturation stages of T cell	MR-PRESSO	9	0.463083	1.00 (1.00, 1.00)
Naive CD4+ %T cell	Relative count	Maturation stages of T cell	IVW	10	0.740819	1.00 (1.00, 1.00)
Naive CD4+ %T cell	Relative count	Maturation stages of T cell	MR-Egger	10	0.584611	1.00 (0.99, 1.01)
Naive CD4+ %T cell	Relative count	Maturation stages of T cell	WeightedMedian	10	0.848314	1.00 (1.00, 1.00)
Naive CD4+ %T cell	Relative count	Maturation stages of T cell	MR-PRESSO	10	0.74839	1.00 (1.00, 1.00)
Transitional %B cell	Relative count	B cell	IVW	5	0.891015	1.00 (1.00, 1.00)
Transitional %B cell	Relative count	B cell	MR-Egger	5	0.323069	0.99 (0.98, 1.01)
Transitional %B cell	Relative count	B cell	WeightedMedian	5	0.506877	1.00 (1.00, 1.00)
Transitional %B cell	Relative count	B cell	MR-PRESSO	5	0.844076	1.00 (1.00, 1.00)
Transitional AC	Absolute count	B cell	IVW	10	0.346453	1.00 (1.00, 1.00)
Transitional AC	Absolute count	B cell	MR-Egger	10	0.126853	0.99 (0.98, 1.00)
Transitional AC	Absolute count	B cell	WeightedMedian	10	0.135028	1.00 (1.00, 1.00)
Transitional AC	Absolute count	B cell	MR-PRESSO	10	0.371036	1.00 (1.00, 1.00)
Transitional %lymphocyte	Relative count	B cell	IVW	9	0.995334	1.00 (1.00, 1.00)
Transitional %lymphocyte	Relative count	B cell	MR-Egger	9	0.614069	1.00 (0.98, 1.01)
Transitional %lymphocyte	Relative count	B cell	WeightedMedian	9	0.922096	1.00 (1.00, 1.00)
Transitional %lymphocyte	Relative count	B cell	MR-PRESSO	9	0.995478	1.00 (1.00, 1.00)
CD14- CD16+ monocyte AC	Absolute count	Monocyte	IVW	5	0.183127	1.00 (1.00, 1.00)
CD14- CD16+ monocyte AC	Absolute count	Monocyte	MR-Egger	5	0.840316	1.00 (0.99, 1.02)
CD14- CD16+ monocyte AC	Absolute count	Monocyte	WeightedMedian	5	0.307792	1.00 (1.00, 1.00)
CD14- CD16+ monocyte AC	Absolute count	Monocyte	MR-PRESSO	5	0.0796491	1.00 (1.00, 1.00)
CD14+ CD16+ monocyte AC	Absolute count	Monocyte	IVW	8	0.863341	1.00 (1.00, 1.00)
CD14+ CD16+ monocyte AC	Absolute count	Monocyte	MR-Egger	8	0.29358	1.00 (1.00, 1.01)
CD14+ CD16+ monocyte AC	Absolute count	Monocyte	WeightedMedian	8	0.962237	1.00 (1.00, 1.00)
CD14+ CD16+ monocyte AC	Absolute count	Monocyte	MR-PRESSO	8	0.82293	1.00 (1.00, 1.00)
CD14- CD16- AC	Absolute count	Monocyte	IVW	6	0.313068	1.00 (1.00, 1.00)
CD14- CD16- AC	Absolute count	Monocyte	MR-Egger	6	0.809419	1.00 (0.99, 1.01)
CD14- CD16- AC	Absolute count	Monocyte	WeightedMedian	6	0.208519	1.00 (1.00, 1.00)
CD14- CD16- AC	Absolute count	Monocyte	MR-PRESSO	6	0.359365	1.00 (1.00, 1.00)
CD14+ CD16- monocyte AC	Absolute count	Monocyte	IVW	9	0.811281	1.00 (1.00, 1.00)
CD14+ CD16- monocyte AC	Absolute count	Monocyte	MR-Egger	9	0.224403	1.00 (0.99, 1.00)
CD14+ CD16- monocyte AC	Absolute count	Monocyte	WeightedMedian	9	0.441174	1.00 (1.00, 1.00)
CD14+ CD16- monocyte AC	Absolute count	Monocyte	MR-PRESSO	9	0.817284	1.00 (1.00, 1.00)
Monocyte AC	Absolute count	Monocyte	IVW	9	0.459538	1.00 (1.00, 1.00)
Monocyte AC	Absolute count	Monocyte	MR-Egger	9	0.445349	1.00 (0.99, 1.00)
Monocyte AC	Absolute count	Monocyte	WeightedMedian	9	0.502586	1.00 (1.00, 1.00)
Monocyte AC	Absolute count	Monocyte	MR-PRESSO	9	0.480675	1.00 (1.00, 1.00)
CD14- CD16+ monocyte %monocyte	Relative count	Monocyte	IVW	8	0.991482	1.00 (1.00, 1.00)
CD14- CD16+ monocyte %monocyte	Relative count	Monocyte	MR-Egger	8	0.589726	1.00 (1.00, 1.01)
CD14- CD16+ monocyte %monocyte	Relative count	Monocyte	WeightedMedian	8	0.364484	1.00 (1.00, 1.00)
CD14- CD16+ monocyte %monocyte	Relative count	Monocyte	MR-PRESSO	8	0.99178	1.00 (1.00, 1.00)
CD14+ CD16+ monocyte %monocyte	Relative count	Monocyte	IVW	7	0.421769	1.00 (1.00, 1.00)
CD14+ CD16+ monocyte %monocyte	Relative count	Monocyte	MR-Egger	7	0.393428	1.00 (1.00, 1.01)
CD14+ CD16+ monocyte %monocyte	Relative count	Monocyte	WeightedMedian	7	0.764411	1.00 (1.00, 1.00)
CD14+ CD16+ monocyte %monocyte	Relative count	Monocyte	MR-PRESSO	7	0.452411	1.00 (1.00, 1.00)
CD14+ CD16- monocyte %monocyte	Relative count	Monocyte	IVW	5	0.296328	1.00 (1.00, 1.00)
CD14+ CD16- monocyte %monocyte	Relative count	Monocyte	MR-Egger	5	0.668175	1.00 (0.99, 1.01)
CD14+ CD16- monocyte %monocyte	Relative count	Monocyte	WeightedMedian	5	0.248458	1.00 (1.00, 1.00)
CD14+ CD16- monocyte %monocyte	Relative count	Monocyte	MR-PRESSO	5	0.355284	1.00 (1.00, 1.00)
CD16+ monocyte %monocyte	Relative count	Monocyte	IVW	8	0.231632	1.00 (1.00, 1.00)
CD16+ monocyte %monocyte	Relative count	Monocyte	MR-Egger	8	0.551588	1.00 (0.99, 1.00)
CD16+ monocyte %monocyte	Relative count	Monocyte	WeightedMedian	8	0.37039	1.00 (1.00, 1.00)
CD16+ monocyte %monocyte	Relative count	Monocyte	MR-PRESSO	8	0.268528	1.00 (1.00, 1.00)
T/B	Relative count	TBNK	IVW	15	0.647691	1.00 (1.00, 1.00)
T/B	Relative count	TBNK	MR-Egger	15	0.659376	1.00 (1.00, 1.01)
T/B	Relative count	TBNK	WeightedMedian	15	0.681822	1.00 (1.00, 1.00)
T/B	Relative count	TBNK	MR-PRESSO	15	0.654701	1.00 (1.00, 1.00)
CD4/CD8br	Relative count	TBNK	IVW	8	0.997054	1.00 (1.00, 1.00)
CD4/CD8br	Relative count	TBNK	MR-Egger	8	0.804599	1.00 (0.99, 1.01)
CD4/CD8br	Relative count	TBNK	WeightedMedian	8	0.967268	1.00 (1.00, 1.00)
CD4/CD8br	Relative count	TBNK	MR-PRESSO	8	0.996259	1.00 (1.00, 1.00)
CD4+ AC	Absolute count	TBNK	IVW	11	0.053874	1.00 (1.00, 1.00)
CD4+ AC	Absolute count	TBNK	MR-Egger	11	0.843234	1.00 (1.00, 1.00)
CD4+ AC	Absolute count	TBNK	WeightedMedian	11	0.147224	1.00 (1.00, 1.00)
CD4+ AC	Absolute count	TBNK	MR-PRESSO	11	0.0292805	1.00 (1.00, 1.00)
CD4+ %T cell	Relative count	TBNK	IVW	8	0.929097	1.00 (1.00, 1.00)
CD4+ %T cell	Relative count	TBNK	MR-Egger	8	0.984618	1.00 (1.00, 1.00)
CD4+ %T cell	Relative count	TBNK	WeightedMedian	8	0.936371	1.00 (1.00, 1.00)
CD4+ %T cell	Relative count	TBNK	MR-PRESSO	8	0.901704	1.00 (1.00, 1.00)
CD8br AC	Absolute count	TBNK	IVW	8	0.0346135	1.00 (1.00, 1.00)
CD8br AC	Absolute count	TBNK	MR-Egger	8	0.173793	1.00 (0.99, 1.00)
CD8br AC	Absolute count	TBNK	WeightedMedian	8	0.120959	1.00 (1.00, 1.00)
CD8br AC	Absolute count	TBNK	MR-PRESSO	8	0.0276818	1.00 (1.00, 1.00)
CD8br %T cell	Relative count	TBNK	IVW	12	0.840206	1.00 (1.00, 1.00)
CD8br %T cell	Relative count	TBNK	MR-Egger	12	0.624614	1.00 (0.99, 1.00)
CD8br %T cell	Relative count	TBNK	WeightedMedian	12	0.663329	1.00 (1.00, 1.00)
CD8br %T cell	Relative count	TBNK	MR-PRESSO	12	0.784235	1.00 (1.00, 1.00)
DP (CD4+CD8+) AC	Absolute count	TBNK	IVW	6	0.1178	1.00 (1.00, 1.00)
DP (CD4+CD8+) AC	Absolute count	TBNK	MR-Egger	6	0.549641	1.00 (1.00, 1.00)
DP (CD4+CD8+) AC	Absolute count	TBNK	WeightedMedian	6	0.0437214	1.00 (1.00, 1.00)
DP (CD4+CD8+) AC	Absolute count	TBNK	MR-PRESSO	6	0.178568	1.00 (1.00, 1.00)
DP (CD4+CD8+) %T cell	Relative count	TBNK	IVW	6	0.183964	1.00 (1.00, 1.00)
DP (CD4+CD8+) %T cell	Relative count	TBNK	MR-Egger	6	0.110891	1.00 (1.00, 1.00)
DP (CD4+CD8+) %T cell	Relative count	TBNK	WeightedMedian	6	0.105905	1.00 (1.00, 1.00)
DP (CD4+CD8+) %T cell	Relative count	TBNK	MR-PRESSO	6	0.220813	1.00 (1.00, 1.00)
CD8dim AC	Absolute count	TBNK	IVW	4	0.434668	1.00 (1.00, 1.00)
CD8dim AC	Absolute count	TBNK	MR-Egger	4	0.989771	1.00 (0.97, 1.03)
CD8dim AC	Absolute count	TBNK	WeightedMedian	4	0.538236	1.00 (1.00, 1.00)
CD8dim AC	Absolute count	TBNK	MR-PRESSO	4	0.19505	1.00 (1.00, 1.00)
DN (CD4-CD8-) AC	Absolute count	TBNK	IVW	10	0.48437	1.00 (1.00, 1.00)
DN (CD4-CD8-) AC	Absolute count	TBNK	MR-Egger	10	0.531286	1.00 (1.00, 1.00)
DN (CD4-CD8-) AC	Absolute count	TBNK	WeightedMedian	10	0.843339	1.00 (1.00, 1.00)
DN (CD4-CD8-) AC	Absolute count	TBNK	MR-PRESSO	10	0.260612	1.00 (1.00, 1.00)
DN (CD4-CD8-) %T cell	Relative count	TBNK	IVW	9	0.867017	1.00 (1.00, 1.00)
DN (CD4-CD8-) %T cell	Relative count	TBNK	MR-Egger	9	0.531873	1.00 (0.99, 1.02)
DN (CD4-CD8-) %T cell	Relative count	TBNK	WeightedMedian	9	0.959287	1.00 (1.00, 1.00)
DN (CD4-CD8-) %T cell	Relative count	TBNK	MR-PRESSO	9	0.80501	1.00 (1.00, 1.00)
Leukocyte AC	Absolute count	TBNK	IVW	4	0.189736	1.00 (1.00, 1.00)
Leukocyte AC	Absolute count	TBNK	MR-Egger	4	0.805154	1.00 (1.00, 1.01)
Leukocyte AC	Absolute count	TBNK	WeightedMedian	4	0.147641	1.00 (1.00, 1.00)
Leukocyte AC	Absolute count	TBNK	MR-PRESSO	4	0.281072	1.00 (1.00, 1.00)
Lymphocyte AC	Absolute count	TBNK	IVW	5	0.714149	1.00 (1.00, 1.00)
Lymphocyte AC	Absolute count	TBNK	MR-Egger	5	0.981025	1.00 (0.99, 1.01)
Lymphocyte AC	Absolute count	TBNK	WeightedMedian	5	0.47625	1.00 (1.00, 1.00)
Lymphocyte AC	Absolute count	TBNK	MR-PRESSO	5	0.7327	1.00 (1.00, 1.00)
Lymphocyte %leukocyte	Relative count	TBNK	IVW	7	0.922748	1.00 (1.00, 1.00)
Lymphocyte %leukocyte	Relative count	TBNK	MR-Egger	7	0.440707	1.00 (0.99, 1.00)
Lymphocyte %leukocyte	Relative count	TBNK	WeightedMedian	7	0.654659	1.00 (1.00, 1.00)
Lymphocyte %leukocyte	Relative count	TBNK	MR-PRESSO	7	0.908198	1.00 (1.00, 1.00)
T cell AC	Absolute count	TBNK	IVW	10	0.141215	1.00 (1.00, 1.00)
T cell AC	Absolute count	TBNK	MR-Egger	10	0.365238	1.00 (0.99, 1.00)
T cell AC	Absolute count	TBNK	WeightedMedian	10	0.0626722	1.00 (1.00, 1.00)
T cell AC	Absolute count	TBNK	MR-PRESSO	10	0.175295	1.00 (1.00, 1.00)
T cell %lymphocyte	Relative count	TBNK	IVW	5	0.17065	1.00 (1.00, 1.00)
T cell %lymphocyte	Relative count	TBNK	MR-Egger	5	0.639729	1.00 (0.99, 1.00)
T cell %lymphocyte	Relative count	TBNK	WeightedMedian	5	0.194021	1.00 (1.00, 1.00)
T cell %lymphocyte	Relative count	TBNK	MR-PRESSO	5	0.242517	1.00 (1.00, 1.00)
T cell %leukocyte	Relative count	TBNK	IVW	6	0.957207	1.00 (1.00, 1.00)
T cell %leukocyte	Relative count	TBNK	MR-Egger	6	0.616814	1.00 (0.99, 1.01)
T cell %leukocyte	Relative count	TBNK	WeightedMedian	6	0.904896	1.00 (1.00, 1.00)
T cell %leukocyte	Relative count	TBNK	MR-PRESSO	6	0.9226	1.00 (1.00, 1.00)
CD4+ %leukocyte	Relative count	TBNK	IVW	7	0.151126	1.00 (1.00, 1.00)
CD4+ %leukocyte	Relative count	TBNK	MR-Egger	7	0.424823	1.00 (1.00, 1.01)
CD4+ %leukocyte	Relative count	TBNK	WeightedMedian	7	0.5909	1.00 (1.00, 1.00)
CD4+ %leukocyte	Relative count	TBNK	MR-PRESSO	7	0.201139	1.00 (1.00, 1.00)
CD8br %leukocyte	Relative count	TBNK	IVW	10	0.177516	1.00 (1.00, 1.00)
CD8br %leukocyte	Relative count	TBNK	MR-Egger	10	0.155046	1.00 (0.99, 1.00)
CD8br %leukocyte	Relative count	TBNK	WeightedMedian	10	0.593791	1.00 (1.00, 1.00)
CD8br %leukocyte	Relative count	TBNK	MR-PRESSO	10	0.194898	1.00 (1.00, 1.00)
CD4+ CD8dim AC	Absolute count	TBNK	IVW	7	0.274463	1.00 (1.00, 1.00)
CD4+ CD8dim AC	Absolute count	TBNK	MR-Egger	7	0.700806	1.00 (1.00, 1.00)
CD4+ CD8dim AC	Absolute count	TBNK	WeightedMedian	7	0.521811	1.00 (1.00, 1.00)
CD4+ CD8dim AC	Absolute count	TBNK	MR-PRESSO	7	0.316388	1.00 (1.00, 1.00)
CD4+ CD8dim %lymphocyte	Relative count	TBNK	IVW	11	0.202639	1.00 (1.00, 1.00)
CD4+ CD8dim %lymphocyte	Relative count	TBNK	MR-Egger	11	0.466663	1.00 (1.00, 1.00)
CD4+ CD8dim %lymphocyte	Relative count	TBNK	WeightedMedian	11	0.484062	1.00 (1.00, 1.00)
CD4+ CD8dim %lymphocyte	Relative count	TBNK	MR-PRESSO	11	0.231452	1.00 (1.00, 1.00)
CD4+ CD8dim %leukocyte	Relative count	TBNK	IVW	8	0.346214	1.00 (1.00, 1.00)
CD4+ CD8dim %leukocyte	Relative count	TBNK	MR-Egger	8	0.503201	1.00 (1.00, 1.00)
CD4+ CD8dim %leukocyte	Relative count	TBNK	WeightedMedian	8	0.510384	1.00 (1.00, 1.00)
CD4+ CD8dim %leukocyte	Relative count	TBNK	MR-PRESSO	8	0.377577	1.00 (1.00, 1.00)
DN (CD4-CD8-) %leukocyte	Relative count	TBNK	IVW	8	0.20048	1.00 (1.00, 1.00)
DN (CD4-CD8-) %leukocyte	Relative count	TBNK	MR-Egger	8	0.880515	1.00 (0.99, 1.01)
DN (CD4-CD8-) %leukocyte	Relative count	TBNK	WeightedMedian	8	0.225297	1.00 (1.00, 1.00)
DN (CD4-CD8-) %leukocyte	Relative count	TBNK	MR-PRESSO	8	0.085781	1.00 (1.00, 1.00)
CD8br and CD8dim %leukocyte	Relative count	TBNK	IVW	9	0.813969	1.00 (1.00, 1.00)
CD8br and CD8dim %leukocyte	Relative count	TBNK	MR-Egger	9	0.316626	1.00 (0.99, 1.00)
CD8br and CD8dim %leukocyte	Relative count	TBNK	WeightedMedian	9	0.652444	1.00 (1.00, 1.00)
CD8br and CD8dim %leukocyte	Relative count	TBNK	MR-PRESSO	9	0.667164	1.00 (1.00, 1.00)
TCRgd AC	Absolute count	TBNK	IVW	6	0.326086	1.00 (1.00, 1.00)
TCRgd AC	Absolute count	TBNK	MR-Egger	6	0.885968	1.00 (1.00, 1.00)
TCRgd AC	Absolute count	TBNK	WeightedMedian	6	0.67005	1.00 (1.00, 1.00)
TCRgd AC	Absolute count	TBNK	MR-PRESSO	6	0.371184	1.00 (1.00, 1.00)
TCRgd %T cell	Relative count	TBNK	IVW	8	0.117367	1.00 (1.00, 1.00)
TCRgd %T cell	Relative count	TBNK	MR-Egger	8	0.87872	1.00 (0.99, 1.01)
TCRgd %T cell	Relative count	TBNK	WeightedMedian	8	0.125717	1.00 (1.00, 1.00)
TCRgd %T cell	Relative count	TBNK	MR-PRESSO	8	0.161349	1.00 (1.00, 1.00)
TCRgd %lymphocyte	Relative count	TBNK	IVW	9	0.00685539	1.00 (1.00, 1.00)
TCRgd %lymphocyte	Relative count	TBNK	MR-Egger	9	0.781089	1.00 (0.99, 1.01)
TCRgd %lymphocyte	Relative count	TBNK	WeightedMedian	9	0.030921	1.00 (1.00, 1.00)
TCRgd %lymphocyte	Relative count	TBNK	MR-PRESSO	9	0.0269157	1.00 (1.00, 1.00)
HLA DR+ T cell AC	Absolute count	TBNK	IVW	9	0.136162	1.00 (1.00, 1.00)
HLA DR+ T cell AC	Absolute count	TBNK	MR-Egger	9	0.205179	1.00 (1.00, 1.00)
HLA DR+ T cell AC	Absolute count	TBNK	WeightedMedian	9	0.054157	1.00 (1.00, 1.00)
HLA DR+ T cell AC	Absolute count	TBNK	MR-PRESSO	9	0.13353	1.00 (1.00, 1.00)
HLA DR+ T cell%T cell	Relative count	TBNK	IVW	7	0.318804	1.00 (1.00, 1.00)
HLA DR+ T cell%T cell	Relative count	TBNK	MR-Egger	7	0.274567	1.00 (1.00, 1.00)
HLA DR+ T cell%T cell	Relative count	TBNK	WeightedMedian	7	0.0660814	1.00 (1.00, 1.00)
HLA DR+ T cell%T cell	Relative count	TBNK	MR-PRESSO	7	0.357295	1.00 (1.00, 1.00)
HLA DR+ T cell%lymphocyte	Relative count	TBNK	IVW	7	0.848086	1.00 (1.00, 1.00)
HLA DR+ T cell%lymphocyte	Relative count	TBNK	MR-Egger	7	0.0445525	1.00 (1.00, 1.00)
HLA DR+ T cell%lymphocyte	Relative count	TBNK	WeightedMedian	7	0.162849	1.00 (1.00, 1.00)
HLA DR+ T cell%lymphocyte	Relative count	TBNK	MR-PRESSO	7	0.854404	1.00 (1.00, 1.00)
NKT AC	Absolute count	TBNK	IVW	13	0.316268	1.00 (1.00, 1.00)
NKT AC	Absolute count	TBNK	MR-Egger	13	0.659156	1.00 (1.00, 1.00)
NKT AC	Absolute count	TBNK	WeightedMedian	13	0.374528	1.00 (1.00, 1.00)
NKT AC	Absolute count	TBNK	MR-PRESSO	13	0.186265	1.00 (1.00, 1.00)
NKT %T cell	Relative count	TBNK	IVW	12	0.733366	1.00 (1.00, 1.00)
NKT %T cell	Relative count	TBNK	MR-Egger	12	0.917544	1.00 (1.00, 1.00)
NKT %T cell	Relative count	TBNK	WeightedMedian	12	0.656398	1.00 (1.00, 1.00)
NKT %T cell	Relative count	TBNK	MR-PRESSO	12	0.735841	1.00 (1.00, 1.00)
NKT %lymphocyte	Relative count	TBNK	IVW	13	0.637889	1.00 (1.00, 1.00)
NKT %lymphocyte	Relative count	TBNK	MR-Egger	13	0.694716	1.00 (1.00, 1.00)
NKT %lymphocyte	Relative count	TBNK	WeightedMedian	13	0.564307	1.00 (1.00, 1.00)
NKT %lymphocyte	Relative count	TBNK	MR-PRESSO	13	0.621863	1.00 (1.00, 1.00)
HLA DR+ CD4+ AC	Absolute count	TBNK	IVW	6	0.373868	1.00 (1.00, 1.00)
HLA DR+ CD4+ AC	Absolute count	TBNK	MR-Egger	6	0.151815	1.00 (1.00, 1.00)
HLA DR+ CD4+ AC	Absolute count	TBNK	WeightedMedian	6	0.31502	1.00 (1.00, 1.00)
HLA DR+ CD4+ AC	Absolute count	TBNK	MR-PRESSO	6	0.414599	1.00 (1.00, 1.00)
HLA DR+ CD4+ %T cell	Relative count	TBNK	IVW	11	0.937789	1.00 (1.00, 1.00)
HLA DR+ CD4+ %T cell	Relative count	TBNK	MR-Egger	11	0.661437	1.00 (1.00, 1.00)
HLA DR+ CD4+ %T cell	Relative count	TBNK	WeightedMedian	11	0.380013	1.00 (1.00, 1.00)
HLA DR+ CD4+ %T cell	Relative count	TBNK	MR-PRESSO	11	0.939329	1.00 (1.00, 1.00)
HLA DR+ CD4+ %lymphocyte	Relative count	TBNK	IVW	10	0.118056	1.00 (1.00, 1.00)
HLA DR+ CD4+ %lymphocyte	Relative count	TBNK	MR-Egger	10	0.174316	1.00 (1.00, 1.00)
HLA DR+ CD4+ %lymphocyte	Relative count	TBNK	WeightedMedian	10	0.132329	1.00 (1.00, 1.00)
HLA DR+ CD4+ %lymphocyte	Relative count	TBNK	MR-PRESSO	10	0.111092	1.00 (1.00, 1.00)
HLA DR+ CD8br AC	Absolute count	TBNK	IVW	10	0.926624	1.00 (1.00, 1.00)
HLA DR+ CD8br AC	Absolute count	TBNK	MR-Egger	10	0.790106	1.00 (1.00, 1.00)
HLA DR+ CD8br AC	Absolute count	TBNK	WeightedMedian	10	0.191976	1.00 (1.00, 1.00)
HLA DR+ CD8br AC	Absolute count	TBNK	MR-PRESSO	10	0.928641	1.00 (1.00, 1.00)
HLA DR+ CD8br %T cell	Relative count	TBNK	IVW	8	0.790269	1.00 (1.00, 1.00)
HLA DR+ CD8br %T cell	Relative count	TBNK	MR-Egger	8	0.296579	1.00 (1.00, 1.00)
HLA DR+ CD8br %T cell	Relative count	TBNK	WeightedMedian	8	0.119883	1.00 (1.00, 1.00)
HLA DR+ CD8br %T cell	Relative count	TBNK	MR-PRESSO	8	0.797933	1.00 (1.00, 1.00)
HLA DR+ CD8br %lymphocyte	Relative count	TBNK	IVW	11	0.505644	1.00 (1.00, 1.00)
HLA DR+ CD8br %lymphocyte	Relative count	TBNK	MR-Egger	11	0.261197	1.00 (1.00, 1.00)
HLA DR+ CD8br %lymphocyte	Relative count	TBNK	WeightedMedian	11	0.294737	1.00 (1.00, 1.00)
HLA DR+ CD8br %lymphocyte	Relative count	TBNK	MR-PRESSO	11	0.520701	1.00 (1.00, 1.00)
CD8br NKT AC	Absolute count	TBNK	IVW	15	0.551554	1.00 (1.00, 1.00)
CD8br NKT AC	Absolute count	TBNK	MR-Egger	15	0.406994	1.00 (0.99, 1.00)
CD8br NKT AC	Absolute count	TBNK	WeightedMedian	15	0.965436	1.00 (1.00, 1.00)
CD8br NKT AC	Absolute count	TBNK	MR-PRESSO	15	0.511561	1.00 (1.00, 1.00)
CD8br NKT %T cell	Relative count	TBNK	IVW	8	0.375579	1.00 (1.00, 1.00)
CD8br NKT %T cell	Relative count	TBNK	MR-Egger	8	0.499346	1.00 (0.99, 1.00)
CD8br NKT %T cell	Relative count	TBNK	WeightedMedian	8	0.586108	1.00 (1.00, 1.00)
CD8br NKT %T cell	Relative count	TBNK	MR-PRESSO	8	0.330549	1.00 (1.00, 1.00)
CD8br NKT %lymphocyte	Relative count	TBNK	IVW	11	0.35519	1.00 (1.00, 1.00)
CD8br NKT %lymphocyte	Relative count	TBNK	MR-Egger	11	0.330328	1.00 (0.99, 1.00)
CD8br NKT %lymphocyte	Relative count	TBNK	WeightedMedian	11	0.641337	1.00 (1.00, 1.00)
CD8br NKT %lymphocyte	Relative count	TBNK	MR-PRESSO	11	0.226791	1.00 (1.00, 1.00)
CD8dim NKT AC	Absolute count	TBNK	IVW	6	0.560429	1.00 (1.00, 1.00)
CD8dim NKT AC	Absolute count	TBNK	MR-Egger	6	0.0826199	0.99 (0.98, 1.00)
CD8dim NKT AC	Absolute count	TBNK	WeightedMedian	6	0.529089	1.00 (1.00, 1.00)
CD8dim NKT AC	Absolute count	TBNK	MR-PRESSO	6	0.585693	1.00 (1.00, 1.00)
CD8dim NKT %T cell	Relative count	TBNK	IVW	5	0.785362	1.00 (1.00, 1.00)
CD8dim NKT %T cell	Relative count	TBNK	MR-Egger	5	0.842294	1.00 (0.98, 1.01)
CD8dim NKT %T cell	Relative count	TBNK	WeightedMedian	5	0.831797	1.00 (1.00, 1.00)
CD8dim NKT %T cell	Relative count	TBNK	MR-PRESSO	5	0.768688	1.00 (1.00, 1.00)
[truncated: 1,808 more rows]

## Sheet: colorectal
Table 4. Associations between immune cell and colorectal cancer.
[truncated: 2,853 more rows]

[truncated: 12 more sheets: corpus uteri, endometrial, kidney, liver, lung, melanoma, oral cavity, ovarian, pancreatic, prostate, stomach, thyroid]
