# Supplementary material for: Association between immune cells and multiple cancers: Insights from Mendelian randomization and gene-based analysis
Source: iScience. 2026 Jan 2;29(2):114618. doi: 10.1016/j.isci.2025.114618 (PMC12857361; doi:10.1016/j.isci.2025.114618)
Supplement: Data S3. Summary of Immune traits and their instrumental variables and F-statistics [file mmc8.xlsx]

## Sheet: Description
Table 1. Immune traits and their instrumental variables and F-statistics when the outcome was bladder cancer.
Table 2. Immune traits and their instrumental variables and F-statistics when the outcome was breast cancer.
Table 3. Immune traits and their instrumental variables and F-statistics when the outcome was cervical cancer.
Table 4. Immune traits and their instrumental variables and F-statistics when the outcome was colorectal cancer.
Table 5. Immune traits and their instrumental variables and F-statistics when the outcome was corpus uteri cancer.
Table 6. Immune traits and their instrumental variables and F-statistics when the outcome was endometrial cancer.
Table 7. Immune traits and their instrumental variables and F-statistics when the outcome was kidney cancer.
Table 8. Immune traits and their instrumental variables and F-statistics when the outcome was liver cancer.
Table 9. Immune traits and their instrumental variables and F-statistics when the outcome was lung cancer.
Table 10. Immune traits and their instrumental variables and F-statistics when the outcome was melanoma cancer.
Table 11. Immune traits and their instrumental variables and F-statistics when the outcome was oral cavity cancer.
Table 12. Immune traits and their instrumental variables and F-statistics when the outcome was ovarian cancer.
Table 13. Immune traits and their instrumental variables and F-statistics when the outcome was pancreatic cancer.
Table 14. Immune traits and their instrumental variables and F-statistics when the outcome was prostate cancer.
Table 15. Immune traits and their instrumental variables and F-statistics when the outcome was stomach cancer.
Table 16. Immune traits and their instrumental variables and F-statistics when the outcome was thyroid cancer.

## Sheet: for bladder
Table 1. Immune traits and their instrumental variables and F-statistics when the outcome was bladder cancer.
Trait	Trait Type	Panel	NSNP	Nsamples	R2	F-statistics
IgD+ %B cell	Relative count	B cell	19	3658	0.114965	24.8722
IgD+ CD38br AC	Absolute count	B cell	31	3656	0.193763	28.0953
IgD+ CD38dim %B cell	Relative count	B cell	17	3657	0.102489	24.4439
IgD+ CD38dim AC	Absolute count	B cell	31	3656	0.185966	26.7066
IgD+ CD38- %B cell	Relative count	B cell	24	3657	0.139216	24.4753
IgD+ CD38- AC	Absolute count	B cell	20	3656	0.118551	24.4446
Unsw mem %B cell	Relative count	B cell	30	3657	0.174957	25.6307
Unsw mem AC	Absolute count	B cell	22	3656	0.133318	25.4021
IgD- CD27- %B cell	Relative count	B cell	21	3657	0.18638	39.6518
IgD+ AC	Absolute count	B cell	16	3657	0.102069	25.8601
IgD- CD27- AC	Absolute count	B cell	28	3656	0.192469	30.8739
Sw mem %B cell	Relative count	B cell	14	3657	0.0855282	24.3305
Sw mem AC	Absolute count	B cell	24	3656	0.145539	25.7693
PB/PC %B cell	Relative count	B cell	28	3658	0.168986	26.3556
PB/PC AC	Absolute count	B cell	24	3657	0.139387	24.5103
Memory B cell %B cell	Relative count	B cell	27	3657	0.170515	27.6298
Memory B cell AC	Absolute count	B cell	16	3656	0.100329	25.3632
Naive-mature B cell %B cell	Relative count	B cell	27	3657	0.168245	27.1876
Naive-mature B cell AC	Absolute count	B cell	24	3656	0.146968	26.066
IgD- CD38br %B cell	Relative count	B cell	22	3657	0.133109	25.3632
IgD+ CD24+ %B cell	Relative count	B cell	22	3657	0.130314	24.7509
IgD+ CD24+ AC	Absolute count	B cell	23	3656	0.147506	27.3235
IgD- CD24- %B cell	Relative count	B cell	17	3657	0.102548	24.4597
IgD- CD24- AC	Absolute count	B cell	18	3656	0.104308	23.5303
IgD+ CD24- %B cell	Relative count	B cell	18	3657	0.107373	24.3117
IgD+ CD24- AC	Absolute count	B cell	24	3656	0.142502	25.1421
CD24+ CD27+ %B cell	Relative count	B cell	27	3657	0.161844	25.9534
CD24+ CD27+ AC	Absolute count	B cell	25	3656	0.149161	25.4551
CD20- %B cell	Relative count	B cell	18	3658	0.104205	23.5174
IgD- CD38br AC	Absolute count	B cell	23	3656	0.134249	24.4871
CD20- AC	Absolute count	B cell	24	3657	0.141657	24.9754
CD20- CD38- %B cell	Relative count	B cell	22	3659	0.129944	24.6838
CD20- CD38- AC	Absolute count	B cell	17	3658	0.100602	23.95
IgD+ %Lymphocyte	Relative count	B cell	17	3657	0.11084	26.684
IgD- CD38br %lymphocyte	Relative count	B cell	32	3656	0.188353	26.2738
IgD- CD38dim %lymphocyte	Relative count	B cell	22	3656	0.138353	26.5157
IgD- CD38- %lymphocyte	Relative count	B cell	31	3656	0.184264	26.4068
IgD- CD38dim %B cell	Relative count	B cell	27	3657	0.158653	25.3453
IgD+ CD38br %lymphocyte	Relative count	B cell	27	3656	0.164088	26.3766
IgD+ CD38dim %lymphocyte	Relative count	B cell	33	3656	0.198127	27.119
IgD+ CD38- %lymphocyte	Relative count	B cell	21	3656	0.133564	26.6757
Unsw Mem %lymphocyte	Relative count	B cell	24	3656	0.156364	28.0411
IgD- CD27- %lymphocyte	Relative count	B cell	16	3656	0.13338	35.0044
Sw mem %lymphocyte	Relative count	B cell	16	3656	0.109165	27.8708
PB/PC %lymphocyte	Relative count	B cell	18	3657	0.109379	24.8217
Memory B cell %lymphocyte	Relative count	B cell	28	3656	0.180321	28.4965
Naive-mature B cell %lymphocyte	Relative count	B cell	23	3656	0.135694	24.7919
IgD- CD38dim AC	Absolute count	B cell	20	3656	0.122035	25.2629
IgD+ CD24+ %lymphocyte	Relative count	B cell	13	3656	0.0944863	29.2328
IgD- CD24- %lymphocyte	Relative count	B cell	23	3656	0.132492	24.1176
IgD+ CD24- %lymphocyte	Relative count	B cell	22	3656	0.129923	24.6588
CD24+ CD27+ %lymphocyte	Relative count	B cell	24	3656	0.159171	28.6398
CD20- %lymphocyte	Relative count	B cell	21	3657	0.123782	24.4528
CD20- CD38- %lymphocyte	Relative count	B cell	23	3658	0.136955	25.0727
IgD- CD38- %B cell	Relative count	B cell	13	3657	0.0785338	23.8832
IgD- CD38- AC	Absolute count	B cell	16	3656	0.0991029	25.0192
IgD+ CD38br %B cell	Relative count	B cell	26	3657	0.156211	25.847
CD11c+ monocyte AC	Absolute count	cDC	18	3020	0.124921	23.8002
CD11c+ monocyte %monocyte	Relative count	cDC	25	3043	0.175817	25.7438
CD62L- monocyte AC	Absolute count	cDC	20	3019	0.169986	30.6993
CD62L- monocyte %monocyte	Relative count	cDC	27	3042	0.239965	35.2447
CD11c+ CD62L- monocyte AC	Absolute count	cDC	26	3017	0.188166	26.6546
CD11c+ CD62L- monocyte %monocyte	Relative count	cDC	21	3040	0.15033	25.427
CD62L- HLA DR++ monocyte AC	Absolute count	cDC	21	3018	0.143934	23.9872
CD62L- HLA DR++ monocyte %monocyte	Relative count	cDC	15	3041	0.106226	23.9684
CD11c+ HLA DR++ monocyte AC	Absolute count	cDC	18	3019	0.127515	24.3585
CD11c+ HLA DR++ monocyte %monocyte	Relative count	cDC	19	3042	0.137811	25.4228
Myeloid DC AC	Absolute count	cDC	30	3387	0.342802	58.351
Myeloid DC %DC	Relative count	cDC	31	3410	0.325916	52.6852
Plasmacytoid DC AC	Absolute count	cDC	33	3374	0.220593	28.6457
DC AC	Absolute count	cDC	27	3374	0.284735	49.3329
CD62L- DC AC	Absolute count	cDC	23	3387	0.356704	81.0766
CD62L- DC %DC	Relative count	cDC	28	3410	0.377042	73.0833
CD86+ myeloid DC AC	Absolute count	cDC	30	3387	0.420279	81.0998
CD86+ myeloid DC %DC	Relative count	cDC	28	3410	0.404374	81.9777
CD86+ plasmacytoid DC AC	Absolute count	cDC	22	3374	0.142198	25.2499
CD86+ plasmacytoid DC %DC	Relative count	cDC	25	3410	0.181424	30.0004
CD62L- myeloid DC AC	Absolute count	cDC	23	3387	0.388078	92.7302
CD62L- myeloid DC %DC	Relative count	cDC	28	3410	0.446232	97.3014
CD62L- plasmacytoid DC AC	Absolute count	cDC	23	3374	0.179555	31.8761
CD62L- plasmacytoid DC %DC	Relative count	cDC	23	3410	0.202899	37.4735
CD62L- CD86+ myeloid DC AC	Absolute count	cDC	26	3387	0.480177	119.375
CD62L- CD86+ myeloid DC %DC	Relative count	cDC	26	3410	0.48312	121.617
Plasmacytoid DC %DC	Relative count	cDC	26	3410	0.289857	53.1088
HLA DR++ monocyte %monocyte	Relative count	TBNK	25	3595	0.194001	34.3618
HLA DR++ monocyte %leukocyte	Relative count	TBNK	11	3595	0.0908798	32.5612
HLA DR++ monocyte AC	Absolute count	TBNK	31	3579	0.200883	28.7628
CD4 Treg %CD4	Relative count	Treg	21	3437	0.143283	27.1974
CD4 Treg %T cell	Relative count	Treg	18	3437	0.114734	24.6103
Resting Treg AC	Absolute count	Treg	30	3405	0.249116	37.3124
Resting Treg % CD4 Treg	Relative count	Treg	43	3437	0.52136	85.9495
Resting Treg %CD4	Relative count	Treg	40	3437	0.401453	56.9434
CD39+ resting Treg AC	Absolute count	Treg	43	3405	0.804108	320.846
CD39+ resting Treg %resting Treg	Relative count	Treg	49	3437	0.916808	761.761
CD39+ resting Treg % CD4 Treg	Relative count	Treg	54	3437	0.944822	1072.42
Activated Treg AC	Absolute count	Treg	18	3405	0.120345	25.7354
Activated Treg %CD4 Treg	Relative count	Treg	33	3437	0.23031	30.8563
Activated Treg %CD4	Relative count	Treg	23	3437	0.14913	26.0081
CD39+ activated Treg AC	Absolute count	Treg	43	3405	0.743872	227.009
CD39+ activated Treg %CD4 Treg	Relative count	Treg	39	3437	0.748924	259.814
Secreting Treg AC	Absolute count	Treg	26	3405	0.204833	33.4679
Secreting Treg % CD4 Treg	Relative count	Treg	40	3437	0.44503	68.0812
Secreting Treg %CD4	Relative count	Treg	35	3437	0.325957	46.9907
CD39+ secreting Treg AC	Absolute count	Treg	46	3405	0.875118	511.552
CD39+ secreting Treg %secreting Treg	Relative count	Treg	49	3437	0.9004	624.875
CD39+ secreting Treg %CD4 Treg	Relative count	Treg	37	3437	0.804538	378.123
Activated & resting Treg AC	Absolute count	Treg	19	3405	0.130996	26.8561
Activated & resting Treg % CD4 Treg	Relative count	Treg	38	3437	0.434892	68.8159
Activated & resting Treg %CD4+	Relative count	Treg	38	3437	0.281109	34.9664
Activated & secreting Treg AC	Absolute count	Treg	25	3405	0.198188	33.4082
Activated & secreting Treg %CD4 Treg	Relative count	Treg	53	3437	0.579836	88.087
Activated & secreting Treg %CD4+	Relative count	Treg	37	3437	0.327485	44.7342
CD25hi AC	Absolute count	Treg	22	3405	0.148301	26.7675
CD25hi %CD4+	Relative count	Treg	23	3437	0.16928	30.2384
CD25hi %T cell	Relative count	Treg	24	3437	0.160843	27.2494
CD25hi CD45RA+ CD4 not Treg AC	Absolute count	Treg	31	3405	0.269175	40.0752
CD25hi CD45RA+ CD4 not Treg %CD4+	Relative count	Treg	42	3437	0.374063	48.2921
CD25hi CD45RA+ CD4 not Treg %T cell	Relative count	Treg	34	3437	0.304778	43.8648
CD25hi CD45RA- CD4 not Treg AC	Absolute count	Treg	22	3405	0.176152	32.8695
CD25hi CD45RA- CD4 not Treg %CD4+	Relative count	Treg	26	3437	0.220146	37.0235
CD25hi CD45RA- CD4 not Treg %T cell	Relative count	Treg	34	3437	0.24653	32.7386
CD4 Treg AC	Absolute count	Treg	22	3405	0.138549	24.7242
HSC AC	Absolute count	Myeloid cell	19	1858	0.27751	37.1569
Im MDSC AC	Absolute count	Myeloid cell	24	1857	0.355007	42.0143
Im MDSC %CD33dim HLA DR- CD66b-	Relative count	Myeloid cell	21	1857	0.263467	31.2572
CD33br HLA DR+ AC	Absolute count	Myeloid cell	31	1858	0.399053	39.1141
CD33br HLA DR+ CD14- AC	Absolute count	Myeloid cell	31	1858	0.388273	37.3869
CD33br HLA DR+ CD14- %CD33br HLA DR+	Relative count	Myeloid cell	19	1858	0.242598	30.985
CD33br HLA DR+ CD14dim AC	Absolute count	Myeloid cell	29	1858	0.364829	36.2056
CD33br HLA DR+ CD14dim %CD33br HLA DR+	Relative count	Myeloid cell	26	1858	0.307296	31.2409
CD33- HLA DR- AC	Absolute count	Myeloid cell	19	1858	0.22469	28.035
CD33- HLA DR+ AC	Absolute count	Myeloid cell	36	1858	0.492332	49.0552
Gr MDSC AC	Absolute count	Myeloid cell	24	1856	0.295292	31.9683
CD33dim HLA DR+ CD11b+ AC	Absolute count	Myeloid cell	27	1858	0.341276	35.1147
CD33dim HLA DR+ CD11b+ %CD33dim HLA DR+	Relative count	Myeloid cell	25	1858	0.431473	55.6144
CD33dim HLA DR+ CD11b- AC	Absolute count	Myeloid cell	29	1858	0.366193	36.4193
CD33dim HLA DR+ CD11b- %CD33dim HLA DR+	Relative count	Myeloid cell	26	1858	0.436302	54.5074
CD66b++ myeloid cell AC	Absolute count	Myeloid cell	18	1858	0.20621	26.5407
Mo MDSC AC	Absolute count	Myeloid cell	20	1855	0.378946	55.9521
CD33dim HLA DR- AC	Absolute count	Myeloid cell	24	1856	0.368499	44.5184
Basophil AC	Absolute count	Myeloid cell	23	1857	0.371897	47.1874
Basophil %CD33dim HLA DR- CD66b-	Relative count	Myeloid cell	23	1857	0.367678	46.3409
CD45RA- CD4+ AC	Absolute count	Maturation stages of T cell	16	3395	0.116034	27.7133
CD45RA- CD4+ %CD4+	Relative count	Maturation stages of T cell	32	3427	0.234747	32.5354
CD45RA- CD4+ %T cell	Relative count	Maturation stages of T cell	32	3427	0.232647	32.1561
CM CD4+ AC	Absolute count	Maturation stages of T cell	26	3395	0.172799	27.06
CM CD4+ %CD4+	Relative count	Maturation stages of T cell	36	3427	0.240316	29.7884
CM CD4+ %T cell	Relative count	Maturation stages of T cell	28	3427	0.179363	26.5244
Naive CD4+ AC	Absolute count	Maturation stages of T cell	27	3395	0.176909	26.8029
Naive CD4+ %CD4+	Relative count	Maturation stages of T cell	37	3427	0.25056	30.6228
EM CD4+ AC	Absolute count	Maturation stages of T cell	26	3395	0.174641	27.4096
EM CD4+ %CD4+	Relative count	Maturation stages of T cell	32	3427	0.21581	29.1885
EM CD4+ %T cell	Relative count	Maturation stages of T cell	23	3427	0.182912	33.1213
TD CD4+ AC	Absolute count	Maturation stages of T cell	13	3395	0.0864063	24.5977
TD CD4+ %CD4+	Relative count	Maturation stages of T cell	25	3427	0.205928	35.2795
TD CD4+ %T cell	Relative count	Maturation stages of T cell	27	3427	0.221268	35.7698
CM CD8br AC	Absolute count	Maturation stages of T cell	30	3395	0.18765	25.9024
CM CD8br %CD8br	Relative count	Maturation stages of T cell	33	3427	0.206815	26.8088
CM CD8br %T cell	Relative count	Maturation stages of T cell	24	3427	0.147668	24.5583
Naive CD8br AC	Absolute count	Maturation stages of T cell	32	3395	0.212555	28.3595
Naive CD8br %CD8br	Relative count	Maturation stages of T cell	41	3427	0.259629	28.9521
Naive CD8br %T cell	Relative count	Maturation stages of T cell	30	3427	0.202931	28.8203
EM CD8br AC	Absolute count	Maturation stages of T cell	29	3395	0.190518	27.3096
EM CD8br %CD8br	Relative count	Maturation stages of T cell	31	3427	0.274419	41.4196
EM CD8br %T cell	Relative count	Maturation stages of T cell	17	3427	0.11982	27.2984
TD CD8br AC	Absolute count	Maturation stages of T cell	20	3395	0.158778	31.8416
TD CD8br %CD8br	Relative count	Maturation stages of T cell	30	3427	0.279464	43.9053
TD CD8br %T cell	Relative count	Maturation stages of T cell	20	3427	0.171306	35.2041
CD45RA+ CD8br AC	Absolute count	Maturation stages of T cell	32	3395	0.227777	30.9896
CD45RA+ CD8br %CD8br	Relative count	Maturation stages of T cell	36	3427	0.323578	45.0461
CD45RA+ CD8br %T cell	Relative count	Maturation stages of T cell	37	3427	0.278426	35.3427
CM DN (CD4-CD8-) AC	Absolute count	Maturation stages of T cell	5	3395	0.0313117	21.909
CM DN (CD4-CD8-) %DN	Relative count	Maturation stages of T cell	18	3427	0.109795	23.3517
CM DN (CD4-CD8-) %T cell	Relative count	Maturation stages of T cell	17	3427	0.107672	24.1967
Naive DN (CD4-CD8-) AC	Absolute count	Maturation stages of T cell	20	3395	0.126847	24.5079
Naive DN (CD4-CD8-) %DN	Relative count	Maturation stages of T cell	24	3427	0.152756	25.5571
Naive DN (CD4-CD8-) %T cell	Relative count	Maturation stages of T cell	26	3427	0.163747	25.606
EM DN (CD4-CD8-) AC	Absolute count	Maturation stages of T cell	19	3395	0.135097	27.746
EM DN (CD4-CD8-) %DN	Relative count	Maturation stages of T cell	39	3427	0.29398	36.1618
EM DN (CD4-CD8-) %T cell	Relative count	Maturation stages of T cell	27	3427	0.18979	29.4893
TD DN (CD4-CD8-) AC	Absolute count	Maturation stages of T cell	28	3395	0.204269	30.8597
TD DN (CD4-CD8-) %DN	Relative count	Maturation stages of T cell	35	3427	0.271207	36.0543
TD DN (CD4-CD8-) %T cell	Relative count	Maturation stages of T cell	31	3427	0.22563	31.9099
Naive CD4+ %T cell	Relative count	Maturation stages of T cell	38	3427	0.241396	28.371
Transitional %B cell	Relative count	B cell	15	3657	0.0887758	23.6482
Transitional AC	Absolute count	B cell	34	3656	0.207174	27.8295
Transitional %lymphocyte	Relative count	B cell	26	3656	0.156758	25.9473
CD14- CD16+ monocyte AC	Absolute count	Monocyte	21	3629	0.176127	36.7191
CD14+ CD16+ monocyte AC	Absolute count	Monocyte	25	3629	0.290424	58.9872
CD14- CD16- AC	Absolute count	Monocyte	27	3629	0.193639	32.0275
CD14+ CD16- monocyte AC	Absolute count	Monocyte	29	3629	0.181753	27.5664
Monocyte AC	Absolute count	Monocyte	26	3629	0.159622	26.3141
CD14- CD16+ monocyte %monocyte	Relative count	Monocyte	23	3629	0.184746	35.5189
CD14+ CD16+ monocyte %monocyte	Relative count	Monocyte	29	3629	0.343471	64.9262
CD14+ CD16- monocyte %monocyte	Relative count	Monocyte	26	3629	0.230841	41.5784
CD16+ monocyte %monocyte	Relative count	Monocyte	27	3629	0.234141	40.7745
T/B	Relative count	TBNK	31	3653	0.203586	29.8591
CD4/CD8br	Relative count	TBNK	17	3652	0.0999685	23.7433
CD4+ AC	Absolute count	TBNK	24	3652	0.14528	25.6873
CD4+ %T cell	Relative count	TBNK	22	3668	0.126749	24.048
CD8br AC	Absolute count	TBNK	26	3652	0.167346	28.0211
CD8br %T cell	Relative count	TBNK	28	3668	0.159791	24.7165
DP (CD4+CD8+) AC	Absolute count	TBNK	22	3652	0.150123	29.1376
DP (CD4+CD8+) %T cell	Relative count	TBNK	27	3668	0.188543	31.3243
CD8dim AC	Absolute count	TBNK	28	3652	0.183524	29.0844
CD8dim %T cell	Relative count	TBNK	22	3668	0.15929	31.3919
DN (CD4-CD8-) AC	Absolute count	TBNK	19	3652	0.127702	27.9849
DN (CD4-CD8-) %T cell	Relative count	TBNK	19	3668	0.130845	28.9042
Leukocyte AC	Absolute count	TBNK	29	3653	0.174808	26.4653
Lymphocyte AC	Absolute count	TBNK	19	3653	0.115881	25.0617
Lymphocyte %leukocyte	Relative count	TBNK	24	3669	0.14077	24.8752
T cell AC	Absolute count	TBNK	20	3653	0.120044	24.7738
T cell %lymphocyte	Relative count	TBNK	17	3669	0.122339	29.9365
T cell %leukocyte	Relative count	TBNK	23	3669	0.132619	24.2306
CD4+ %leukocyte	Relative count	TBNK	14	3668	0.0806814	22.8996
CD8br %leukocyte	Relative count	TBNK	23	3668	0.138483	25.4673
DP (CD4+CD8+) %leukocyte	Relative count	TBNK	25	3668	0.173494	30.5801
CD4+ CD8dim AC	Absolute count	TBNK	21	3652	0.164588	34.0552
CD4+ CD8dim %lymphocyte	Relative count	TBNK	25	3668	0.206734	37.9658
CD4+ CD8dim %leukocyte	Relative count	TBNK	21	3668	0.181472	38.4922
CD8dim %leukocyte	Relative count	TBNK	20	3668	0.142021	30.1844
DN (CD4-CD8-) %leukocyte	Relative count	TBNK	24	3668	0.158267	28.5406
CD8br and CD8dim %leukocyte	Relative count	TBNK	18	3668	0.111455	25.4286
TCRgd AC	Absolute count	TBNK	22	3650	0.130502	24.7443
TCRgd %T cell	Relative count	TBNK	18	3666	0.105297	23.8451
TCRgd %lymphocyte	Relative count	TBNK	20	3666	0.117951	24.3712
HLA DR+ T cell AC	Absolute count	TBNK	35	3580	0.284227	40.2084
HLA DR+ T cell%T cell	Relative count	TBNK	35	3596	0.298685	43.3195
HLA DR+ T cell%lymphocyte	Relative count	TBNK	32	3596	0.27749	42.763
NKT AC	Absolute count	TBNK	35	3653	0.25722	35.787
NKT %T cell	Relative count	TBNK	37	3669	0.277844	37.7567
NKT %lymphocyte	Relative count	TBNK	34	3669	0.254142	36.4189
HLA DR+ CD4+ AC	Absolute count	TBNK	21	3579	0.151249	30.184
HLA DR+ CD4+ %T cell	Relative count	TBNK	25	3595	0.17923	31.1743
HLA DR+ CD4+ %lymphocyte	Relative count	TBNK	22	3595	0.167564	32.6828
HLA DR+ CD8br AC	Absolute count	TBNK	39	3579	0.316282	41.9772
HLA DR+ CD8br %T cell	Relative count	TBNK	35	3595	0.296555	42.8682
HLA DR+ CD8br %lymphocyte	Relative count	TBNK	38	3595	0.312392	42.5146
CD8br NKT AC	Absolute count	TBNK	30	3652	0.196249	29.4709
CD8br NKT %T cell	Relative count	TBNK	28	3668	0.184739	29.4501
CD8br NKT %lymphocyte	Relative count	TBNK	29	3668	0.191113	29.6392
CD8dim NKT AC	Absolute count	TBNK	33	3652	0.25984	38.4888
CD8dim NKT %T cell	Relative count	TBNK	31	3668	0.262402	41.7263
CD8dim NKT %lymphocyte	Relative count	TBNK	36	3668	0.287057	40.6104
DN (CD4-CD8-) NKT AC	Absolute count	TBNK	33	3652	0.260118	38.5445
DN (CD4-CD8-) NKT %T cell	Relative count	TBNK	39	3668	0.309777	41.7505
DN (CD4-CD8-) NKT %lymphocyte	Relative count	TBNK	39	3668	0.300489	39.9611
CD3- lymphocyte AC	Absolute count	TBNK	19	3653	0.11752	25.4635
CD3- lymphocyte %lymphocyte	Relative count	TBNK	17	3669	0.122339	29.9365
CD3- lymphocyte %leukocyte	Relative count	TBNK	19	3669	0.113496	24.5879
B cell AC	Absolute count	TBNK	33	3653	0.203063	27.9435
B cell % CD3- lymphocyte	Relative count	TBNK	29	3669	0.19146	29.714
B cell %lymphocyte	Relative count	TBNK	37	3669	0.243159	31.529
NK AC	Absolute count	TBNK	22	3653	0.151814	29.5328
NK %CD3- lymphocyte	Relative count	TBNK	28	3669	0.193403	31.1709
NK %lymphocyte	Relative count	TBNK	29	3669	0.205024	32.3619
HLA DR+ NK AC	Absolute count	TBNK	28	3580	0.355726	70.0224
HLA DR+ NK %NK	Relative count	TBNK	30	3596	0.362045	67.4389
HLA DR+ NK %CD3- lymphocyte	Relative count	TBNK	33	3596	0.396334	70.8671
Granulocyte AC	Absolute count	TBNK	25	3653	0.146661	24.9346
Granulocyte %leukocyte	Relative count	TBNK	26	3669	0.151999	25.1079
CD28- DN (CD4-CD8-) %DN	Relative count	Treg	28	3440	0.176503	26.1103
CD28- DN (CD4-CD8-) AC	Absolute count	Treg	33	3408	0.218715	28.6219
CD28+ DN (CD4-CD8-) %T cell	Relative count	Treg	25	3440	0.154554	24.9642
CD28+ DN (CD4-CD8-) %DN	Relative count	Treg	28	3440	0.176503	26.1103
CD28+ DN (CD4-CD8-) AC	Absolute count	Treg	11	3408	0.0729235	24.2844
CD39+ CD4+ %T cell	Relative count	Treg	53	3440	0.973506	2347.46
CD39+ CD4+ AC	Absolute count	Treg	47	3408	0.93141	970.776
CD28- CD8dim %T cell	Relative count	Treg	28	3440	0.189455	28.4743
CD28- CD8dim %CD8dim	Relative count	Treg	15	3440	0.0997159	25.2829
CD28- CD8dim AC	Absolute count	Treg	29	3408	0.19299	27.8559
CD28+ CD45RA+ CD8dim %T cell	Relative count	Treg	42	3440	0.376852	48.9131
CD28+ CD45RA+ CD8dim %CD8dim	Relative count	Treg	34	3440	0.294548	41.8144
CD28+ CD45RA+ CD8dim AC	Absolute count	Treg	54	3408	0.42918	46.6853
CD28+ CD45RA- CD8dim %T cell	Relative count	Treg	32	3440	0.252966	36.0533
CD28+ CD45RA- CD8dim %CD8dim	Relative count	Treg	34	3440	0.254489	34.1864
CD28+ CD45RA- CD8dim AC	Absolute count	Treg	43	3408	0.322041	37.1617
CD39+ CD8br %T cell	Relative count	Treg	45	3440	0.909985	762.459
CD39+ CD8br %CD8br	Relative count	Treg	43	3440	0.882994	596.005
CD39+ CD8br AC	Absolute count	Treg	47	3408	0.931704	975.262
CD28- CD127- CD25++ CD8br %T cell	Relative count	Treg	18	3162	0.125973	25.1666
CD28- CD127- CD25++ CD8br %CD8br	Relative count	Treg	19	3162	0.129931	24.6952
CD28- CD127- CD25++ CD8br AC	Absolute count	Treg	34	3130	0.231877	27.4795
CD28- CD25++ CD8br %T cell	Relative count	Treg	29	3162	0.200236	27.0399
CD28- CD25++ CD8br %CD8br	Relative count	Treg	26	3162	0.178338	26.1706
CD28- CD25++ CD8br AC	Absolute count	Treg	26	3130	0.17872	25.9711
CD25++ CD8br %T cell	Relative count	Treg	17	3162	0.119714	25.151
CD25++ CD8br %CD8br	Relative count	Treg	22	3162	0.156276	26.4278
CD25++ CD8br AC	Absolute count	Treg	31	3130	0.227951	29.5064
CD127- CD8br %T cell	Relative count	Treg	15	3403	0.0964104	24.0922
CD127- CD8br %CD8br	Relative count	Treg	15	3403	0.094287	23.5063
CD127- CD8br AC	Absolute count	Treg	20	3371	0.131818	25.432
CD28- CD8br %T cell	Relative count	Treg	20	3440	0.125839	24.609
CD28- CD8br %CD8br	Relative count	Treg	26	3440	0.171735	27.2177
CD28- CD8br AC	Absolute count	Treg	18	3408	0.128552	27.7739
CD28+ CD45RA+ CD8br %T cell	Relative count	Treg	113	3440	0.859684	180.333
CD28+ CD45RA+ CD8br %CD8br	Relative count	Treg	39	3440	0.254716	29.7953
CD28+ CD45RA+ CD8br AC	Absolute count	Treg	65	3408	0.414707	36.4301
CD28+ CD45RA- CD8br %T cell	Relative count	Treg	32	3440	0.260327	37.4716
CD28+ CD45RA- CD8br %CD8br	Relative count	Treg	38	3440	0.298488	38.0815
CD28+ CD45RA- CD8br AC	Absolute count	Treg	33	3408	0.250489	34.1697
CD28- DN (CD4-CD8-) %T cell	Relative count	Treg	27	3440	0.181566	28.0347
CD45RA- CD28- CD8br %CD8br	Relative count	Treg	56	3425	0.37677	36.359
CD45RA+ CD28- CD8br %CD8br	Relative count	Treg	39	3425	0.249317	28.8263
BAFF-R on CD20- CD38-	MFI	B cell	20	3592	0.159869	33.9762
BAFF-R on CD24+ CD27+	MFI	B cell	46	3657	0.999573	183700
BAFF-R on IgD+ CD24+	MFI	B cell	45	3657	0.974345	3047.54
BAFF-R on IgD+ CD38-	MFI	B cell	47	3645	0.972659	2722.65
BAFF-R on IgD+ CD38br	MFI	B cell	54	3656	0.954672	1404.5
BAFF-R on IgD- CD24-	MFI	B cell	45	3657	0.928905	1048.45
BAFF-R on IgD- CD27-	MFI	B cell	45	3657	0.942203	1308.14
BAFF-R on IgD- CD38-	MFI	B cell	44	3657	0.98799	6753
BAFF-R on IgD- CD38br	MFI	B cell	20	3659	0.163115	35.4535
BAFF-R on IgD- CD38dim	MFI	B cell	44	3657	0.954982	1741.43
BAFF-R on memory B cell	MFI	B cell	44	3657	0.981206	4285.75
BAFF-R on unsw mem	MFI	B cell	49	3657	0.998219	41266.6
BAFF-R on sw mem	MFI	B cell	45	3657	0.971514	2736.78
BAFF-R on transitional	MFI	B cell	51	3655	0.873716	488.782
CD19 on CD20-	MFI	B cell	23	3656	0.130696	23.7416
CD19 on CD20- CD38-	MFI	B cell	12	3595	0.0755582	24.3975
CD19 on CD24+ CD27+	MFI	B cell	32	3656	0.21456	30.9282
CD19 on IgD+ CD24+	MFI	B cell	19	3656	0.118871	25.8171
CD19 on IgD+ CD24-	MFI	B cell	18	3656	0.121097	27.8397
CD19 on IgD+ CD38-	MFI	B cell	18	3645	0.10636	23.9757
CD19 on IgD+ CD38- naive	MFI	B cell	18	1830	0.209582	26.6774
CD19 on IgD+ CD38- unsw mem	MFI	B cell	16	1833	0.214632	31.0182
CD19 on IgD+ CD38br	MFI	B cell	19	3657	0.146351	32.8175
CD19 on IgD+ CD38dim	MFI	B cell	20	3657	0.120511	24.911
CD19 on IgD- CD24-	MFI	B cell	12	3655	0.0694206	22.6409
CD19 on IgD- CD27-	MFI	B cell	18	3656	0.108229	24.5222
CD19 on IgD- CD38-	MFI	B cell	18	3657	0.105264	23.778
CD19 on IgD- CD38br	MFI	B cell	14	3658	0.0828364	23.502
CD19 on IgD- CD38dim	MFI	B cell	20	3657	0.129929	27.1485
CD19 on memory B cell	MFI	B cell	12	3657	0.0700806	22.8849
CD19 on naive-mature B cell	MFI	B cell	16	3653	0.100354	25.3495
CD19 on unsw mem	MFI	B cell	20	3656	0.128008	26.6809
CD19 on PB/PC	MFI	B cell	14	3657	0.0807995	22.8671
CD19 on sw mem	MFI	B cell	24	3657	0.154547	27.6635
CD19 on IgD+	MFI	B cell	19	3658	0.112614	24.2991
CD19 on transitional	MFI	B cell	18	3657	0.124113	28.639
CD20 on B cell	MFI	B cell	24	3660	0.159884	28.8243
CD20 on CD20- CD38-	MFI	B cell	24	3606	0.139603	24.2096
CD20 on CD24+ CD27+	MFI	B cell	33	3657	0.230632	32.9108
CD20 on IgD+ CD24+	MFI	B cell	27	3657	0.178162	29.1375
CD20 on IgD+ CD24-	MFI	B cell	22	3657	0.147611	28.6051
CD20 on IgD+ CD38-	MFI	B cell	24	3645	0.150759	26.7761
CD20 on IgD+ CD38- naive	MFI	B cell	17	1834	0.209124	28.2464
CD20 on IgD+ CD38- unsw mem	MFI	B cell	9	1836	0.105858	24.0202
CD20 on IgD+ CD38br	MFI	B cell	13	3657	0.0811999	24.7657
CD20 on IgD+ CD38dim	MFI	B cell	26	3657	0.191233	33.012
CD20 on IgD- CD24-	MFI	B cell	33	3657	0.202879	27.9426
CD20 on IgD- CD27-	MFI	B cell	12	3657	0.0883809	29.4403
CD20 on IgD- CD38-	MFI	B cell	17	3657	0.11824	28.7043
CD20 on IgD- CD38br	MFI	B cell	11	3659	0.0627542	22.1989
CD20 on IgD- CD38dim	MFI	B cell	30	3657	0.200236	30.2613
CD20 on memory B cell	MFI	B cell	29	3657	0.205317	32.3132
CD20 on naive-mature B cell	MFI	B cell	22	3657	0.146712	28.401
CD20 on unsw mem	MFI	B cell	23	3657	0.15379	28.7071
CD20 on sw mem	MFI	B cell	30	3657	0.202644	30.7176
CD20 on IgD+	MFI	B cell	18	3658	0.1397	32.8288
CD20 on transitional	MFI	B cell	17	3657	0.113747	27.4735
CD24 on CD24+ CD27+	MFI	B cell	21	3654	0.200705	43.4287
CD24 on IgD+ CD24+	MFI	B cell	26	3655	0.213998	37.9908
CD24 on IgD+ CD38-	MFI	B cell	16	3638	0.108175	27.4508
CD24 on IgD+ CD38- unsw mem	MFI	B cell	14	1832	0.226933	38.0984
CD24 on IgD+ CD38br	MFI	B cell	24	3655	0.159953	28.7995
CD24 on IgD- CD38-	MFI	B cell	12	3648	0.0697992	22.7298
CD24 on IgD- CD38dim	MFI	B cell	23	3649	0.198788	39.1042
CD24 on memory B cell	MFI	B cell	33	3653	0.24819	36.2036
CD24 on unsw mem	MFI	B cell	14	3655	0.081628	23.1096
CD24 on sw mem	MFI	B cell	28	3652	0.212119	34.8361
CD24 on transitional	MFI	B cell	21	3656	0.134637	26.9235
CD25 on B cell	MFI	B cell	14	3660	0.122974	36.5064
CD25 on CD20- CD38-	MFI	B cell	11	3505	0.0696017	23.7551
CD25 on CD24+ CD27+	MFI	B cell	27	3657	0.239185	42.2549
CD25 on IgD+ CD24+	MFI	B cell	20	3657	0.17898	39.632
CD25 on IgD+ CD24-	MFI	B cell	24	3657	0.208193	39.7908
CD25 on IgD+ CD38-	MFI	B cell	30	3642	0.211285	32.2444
CD25 on IgD+ CD38- naive	MFI	B cell	12	1835	0.142545	25.241
CD25 on IgD+ CD38- unsw mem	MFI	B cell	16	1837	0.183309	25.5316
CD25 on IgD+ CD38br	MFI	B cell	14	3656	0.104592	30.3787
CD25 on IgD+ CD38dim	MFI	B cell	12	3657	0.0719138	23.5299
CD25 on IgD- CD24-	MFI	B cell	24	3649	0.159373	28.6278
CD25 on IgD- CD27-	MFI	B cell	18	3651	0.132503	30.8198
CD25 on IgD- CD38-	MFI	B cell	12	3657	0.0694666	22.6695
CD25 on IgD- CD38br	MFI	B cell	21	3656	0.123244	24.325
CD25 on IgD- CD38dim	MFI	B cell	16	3657	0.170534	46.7729
CD25 on memory B cell	MFI	B cell	18	3657	0.185257	45.9562
CD25 on naive-mature B cell	MFI	B cell	24	3657	0.201796	38.2589
CD25 on unsw mem	MFI	B cell	17	3657	0.102774	24.5197
CD25 on sw mem	MFI	B cell	17	3657	0.177899	46.3214
CD25 on IgD+	MFI	B cell	20	3658	0.158568	34.2695
CD25 on transitional	MFI	B cell	12	3657	0.0817485	27.0343
CD27 on CD20-	MFI	B cell	19	3634	0.103515	21.9631
CD27 on CD20- CD38-	MFI	B cell	11	3592	0.0654699	22.8002
CD27 on CD24+ CD27+	MFI	B cell	29	3657	0.270616	46.4031
CD27 on T cell	MFI	B cell	11	1838	0.131363	25.104
CD27 on IgD+ CD24+	MFI	B cell	38	3656	0.385245	59.6485
CD27 on IgD+ CD38- unsw mem	MFI	B cell	33	1836	0.639374	96.8142
CD27 on IgD- CD38-	MFI	B cell	36	3657	0.376133	60.6256
CD27 on IgD- CD38br	MFI	B cell	15	3642	0.0970309	25.9761
CD27 on IgD- CD38dim	MFI	B cell	39	3657	0.489237	88.8351
CD27 on memory B cell	MFI	B cell	36	3657	0.369023	58.8093
CD27 on unsw mem	MFI	B cell	35	3656	0.380778	63.6013
CD27 on PB/PC	MFI	B cell	21	3651	0.126637	25.0572
CD27 on sw mem	MFI	B cell	39	3657	0.502956	93.8466
CD38 on CD20-	MFI	B cell	21	3630	0.123368	24.1788
CD38 on CD3- CD19-	MFI	B cell	19	1834	0.231474	28.7558
CD38 on IgD+ CD24-	MFI	B cell	17	3656	0.119318	28.9935
CD38 on IgD+ CD38br	MFI	B cell	22	3652	0.150722	29.2746
CD38 on IgD+ CD38dim	MFI	B cell	30	3654	0.234482	36.9914
CD38 on IgD- CD38br	MFI	B cell	13	3644	0.0741133	22.3512
CD38 on IgD- CD38dim	MFI	B cell	25	3657	0.185093	32.9888
CD38 on naive-mature B cell	MFI	B cell	26	3656	0.186286	31.9538
CD38 on PB/PC	MFI	B cell	16	3655	0.0968802	24.3912
CD38 on IgD+	MFI	B cell	15	3658	0.092566	24.7676
CD38 on transitional	MFI	B cell	28	3657	0.223442	37.2821
IgD on IgD+ CD24+	MFI	B cell	29	3656	0.197878	30.8451
IgD on IgD+ CD24-	MFI	B cell	35	3656	0.229775	30.8551
IgD on IgD+ CD38-	MFI	B cell	29	3642	0.174441	26.3178
IgD on IgD+ CD38- unsw mem	MFI	B cell	20	1834	0.236436	28.0696
IgD on IgD+ CD38br	MFI	B cell	28	3656	0.206153	33.6389
IgD on IgD+ CD38dim	MFI	B cell	25	3656	0.172762	30.3239
IgD on unsw mem	MFI	B cell	29	3636	0.199183	30.9277
IgD on IgD+	MFI	B cell	22	3657	0.134781	25.7314
IgD on transitional	MFI	B cell	31	3657	0.208136	30.7357
BAFF-R on B cell	MFI	B cell	47	3660	0.98368	4632.14
BAFF-R on CD20-	MFI	B cell	17	3648	0.131242	32.2574
CD62L on CD62L+ myeloid DC	MFI	cDC	14	2872	0.139775	33.1587
CD62L on CD62L+ plasmacytoid DC	MFI	cDC	16	2872	0.169184	36.3362
CD62L on CD62L+ DC	MFI	cDC	26	2871	0.21618	30.1686
CD62L on monocyte	MFI	cDC	25	2848	0.259203	39.4964
CD62L on granulocyte	MFI	cDC	17	2849	0.13088	25.0776
CD66b on CD66b++ myeloid cell	MFI	Myeloid cell	28	1465	0.415139	36.403
CD66b on Gr MDSC	MFI	Myeloid cell	22	1244	0.374913	33.2876
CD3 on naive CD8br	MFI	Maturation stages of T cell	33	2910	0.465139	75.791
CD3 on EM CD8br	MFI	Maturation stages of T cell	21	2912	0.207145	35.9549
CD3 on TD CD8br	MFI	Maturation stages of T cell	24	2911	0.186676	27.6
CD3 on CM CD4+	MFI	Maturation stages of T cell	29	2912	0.385847	62.4358
CD3 on Naive CD4+	MFI	Maturation stages of T cell	37	2910	0.547559	93.9401
CD3 on EM CD4+	MFI	Maturation stages of T cell	20	2912	0.256321	49.8216
CD3 on TD CD4+	MFI	Maturation stages of T cell	24	2903	0.206068	31.1248
CD3 on CD45RA- CD4+	MFI	Maturation stages of T cell	32	2911	0.380273	55.1868
CD3 on CM CD8br	MFI	Maturation stages of T cell	20	2910	0.23955	45.5034
CD3 on HLA DR+ T cell	MFI	TBNK	24	3060	0.238691	39.648
CD3 on NKT	MFI	TBNK	17	3113	0.130077	27.2227
CD3 on HLA DR+ CD4+	MFI	TBNK	24	3060	0.25806	43.9844
CD3 on HLA DR+ CD8br	MFI	TBNK	27	3060	0.22469	32.5443
CD3 on T cell	MFI	Treg	31	2919	0.324428	44.723
CD3 on CD39+ resting Treg	MFI	Treg	22	2649	0.222389	34.1368
CD3 on activated Treg	MFI	Treg	26	2919	0.39272	71.9314
CD3 on CD39+ activated Treg	MFI	Treg	30	2919	0.409536	66.7689
CD3 on secreting Treg	MFI	Treg	25	2919	0.377151	70.0712
CD3 on CD39+ secreting Treg	MFI	Treg	31	2919	0.37255	55.2956
CD3 on activated & secreting Treg	MFI	Treg	27	2919	0.402469	72.1202
CD3 on CD45RA+ CD4+	MFI	Treg	34	2919	0.496181	83.5375
CD3 on CD8br	MFI	Treg	26	2918	0.27002	41.1301
CD3 on CD39+ CD4+	MFI	Treg	32	2919	0.444834	72.264
CD3 on CD28+ CD4+	MFI	Treg	28	2919	0.327786	50.3294
CD3 on CD28+ DN (CD4-CD8-)	MFI	Treg	15	2918	0.108511	23.5484
CD3 on CD28+ CD45RA- CD8br	MFI	Treg	23	2919	0.250065	41.971
CD3 on CD28+ CD45RA+ CD8br	MFI	Treg	28	2919	0.420482	74.8893
CD3 on CD28- CD8br	MFI	Treg	21	2919	0.1695	28.1552
CD3 on CD39+ CD8br	MFI	Treg	18	2914	0.196471	39.3253
CD3 on CD4+	MFI	Treg	33	2919	0.358071	48.7657
CD3 on CD4 Treg	MFI	Treg	32	2919	0.452891	74.6563
CD3 on resting Treg	MFI	Treg	42	2918	0.546595	82.5218
CD34 on HSC	MFI	Myeloid cell	16	1634	0.281848	39.6632
HVEM on T cell	MFI	Maturation stages of T cell	30	1247	0.493778	39.537
HVEM on naive CD8br	MFI	Maturation stages of T cell	21	1247	0.372473	34.6242
HVEM on EM CD8br	MFI	Maturation stages of T cell	19	1247	0.345433	34.08
HVEM on TD CD8br	MFI	Maturation stages of T cell	29	1247	0.492943	40.7973
HVEM on CD4+	MFI	Maturation stages of T cell	22	1247	0.395891	36.4603
HVEM on CM CD4+	MFI	Maturation stages of T cell	19	1247	0.329338	31.7123
HVEM on naive CD4+	MFI	Maturation stages of T cell	18	1247	0.313438	31.1456
HVEM on EM CD4+	MFI	Maturation stages of T cell	23	1247	0.405149	36.2163
HVEM on TD CD4+	MFI	Maturation stages of T cell	25	1245	0.434301	37.4342
HVEM on CD45RA- CD4+	MFI	Maturation stages of T cell	22	1247	0.396713	36.5856
HVEM on CD8br	MFI	Maturation stages of T cell	23	1247	0.375632	31.9905
HVEM on CM CD8br	MFI	Maturation stages of T cell	21	1247	0.378021	35.4533
CD16-CD56 on NKT	MFI	TBNK	35	3113	0.389443	56.0759
CD16-CD56 on NK	MFI	TBNK	37	3113	0.531345	94.2253
CD16-CD56 on HLA DR+ NK	MFI	TBNK	24	2971	0.18812	28.4424
CD28 on CD39+ activated Treg	MFI	Treg	23	2920	0.235795	38.8505
CD28 on secreting Treg	MFI	Treg	18	2920	0.18434	36.4237
CD28 on CD39+ secreting Treg	MFI	Treg	24	2920	0.280918	47.1235
CD28 on activated & secreting Treg	MFI	Treg	24	2920	0.227426	35.5088
CD28 on CD45RA+ CD4+	MFI	Treg	16	2920	0.190645	42.7378
CD28 on CD45RA- CD4 not Treg	MFI	Treg	13	2920	0.166683	44.713
CD28 on CD39+ CD4+	MFI	Treg	24	2920	0.37577	72.6132
CD28 on CD28+ CD45RA- CD8br	MFI	Treg	21	2920	0.218507	38.585
CD28 on CD28+ CD4+	MFI	Treg	29	2920	0.28667	40.049
CD28 on CD28+ DN (CD4-CD8-)	MFI	Treg	25	2919	0.253368	39.2694
CD28 on CD28+ CD45RA+ CD8br	MFI	Treg	18	2920	0.241941	51.4376
CD28 on CD39+ CD8br	MFI	Treg	24	2914	0.208872	31.7811
CD28 on CD4+	MFI	Treg	27	2920	0.266667	38.9495
CD28 on CD4 Treg	MFI	Treg	27	2920	0.233197	32.5742
CD28 on resting Treg	MFI	Treg	21	2919	0.301785	59.6262
CD28 on CD39+ resting Treg	MFI	Treg	22	2650	0.19993	29.8392
CD28 on activated Treg	MFI	Treg	20	2920	0.187934	33.5454
CD86 on myeloid DC	MFI	cDC	22	2871	0.245289	42.074
CD86 on CD62L+ myeloid DC	MFI	cDC	22	2871	0.173701	27.2133
CD86 on monocyte	MFI	cDC	18	2850	0.139976	25.5982
CD86 on granulocyte	MFI	cDC	22	2848	0.178282	27.8599
CCR7 on naive CD4+	MFI	Maturation stages of T cell	22	2910	0.218615	36.7145
CCR7 on naive CD8br	MFI	Maturation stages of T cell	22	2910	0.173548	27.5565
CD45 on CD14+ monocyte	MFI	TBNK	18	3112	0.133459	26.4646
CD45 on B cell	MFI	TBNK	19	3112	0.140953	26.702
CD45 on NK	MFI	TBNK	24	3113	0.191105	30.3981
CD45 on HLA DR+ NK	MFI	TBNK	12	2971	0.0837717	22.5377
CD45 on granulocyte	MFI	TBNK	16	3112	0.115034	25.1444
CD45 on lymphocyte	MFI	TBNK	26	3113	0.177397	25.5964
CD45 on T cell	MFI	TBNK	17	3113	0.117516	24.2439
CD45 on CD4+	MFI	TBNK	15	3113	0.105513	24.3546
CD45 on CD8br	MFI	TBNK	26	3113	0.178797	25.8424
CD45 on HLA DR+ T cell	MFI	TBNK	19	3060	0.15371	29.0604
CD45 on NKT	MFI	TBNK	25	3113	0.172799	25.7944
CD45 on HLA DR+ CD4+	MFI	TBNK	19	3060	0.140428	26.139
CD45 on HLA DR+ CD8br	MFI	TBNK	21	3060	0.154566	26.4486
CD127 on T cell	MFI	Treg	19	2920	0.140411	24.9318
CD127 on CD45RA- CD4 not Treg	MFI	Treg	19	2920	0.14061	24.973
CD127 on CD28+ CD4+	MFI	Treg	23	2920	0.185264	28.6315
CD127 on CD28+ DN (CD4-CD8-)	MFI	Treg	26	2918	0.187525	25.664
CD127 on granulocyte	MFI	Treg	31	2920	0.309226	41.7038
CD127 on CD8br	MFI	Treg	24	2920	0.182614	26.9491
CD127 on CD28+ CD45RA- CD8br	MFI	Treg	18	2920	0.136491	25.4749
CD127 on CD28+ CD45RA+ CD8br	MFI	Treg	24	2920	0.193261	28.8967
CD127 on CD28- CD8br	MFI	Treg	23	2920	0.170699	25.9172
CD127 on CD4+	MFI	Treg	22	2920	0.168839	26.7494
CD127 on CD45RA+ CD4+	MFI	Treg	26	2920	0.227109	32.6958
CD25 on CD45RA- CD4 not Treg	MFI	Treg	27	3435	0.201471	31.8369
CD25 on CD45RA+ CD4 not Treg	MFI	Treg	22	3435	0.144959	26.2933
CD25 on CD39+ CD4 Treg	MFI	Treg	17	3434	0.133243	30.89
CD25 on CD4 Treg	MFI	Treg	21	3435	0.130536	24.4002
CD25 on resting Treg	MFI	Treg	20	3434	0.129432	25.3715
CD25 on CD39+ resting Treg	MFI	Treg	15	3118	0.105388	24.3615
CD25 on activated Treg	MFI	Treg	16	3435	0.101237	24.0629
CD25 on CD39+ activated Treg	MFI	Treg	13	3435	0.105808	31.1385
CD25 on secreting Treg	MFI	Treg	19	3435	0.13344	27.6774
CD25 on CD39+ secreting Treg	MFI	Treg	20	3435	0.135514	26.7583
CD25 on activated & secreting Treg	MFI	Treg	20	3435	0.128351	25.1356
CD123 on plasmacytoid DC	MFI	cDC	16	2872	0.150781	31.6821
CD123 on CD62L+ plasmacytoid DC	MFI	cDC	16	2872	0.150163	31.5293
CD33 on CD14+ monocyte	MFI	Myeloid cell	28	1634	0.850266	325.5
CD33 on CD33br HLA DR+ CD14dim	MFI	Myeloid cell	30	1577	0.847536	286.469
CD33 on CD33dim HLA DR+ CD11b+	MFI	Myeloid cell	27	1633	0.879625	434.383
CD33 on CD33dim HLA DR+ CD11b-	MFI	Myeloid cell	24	1634	0.819951	305.31
CD33 on Gr MDSC	MFI	Myeloid cell	17	1244	0.468094	63.4657
CD33 on CD66b++ myeloid cell	MFI	Myeloid cell	17	1464	0.539932	99.8243
CD33 on Mo MDSC	MFI	Myeloid cell	21	1569	0.693125	166.387
CD33 on CD33dim HLA DR-	MFI	Myeloid cell	25	1558	0.758531	192.5
CD33 on basophil	MFI	Myeloid cell	27	1555	0.815531	250.03
CD33 on Im MDSC	MFI	Myeloid cell	28	1554	0.801316	219.661
CD33 on CD33br HLA DR+	MFI	Myeloid cell	27	1579	0.81751	257.338
CD33 on CD33br HLA DR+ CD14-	MFI	Myeloid cell	23	1578	0.766497	221.79
CD4 on monocyte	MFI	TBNK	20	3112	0.236523	47.8792
CD4 on HLA DR+ CD4+	MFI	TBNK	24	3060	0.171833	26.2382
CD25 on CD4+	MFI	Treg	18	2920	0.139375	26.1003
CD25 on CD39+ CD4+	MFI	Treg	31	2920	0.568149	122.564
CD25 on CD28+ CD4+	MFI	Treg	22	2920	0.182611	29.4187
FSC-A on myeloid DC	Morphological parameter	cDC	18	2872	0.197667	39.0489
FSC-A on plasmacytoid DC	Morphological parameter	cDC	29	2872	0.2342	29.9708
FSC-A on monocyte	Morphological parameter	cDC	24	2850	0.190465	27.694
FSC-A on granulocyte	Morphological parameter	cDC	24	2850	0.234997	36.1581
FSC-A on CD14+ monocyte	Morphological parameter	TBNK	24	3112	0.166753	25.741
FSC-A on B cell	Morphological parameter	TBNK	22	3112	0.14432	23.6816
FSC-A on NK	Morphological parameter	TBNK	20	3113	0.167461	31.0969
FSC-A on HLA DR+ NK	Morphological parameter	TBNK	26	2971	0.292659	46.8487
FSC-A on lymphocyte	Morphological parameter	TBNK	14	3113	0.100101	24.6149
FSC-A on T cell	Morphological parameter	TBNK	23	3113	0.151206	23.9253
FSC-A on CD4+	Morphological parameter	TBNK	26	3113	0.186437	27.1997
FSC-A on CD8br	Morphological parameter	TBNK	17	3113	0.118941	24.5776
FSC-A on HLA DR+ T cell	Morphological parameter	TBNK	19	3060	0.131541	24.2344
FSC-A on NKT	Morphological parameter	TBNK	24	3113	0.163686	25.1831
FSC-A on HLA DR+ CD4+	Morphological parameter	TBNK	17	3060	0.122404	24.9581
FSC-A on HLA DR+ CD8br	Morphological parameter	TBNK	17	3060	0.11764	23.8571
CD16 on CD14- CD16+ monocyte	MFI	Monocyte	32	3620	0.70412	266.755
CD40 on CD14+ CD16- monocyte	MFI	Monocyte	26	3629	0.329513	68.0852
CD40 on CD14+ CD16+ monocyte	MFI	Monocyte	29	3618	0.373577	73.7848
CCR2 on CD14- CD16+ monocyte	MFI	Monocyte	27	3621	0.175049	28.2374
CD14 on CD14+ CD16+ monocyte	MFI	Monocyte	21	3618	0.130447	25.6886
HLA DR on CD14- CD16+ monocyte	MFI	Monocyte	26	3621	0.321886	65.6152
CD40 on monocytes	MFI	Monocyte	37	3629	0.438728	75.8638
CD14 on CD14+ CD16- monocyte	MFI	Monocyte	17	3629	0.111196	26.5744
CD64 on CD14+ CD16- monocyte	MFI	Monocyte	53	3622	0.583926	94.4793
HLA DR on CD14+ CD16- monocyte	MFI	Monocyte	31	3629	0.43295	88.5919
CD40 on CD14- CD16+ monocyte	MFI	Monocyte	33	3621	0.461407	93.1195
CD64 on CD14- CD16+ monocyte	MFI	Monocyte	22	3614	0.156607	30.3091
HLA DR on CD14+ monocyte	MFI	Monocyte	30	3629	0.409905	83.3109
CCR2 on CD14+ CD16+ monocyte	MFI	Monocyte	37	3618	0.234305	29.6078
PDL-1 on CD14+ CD16- monocyte	MFI	Monocyte	15	3629	0.0903303	23.9181
CX3CR1 on CD14- CD16-	MFI	Monocyte	19	3590	0.18294	42.0697
CX3CR1 on monocyte	MFI	Monocyte	27	3590	0.264238	47.3791
CX3CR1 on CD14+ CD16+ monocyte	MFI	Monocyte	33	3579	0.295563	45.0723
CX3CR1 on CD14+ CD16- monocyte	MFI	Monocyte	32	3590	0.318221	51.8822
PDL-1 on CD14+ CD16+ monocyte	MFI	Monocyte	30	3618	0.181528	26.5186
PDL-1 on CD14- CD16+ monocyte	MFI	Monocyte	27	3621	0.258436	46.3764
PDL-1 on CD14- CD16-	MFI	Monocyte	29	3629	0.177879	26.8518
CD64 on CD14- CD16-	MFI	Monocyte	18	3622	0.123302	28.152
PDL-1 on monocyte	MFI	Monocyte	13	3629	0.0987448	30.4671
CCR2 on CD14- CD16-	MFI	Monocyte	18	3629	0.11699	26.5716
CCR2 on CD14+ CD16- monocyte	MFI	Monocyte	31	3629	0.214267	31.6416
CD16 on CD14+ CD16+ monocyte	MFI	Monocyte	32	3617	0.471481	99.9131
CD64 on monocyte	MFI	Monocyte	44	3622	0.486527	77.0291
HLA DR on CD14+ CD16+ monocyte	MFI	Monocyte	28	3618	0.315167	58.9891
CCR2 on monocyte	MFI	Monocyte	26	3629	0.175097	29.4067
HLA DR on CD14- CD16-	MFI	Monocyte	44	3629	0.486015	77.022
HLA DR on monocyte	MFI	Monocyte	24	3629	0.34794	80.1291
CD64 on CD14+ CD16+ monocyte	MFI	Monocyte	30	3611	0.338587	61.0885
CX3CR1 on CD14- CD16+ monocyte	MFI	Monocyte	22	3582	0.153565	29.3496
CCR2 on myeloid DC	MFI	cDC	16	2870	0.187145	41.0533
CCR2 on CD62L+ myeloid DC	MFI	cDC	20	2870	0.221306	40.4844
CCR2 on plasmacytoid DC	MFI	cDC	23	2871	0.260709	43.6516
CCR2 on CD62L+ plasmacytoid DC	MFI	cDC	23	2871	0.260386	43.5785
CCR2 on monocyte	MFI	cDC	22	2850	0.230023	38.3881
CCR2 on granulocyte	MFI	cDC	20	2850	0.172813	29.5511
CD14 on Mo MDSC	MFI	Myeloid cell	23	1570	0.310185	30.2253
CD14 on CD33br HLA DR+ CD14dim	MFI	Myeloid cell	20	1578	0.269027	28.6518
CD14 on CD33dim HLA DR+ CD11b+	MFI	Myeloid cell	18	1634	0.264988	32.3468
CD4 on CD4+	MFI	Maturation stages of T cell	29	2912	0.246542	32.5184
CD4 on CM CD4 +	MFI	Maturation stages of T cell	18	2912	0.169324	32.7614
CD4 on naive CD4+	MFI	Maturation stages of T cell	24	2910	0.219054	33.7182
CD4 on EM CD4+	MFI	Maturation stages of T cell	24	2912	0.223399	34.6034
CD4 on TD CD4+	MFI	Maturation stages of T cell	27	2903	0.206729	27.7495
CD4 on CD45RA+ CD4+	MFI	Maturation stages of T cell	30	2911	0.255507	32.9467
CD19 on B cell	MFI	TBNK	30	3112	0.209824	27.2711
CD39 on CD39+ CD8br	MFI	Treg	27	2915	0.327097	51.9764
CD39 on CD39+ secreting Treg	MFI	Treg	35	2920	0.883396	624.267
CD39 on CD39+ CD4+	MFI	Treg	40	2920	0.877958	517.783
CD39 on granulocyte	MFI	Treg	28	2920	0.225158	30.0029
CD39 on monocyte	MFI	Treg	21	2909	0.162557	26.6856
CD80 on myeloid DC	MFI	cDC	26	2871	0.273546	41.1888
CD80 on CD62L+ myeloid DC	MFI	cDC	26	2871	0.257485	37.9317
CD80 on plasmacytoid DC	MFI	cDC	21	2871	0.185022	30.7999
CD80 on CD62L+ plasmacytoid DC	MFI	cDC	21	2871	0.184388	30.6706
CD80 on monocyte	MFI	cDC	32	2850	0.448623	71.6258
CD80 on granulocyte	MFI	cDC	32	2850	0.274102	33.241
CD45 on lymphocyte	MFI	Myeloid cell	21	1635	0.276028	29.285
CD45 on CD33br HLA DR+ CD14-	MFI	Myeloid cell	16	1579	0.22617	28.5332
CD45 on CD33br HLA DR+ CD14dim	MFI	Myeloid cell	19	1578	0.250928	27.4688
CD45 on CD33dim HLA DR+ CD11b-	MFI	Myeloid cell	9	1635	0.11733	24.0006
CD45 on CD33- HLA DR-	MFI	Myeloid cell	15	1635	0.223366	31.0425
CD45 on CD33- HLA DR+	MFI	Myeloid cell	22	1635	0.333686	36.6946
CD45 on Gr MDSC	MFI	Myeloid cell	19	1244	0.32164	30.5448
CD45 on CD66b++ myelod cell	MFI	Myeloid cell	18	1465	0.261715	28.4773
CD45 on Mo MDSC	MFI	Myeloid cell	17	1570	0.228401	27.024
CD45 on CD33dim HLA DR-	MFI	Myeloid cell	19	1559	0.253272	27.4732
CD45 on basophil	MFI	Myeloid cell	19	1556	0.2617	28.6555
CD45 on Im MDSC	MFI	Myeloid cell	12	1555	0.299397	54.9133
CD45 on CD33br HLA DR+	MFI	Myeloid cell	15	1580	0.204199	26.7543
CD8 on CM CD8br	MFI	Maturation stages of T cell	16	2910	0.190553	42.5654
CD8 on naive CD8br	MFI	Maturation stages of T cell	18	2910	0.226389	47.0011
CD8 on EM CD8br	MFI	Maturation stages of T cell	24	2912	0.224493	34.8218
CD8 on TD CD8br	MFI	Maturation stages of T cell	19	2911	0.175034	32.2834
CD8 on CD8br	MFI	TBNK	34	3113	0.312731	41.1939
CD8 on NKT	MFI	TBNK	18	3103	0.136364	27.0528
CD8 on HLA DR+ CD8br	MFI	TBNK	26	3060	0.197437	28.6977
CD4 on CD39+ CD4+	MFI	Treg	36	2920	0.433414	61.2602
CD4 on CD28+ CD4+	MFI	Treg	27	2920	0.212419	28.8891
CD4 on CD4 Treg	MFI	Treg	30	2920	0.236347	29.8044
CD4 on resting Treg	MFI	Treg	14	2919	0.111677	26.0773
CD4 on CD39+ resting Treg	MFI	Treg	15	2650	0.124361	24.9392
CD4 on activated Treg	MFI	Treg	27	2920	0.228096	31.6511
CD4 on CD39+ activated Treg	MFI	Treg	26	2920	0.218715	31.149
CD4 on secreting Treg	MFI	Treg	29	2920	0.218454	27.8551
CD4 on CD39+ secreting Treg	MFI	Treg	25	2920	0.238905	36.3366
CD4 on activated & secreting Treg	MFI	Treg	34	2920	0.26591	30.7363
SSC-A on myeloid DC	Morphological parameter	cDC	19	2872	0.19482	36.3193
SSC-A on plasmacytoid DC	Morphological parameter	cDC	30	2872	0.252225	31.9424
SSC-A on monocyte	Morphological parameter	cDC	36	2850	0.598492	116.475
SSC-A on CD14+ monocyte	Morphological parameter	TBNK	29	3112	0.429135	79.8904
SSC-A on B cell	Morphological parameter	TBNK	12	3112	0.0838896	23.6483
SSC-A on NK	Morphological parameter	TBNK	24	3113	0.194381	31.045
SSC-A on HLA DR+ NK	Morphological parameter	TBNK	33	2971	0.363659	50.8621
SSC-A on granulocyte	Morphological parameter	TBNK	31	3112	0.295381	41.6502
SSC-A on lymphocyte	Morphological parameter	TBNK	20	3113	0.142352	25.6605
SSC-A on T cell	Morphological parameter	TBNK	23	3113	0.156937	25.0008
SSC-A on CD4+	Morphological parameter	TBNK	29	3113	0.216167	29.3185
SSC-A on CD8br	Morphological parameter	TBNK	21	3113	0.149647	25.9029
SSC-A on HLA DR+ T cell	Morphological parameter	TBNK	23	3060	0.178084	28.6003
SSC-A on NKT	Morphological parameter	TBNK	22	3113	0.158941	26.5428
SSC-A on HLA DR+ CD4+	Morphological parameter	TBNK	25	3060	0.180767	26.7785
SSC-A on HLA DR+ CD8br	Morphological parameter	TBNK	24	3060	0.171887	26.2482
CD11c on myeloid DC	MFI	cDC	30	2872	0.28742	38.1974
CD11c on CD62L+ myeloid DC	MFI	cDC	27	2872	0.253406	35.7519
CD11c on monocyte	MFI	cDC	21	2850	0.2177	37.4753
CD11c on granulocyte	MFI	cDC	27	2850	0.26479	37.6428
CD11b on CD14+ monocyte	MFI	Myeloid cell	22	1635	0.435429	56.512
CD11b on Gr MDSC	MFI	Myeloid cell	15	1244	0.255504	28.0958
CD11b on CD66b++ myeloid cell	MFI	Myeloid cell	18	1465	0.257507	27.8607
CD11b on Mo MDSC	MFI	Myeloid cell	16	1570	0.289817	39.6101
CD11b on CD33dim HLA DR-	MFI	Myeloid cell	21	1559	0.329607	35.985
CD11b on basophil	MFI	Myeloid cell	16	1556	0.266408	34.9309
CD11b on CD33br HLA DR+ CD14dim	MFI	Myeloid cell	23	1578	0.394311	43.9858
CD45RA on naive CD4+	MFI	Maturation stages of T cell	49	2910	0.591684	84.5791
CD4RA on TD CD4+	MFI	Maturation stages of T cell	35	2903	0.296897	34.5897
CD45RA on naive CD8br	MFI	Maturation stages of T cell	29	2910	0.2224	28.4036
CD45RA on TD CD8br	MFI	Maturation stages of T cell	16	2911	0.137518	28.8396
CD45RA on resting Treg	MFI	Treg	42	2919	0.473558	61.5974
CD45RA on CD39+ resting Treg	MFI	Treg	28	2650	0.246246	30.5808
HLA DR on myeloid DC	MFI	cDC	25	2872	0.470623	101.205
HLA DR on plasmacytoid DC	MFI	cDC	41	2872	0.693539	156.206
HLA DR on DC	MFI	cDC	35	2871	0.528681	90.8581
HLA DR on HSC	MFI	Myeloid cell	33	1634	0.650834	90.3742
HLA DR on CD33br HLA DR+ CD14-	MFI	Myeloid cell	31	1579	0.703676	118.504
HLA DR on CD33br HLA DR+ CD14dim	MFI	Myeloid cell	24	1578	0.425725	47.97
HLA DR on CD33dim HLA DR+ CD11b+	MFI	Myeloid cell	31	1634	0.557626	65.141
HLA DR on CD33dim HLA DR+ CD11b-	MFI	Myeloid cell	24	1635	0.463182	57.8813
HLA DR on CD33- HLA DR+	MFI	Myeloid cell	21	1635	0.506854	78.9446
HLA DR on HLA DR+ T cell	MFI	TBNK	20	3060	0.154593	27.7859
HLA DR on HLA DR+ CD4+	MFI	TBNK	21	3060	0.146843	24.8995
HLA DR on HLA DR+ CD8br	MFI	TBNK	21	3060	0.14635	24.8018
HLA DR on B cell	MFI	TBNK	29	3060	0.487482	99.3789
HLA DR on HLA DR+ NK	MFI	TBNK	32	2971	0.37276	54.5629
CD8 on CD28+ CD45RA- CD8br	MFI	Treg	21	2920	0.221271	39.2117
CD8 on CD28+ CD45RA+ CD8br	MFI	Treg	26	2920	0.325224	53.6288
CD8 on CD28- CD8br	MFI	Treg	23	2920	0.195113	30.5226
CD8 on CD39+ CD8br	MFI	Treg	27	2915	0.236401	33.103

## Sheet: for breast
Table 2. Immune traits and their instrumental variables and F-statistics when the outcome was breast cancer.
Trait	Trait Type	Panel	NSNP	Nsamples	R2	F-statistics
IgD+ %B cell	Relative count	B cell	19	3658	0.114965	24.8722
IgD+ CD38br AC	Absolute count	B cell	32	3656	0.199393	28.1974
IgD+ CD38dim %B cell	Relative count	B cell	17	3657	0.102489	24.4439
IgD+ CD38dim AC	Absolute count	B cell	32	3656	0.191777	26.8648
IgD+ CD38- %B cell	Relative count	B cell	28	3657	0.163801	25.3814
IgD+ CD38- AC	Absolute count	B cell	19	3656	0.112597	24.2816
Unsw mem %B cell	Relative count	B cell	34	3657	0.202911	27.1187
Unsw mem AC	Absolute count	B cell	24	3656	0.148408	26.3658
IgD- CD27- %B cell	Relative count	B cell	20	3657	0.180553	40.057
IgD+ AC	Absolute count	B cell	19	3657	0.119269	25.9222
IgD- CD27- AC	Absolute count	B cell	30	3656	0.204066	30.9799
Sw mem %B cell	Relative count	B cell	14	3657	0.0855282	24.3305
Sw mem AC	Absolute count	B cell	27	3656	0.16236	26.0451
PB/PC %B cell	Relative count	B cell	29	3658	0.174576	26.4592
PB/PC AC	Absolute count	B cell	25	3657	0.144919	24.6153
Memory B cell %B cell	Relative count	B cell	30	3657	0.191652	28.6563
Memory B cell AC	Absolute count	B cell	16	3656	0.100871	25.5157
Naive-mature B cell %B cell	Relative count	B cell	30	3657	0.187928	27.9707
Naive-mature B cell AC	Absolute count	B cell	26	3656	0.158213	26.2333
IgD- CD38br %B cell	Relative count	B cell	21	3657	0.127788	25.3603
IgD+ CD24+ %B cell	Relative count	B cell	24	3657	0.143343	25.3223
IgD+ CD24+ AC	Absolute count	B cell	24	3656	0.154503	27.6465
IgD- CD24- %B cell	Relative count	B cell	18	3657	0.108314	24.5506
IgD- CD24- AC	Absolute count	B cell	18	3656	0.104308	23.5303
IgD+ CD24- %B cell	Relative count	B cell	21	3657	0.125334	24.8035
IgD+ CD24- AC	Absolute count	B cell	25	3656	0.149447	25.5125
CD24+ CD27+ %B cell	Relative count	B cell	30	3657	0.183049	27.0819
CD24+ CD27+ AC	Absolute count	B cell	27	3656	0.163033	26.174
CD20- %B cell	Relative count	B cell	20	3658	0.116068	23.8784
IgD- CD38br AC	Absolute count	B cell	23	3656	0.134454	24.5303
CD20- AC	Absolute count	B cell	25	3657	0.147439	25.1172
CD20- CD38- %B cell	Relative count	B cell	25	3659	0.149086	25.461
CD20- CD38- AC	Absolute count	B cell	18	3658	0.107569	24.368
IgD+ %Lymphocyte	Relative count	B cell	22	3657	0.14455	27.9116
IgD- CD38br %lymphocyte	Relative count	B cell	32	3656	0.189244	26.4272
IgD- CD38dim %lymphocyte	Relative count	B cell	25	3656	0.156076	26.8535
IgD- CD38- %lymphocyte	Relative count	B cell	31	3656	0.184264	26.4068
IgD- CD38dim %B cell	Relative count	B cell	28	3657	0.164201	25.4555
IgD+ CD38br %lymphocyte	Relative count	B cell	27	3656	0.164088	26.3766
IgD+ CD38dim %lymphocyte	Relative count	B cell	41	3656	0.244602	28.5422
IgD+ CD38- %lymphocyte	Relative count	B cell	22	3656	0.138953	26.6492
Unsw Mem %lymphocyte	Relative count	B cell	25	3656	0.166748	29.057
IgD- CD27- %lymphocyte	Relative count	B cell	16	3656	0.13338	35.0044
Sw mem %lymphocyte	Relative count	B cell	17	3656	0.114679	27.7202
PB/PC %lymphocyte	Relative count	B cell	17	3657	0.103863	24.8096
Memory B cell %lymphocyte	Relative count	B cell	31	3656	0.199203	29.0803
Naive-mature B cell %lymphocyte	Relative count	B cell	26	3656	0.155423	25.6857
IgD- CD38dim AC	Absolute count	B cell	20	3656	0.122035	25.2629
IgD+ CD24+ %lymphocyte	Relative count	B cell	15	3656	0.108011	29.3846
IgD- CD24- %lymphocyte	Relative count	B cell	24	3656	0.137866	24.1934
IgD+ CD24- %lymphocyte	Relative count	B cell	27	3656	0.164365	26.4298
CD24+ CD27+ %lymphocyte	Relative count	B cell	27	3656	0.179742	29.4443
CD20- %lymphocyte	Relative count	B cell	23	3657	0.134676	24.5839
CD20- CD38- %lymphocyte	Relative count	B cell	25	3658	0.149192	25.4753
IgD- CD38- %B cell	Relative count	B cell	13	3657	0.0785338	23.8832
IgD- CD38- AC	Absolute count	B cell	16	3656	0.0991029	25.0192
IgD+ CD38br %B cell	Relative count	B cell	28	3657	0.167108	25.9966
CD11c+ monocyte AC	Absolute count	cDC	19	3020	0.131716	23.952
CD11c+ monocyte %monocyte	Relative count	cDC	27	3043	0.192556	26.6298
CD62L- monocyte AC	Absolute count	cDC	22	3019	0.183385	30.5821
CD62L- monocyte %monocyte	Relative count	cDC	28	3042	0.246372	35.1784
CD11c+ CD62L- monocyte AC	Absolute count	cDC	25	3017	0.181349	26.5029
CD11c+ CD62L- monocyte %monocyte	Relative count	cDC	23	3040	0.164143	25.7509
CD62L- HLA DR++ monocyte AC	Absolute count	cDC	21	3018	0.144356	24.0693
CD62L- HLA DR++ monocyte %monocyte	Relative count	cDC	15	3041	0.106599	24.0626
CD11c+ HLA DR++ monocyte AC	Absolute count	cDC	20	3019	0.142061	24.821
CD11c+ HLA DR++ monocyte %monocyte	Relative count	cDC	20	3042	0.14467	25.5486
Myeloid DC AC	Absolute count	cDC	30	3387	0.342802	58.351
Myeloid DC %DC	Relative count	cDC	30	3410	0.315633	51.947
Plasmacytoid DC AC	Absolute count	cDC	33	3374	0.22818	29.9222
DC AC	Absolute count	cDC	29	3374	0.297517	48.8364
CD62L- DC AC	Absolute count	cDC	24	3387	0.363372	79.956
CD62L- DC %DC	Relative count	cDC	30	3410	0.386627	70.996
CD86+ myeloid DC AC	Absolute count	cDC	28	3387	0.408304	82.7575
CD86+ myeloid DC %DC	Relative count	cDC	29	3410	0.411773	81.5888
CD86+ plasmacytoid DC AC	Absolute count	cDC	22	3374	0.141307	25.0655
CD86+ plasmacytoid DC %DC	Relative count	cDC	29	3410	0.207151	30.4519
CD62L- myeloid DC AC	Absolute count	cDC	22	3387	0.378956	93.3036
CD62L- myeloid DC %DC	Relative count	cDC	30	3410	0.452934	93.2528
CD62L- plasmacytoid DC AC	Absolute count	cDC	24	3374	0.18204	31.0555
CD62L- plasmacytoid DC %DC	Relative count	cDC	22	3410	0.191999	36.583
CD62L- CD86+ myeloid DC AC	Absolute count	cDC	26	3387	0.475637	117.222
CD62L- CD86+ myeloid DC %DC	Relative count	cDC	26	3410	0.478145	119.217
Plasmacytoid DC %DC	Relative count	cDC	26	3410	0.285729	52.05
HLA DR++ monocyte %monocyte	Relative count	TBNK	25	3595	0.194001	34.3618
HLA DR++ monocyte %leukocyte	Relative count	TBNK	11	3595	0.0908798	32.5612
HLA DR++ monocyte AC	Absolute count	TBNK	32	3579	0.206551	28.8468
CD4 Treg %CD4	Relative count	Treg	22	3437	0.14937	27.2498
CD4 Treg %T cell	Relative count	Treg	19	3437	0.121478	24.8677
Resting Treg AC	Absolute count	Treg	34	3405	0.27486	37.5699
Resting Treg % CD4 Treg	Relative count	Treg	52	3437	0.598855	97.1512
Resting Treg %CD4	Relative count	Treg	49	3437	0.471999	61.7911
CD39+ resting Treg AC	Absolute count	Treg	48	3405	0.845238	381.854
CD39+ resting Treg %resting Treg	Relative count	Treg	51	3437	0.938187	1007.4
CD39+ resting Treg % CD4 Treg	Relative count	Treg	59	3437	0.991048	6336.2
Activated Treg AC	Absolute count	Treg	18	3405	0.120345	25.7354
Activated Treg %CD4 Treg	Relative count	Treg	34	3437	0.236497	30.9934
Activated Treg %CD4	Relative count	Treg	23	3437	0.14913	26.0081
CD39+ activated Treg AC	Absolute count	Treg	49	3405	0.790208	257.899
CD39+ activated Treg %CD4 Treg	Relative count	Treg	42	3437	0.769446	269.692
Secreting Treg AC	Absolute count	Treg	30	3405	0.230318	33.6542
Secreting Treg % CD4 Treg	Relative count	Treg	44	3437	0.483197	72.078
Secreting Treg %CD4	Relative count	Treg	40	3437	0.365773	48.9637
CD39+ secreting Treg AC	Absolute count	Treg	49	3405	0.896587	593.63
CD39+ secreting Treg %secreting Treg	Relative count	Treg	52	3437	0.926395	819.064
CD39+ secreting Treg %CD4 Treg	Relative count	Treg	41	3437	0.850298	470.325
Activated & resting Treg AC	Absolute count	Treg	21	3405	0.144408	27.1898
Activated & resting Treg % CD4 Treg	Relative count	Treg	42	3437	0.473216	72.5922
Activated & resting Treg %CD4+	Relative count	Treg	42	3437	0.307716	35.9194
Activated & secreting Treg AC	Absolute count	Treg	29	3405	0.223798	33.555
Activated & secreting Treg %CD4 Treg	Relative count	Treg	63	3437	0.662847	105.259
Activated & secreting Treg %CD4+	Relative count	Treg	45	3437	0.387205	47.6146
CD25hi AC	Absolute count	Treg	24	3405	0.160821	26.9894
CD25hi %CD4+	Relative count	Treg	27	3437	0.19351	30.2947
CD25hi %T cell	Relative count	Treg	27	3437	0.179661	27.6518
CD25hi CD45RA+ CD4 not Treg AC	Absolute count	Treg	33	3405	0.283053	40.3297
CD25hi CD45RA+ CD4 not Treg %CD4+	Relative count	Treg	46	3437	0.396593	48.4369
CD25hi CD45RA+ CD4 not Treg %T cell	Relative count	Treg	37	3437	0.326773	44.5896
CD25hi CD45RA- CD4 not Treg AC	Absolute count	Treg	26	3405	0.194696	31.4111
CD25hi CD45RA- CD4 not Treg %CD4+	Relative count	Treg	31	3437	0.253094	37.2195
CD25hi CD45RA- CD4 not Treg %T cell	Relative count	Treg	39	3437	0.276766	33.3323
CD4 Treg AC	Absolute count	Treg	24	3405	0.152254	25.2934
HSC AC	Absolute count	Myeloid cell	21	1858	0.299823	37.4379
Im MDSC AC	Absolute count	Myeloid cell	24	1857	0.355007	42.0143
Im MDSC %CD33dim HLA DR- CD66b-	Relative count	Myeloid cell	22	1857	0.27497	31.616
CD33br HLA DR+ AC	Absolute count	Myeloid cell	33	1858	0.42508	40.8672
CD33br HLA DR+ CD14- AC	Absolute count	Myeloid cell	34	1858	0.423211	39.3413
CD33br HLA DR+ CD14- %CD33br HLA DR+	Relative count	Myeloid cell	20	1858	0.253381	31.1712
CD33br HLA DR+ CD14dim AC	Absolute count	Myeloid cell	33	1858	0.410469	38.4843
CD33br HLA DR+ CD14dim %CD33br HLA DR+	Relative count	Myeloid cell	29	1858	0.341367	32.6705
CD33- HLA DR- AC	Absolute count	Myeloid cell	22	1858	0.25787	28.9825
CD33- HLA DR+ AC	Absolute count	Myeloid cell	39	1858	0.519296	50.3577
Gr MDSC AC	Absolute count	Myeloid cell	24	1856	0.295292	31.9683
CD33dim HLA DR+ CD11b+ AC	Absolute count	Myeloid cell	29	1858	0.367065	36.5562
CD33dim HLA DR+ CD11b+ %CD33dim HLA DR+	Relative count	Myeloid cell	27	1858	0.45312	56.1576
CD33dim HLA DR+ CD11b- AC	Absolute count	Myeloid cell	30	1858	0.37703	36.8575
CD33dim HLA DR+ CD11b- %CD33dim HLA DR+	Relative count	Myeloid cell	26	1858	0.436517	54.555
CD66b++ myeloid cell AC	Absolute count	Myeloid cell	18	1858	0.210638	27.2627
Mo MDSC AC	Absolute count	Myeloid cell	23	1855	0.413276	56.0746
CD33dim HLA DR- AC	Absolute count	Myeloid cell	27	1856	0.401938	45.5014
Basophil AC	Absolute count	Myeloid cell	26	1857	0.406091	48.126
Basophil %CD33dim HLA DR- CD66b-	Relative count	Myeloid cell	25	1857	0.388768	46.5836
CD45RA- CD4+ AC	Absolute count	Maturation stages of T cell	18	3395	0.129102	27.8033
CD45RA- CD4+ %CD4+	Relative count	Maturation stages of T cell	34	3427	0.246556	32.6468
CD45RA- CD4+ %T cell	Relative count	Maturation stages of T cell	33	3427	0.239918	32.4544
CM CD4+ AC	Absolute count	Maturation stages of T cell	30	3395	0.19968	27.9773
CM CD4+ %CD4+	Relative count	Maturation stages of T cell	36	3427	0.240316	29.7884
CM CD4+ %T cell	Relative count	Maturation stages of T cell	29	3427	0.185784	26.7279
Naive CD4+ AC	Absolute count	Maturation stages of T cell	30	3395	0.196394	27.4043
Naive CD4+ %CD4+	Relative count	Maturation stages of T cell	40	3427	0.269982	31.306
EM CD4+ AC	Absolute count	Maturation stages of T cell	28	3395	0.18756	27.7526
EM CD4+ %CD4+	Relative count	Maturation stages of T cell	33	3427	0.224692	29.7978
EM CD4+ %T cell	Relative count	Maturation stages of T cell	27	3427	0.208928	33.2482
TD CD4+ AC	Absolute count	Maturation stages of T cell	16	3395	0.0986956	23.1188
TD CD4+ %CD4+	Relative count	Maturation stages of T cell	25	3427	0.205928	35.2795
TD CD4+ %T cell	Relative count	Maturation stages of T cell	30	3427	0.245161	36.7658
CM CD8br AC	Absolute count	Maturation stages of T cell	30	3395	0.18765	25.9024
CM CD8br %CD8br	Relative count	Maturation stages of T cell	33	3427	0.206815	26.8088
CM CD8br %T cell	Relative count	Maturation stages of T cell	24	3427	0.147668	24.5583
Naive CD8br AC	Absolute count	Maturation stages of T cell	38	3395	0.252711	29.8657
Naive CD8br %CD8br	Relative count	Maturation stages of T cell	42	3427	0.265363	29.1038
Naive CD8br %T cell	Relative count	Maturation stages of T cell	33	3427	0.223736	29.6343
EM CD8br AC	Absolute count	Maturation stages of T cell	30	3395	0.197807	27.6501
EM CD8br %CD8br	Relative count	Maturation stages of T cell	34	3427	0.294832	41.7119
EM CD8br %T cell	Relative count	Maturation stages of T cell	18	3427	0.133506	29.1716
TD CD8br AC	Absolute count	Maturation stages of T cell	22	3395	0.170751	31.5605
TD CD8br %CD8br	Relative count	Maturation stages of T cell	33	3427	0.297968	43.6397
TD CD8br %T cell	Relative count	Maturation stages of T cell	20	3427	0.171306	35.2041
CD45RA+ CD8br AC	Absolute count	Maturation stages of T cell	32	3395	0.227777	30.9896
CD45RA+ CD8br %CD8br	Relative count	Maturation stages of T cell	38	3427	0.340001	45.93
CD45RA+ CD8br %T cell	Relative count	Maturation stages of T cell	40	3427	0.298444	36.0103
CM DN (CD4-CD8-) AC	Absolute count	Maturation stages of T cell	5	3395	0.0313117	21.909
CM DN (CD4-CD8-) %DN	Relative count	Maturation stages of T cell	18	3427	0.109795	23.3517
CM DN (CD4-CD8-) %T cell	Relative count	Maturation stages of T cell	17	3427	0.107614	24.1822
Naive DN (CD4-CD8-) AC	Absolute count	Maturation stages of T cell	21	3395	0.13297	24.6328
Naive DN (CD4-CD8-) %DN	Relative count	Maturation stages of T cell	24	3427	0.151895	25.3873
Naive DN (CD4-CD8-) %T cell	Relative count	Maturation stages of T cell	31	3427	0.194336	26.4167
EM DN (CD4-CD8-) AC	Absolute count	Maturation stages of T cell	22	3395	0.153561	27.8067
EM DN (CD4-CD8-) %DN	Relative count	Maturation stages of T cell	38	3427	0.286132	35.7362
EM DN (CD4-CD8-) %T cell	Relative count	Maturation stages of T cell	28	3427	0.195548	29.4998
TD DN (CD4-CD8-) AC	Absolute count	Maturation stages of T cell	28	3395	0.203339	30.6833
TD DN (CD4-CD8-) %DN	Relative count	Maturation stages of T cell	34	3427	0.264161	35.8148
TD DN (CD4-CD8-) %T cell	Relative count	Maturation stages of T cell	31	3427	0.228939	32.5169
Naive CD4+ %T cell	Relative count	Maturation stages of T cell	39	3427	0.247238	28.5238
Transitional %B cell	Relative count	B cell	18	3657	0.106846	24.1782
Transitional AC	Absolute count	B cell	34	3656	0.207174	27.8295
Transitional %lymphocyte	Relative count	B cell	29	3656	0.174263	26.3872
CD14- CD16+ monocyte AC	Absolute count	Monocyte	22	3629	0.18285	36.6772
CD14+ CD16+ monocyte AC	Absolute count	Monocyte	27	3629	0.30331	58.0638
CD14- CD16- AC	Absolute count	Monocyte	32	3629	0.223945	32.4278
CD14+ CD16- monocyte AC	Absolute count	Monocyte	35	3629	0.215687	28.2308
Monocyte AC	Absolute count	Monocyte	32	3629	0.191558	26.6268
CD14- CD16+ monocyte %monocyte	Relative count	Monocyte	23	3629	0.184746	35.5189
CD14+ CD16+ monocyte %monocyte	Relative count	Monocyte	31	3629	0.355265	63.9367
CD14+ CD16- monocyte %monocyte	Relative count	Monocyte	26	3629	0.230841	41.5784
CD16+ monocyte %monocyte	Relative count	Monocyte	27	3629	0.234141	40.7745
T/B	Relative count	TBNK	32	3653	0.211472	30.3386
CD4/CD8br	Relative count	TBNK	18	3652	0.105835	23.8893
CD4+ AC	Absolute count	TBNK	26	3652	0.156716	25.9104
CD4+ %T cell	Relative count	TBNK	25	3668	0.144218	24.5502
CD8br AC	Absolute count	TBNK	27	3652	0.179024	29.2689
CD8br %T cell	Relative count	TBNK	30	3668	0.170903	24.9901
DP (CD4+CD8+) AC	Absolute count	TBNK	23	3652	0.156806	29.3343
DP (CD4+CD8+) %T cell	Relative count	TBNK	32	3668	0.215878	31.2736
CD8dim AC	Absolute count	TBNK	30	3652	0.195679	29.3644
CD8dim %T cell	Relative count	TBNK	23	3668	0.165367	31.3909
DN (CD4-CD8-) AC	Absolute count	TBNK	21	3652	0.139193	27.9512
DN (CD4-CD8-) %T cell	Relative count	TBNK	20	3668	0.137037	28.9569
Leukocyte AC	Absolute count	TBNK	32	3653	0.191883	26.8608
Lymphocyte AC	Absolute count	TBNK	19	3653	0.115881	25.0617
Lymphocyte %leukocyte	Relative count	TBNK	26	3669	0.152412	25.1883
T cell AC	Absolute count	TBNK	22	3653	0.13775	26.3598
T cell %lymphocyte	Relative count	TBNK	19	3669	0.134193	29.7665
T cell %leukocyte	Relative count	TBNK	23	3669	0.132875	24.2845
CD4+ %leukocyte	Relative count	TBNK	15	3668	0.0868002	23.1416
CD8br %leukocyte	Relative count	TBNK	26	3668	0.150313	24.7733
DP (CD4+CD8+) %leukocyte	Relative count	TBNK	26	3668	0.179256	30.5854
CD4+ CD8dim AC	Absolute count	TBNK	22	3652	0.171175	34.0677
CD4+ CD8dim %lymphocyte	Relative count	TBNK	27	3668	0.218916	37.7848
CD4+ CD8dim %leukocyte	Relative count	TBNK	23	3668	0.193457	38.002
CD8dim %leukocyte	Relative count	TBNK	21	3668	0.1481	30.1831
DN (CD4-CD8-) %leukocyte	Relative count	TBNK	25	3668	0.164556	28.6943
CD8br and CD8dim %leukocyte	Relative count	TBNK	19	3668	0.116909	25.4182
TCRgd AC	Absolute count	TBNK	25	3650	0.15319	26.2236
TCRgd %T cell	Relative count	TBNK	20	3666	0.118227	24.4359
TCRgd %lymphocyte	Relative count	TBNK	22	3666	0.132712	25.3387
HLA DR+ T cell AC	Absolute count	TBNK	37	3580	0.305677	42.1452
HLA DR+ T cell%T cell	Relative count	TBNK	36	3596	0.30423	43.2276
HLA DR+ T cell%lymphocyte	Relative count	TBNK	34	3596	0.293733	43.5588
NKT AC	Absolute count	TBNK	37	3653	0.268987	35.9511
NKT %T cell	Relative count	TBNK	40	3669	0.296089	38.1516
NKT %lymphocyte	Relative count	TBNK	38	3669	0.277803	36.7456
HLA DR+ CD4+ AC	Absolute count	TBNK	25	3579	0.175854	30.3251
HLA DR+ CD4+ %T cell	Relative count	TBNK	28	3595	0.19684	31.213
HLA DR+ CD4+ %lymphocyte	Relative count	TBNK	26	3595	0.189806	32.1495
HLA DR+ CD8br AC	Absolute count	TBNK	39	3579	0.316282	41.9772
HLA DR+ CD8br %T cell	Relative count	TBNK	36	3595	0.301995	42.7607
HLA DR+ CD8br %lymphocyte	Relative count	TBNK	37	3595	0.306624	42.5128
CD8br NKT AC	Absolute count	TBNK	31	3652	0.201109	29.3961
CD8br NKT %T cell	Relative count	TBNK	30	3668	0.196188	29.5896
CD8br NKT %lymphocyte	Relative count	TBNK	31	3668	0.202298	29.7449
CD8dim NKT AC	Absolute count	TBNK	36	3652	0.276891	38.4512
CD8dim NKT %T cell	Relative count	TBNK	31	3668	0.262402	41.7263
CD8dim NKT %lymphocyte	Relative count	TBNK	38	3668	0.297855	40.5118
DN (CD4-CD8-) NKT AC	Absolute count	TBNK	36	3652	0.277215	38.5134
DN (CD4-CD8-) NKT %T cell	Relative count	TBNK	42	3668	0.326855	41.9087
DN (CD4-CD8-) NKT %lymphocyte	Relative count	TBNK	41	3668	0.312331	40.1679
CD3- lymphocyte AC	Absolute count	TBNK	18	3653	0.11119	25.2561
CD3- lymphocyte %lymphocyte	Relative count	TBNK	19	3669	0.134193	29.7665
CD3- lymphocyte %leukocyte	Relative count	TBNK	20	3669	0.118933	24.6217
B cell AC	Absolute count	TBNK	34	3653	0.208779	28.0788
B cell % CD3- lymphocyte	Relative count	TBNK	31	3669	0.202222	29.7391
B cell %lymphocyte	Relative count	TBNK	38	3669	0.250837	31.9844
NK AC	Absolute count	TBNK	25	3653	0.168832	29.4695
NK %CD3- lymphocyte	Relative count	TBNK	29	3669	0.198806	31.1368
NK %lymphocyte	Relative count	TBNK	30	3669	0.211024	32.4347
HLA DR+ NK AC	Absolute count	TBNK	27	3580	0.348669	70.4239
HLA DR+ NK %NK	Relative count	TBNK	32	3596	0.37013	65.4287
HLA DR+ NK %CD3- lymphocyte	Relative count	TBNK	33	3596	0.393282	69.9675
Granulocyte AC	Absolute count	TBNK	26	3653	0.152877	25.168
Granulocyte %leukocyte	Relative count	TBNK	26	3669	0.151999	25.1079
CD28- DN (CD4-CD8-) %DN	Relative count	Treg	30	3440	0.187091	26.1526
CD28- DN (CD4-CD8-) AC	Absolute count	Treg	38	3408	0.240821	28.1234
CD28+ DN (CD4-CD8-) %T cell	Relative count	Treg	27	3440	0.166834	25.3044
CD28+ DN (CD4-CD8-) %DN	Relative count	Treg	30	3440	0.187091	26.1526
CD28+ DN (CD4-CD8-) AC	Absolute count	Treg	11	3408	0.0729235	24.2844
CD39+ CD4+ AC	Absolute count	Treg	53	3408	0.979097	2964.12
CD28- CD8dim %T cell	Relative count	Treg	28	3440	0.189455	28.4743
CD28- CD8dim %CD8dim	Relative count	Treg	19	3440	0.11875	24.2552
CD28- CD8dim AC	Absolute count	Treg	30	3408	0.199918	28.1272
CD28+ CD45RA+ CD8dim %T cell	Relative count	Treg	55	3440	0.466626	53.8276
CD28+ CD45RA+ CD8dim %CD8dim	Relative count	Treg	37	3440	0.317736	42.8201
CD28+ CD45RA+ CD8dim AC	Absolute count	Treg	66	3408	0.509407	52.5626
CD28+ CD45RA- CD8dim %T cell	Relative count	Treg	35	3440	0.272071	36.3509
CD28+ CD45RA- CD8dim %CD8dim	Relative count	Treg	37	3440	0.266995	33.4911
CD28+ CD45RA- CD8dim AC	Absolute count	Treg	45	3408	0.334523	37.556
CD39+ CD8br %T cell	Relative count	Treg	49	3440	0.961114	1709.97
CD39+ CD8br %CD8br	Relative count	Treg	45	3440	0.902114	695.089
CD39+ CD8br AC	Absolute count	Treg	51	3408	0.980063	3234.81
CD28- CD127- CD25++ CD8br %T cell	Relative count	Treg	21	3162	0.145442	25.4483
CD28- CD127- CD25++ CD8br %CD8br	Relative count	Treg	20	3162	0.136897	24.9098
CD28- CD127- CD25++ CD8br AC	Absolute count	Treg	33	3130	0.225515	27.3181
CD28- CD25++ CD8br %T cell	Relative count	Treg	31	3162	0.213565	27.4188
CD28- CD25++ CD8br %CD8br	Relative count	Treg	27	3162	0.184541	26.2679
CD28- CD25++ CD8br AC	Absolute count	Treg	26	3130	0.17872	25.9711
CD25++ CD8br %T cell	Relative count	Treg	17	3162	0.118273	24.8076
CD25++ CD8br %CD8br	Relative count	Treg	22	3162	0.156276	26.4278
CD25++ CD8br AC	Absolute count	Treg	30	3130	0.220005	29.1367
CD127- CD8br %T cell	Relative count	Treg	17	3403	0.109703	24.5353
CD127- CD8br %CD8br	Relative count	Treg	16	3403	0.102403	24.1433
CD127- CD8br AC	Absolute count	Treg	22	3371	0.147832	26.4
CD28- CD8br %T cell	Relative count	Treg	22	3440	0.139649	25.2106
CD28- CD8br %CD8br	Relative count	Treg	31	3440	0.205159	28.3758
CD28- CD8br AC	Absolute count	Treg	21	3408	0.148795	28.1853
CD28+ CD45RA+ CD8br %CD8br	Relative count	Treg	45	3440	0.29331	31.3038
CD28+ CD45RA+ CD8br AC	Absolute count	Treg	75	3408	0.476023	40.3608
CD28+ CD45RA- CD8br %T cell	Relative count	Treg	34	3440	0.275888	38.1562
CD28+ CD45RA- CD8br %CD8br	Relative count	Treg	41	3440	0.316055	38.2985
CD28+ CD45RA- CD8br AC	Absolute count	Treg	35	3408	0.264308	34.6126
CD28- DN (CD4-CD8-) %T cell	Relative count	Treg	28	3440	0.187637	28.138
CD45RA- CD28- CD8br %CD8br	Relative count	Treg	64	3425	0.462777	45.2247
CD45RA+ CD28- CD8br %CD8br	Relative count	Treg	42	3425	0.273835	30.3653
BAFF-R on CD20- CD38-	MFI	B cell	22	3592	0.171937	33.6844
BAFF-R on IgD+ CD38-	MFI	B cell	50	3645	0.99113	8032.13
BAFF-R on IgD+ CD38br	MFI	B cell	56	3656	0.968469	1973.98
BAFF-R on IgD- CD24-	MFI	B cell	49	3657	0.961366	1831.77
BAFF-R on IgD- CD27-	MFI	B cell	49	3657	0.971357	2496.39
BAFF-R on IgD- CD38br	MFI	B cell	21	3659	0.16885	35.1841
BAFF-R on IgD- CD38dim	MFI	B cell	47	3657	0.98245	4298.45
BAFF-R on transitional	MFI	B cell	55	3655	0.897085	570.393
CD19 on CD20-	MFI	B cell	24	3656	0.136728	23.9621
CD19 on CD20- CD38-	MFI	B cell	12	3595	0.0755582	24.3975
CD19 on CD24+ CD27+	MFI	B cell	33	3656	0.222596	31.4272
CD19 on IgD+ CD24+	MFI	B cell	23	3656	0.144148	26.5968
CD19 on IgD+ CD24-	MFI	B cell	21	3656	0.13973	28.1075
CD19 on IgD+ CD38-	MFI	B cell	20	3645	0.117258	24.0696
CD19 on IgD+ CD38- naive	MFI	B cell	20	1830	0.230934	27.1602
CD19 on IgD+ CD38- unsw mem	MFI	B cell	17	1833	0.227237	31.395
CD19 on IgD+ CD38br	MFI	B cell	22	3657	0.167676	33.2768
CD19 on IgD+ CD38dim	MFI	B cell	23	3657	0.137885	25.2633
CD19 on IgD- CD24-	MFI	B cell	13	3655	0.0747718	22.6342
CD19 on IgD- CD27-	MFI	B cell	18	3656	0.108229	24.5222
CD19 on IgD- CD38-	MFI	B cell	20	3657	0.116881	24.0612
CD19 on IgD- CD38br	MFI	B cell	14	3658	0.0828364	23.502
CD19 on IgD- CD38dim	MFI	B cell	21	3657	0.13834	27.7905
CD19 on memory B cell	MFI	B cell	14	3657	0.0820781	23.2613
CD19 on naive-mature B cell	MFI	B cell	16	3653	0.100354	25.3495
CD19 on unsw mem	MFI	B cell	23	3656	0.145152	26.8133
CD19 on PB/PC	MFI	B cell	14	3657	0.0807995	22.8671
CD19 on sw mem	MFI	B cell	26	3657	0.167882	28.1677
CD19 on IgD+	MFI	B cell	21	3658	0.124103	24.5321
CD19 on transitional	MFI	B cell	20	3657	0.137638	29.0164
CD20 on B cell	MFI	B cell	27	3660	0.181068	29.7424
CD20 on CD20- CD38-	MFI	B cell	24	3606	0.139603	24.2096
CD20 on CD24+ CD27+	MFI	B cell	36	3657	0.254265	34.2852
CD20 on IgD+ CD24+	MFI	B cell	29	3657	0.190537	29.4397
CD20 on IgD+ CD24-	MFI	B cell	25	3657	0.172199	30.2129
CD20 on IgD+ CD38-	MFI	B cell	26	3645	0.164163	27.3306
CD20 on IgD+ CD38- naive	MFI	B cell	18	1834	0.226001	29.4424
CD20 on IgD+ CD38- unsw mem	MFI	B cell	9	1836	0.105858	24.0202
CD20 on IgD+ CD38br	MFI	B cell	14	3657	0.0867219	24.7023
CD20 on IgD+ CD38dim	MFI	B cell	27	3657	0.20711	35.1085
CD20 on IgD- CD24-	MFI	B cell	33	3657	0.202991	27.962
CD20 on IgD- CD27-	MFI	B cell	12	3657	0.0883809	29.4403
CD20 on IgD- CD38-	MFI	B cell	18	3657	0.124347	28.7007
CD20 on IgD- CD38br	MFI	B cell	11	3659	0.0627542	22.1989
CD20 on IgD- CD38dim	MFI	B cell	32	3657	0.212529	30.5648
CD20 on memory B cell	MFI	B cell	32	3657	0.225935	33.0555
CD20 on naive-mature B cell	MFI	B cell	24	3657	0.16546	30.004
CD20 on unsw mem	MFI	B cell	26	3657	0.172885	29.1827
CD20 on sw mem	MFI	B cell	34	3657	0.226911	31.2676
CD20 on IgD+	MFI	B cell	20	3658	0.15869	34.3009
CD20 on transitional	MFI	B cell	18	3657	0.119215	27.3558
CD24 on CD24+ CD27+	MFI	B cell	24	3654	0.218931	42.3832
CD24 on IgD+ CD24+	MFI	B cell	28	3655	0.225741	37.7567
CD24 on IgD+ CD38-	MFI	B cell	16	3638	0.108175	27.4508
CD24 on IgD+ CD38- unsw mem	MFI	B cell	14	1832	0.226933	38.0984
CD24 on IgD+ CD38br	MFI	B cell	25	3655	0.166511	28.9994
CD24 on IgD- CD38-	MFI	B cell	14	3648	0.0805639	22.7382
CD24 on IgD- CD38dim	MFI	B cell	25	3649	0.210417	38.62
CD24 on memory B cell	MFI	B cell	38	3653	0.277759	36.5754
CD24 on unsw mem	MFI	B cell	14	3655	0.081628	23.1096
CD24 on sw mem	MFI	B cell	29	3652	0.217947	34.8069
CD24 on transitional	MFI	B cell	22	3656	0.139984	26.879
CD25 on B cell	MFI	B cell	16	3660	0.1361	35.8703
CD25 on CD20- CD38-	MFI	B cell	13	3505	0.0808688	23.627
CD25 on CD24+ CD27+	MFI	B cell	28	3657	0.245671	42.199
CD25 on IgD+ CD24+	MFI	B cell	20	3657	0.17898	39.632
CD25 on IgD+ CD24-	MFI	B cell	24	3657	0.20882	39.9421
CD25 on IgD+ CD38-	MFI	B cell	31	3642	0.216453	32.1695
CD25 on IgD+ CD38- naive	MFI	B cell	14	1835	0.172836	27.1635
CD25 on IgD+ CD38- unsw mem	MFI	B cell	16	1837	0.183309	25.5316
CD25 on IgD+ CD38br	MFI	B cell	15	3656	0.121977	33.7118
CD25 on IgD+ CD38dim	MFI	B cell	14	3657	0.0841485	23.9019
CD25 on IgD- CD24-	MFI	B cell	24	3649	0.159373	28.6278
CD25 on IgD- CD27-	MFI	B cell	19	3651	0.13798	30.5895
CD25 on IgD- CD38-	MFI	B cell	12	3657	0.0694666	22.6695
CD25 on IgD- CD38br	MFI	B cell	22	3656	0.1292	24.5011
CD25 on IgD- CD38dim	MFI	B cell	16	3657	0.170534	46.7729
CD25 on memory B cell	MFI	B cell	19	3657	0.190932	45.1736
CD25 on naive-mature B cell	MFI	B cell	30	3657	0.239396	38.042
CD25 on unsw mem	MFI	B cell	17	3657	0.102774	24.5197
CD25 on sw mem	MFI	B cell	18	3657	0.183467	45.4125
CD25 on IgD+	MFI	B cell	22	3658	0.170159	33.8798
CD25 on transitional	MFI	B cell	13	3657	0.0872258	26.7792
CD27 on CD20-	MFI	B cell	20	3634	0.109565	22.2284
CD27 on CD20- CD38-	MFI	B cell	12	3592	0.0712933	22.8955
CD27 on CD24+ CD27+	MFI	B cell	29	3657	0.271078	46.5117
CD27 on T cell	MFI	B cell	14	1838	0.165854	25.8905
CD27 on IgD+ CD24+	MFI	B cell	41	3656	0.403875	59.7193
CD27 on IgD+ CD38- unsw mem	MFI	B cell	34	1836	0.652778	99.5848
CD27 on IgD- CD38-	MFI	B cell	36	3657	0.376133	60.6256
CD27 on IgD- CD38br	MFI	B cell	15	3642	0.0970309	25.9761
CD27 on IgD- CD38dim	MFI	B cell	40	3657	0.495668	88.847
CD27 on memory B cell	MFI	B cell	38	3657	0.380134	58.3881
CD27 on unsw mem	MFI	B cell	38	3656	0.401877	63.9539
CD27 on PB/PC	MFI	B cell	22	3651	0.132116	25.1037
CD27 on sw mem	MFI	B cell	39	3657	0.502956	93.8466
CD38 on CD20-	MFI	B cell	22	3630	0.128827	24.2453
CD38 on CD3- CD19-	MFI	B cell	19	1834	0.231474	28.7558
CD38 on IgD+ CD24-	MFI	B cell	19	3656	0.130929	28.8305
CD38 on IgD+ CD38br	MFI	B cell	21	3652	0.145229	29.3691
CD38 on IgD+ CD38dim	MFI	B cell	31	3654	0.240854	37.0693
CD38 on IgD- CD38br	MFI	B cell	15	3644	0.0864658	22.8926
CD38 on IgD- CD38dim	MFI	B cell	28	3657	0.203661	33.1375
CD38 on naive-mature B cell	MFI	B cell	27	3656	0.192535	32.0397
CD38 on PB/PC	MFI	B cell	16	3655	0.0968802	24.3912
CD38 on IgD+	MFI	B cell	16	3658	0.0993492	25.102
CD38 on transitional	MFI	B cell	27	3657	0.216599	37.1617
IgD on IgD+ CD24+	MFI	B cell	38	3656	0.358356	53.16
IgD on IgD+ CD24-	MFI	B cell	40	3656	0.377254	54.7485
IgD on IgD+ CD38-	MFI	B cell	33	3642	0.260503	38.5148
IgD on IgD+ CD38- unsw mem	MFI	B cell	24	1834	0.403733	51.0365
IgD on IgD+ CD38br	MFI	B cell	32	3656	0.362246	64.3084
IgD on IgD+ CD38dim	MFI	B cell	28	3656	0.2913	53.2435
IgD on unsw mem	MFI	B cell	36	3636	0.336648	50.7354
IgD on IgD+	MFI	B cell	29	3657	0.268674	45.9478
IgD on transitional	MFI	B cell	36	3657	0.321177	47.5767
BAFF-R on CD20-	MFI	B cell	18	3648	0.136764	31.9416
CD62L on CD62L+ myeloid DC	MFI	cDC	14	2872	0.139775	33.1587
CD62L on CD62L+ plasmacytoid DC	MFI	cDC	17	2872	0.181093	37.1256
CD62L on CD62L+ DC	MFI	cDC	26	2871	0.21618	30.1686
CD62L on monocyte	MFI	cDC	27	2848	0.273379	39.2954
CD62L on granulocyte	MFI	cDC	18	2849	0.137731	25.1133
CD66b on CD66b++ myeloid cell	MFI	Myeloid cell	27	1465	0.399079	35.3455
CD66b on Gr MDSC	MFI	Myeloid cell	22	1244	0.374913	33.2876
CD3 on naive CD8br	MFI	Maturation stages of T cell	33	2910	0.465139	75.791
CD3 on EM CD8br	MFI	Maturation stages of T cell	23	2912	0.221576	35.7418
CD3 on TD CD8br	MFI	Maturation stages of T cell	27	2911	0.211246	28.5975
CD3 on CM CD4+	MFI	Maturation stages of T cell	31	2912	0.400252	62.0005
CD3 on Naive CD4+	MFI	Maturation stages of T cell	40	2910	0.571618	95.7071
CD3 on EM CD4+	MFI	Maturation stages of T cell	21	2912	0.265027	49.6246
CD3 on TD CD4+	MFI	Maturation stages of T cell	26	2903	0.219478	31.1044
CD3 on CD45RA- CD4+	MFI	Maturation stages of T cell	35	2911	0.404918	55.8933
CD3 on CM CD8br	MFI	Maturation stages of T cell	22	2910	0.259853	46.0717
CD3 on HLA DR+ T cell	MFI	TBNK	26	3060	0.255147	39.9595
CD3 on NKT	MFI	TBNK	17	3113	0.130871	27.4138
CD3 on HLA DR+ CD4+	MFI	TBNK	28	3060	0.28789	43.763
CD3 on HLA DR+ CD8br	MFI	TBNK	27	3060	0.22469	32.5443
CD3 on T cell	MFI	Treg	35	2919	0.354468	45.2309
CD3 on CD39+ resting Treg	MFI	Treg	23	2649	0.230214	34.1322
CD3 on activated Treg	MFI	Treg	28	2919	0.406111	70.5795
CD3 on CD39+ activated Treg	MFI	Treg	31	2919	0.41717	66.6585
CD3 on secreting Treg	MFI	Treg	27	2919	0.3938	69.5576
CD3 on CD39+ secreting Treg	MFI	Treg	32	2919	0.379699	55.2055
CD3 on activated & secreting Treg	MFI	Treg	28	2919	0.409565	71.5963
CD3 on CD45RA+ CD4+	MFI	Treg	39	2919	0.533831	84.535
CD3 on CD8br	MFI	Treg	28	2918	0.29083	42.3133
CD3 on CD39+ CD4+	MFI	Treg	34	2919	0.458756	71.8962
CD3 on CD28+ CD4+	MFI	Treg	31	2919	0.349124	49.9535
CD3 on CD28+ DN (CD4-CD8-)	MFI	Treg	17	2918	0.123652	24.0699
CD3 on CD28+ CD45RA- CD8br	MFI	Treg	23	2919	0.250065	41.971
CD3 on CD28+ CD45RA+ CD8br	MFI	Treg	31	2919	0.442459	73.9061
CD3 on CD28- CD8br	MFI	Treg	22	2919	0.179744	28.8456
CD3 on CD39+ CD8br	MFI	Treg	19	2914	0.206392	39.6125
CD3 on CD4+	MFI	Treg	36	2919	0.379184	48.8967
CD3 on CD4 Treg	MFI	Treg	35	2919	0.473586	74.105
CD3 on resting Treg	MFI	Treg	44	2918	0.563543	84.3078
CD34 on HSC	MFI	Myeloid cell	17	1634	0.296369	40.0386
HVEM on T cell	MFI	Maturation stages of T cell	31	1247	0.512503	41.204
HVEM on naive CD8br	MFI	Maturation stages of T cell	23	1247	0.405648	36.2914
HVEM on EM CD8br	MFI	Maturation stages of T cell	21	1247	0.379212	35.6332
HVEM on TD CD8br	MFI	Maturation stages of T cell	30	1247	0.510254	42.2306
HVEM on CD4+	MFI	Maturation stages of T cell	24	1247	0.427297	37.9892
HVEM on CM CD4+	MFI	Maturation stages of T cell	20	1247	0.345839	32.4079
HVEM on naive CD4+	MFI	Maturation stages of T cell	19	1247	0.329303	31.7073
HVEM on EM CD4+	MFI	Maturation stages of T cell	24	1247	0.420742	36.9831
HVEM on TD CD4+	MFI	Maturation stages of T cell	27	1245	0.466705	39.4459
HVEM on CD45RA- CD4+	MFI	Maturation stages of T cell	22	1247	0.396713	36.5856
HVEM on CD8br	MFI	Maturation stages of T cell	23	1247	0.375632	31.9905
HVEM on CM CD8br	MFI	Maturation stages of T cell	21	1247	0.378021	35.4533
CD16-CD56 on NKT	MFI	TBNK	39	3113	0.417334	56.4368
CD16-CD56 on NK	MFI	TBNK	40	3113	0.566598	100.403
CD16-CD56 on HLA DR+ NK	MFI	TBNK	27	2971	0.222347	31.1652
CD28 on CD39+ activated Treg	MFI	Treg	24	2920	0.2425	38.616
CD28 on secreting Treg	MFI	Treg	19	2920	0.19132	36.11
CD28 on CD39+ secreting Treg	MFI	Treg	25	2920	0.289333	47.1291
CD28 on activated & secreting Treg	MFI	Treg	26	2920	0.241121	35.3539
CD28 on CD45RA+ CD4+	MFI	Treg	16	2920	0.190645	42.7378
CD28 on CD45RA- CD4 not Treg	MFI	Treg	14	2920	0.173872	43.6716
CD28 on CD39+ CD4+	MFI	Treg	25	2920	0.38331	71.9518
CD28 on CD28+ CD45RA- CD8br	MFI	Treg	22	2920	0.225205	38.2752
CD28 on CD28+ CD4+	MFI	Treg	31	2920	0.301573	40.2259
CD28 on CD28+ DN (CD4-CD8-)	MFI	Treg	26	2919	0.262048	39.4983
CD28 on CD28+ CD45RA+ CD8br	MFI	Treg	17	2920	0.230781	51.215
CD28 on CD39+ CD8br	MFI	Treg	24	2914	0.208872	31.7811
CD28 on CD4+	MFI	Treg	28	2920	0.275253	39.2135
CD28 on CD4 Treg	MFI	Treg	28	2920	0.238327	32.3068
CD28 on resting Treg	MFI	Treg	23	2919	0.316237	58.2141
CD28 on CD39+ resting Treg	MFI	Treg	25	2650	0.224301	30.3503
CD28 on activated Treg	MFI	Treg	21	2920	0.19536	33.5053
CD86 on myeloid DC	MFI	cDC	23	2871	0.252178	41.7416
CD86 on CD62L+ myeloid DC	MFI	cDC	22	2871	0.173132	27.1055
CD86 on monocyte	MFI	cDC	18	2850	0.139976	25.5982
CD86 on granulocyte	MFI	cDC	21	2848	0.170524	27.6652
CCR7 on naive CD4+	MFI	Maturation stages of T cell	25	2910	0.240757	36.5808
CCR7 on naive CD8br	MFI	Maturation stages of T cell	24	2910	0.187591	27.757
CD45 on CD14+ monocyte	MFI	TBNK	18	3112	0.133459	26.4646
CD45 on B cell	MFI	TBNK	23	3112	0.168735	27.253
CD45 on NK	MFI	TBNK	31	3113	0.238956	31.206
CD45 on HLA DR+ NK	MFI	TBNK	14	2971	0.0985037	23.0709
CD45 on granulocyte	MFI	TBNK	17	3112	0.121537	25.18
CD45 on lymphocyte	MFI	TBNK	25	3113	0.171118	25.4917
CD45 on T cell	MFI	TBNK	16	3113	0.110383	24.0093
CD45 on CD4+	MFI	TBNK	16	3113	0.113778	24.8426
CD45 on CD8br	MFI	TBNK	29	3113	0.198491	26.3273
CD45 on HLA DR+ T cell	MFI	TBNK	20	3060	0.160262	28.9992
CD45 on NKT	MFI	TBNK	26	3113	0.179713	26.0037
CD45 on HLA DR+ CD4+	MFI	TBNK	20	3060	0.146917	26.1687
CD45 on HLA DR+ CD8br	MFI	TBNK	21	3060	0.155179	26.5728
CD127 on T cell	MFI	Treg	19	2920	0.140411	24.9318
CD127 on CD45RA- CD4 not Treg	MFI	Treg	20	2920	0.147618	25.1028
CD127 on CD28+ CD4+	MFI	Treg	23	2920	0.1852	28.6193
CD127 on CD28+ DN (CD4-CD8-)	MFI	Treg	25	2918	0.180813	25.5331
CD127 on granulocyte	MFI	Treg	35	2920	0.351396	44.6421
CD127 on CD8br	MFI	Treg	25	2920	0.190821	27.2985
CD127 on CD28+ CD45RA- CD8br	MFI	Treg	19	2920	0.143783	25.6312
CD127 on CD28+ CD45RA+ CD8br	MFI	Treg	24	2920	0.193261	28.8967
CD127 on CD28- CD8br	MFI	Treg	26	2920	0.192908	26.5952
CD127 on CD4+	MFI	Treg	23	2920	0.176806	27.0436
CD127 on CD45RA+ CD4+	MFI	Treg	26	2920	0.227109	32.6958
CD25 on CD45RA- CD4 not Treg	MFI	Treg	27	3435	0.201471	31.8369
CD25 on CD45RA+ CD4 not Treg	MFI	Treg	25	3435	0.163313	26.6161
CD25 on CD39+ CD4 Treg	MFI	Treg	18	3434	0.13917	30.6723
CD25 on CD4 Treg	MFI	Treg	22	3435	0.1364	24.4956
CD25 on resting Treg	MFI	Treg	21	3434	0.135902	25.5536
CD25 on CD39+ resting Treg	MFI	Treg	16	3118	0.111776	24.3898
CD25 on activated Treg	MFI	Treg	19	3435	0.119091	24.2988
CD25 on CD39+ activated Treg	MFI	Treg	14	3435	0.113135	31.1627
CD25 on secreting Treg	MFI	Treg	21	3435	0.147271	28.0687
CD25 on CD39+ secreting Treg	MFI	Treg	24	3435	0.16031	27.1259
CD25 on activated & secreting Treg	MFI	Treg	20	3435	0.128351	25.1356
CD123 on plasmacytoid DC	MFI	cDC	19	2872	0.171984	31.1778
CD123 on CD62L+ plasmacytoid DC	MFI	cDC	19	2872	0.17141	31.0521
CD33 on CD14+ monocyte	MFI	Myeloid cell	31	1634	0.944249	875.262
CD33 on CD33br HLA DR+ CD14dim	MFI	Myeloid cell	33	1577	0.922677	557.944
CD33 on CD33dim HLA DR+ CD11b+	MFI	Myeloid cell	28	1633	0.914765	614.807
CD33 on CD33dim HLA DR+ CD11b-	MFI	Myeloid cell	26	1634	0.867357	404.162
CD33 on Gr MDSC	MFI	Myeloid cell	19	1244	0.512485	67.7207
CD33 on CD66b++ myeloid cell	MFI	Myeloid cell	20	1464	0.616283	115.879
CD33 on Mo MDSC	MFI	Myeloid cell	25	1569	0.764865	200.767
CD33 on CD33dim HLA DR-	MFI	Myeloid cell	26	1558	0.788309	219.278
CD33 on basophil	MFI	Myeloid cell	27	1555	0.834172	284.494
CD33 on Im MDSC	MFI	Myeloid cell	30	1554	0.843819	274.284
CD33 on CD33br HLA DR+	MFI	Myeloid cell	30	1579	0.898202	455.285
CD33 on CD33br HLA DR+ CD14-	MFI	Myeloid cell	26	1578	0.847111	330.525
CD4 on monocyte	MFI	TBNK	21	3112	0.242843	47.193
CD4 on HLA DR+ CD4+	MFI	TBNK	25	3060	0.179035	26.466
CD25 on CD4+	MFI	Treg	18	2920	0.139375	26.1003
CD25 on CD39+ CD4+	MFI	Treg	34	2920	0.606155	130.594
CD25 on CD28+ CD4+	MFI	Treg	22	2920	0.182191	29.336
FSC-A on myeloid DC	Morphological parameter	cDC	21	2872	0.22076	38.448
FSC-A on plasmacytoid DC	Morphological parameter	cDC	31	2872	0.249943	30.5284
FSC-A on monocyte	Morphological parameter	cDC	25	2850	0.198133	27.9113
FSC-A on granulocyte	Morphological parameter	cDC	26	2850	0.251396	36.4623
FSC-A on CD14+ monocyte	Morphological parameter	TBNK	24	3112	0.166753	25.741
FSC-A on B cell	Morphological parameter	TBNK	22	3112	0.14432	23.6816
FSC-A on NK	Morphological parameter	TBNK	20	3113	0.167461	31.0969
FSC-A on HLA DR+ NK	Morphological parameter	TBNK	27	2971	0.300331	46.788
FSC-A on lymphocyte	Morphological parameter	TBNK	15	3113	0.106461	24.5995
FSC-A on T cell	Morphological parameter	TBNK	24	3113	0.157856	24.1179
FSC-A on CD4+	Morphological parameter	TBNK	27	3113	0.190528	26.8936
FSC-A on CD8br	Morphological parameter	TBNK	17	3113	0.118941	24.5776
FSC-A on HLA DR+ T cell	Morphological parameter	TBNK	20	3060	0.139558	24.6452
FSC-A on NKT	Morphological parameter	TBNK	25	3113	0.170407	25.3641
FSC-A on HLA DR+ CD4+	Morphological parameter	TBNK	18	3060	0.131336	25.5431
FSC-A on HLA DR+ CD8br	Morphological parameter	TBNK	18	3060	0.125435	24.231
CD16 on CD14- CD16+ monocyte	MFI	Monocyte	36	3620	0.724954	262.33
CD40 on CD14+ CD16- monocyte	MFI	Monocyte	27	3629	0.335174	67.2391
CD40 on CD14+ CD16+ monocyte	MFI	Monocyte	32	3618	0.390793	71.8657
CCR2 on CD14- CD16+ monocyte	MFI	Monocyte	26	3621	0.168861	28.084
CD14 on CD14+ CD16+ monocyte	MFI	Monocyte	21	3618	0.130447	25.6886
HLA DR on CD14- CD16+ monocyte	MFI	Monocyte	29	3621	0.344335	65.0303
CD40 on monocytes	MFI	Monocyte	39	3629	0.451878	75.867
CD14 on CD14+ CD16- monocyte	MFI	Monocyte	19	3629	0.123245	26.7009
CD64 on CD14+ CD16- monocyte	MFI	Monocyte	54	3622	0.637075	115.953
HLA DR on CD14+ CD16- monocyte	MFI	Monocyte	32	3629	0.449818	91.8754
CD40 on CD14- CD16+ monocyte	MFI	Monocyte	36	3621	0.478033	91.176
CD64 on CD14- CD16+ monocyte	MFI	Monocyte	23	3614	0.162121	30.2012
HLA DR on CD14+ monocyte	MFI	Monocyte	30	3629	0.419811	86.7809
CCR2 on CD14+ CD16+ monocyte	MFI	Monocyte	40	3618	0.252021	30.1305
PDL-1 on CD14+ CD16- monocyte	MFI	Monocyte	15	3629	0.0903303	23.9181
CX3CR1 on CD14- CD16-	MFI	Monocyte	22	3590	0.199927	40.5155
CX3CR1 on monocyte	MFI	Monocyte	29	3590	0.275695	46.7261
CX3CR1 on CD14+ CD16+ monocyte	MFI	Monocyte	35	3579	0.306857	44.8142
CX3CR1 on CD14+ CD16- monocyte	MFI	Monocyte	32	3590	0.318221	51.8822
PDL-1 on CD14+ CD16+ monocyte	MFI	Monocyte	31	3618	0.187997	26.7818
PDL-1 on CD14- CD16+ monocyte	MFI	Monocyte	26	3621	0.253511	46.9437
PDL-1 on CD14- CD16-	MFI	Monocyte	30	3629	0.181522	26.5988
CD64 on CD14- CD16-	MFI	Monocyte	19	3622	0.128872	28.0457
PDL-1 on monocyte	MFI	Monocyte	16	3629	0.11578	29.5599
CCR2 on CD14- CD16-	MFI	Monocyte	19	3629	0.123591	26.7863
CCR2 on CD14+ CD16- monocyte	MFI	Monocyte	30	3629	0.207754	31.4507
CD16 on CD14+ CD16+ monocyte	MFI	Monocyte	34	3617	0.474924	95.2904
CD64 on monocyte	MFI	Monocyte	45	3622	0.53068	89.8564
HLA DR on CD14+ CD16+ monocyte	MFI	Monocyte	29	3618	0.358754	69.2193
CCR2 on monocyte	MFI	Monocyte	28	3629	0.186572	29.4897
HLA DR on CD14- CD16-	MFI	Monocyte	48	3629	0.549362	90.9227
HLA DR on monocyte	MFI	Monocyte	26	3629	0.368977	81.0073
CD64 on CD14+ CD16+ monocyte	MFI	Monocyte	36	3611	0.382154	61.406
CX3CR1 on CD14- CD16+ monocyte	MFI	Monocyte	23	3582	0.159262	29.3042
CCR2 on myeloid DC	MFI	cDC	15	2870	0.179955	41.7532
CCR2 on CD62L+ myeloid DC	MFI	cDC	19	2870	0.214069	40.8565
CCR2 on plasmacytoid DC	MFI	cDC	25	2871	0.274843	43.1314
CCR2 on CD62L+ plasmacytoid DC	MFI	cDC	25	2871	0.274475	43.0519
CCR2 on monocyte	MFI	cDC	24	2850	0.244606	38.1153
CCR2 on granulocyte	MFI	cDC	20	2850	0.173055	29.6013
CD14 on Mo MDSC	MFI	Myeloid cell	23	1570	0.310185	30.2253
CD14 on CD33br HLA DR+ CD14dim	MFI	Myeloid cell	22	1578	0.298253	30.0408
CD14 on CD33dim HLA DR+ CD11b+	MFI	Myeloid cell	19	1634	0.277183	32.5753
CD4 on CD4+	MFI	Maturation stages of T cell	31	2912	0.275259	35.2849
CD4 on CM CD4 +	MFI	Maturation stages of T cell	22	2912	0.204652	33.7896
CD4 on naive CD4+	MFI	Maturation stages of T cell	27	2910	0.249099	35.4095
CD4 on EM CD4+	MFI	Maturation stages of T cell	25	2912	0.231092	34.6949
CD4 on TD CD4+	MFI	Maturation stages of T cell	27	2903	0.204811	27.4257
CD4 on CD45RA+ CD4+	MFI	Maturation stages of T cell	34	2911	0.293437	35.1297
CD19 on B cell	MFI	TBNK	32	3112	0.225315	27.9849
CD39 on CD39+ CD8br	MFI	Treg	28	2915	0.334925	51.9056
CD39 on CD39+ secreting Treg	MFI	Treg	37	2920	0.897683	683.391
CD39 on CD39+ CD4+	MFI	Treg	42	2920	0.891757	564.335
CD39 on granulocyte	MFI	Treg	29	2920	0.232136	30.1271
CD39 on monocyte	MFI	Treg	21	2909	0.161685	26.5148
CD80 on myeloid DC	MFI	cDC	27	2871	0.280534	41.0571
CD80 on CD62L+ myeloid DC	MFI	cDC	28	2871	0.271401	37.8084
CD80 on plasmacytoid DC	MFI	cDC	22	2871	0.192013	30.764
CD80 on CD62L+ plasmacytoid DC	MFI	cDC	22	2871	0.191451	30.6526
CD80 on monocyte	MFI	cDC	34	2850	0.467903	72.8055
CD80 on granulocyte	MFI	cDC	34	2850	0.289526	33.7396
CD45 on lymphocyte	MFI	Myeloid cell	24	1635	0.319322	31.4704
CD45 on CD33br HLA DR+ CD14-	MFI	Myeloid cell	17	1579	0.238736	28.7962
CD45 on CD33br HLA DR+ CD14dim	MFI	Myeloid cell	20	1578	0.263695	27.8806
CD45 on CD33dim HLA DR+ CD11b-	MFI	Myeloid cell	10	1635	0.13054	24.3827
CD45 on CD33- HLA DR-	MFI	Myeloid cell	18	1635	0.26145	31.7817
CD45 on CD33- HLA DR+	MFI	Myeloid cell	25	1635	0.372542	38.2127
CD45 on Gr MDSC	MFI	Myeloid cell	20	1244	0.337858	31.2018
CD45 on CD66b++ myelod cell	MFI	Myeloid cell	18	1465	0.261715	28.4773
CD45 on Mo MDSC	MFI	Myeloid cell	17	1570	0.226884	26.7918
CD45 on CD33dim HLA DR-	MFI	Myeloid cell	19	1559	0.253272	27.4732
CD45 on basophil	MFI	Myeloid cell	19	1556	0.2617	28.6555
CD45 on Im MDSC	MFI	Myeloid cell	14	1555	0.329896	54.1535
CD45 on CD33br HLA DR+	MFI	Myeloid cell	16	1580	0.21888	27.3733
CD8 on CM CD8br	MFI	Maturation stages of T cell	17	2910	0.197548	41.8796
CD8 on naive CD8br	MFI	Maturation stages of T cell	20	2910	0.24066	45.781
CD8 on EM CD8br	MFI	Maturation stages of T cell	29	2912	0.273191	37.3544
CD8 on TD CD8br	MFI	Maturation stages of T cell	21	2911	0.193467	33
CD8 on CD8br	MFI	TBNK	35	3113	0.319629	41.3009
CD8 on NKT	MFI	TBNK	21	3103	0.157971	27.5247
CD8 on HLA DR+ CD8br	MFI	TBNK	26	3060	0.197437	28.6977
CD4 on CD39+ CD4+	MFI	Treg	38	2920	0.4495	61.9058
CD4 on CD28+ CD4+	MFI	Treg	27	2920	0.212785	28.9523
CD4 on CD4 Treg	MFI	Treg	31	2920	0.243196	29.9369
CD4 on resting Treg	MFI	Treg	16	2919	0.126832	26.3457
CD4 on CD39+ resting Treg	MFI	Treg	16	2650	0.131912	25.0064
CD4 on activated Treg	MFI	Treg	28	2920	0.237595	32.1767
CD4 on CD39+ activated Treg	MFI	Treg	31	2920	0.250542	31.1436
CD4 on secreting Treg	MFI	Treg	30	2920	0.226202	28.1511
CD4 on CD39+ secreting Treg	MFI	Treg	27	2920	0.253922	36.4544
CD4 on activated & secreting Treg	MFI	Treg	34	2920	0.265889	30.7331
SSC-A on myeloid DC	Morphological parameter	cDC	23	2872	0.227265	36.4179
SSC-A on plasmacytoid DC	Morphological parameter	cDC	31	2872	0.259987	32.1861
SSC-A on monocyte	Morphological parameter	cDC	40	2850	0.628373	118.741
SSC-A on CD14+ monocyte	Morphological parameter	TBNK	30	3112	0.436069	79.4145
SSC-A on B cell	Morphological parameter	TBNK	16	3112	0.111946	24.3843
SSC-A on NK	Morphological parameter	TBNK	26	3113	0.207881	31.1492
SSC-A on HLA DR+ NK	Morphological parameter	TBNK	33	2971	0.363659	50.8621
SSC-A on granulocyte	Morphological parameter	TBNK	33	3112	0.310376	41.9787
SSC-A on lymphocyte	Morphological parameter	TBNK	21	3113	0.148368	25.6429
SSC-A on T cell	Morphological parameter	TBNK	27	3113	0.183937	25.7536
SSC-A on CD4+	Morphological parameter	TBNK	32	3113	0.235942	29.7222
SSC-A on CD8br	Morphological parameter	TBNK	21	3113	0.149647	25.9029
SSC-A on HLA DR+ T cell	Morphological parameter	TBNK	24	3060	0.186709	29.0314
SSC-A on NKT	Morphological parameter	TBNK	21	3113	0.152372	26.4594
SSC-A on HLA DR+ CD4+	Morphological parameter	TBNK	27	3060	0.195237	27.2432
SSC-A on HLA DR+ CD8br	Morphological parameter	TBNK	24	3060	0.171631	26.2011
CD11c on myeloid DC	MFI	cDC	34	2872	0.320307	39.3219
CD11c on CD62L+ myeloid DC	MFI	cDC	32	2872	0.291668	36.5315
CD11c on monocyte	MFI	cDC	22	2850	0.22983	38.3463
CD11c on granulocyte	MFI	cDC	28	2850	0.272084	37.6589
CD11b on CD14+ monocyte	MFI	Myeloid cell	23	1635	0.44751	56.7342
CD11b on Gr MDSC	MFI	Myeloid cell	15	1244	0.255504	28.0958
CD11b on CD66b++ myeloid cell	MFI	Myeloid cell	19	1465	0.272387	28.4709
CD11b on Mo MDSC	MFI	Myeloid cell	17	1570	0.304807	40.0278
CD11b on CD33dim HLA DR-	MFI	Myeloid cell	22	1559	0.342377	36.3493
CD11b on basophil	MFI	Myeloid cell	17	1556	0.281654	35.4723
CD11b on CD33br HLA DR+ CD14dim	MFI	Myeloid cell	25	1578	0.42326	45.5596
CD45RA on naive CD4+	MFI	Maturation stages of T cell	53	2910	0.625327	89.9368
CD4RA on TD CD4+	MFI	Maturation stages of T cell	37	2903	0.310955	34.944
CD45RA on naive CD8br	MFI	Maturation stages of T cell	30	2910	0.231047	28.8351
CD45RA on TD CD8br	MFI	Maturation stages of T cell	17	2911	0.145152	28.8958
CD45RA on resting Treg	MFI	Treg	46	2919	0.508849	64.6846
CD45RA on CD39+ resting Treg	MFI	Treg	29	2650	0.254178	30.7897
HLA DR on myeloid DC	MFI	cDC	29	2872	0.526774	109.089
HLA DR on plasmacytoid DC	MFI	cDC	44	2872	0.723223	167.886
HLA DR on DC	MFI	cDC	38	2871	0.585864	105.43
HLA DR on HSC	MFI	Myeloid cell	35	1634	0.679612	96.8485
HLA DR on CD33br HLA DR+ CD14-	MFI	Myeloid cell	33	1579	0.735701	130.323
HLA DR on CD33br HLA DR+ CD14dim	MFI	Myeloid cell	26	1578	0.453966	49.5955
HLA DR on CD33dim HLA DR+ CD11b+	MFI	Myeloid cell	33	1634	0.595404	71.3502
HLA DR on CD33dim HLA DR+ CD11b-	MFI	Myeloid cell	28	1635	0.531185	64.9877
HLA DR on CD33- HLA DR+	MFI	Myeloid cell	26	1635	0.59529	90.9697
HLA DR on HLA DR+ T cell	MFI	TBNK	20	3060	0.154593	27.7859
HLA DR on HLA DR+ CD4+	MFI	TBNK	21	3060	0.146843	24.8995
HLA DR on HLA DR+ CD8br	MFI	TBNK	20	3060	0.139031	24.5372
HLA DR on B cell	MFI	TBNK	30	3060	0.497065	99.7882
HLA DR on HLA DR+ NK	MFI	TBNK	33	2971	0.379777	54.4968
CD8 on CD28+ CD45RA- CD8br	MFI	Treg	23	2920	0.239938	39.7486
CD8 on CD28+ CD45RA+ CD8br	MFI	Treg	33	2920	0.430757	66.1785
CD8 on CD28- CD8br	MFI	Treg	27	2920	0.224348	30.9806
CD8 on CD39+ CD8br	MFI	Treg	27	2915	0.236569	33.1337

## Sheet: for cervical
Table 3. Immune traits and their instrumental variables and F-statistics when the outcome was cervical cancer.
Trait	Trait Type	Panel	NSNP	Nsamples	R2	F-statistics
IgD+ %B cell	Relative count	B cell	4	3658	0.0272514	25.5845
IgD+ CD38br AC	Absolute count	B cell	7	3656	0.0450015	24.5573
IgD+ CD38dim %B cell	Relative count	B cell	9	3657	0.0546369	23.4196
IgD+ CD38dim AC	Absolute count	B cell	6	3656	0.0365662	23.0824
IgD+ CD38- %B cell	Relative count	B cell	9	3657	0.055311	23.7255
IgD+ CD38- AC	Absolute count	B cell	6	3656	0.0337492	21.242
Unsw mem %B cell	Relative count	B cell	12	3657	0.069027	22.5154
Unsw mem AC	Absolute count	B cell	5	3656	0.031733	23.9242
IgD- CD27- %B cell	Relative count	B cell	8	3657	0.102001	51.7954
IgD+ AC	Absolute count	B cell	7	3657	0.0438665	23.9161
IgD- CD27- AC	Absolute count	B cell	7	3656	0.0693933	38.8604
Sw mem %B cell	Relative count	B cell	5	3657	0.0306695	23.1034
Sw mem AC	Absolute count	B cell	11	3656	0.0686563	24.4206
PB/PC %B cell	Relative count	B cell	6	3658	0.0370653	23.4224
PB/PC AC	Absolute count	B cell	9	3657	0.0498749	21.2713
Memory B cell %B cell	Relative count	B cell	9	3657	0.0573504	24.6535
Memory B cell AC	Absolute count	B cell	4	3656	0.022947	21.4368
Naive-mature B cell %B cell	Relative count	B cell	9	3657	0.055944	24.0131
Naive-mature B cell AC	Absolute count	B cell	7	3656	0.0437973	23.8701
IgD- CD38br %B cell	Relative count	B cell	7	3657	0.0439738	23.9773
IgD+ CD24+ %B cell	Relative count	B cell	9	3657	0.0528791	22.6241
IgD+ CD24+ AC	Absolute count	B cell	9	3656	0.0532862	22.8018
IgD- CD24- AC	Absolute count	B cell	5	3656	0.0311811	23.4948
IgD+ CD24- %B cell	Relative count	B cell	5	3657	0.0293437	22.0745
IgD+ CD24- AC	Absolute count	B cell	6	3656	0.0370044	23.3696
CD24+ CD27+ %B cell	Relative count	B cell	8	3657	0.0482102	23.0974
CD24+ CD27+ AC	Absolute count	B cell	7	3656	0.0418653	22.7711
CD20- %B cell	Relative count	B cell	5	3658	0.0293758	22.1054
CD20- AC	Absolute count	B cell	9	3657	0.0501494	21.3945
CD20- CD38- %B cell	Relative count	B cell	7	3659	0.0417572	22.7284
CD20- CD38- AC	Absolute count	B cell	7	3658	0.042023	22.8731
IgD+ %Lymphocyte	Relative count	B cell	6	3657	0.0406321	25.7647
IgD- CD38br %lymphocyte	Relative count	B cell	7	3656	0.0429211	23.3711
IgD- CD38dim %lymphocyte	Relative count	B cell	12	3656	0.079762	26.3132
IgD- CD38- %lymphocyte	Relative count	B cell	12	3656	0.0733395	24.0268
IgD- CD38dim %B cell	Relative count	B cell	7	3657	0.0411115	22.3497
IgD+ CD38br %lymphocyte	Relative count	B cell	9	3656	0.0531709	22.7497
IgD+ CD38dim %lymphocyte	Relative count	B cell	11	3656	0.0682643	24.2709
IgD+ CD38- %lymphocyte	Relative count	B cell	5	3656	0.0288871	21.7148
Unsw Mem %lymphocyte	Relative count	B cell	5	3656	0.035167	26.6075
IgD- CD27- %lymphocyte	Relative count	B cell	5	3656	0.0636308	49.6069
Sw mem %lymphocyte	Relative count	B cell	6	3656	0.0510829	32.7393
PB/PC %lymphocyte	Relative count	B cell	6	3657	0.0361908	22.8428
Memory B cell %lymphocyte	Relative count	B cell	10	3656	0.0601239	23.317
Naive-mature B cell %lymphocyte	Relative count	B cell	6	3656	0.0355787	22.436
IgD- CD38dim AC	Absolute count	B cell	8	3656	0.0482378	23.1049
IgD+ CD24+ %lymphocyte	Relative count	B cell	5	3656	0.0319761	24.1136
IgD- CD24- %lymphocyte	Relative count	B cell	9	3656	0.0524075	22.405
IgD+ CD24- %lymphocyte	Relative count	B cell	8	3656	0.0487668	23.3713
CD24+ CD27+ %lymphocyte	Relative count	B cell	9	3656	0.0553055	23.7165
CD20- %lymphocyte	Relative count	B cell	6	3657	0.0338916	21.3406
CD20- CD38- %lymphocyte	Relative count	B cell	7	3658	0.0428313	23.3328
IgD- CD38- %B cell	Relative count	B cell	4	3657	0.024473	22.9043
CD11c+ monocyte %monocyte	Relative count	cDC	6	3043	0.04114	21.7099
CD62L- monocyte AC	Absolute count	cDC	9	3019	0.0830678	30.2883
CD62L- monocyte %monocyte	Relative count	cDC	7	3042	0.0863905	40.9847
CD11c+ CD62L- monocyte %monocyte	Relative count	cDC	6	3040	0.0417127	22.0036
CD62L- HLA DR++ monocyte AC	Absolute count	cDC	8	3018	0.0541317	21.5255
CD62L- HLA DR++ monocyte %monocyte	Relative count	cDC	7	3041	0.0491598	22.4014
CD11c+ HLA DR++ monocyte AC	Absolute count	cDC	4	3019	0.0291649	22.6359
CD11c+ HLA DR++ monocyte %monocyte	Relative count	cDC	5	3042	0.0383712	24.2286
Myeloid DC AC	Absolute count	cDC	10	3387	0.0673028	24.361
Myeloid DC %DC	Relative count	cDC	8	3410	0.0531846	23.8801
Plasmacytoid DC AC	Absolute count	cDC	9	3374	0.0785988	31.8845
DC AC	Absolute count	cDC	8	3374	0.051813	22.9847
CD62L- DC AC	Absolute count	cDC	5	3387	0.0317876	22.2004
CD62L- DC %DC	Relative count	cDC	7	3410	0.0499619	25.5584
CD86+ myeloid DC AC	Absolute count	cDC	6	3387	0.0430275	25.3286
CD86+ myeloid DC %DC	Relative count	cDC	4	3410	0.0295105	25.8846
CD86+ plasmacytoid DC AC	Absolute count	cDC	7	3374	0.0442785	22.278
CD86+ plasmacytoid DC %DC	Relative count	cDC	9	3410	0.0587595	23.5838
CD62L- myeloid DC AC	Absolute count	cDC	5	3387	0.0342506	23.9816
CD62L- myeloid DC %DC	Relative count	cDC	5	3410	0.0382733	27.0934
CD62L- plasmacytoid DC AC	Absolute count	cDC	9	3374	0.0870659	35.6469
CD62L- plasmacytoid DC %DC	Relative count	cDC	10	3410	0.093425	35.0276
CD62L- CD86+ myeloid DC AC	Absolute count	cDC	4	3387	0.0256981	22.3008
CD62L- CD86+ myeloid DC %DC	Relative count	cDC	5	3410	0.0302623	21.2455
Plasmacytoid DC %DC	Relative count	cDC	10	3410	0.0701253	25.6331
HLA DR++ monocyte %monocyte	Relative count	TBNK	5	3595	0.0362091	26.9673
HLA DR++ monocyte %leukocyte	Relative count	TBNK	5	3595	0.0346098	25.7335
HLA DR++ monocyte AC	Absolute count	TBNK	7	3579	0.0460603	24.6318
CD4 Treg %CD4	Relative count	Treg	5	3437	0.0314192	22.2592
CD4 Treg %T cell	Relative count	Treg	8	3437	0.0475091	21.373
Resting Treg AC	Absolute count	Treg	4	3405	0.0446693	39.7441
Resting Treg % CD4 Treg	Relative count	Treg	5	3437	0.073371	54.3336
Resting Treg %CD4	Relative count	Treg	6	3437	0.0722715	44.5336
CD39+ resting Treg AC	Absolute count	Treg	9	3405	0.423585	277.206
CD39+ resting Treg %resting Treg	Relative count	Treg	10	3437	0.509421	355.758
CD39+ resting Treg % CD4 Treg	Relative count	Treg	12	3437	0.485568	269.323
Activated Treg %CD4 Treg	Relative count	Treg	8	3437	0.0497745	22.4456
Activated Treg %CD4	Relative count	Treg	5	3437	0.0316976	22.4629
CD39+ activated Treg AC	Absolute count	Treg	17	3405	0.520684	216.431
CD39+ activated Treg %activated Treg	Relative count	Treg	8	3437	0.575203	580.216
CD39+ activated Treg %CD4 Treg	Relative count	Treg	12	3437	0.526596	317.393
Secreting Treg AC	Absolute count	Treg	5	3405	0.0316203	22.1973
Secreting Treg % CD4 Treg	Relative count	Treg	11	3437	0.104906	36.4922
Secreting Treg %CD4	Relative count	Treg	7	3437	0.044041	22.5676
CD39+ secreting Treg AC	Absolute count	Treg	14	3405	0.568002	318.376
CD39+ secreting Treg %secreting Treg	Relative count	Treg	10	3437	0.513983	362.313
CD39+ secreting Treg %CD4 Treg	Relative count	Treg	9	3437	0.51263	400.513
Activated & resting Treg AC	Absolute count	Treg	6	3405	0.0413173	24.4078
Activated & resting Treg % CD4 Treg	Relative count	Treg	10	3437	0.0973531	36.9504
Activated & resting Treg %CD4+	Relative count	Treg	7	3437	0.0570534	29.639
Activated & secreting Treg AC	Absolute count	Treg	4	3405	0.024779	21.5972
Activated & secreting Treg %CD4 Treg	Relative count	Treg	8	3437	0.0958879	45.4456
Activated & secreting Treg %CD4+	Relative count	Treg	8	3437	0.0526794	23.8284
CD25hi %CD4+	Relative count	Treg	6	3437	0.0352413	20.8821
CD25hi %T cell	Relative count	Treg	6	3437	0.037732	22.4159
CD25hi CD45RA+ CD4 not Treg %CD4+	Relative count	Treg	8	3437	0.0639164	29.2582
CD25hi CD45RA- CD4 not Treg %T cell	Relative count	Treg	6	3437	0.0365494	21.6867
CD4 Treg AC	Absolute count	Treg	4	3405	0.0270188	23.6036
HSC AC	Absolute count	Myeloid cell	5	1858	0.0557916	21.8863
Im MDSC AC	Absolute count	Myeloid cell	7	1857	0.138268	42.3827
Im MDSC %CD33dim HLA DR- CD66b-	Relative count	Myeloid cell	5	1857	0.0764514	30.6451
CD33br HLA DR+ AC	Absolute count	Myeloid cell	10	1858	0.153401	33.4671
CD33br HLA DR+ CD14- AC	Absolute count	Myeloid cell	10	1858	0.15022	32.6503
CD33br HLA DR+ CD14- %CD33br HLA DR+	Relative count	Myeloid cell	6	1858	0.0897602	30.4216
CD33br HLA DR+ CD14dim AC	Absolute count	Myeloid cell	6	1858	0.0920129	31.2625
CD33br HLA DR+ CD14dim %CD33br HLA DR+	Relative count	Myeloid cell	11	1858	0.128058	24.6466
CD33- HLA DR- AC	Absolute count	Myeloid cell	4	1858	0.0508455	24.8159
CD33- HLA DR+ AC	Absolute count	Myeloid cell	11	1858	0.197461	41.2908
Gr MDSC AC	Absolute count	Myeloid cell	7	1856	0.0970243	28.3666
CD33dim HLA DR+ CD11b+ AC	Absolute count	Myeloid cell	9	1858	0.124294	29.1441
CD33dim HLA DR+ CD11b+ %CD33dim HLA DR+	Relative count	Myeloid cell	8	1858	0.2319	69.7797
CD33dim HLA DR+ CD11b- AC	Absolute count	Myeloid cell	9	1858	0.137273	32.6716
CD33dim HLA DR+ CD11b- %CD33dim HLA DR+	Relative count	Myeloid cell	7	1858	0.217876	73.6218
CD66b++ myeloid cell AC	Absolute count	Myeloid cell	8	1858	0.093937	23.9621
Mo MDSC AC	Absolute count	Myeloid cell	9	1855	0.160343	39.1473
CD33dim HLA DR- AC	Absolute count	Myeloid cell	7	1856	0.146525	45.3234
Basophil AC	Absolute count	Myeloid cell	8	1857	0.161143	44.3748
Basophil %CD33dim HLA DR- CD66b-	Relative count	Myeloid cell	10	1857	0.194215	44.4932
CD45RA- CD4+ AC	Absolute count	Maturation stages of T cell	4	3395	0.0320316	28.045
CD45RA- CD4+ %CD4+	Relative count	Maturation stages of T cell	10	3427	0.0627156	22.8571
CD45RA- CD4+ %T cell	Relative count	Maturation stages of T cell	8	3427	0.0520503	23.4595
CM CD4+ AC	Absolute count	Maturation stages of T cell	7	3395	0.0499588	25.4441
CM CD4+ %CD4+	Relative count	Maturation stages of T cell	8	3427	0.055172	24.9487
CM CD4+ %T cell	Relative count	Maturation stages of T cell	9	3427	0.0568031	22.865
Naive CD4+ AC	Absolute count	Maturation stages of T cell	6	3395	0.0352918	20.6571
Naive CD4+ %CD4+	Relative count	Maturation stages of T cell	12	3427	0.0726047	22.2731
EM CD4+ AC	Absolute count	Maturation stages of T cell	4	3395	0.0287149	25.0553
EM CD4+ %CD4+	Relative count	Maturation stages of T cell	8	3427	0.0516344	23.2619
EM CD4+ %T cell	Relative count	Maturation stages of T cell	7	3427	0.0498522	25.6268
TD CD4+ %CD4+	Relative count	Maturation stages of T cell	7	3427	0.0426174	21.7421
TD CD4+ %T cell	Relative count	Maturation stages of T cell	7	3427	0.0427235	21.7987
CM CD8br AC	Absolute count	Maturation stages of T cell	4	3395	0.0257407	22.3916
CM CD8br %CD8br	Relative count	Maturation stages of T cell	8	3427	0.0517526	23.3181
CM CD8br %T cell	Relative count	Maturation stages of T cell	8	3427	0.050389	22.671
Naive CD8br AC	Absolute count	Maturation stages of T cell	10	3395	0.0648211	23.4559
Naive CD8br %CD8br	Relative count	Maturation stages of T cell	11	3427	0.0722171	24.1652
Naive CD8br %T cell	Relative count	Maturation stages of T cell	10	3427	0.0639935	23.3547
EM CD8br AC	Absolute count	Maturation stages of T cell	10	3395	0.0685879	24.9193
EM CD8br %CD8br	Relative count	Maturation stages of T cell	7	3427	0.0820694	43.6689
EM CD8br %T cell	Relative count	Maturation stages of T cell	6	3427	0.0446855	26.6621
TD CD8br %CD8br	Relative count	Maturation stages of T cell	5	3427	0.0291829	20.5671
TD CD8br %T cell	Relative count	Maturation stages of T cell	4	3427	0.024125	21.1491
CD45RA+ CD8br AC	Absolute count	Maturation stages of T cell	9	3395	0.0822343	33.7005
CD45RA+ CD8br %CD8br	Relative count	Maturation stages of T cell	5	3427	0.0771481	57.1973
CD45RA+ CD8br %T cell	Relative count	Maturation stages of T cell	7	3427	0.0478829	24.5635
CM DN (CD4-CD8-) %DN	Relative count	Maturation stages of T cell	4	3427	0.0237305	20.7949
CM DN (CD4-CD8-) %T cell	Relative count	Maturation stages of T cell	4	3427	0.0248545	21.8049
Naive DN (CD4-CD8-) AC	Absolute count	Maturation stages of T cell	4	3395	0.0269453	23.4685
Naive DN (CD4-CD8-) %DN	Relative count	Maturation stages of T cell	10	3427	0.06443	23.525
Naive DN (CD4-CD8-) %T cell	Relative count	Maturation stages of T cell	8	3427	0.0527389	23.7872
EM DN (CD4-CD8-) AC	Absolute count	Maturation stages of T cell	6	3395	0.0463288	27.4311
EM DN (CD4-CD8-) %DN	Relative count	Maturation stages of T cell	14	3427	0.102113	27.7167
EM DN (CD4-CD8-) %T cell	Relative count	Maturation stages of T cell	7	3427	0.0512849	26.403
TD DN (CD4-CD8-) AC	Absolute count	Maturation stages of T cell	12	3395	0.0941863	29.3049
TD DN (CD4-CD8-) %DN	Relative count	Maturation stages of T cell	10	3427	0.0665087	24.338
TD DN (CD4-CD8-) %T cell	Relative count	Maturation stages of T cell	9	3427	0.0769767	31.6627
Naive CD4+ %T cell	Relative count	Maturation stages of T cell	10	3427	0.0607466	22.0931
Transitional %B cell	Relative count	B cell	5	3657	0.028627	21.5195
Transitional AC	Absolute count	B cell	10	3656	0.0579337	22.4154
Transitional %lymphocyte	Relative count	B cell	9	3656	0.0521694	22.2976
CD14- CD16+ monocyte AC	Absolute count	Monocyte	5	3629	0.030303	22.6437
CD14+ CD16+ monocyte AC	Absolute count	Monocyte	8	3629	0.0529313	25.29
CD14- CD16- AC	Absolute count	Monocyte	6	3629	0.0341452	21.3409
CD14+ CD16- monocyte AC	Absolute count	Monocyte	9	3629	0.0629257	27.0022
Monocyte AC	Absolute count	Monocyte	9	3629	0.0589289	25.1798
CD14- CD16+ monocyte %monocyte	Relative count	Monocyte	8	3629	0.0498021	23.7166
CD14+ CD16+ monocyte %monocyte	Relative count	Monocyte	7	3629	0.0473439	25.7074
CD14+ CD16- monocyte %monocyte	Relative count	Monocyte	5	3629	0.0313977	23.4882
CD16+ monocyte %monocyte	Relative count	Monocyte	8	3629	0.0494116	23.5209
T/B	Relative count	TBNK	15	3653	0.100443	27.0734
CD4/CD8br	Relative count	TBNK	8	3652	0.0458365	21.8755
CD4+ AC	Absolute count	TBNK	11	3652	0.0712062	25.3692
CD4+ %T cell	Relative count	TBNK	8	3668	0.0469679	22.5406
CD8br AC	Absolute count	TBNK	8	3652	0.0553053	26.659
CD8br %T cell	Relative count	TBNK	12	3668	0.0711389	23.3272
DP (CD4+CD8+) AC	Absolute count	TBNK	6	3652	0.0553747	35.6121
DP (CD4+CD8+) %T cell	Relative count	TBNK	6	3668	0.0603192	39.1672
CD8dim AC	Absolute count	TBNK	4	3652	0.0260942	24.4287
DN (CD4-CD8-) AC	Absolute count	TBNK	10	3652	0.0715812	28.0721
DN (CD4-CD8-) %T cell	Relative count	TBNK	9	3668	0.0524585	22.5018
Leukocyte AC	Absolute count	TBNK	4	3653	0.0234375	21.888
Lymphocyte AC	Absolute count	TBNK	5	3653	0.031128	23.4342
Lymphocyte %leukocyte	Relative count	TBNK	7	3669	0.0453244	24.83
T cell AC	Absolute count	TBNK	10	3653	0.0664714	25.9326
T cell %lymphocyte	Relative count	TBNK	5	3669	0.0406753	31.0622
T cell %leukocyte	Relative count	TBNK	6	3669	0.0355139	22.4734
CD4+ %leukocyte	Relative count	TBNK	7	3668	0.0395781	21.5464
CD8br %leukocyte	Relative count	TBNK	10	3668	0.0649288	25.3932
CD4+ CD8dim AC	Absolute count	TBNK	7	3652	0.0721768	40.496
CD4+ CD8dim %lymphocyte	Relative count	TBNK	11	3668	0.104482	38.7776
CD4+ CD8dim %leukocyte	Relative count	TBNK	8	3668	0.0851897	42.592
DN (CD4-CD8-) %leukocyte	Relative count	TBNK	8	3668	0.0504133	24.2819
CD8br and CD8dim %leukocyte	Relative count	TBNK	9	3668	0.0568213	24.486
TCRgd AC	Absolute count	TBNK	7	3650	0.0358358	19.3378
TCRgd %T cell	Relative count	TBNK	8	3666	0.0469064	22.4973
TCRgd %lymphocyte	Relative count	TBNK	9	3666	0.0529261	22.7012
HLA DR+ T cell AC	Absolute count	TBNK	9	3580	0.118412	53.279
HLA DR+ T cell%T cell	Relative count	TBNK	7	3596	0.122627	71.6401
HLA DR+ T cell%lymphocyte	Relative count	TBNK	7	3596	0.120783	70.4148
NKT AC	Absolute count	TBNK	13	3653	0.085205	26.0723
NKT %T cell	Relative count	TBNK	12	3669	0.0745236	24.5331
NKT %lymphocyte	Relative count	TBNK	13	3669	0.0814443	24.9287
HLA DR+ CD4+ AC	Absolute count	TBNK	6	3579	0.0638565	40.609
HLA DR+ CD4+ %T cell	Relative count	TBNK	11	3595	0.0987326	35.6829
HLA DR+ CD4+ %lymphocyte	Relative count	TBNK	10	3595	0.0960168	38.0675
HLA DR+ CD8br AC	Absolute count	TBNK	10	3579	0.130049	53.3382
HLA DR+ CD8br %T cell	Relative count	TBNK	8	3595	0.126765	65.0709
HLA DR+ CD8br %lymphocyte	Relative count	TBNK	11	3595	0.14331	54.4888
CD8br NKT AC	Absolute count	TBNK	15	3652	0.089346	23.7823
CD8br NKT %T cell	Relative count	TBNK	8	3668	0.0473076	22.7117
CD8br NKT %lymphocyte	Relative count	TBNK	11	3668	0.0646455	22.9707
CD8dim NKT AC	Absolute count	TBNK	6	3652	0.0392541	24.8211
CD8dim NKT %T cell	Relative count	TBNK	5	3668	0.0315292	23.8437
CD8dim NKT %lymphocyte	Relative count	TBNK	5	3668	0.0340404	25.8097
DN (CD4-CD8-) NKT AC	Absolute count	TBNK	6	3652	0.0474254	30.2453
DN (CD4-CD8-) NKT %T cell	Relative count	TBNK	6	3668	0.0356541	22.5593
DN (CD4-CD8-) NKT %lymphocyte	Relative count	TBNK	4	3668	0.0253414	23.8097
CD3- lymphocyte AC	Absolute count	TBNK	8	3653	0.0468983	22.4133
CD3- lymphocyte %lymphocyte	Relative count	TBNK	5	3669	0.0406753	31.0622
CD3- lymphocyte %leukocyte	Relative count	TBNK	5	3669	0.0296771	22.4064
B cell AC	Absolute count	TBNK	17	3653	0.105742	25.2837
B cell % CD3- lymphocyte	Relative count	TBNK	6	3669	0.0465994	29.8313
B cell %lymphocyte	Relative count	TBNK	13	3669	0.0861104	26.4914
NK AC	Absolute count	TBNK	9	3653	0.0668373	28.9919
NK %CD3- lymphocyte	Relative count	TBNK	4	3669	0.0357582	33.9691
NK %lymphocyte	Relative count	TBNK	6	3669	0.0566624	36.6601
HLA DR+ NK AC	Absolute count	TBNK	8	3580	0.0504544	23.7183
HLA DR+ NK %NK	Relative count	TBNK	10	3596	0.078226	30.4239
HLA DR+ NK %CD3- lymphocyte	Relative count	TBNK	11	3596	0.0700415	24.5396
Granulocyte AC	Absolute count	TBNK	10	3653	0.0574641	22.2043
Granulocyte %leukocyte	Relative count	TBNK	9	3669	0.0569349	24.5446
CD28- DN (CD4-CD8-) %DN	Relative count	Treg	8	3440	0.0508239	22.9642
CD28- DN (CD4-CD8-) AC	Absolute count	Treg	11	3408	0.0812352	27.297
CD28+ DN (CD4-CD8-) %T cell	Relative count	Treg	5	3440	0.0338324	24.0497
CD28+ DN (CD4-CD8-) %DN	Relative count	Treg	8	3440	0.0508239	22.9642
CD39+ CD4+ %T cell	Relative count	Treg	14	3440	0.58102	339.258
CD39+ CD4+ %CD4+	Relative count	Treg	12	3440	0.580304	394.87
CD39+ CD4+ AC	Absolute count	Treg	15	3408	0.540879	266.401
CD28- CD8dim %T cell	Relative count	Treg	9	3440	0.0592636	24.0088
CD28- CD8dim %CD8dim	Relative count	Treg	4	3440	0.0275445	24.3238
CD28- CD8dim AC	Absolute count	Treg	8	3408	0.0594802	26.8698
CD28+ CD45RA+ CD8dim %T cell	Relative count	Treg	9	3440	0.0608841	24.7079
CD28+ CD45RA+ CD8dim %CD8dim	Relative count	Treg	11	3440	0.0735381	24.7362
CD28+ CD45RA+ CD8dim AC	Absolute count	Treg	8	3408	0.0547227	24.5963
CD28+ CD45RA- CD8dim %T cell	Relative count	Treg	7	3440	0.0464809	23.8998
CD28+ CD45RA- CD8dim %CD8dim	Relative count	Treg	8	3440	0.0487811	21.9939
CD28+ CD45RA- CD8dim AC	Absolute count	Treg	8	3408	0.0505157	22.6047
CD39+ CD8br %T cell	Relative count	Treg	6	3440	0.403821	387.555
CD39+ CD8br %CD8br	Relative count	Treg	10	3440	0.461768	294.185
CD39+ CD8br AC	Absolute count	Treg	4	3408	0.378267	517.602
CD28- CD127- CD25++ CD8br %T cell	Relative count	Treg	6	3162	0.0399298	21.8696
CD28- CD127- CD25++ CD8br %CD8br	Relative count	Treg	4	3162	0.0261809	21.2187
CD28- CD127- CD25++ CD8br AC	Absolute count	Treg	12	3130	0.0831906	23.5695
CD28- CD25++ CD8br %T cell	Relative count	Treg	9	3162	0.0641834	24.0201
CD28- CD25++ CD8br %CD8br	Relative count	Treg	10	3162	0.0672206	22.7076
CD28- CD25++ CD8br AC	Absolute count	Treg	4	3130	0.0294442	23.7011
CD25++ CD8br %T cell	Relative count	Treg	4	3162	0.0264388	21.4335
CD25++ CD8br %CD8br	Relative count	Treg	7	3162	0.0487757	23.1038
CD25++ CD8br AC	Absolute count	Treg	5	3130	0.0361101	23.4068
CD127- CD8br %T cell	Relative count	Treg	6	3403	0.0428013	25.3088
CD127- CD8br %CD8br	Relative count	Treg	4	3403	0.0298221	26.1126
CD127- CD8br AC	Absolute count	Treg	10	3371	0.0680855	24.5481
CD28- CD8br %T cell	Relative count	Treg	6	3440	0.0413398	24.6732
CD28- CD8br %CD8br	Relative count	Treg	12	3440	0.0751172	23.1945
CD28- CD8br AC	Absolute count	Treg	7	3408	0.0528764	27.1166
CD28+ CD45RA+ CD8br %T cell	Relative count	Treg	9	3440	0.0591708	23.9689
CD28+ CD45RA+ CD8br %CD8br	Relative count	Treg	9	3440	0.0610939	24.7986
CD28+ CD45RA+ CD8br AC	Absolute count	Treg	14	3408	0.0964179	25.861
CD28+ CD45RA- CD8br %T cell	Relative count	Treg	9	3440	0.0566238	22.8752
CD28+ CD45RA- CD8br %CD8br	Relative count	Treg	11	3440	0.0725984	24.3954
CD28+ CD45RA- CD8br AC	Absolute count	Treg	8	3408	0.0491461	21.9602
CD28- DN (CD4-CD8-) %T cell	Relative count	Treg	5	3440	0.0426182	30.5731
CD45RA- CD28- CD8br AC	Absolute count	Treg	8	3408	0.110854	52.9712
CD45RA- CD28- CD8br %CD8br	Relative count	Treg	14	3425	0.121192	33.5898
CD45RA- CD28- CD8br %T cell	Relative count	Treg	13	3425	0.100325	29.2592
CD45RA+ CD28- CD8br AC	Absolute count	Treg	6	3408	0.0299992	17.5304
CD45RA+ CD28- CD8br %CD8br	Relative count	Treg	8	3425	0.0521505	23.4934
CD45RA+ CD28- CD8br %T cell	Relative count	Treg	5	3425	0.0330404	23.365
BAFF-R on CD24+ CD27+	MFI	B cell	10	3657	0.101838	41.3403
BAFF-R on IgD+ CD24+	MFI	B cell	10	3657	0.107035	43.7028
BAFF-R on IgD+ CD24-	MFI	B cell	9	3657	0.0702763	30.6301
BAFF-R on IgD+ CD38-	MFI	B cell	12	3645	0.104408	35.2848
BAFF-R on IgD+ CD38- naive	MFI	B cell	7	1837	0.0792065	22.4757
BAFF-R on IgD+ CD38- unsw mem	MFI	B cell	6	1837	0.119245	41.2938
BAFF-R on IgD+ CD38br	MFI	B cell	10	3656	0.0843868	33.5938
BAFF-R on IgD+ CD38dim	MFI	B cell	9	3657	0.0682643	29.6889
BAFF-R on IgD- CD24-	MFI	B cell	11	3657	0.101642	37.4913
BAFF-R on IgD- CD27-	MFI	B cell	6	3657	0.06561	42.7152
BAFF-R on IgD- CD38-	MFI	B cell	7	3657	0.0832763	47.3541
BAFF-R on IgD- CD38br	MFI	B cell	6	3659	0.0384612	24.3464
BAFF-R on IgD- CD38dim	MFI	B cell	9	3657	0.0967505	43.4048
BAFF-R on memory B cell	MFI	B cell	8	3657	0.0897311	44.9508
BAFF-R on naive-mature B cell	MFI	B cell	7	3657	0.0591505	32.7728
BAFF-R on unsw mem	MFI	B cell	13	3657	0.126346	40.5262
BAFF-R on sw mem	MFI	B cell	7	3657	0.082907	47.1252
BAFF-R on IgD+	MFI	B cell	9	3658	0.0689289	30.0076
BAFF-R on transitional	MFI	B cell	9	3655	0.0695096	30.2543
CD19 on CD20-	MFI	B cell	7	3656	0.0394781	21.4193
CD19 on CD20- CD38-	MFI	B cell	4	3595	0.0267338	24.6525
CD19 on CD24+ CD27+	MFI	B cell	10	3656	0.0643948	25.0874
CD19 on IgD+ CD24+	MFI	B cell	7	3656	0.0450046	24.5591
CD19 on IgD+ CD24-	MFI	B cell	8	3656	0.0487537	23.3647
CD19 on IgD+ CD38-	MFI	B cell	5	3645	0.0296291	22.2224
CD19 on IgD+ CD38- naive	MFI	B cell	5	1830	0.0593306	23.0089
CD19 on IgD+ CD38br	MFI	B cell	5	3657	0.0305225	22.9892
CD19 on IgD+ CD38dim	MFI	B cell	8	3657	0.0488369	23.413
CD19 on IgD- CD24-	MFI	B cell	7	3655	0.0410336	22.2933
CD19 on IgD- CD27-	MFI	B cell	7	3656	0.0424006	23.0751
CD19 on IgD- CD38-	MFI	B cell	10	3657	0.057787	22.3613
CD19 on IgD- CD38dim	MFI	B cell	9	3657	0.0593631	25.5733
CD19 on naive-mature B cell	MFI	B cell	7	3653	0.0405683	22.0177
CD19 on unsw mem	MFI	B cell	5	3656	0.0289716	21.7802
CD19 on sw mem	MFI	B cell	6	3657	0.0417336	26.4935
CD19 on IgD+	MFI	B cell	7	3658	0.0412558	22.4376
CD19 on transitional	MFI	B cell	5	3657	0.0288753	21.7116
CD20 on B cell	MFI	B cell	7	3660	0.0475738	26.0596
CD20 on CD20- CD38-	MFI	B cell	9	3606	0.0533422	22.5141
CD20 on CD24+ CD27+	MFI	B cell	7	3657	0.0610323	33.8832
CD20 on IgD+ CD24+	MFI	B cell	9	3657	0.0607882	26.227
CD20 on IgD+ CD24-	MFI	B cell	11	3657	0.0717094	25.5975
CD20 on IgD+ CD38-	MFI	B cell	4	3645	0.0274253	25.6607
CD20 on IgD+ CD38- naive	MFI	B cell	4	1834	0.0620546	30.2516
CD20 on IgD+ CD38- unsw mem	MFI	B cell	4	1836	0.0510446	24.6225
CD20 on IgD+ CD38br	MFI	B cell	6	3657	0.0401694	25.459
CD20 on IgD+ CD38dim	MFI	B cell	9	3657	0.0693993	30.2193
CD20 on IgD- CD24-	MFI	B cell	10	3657	0.0631215	24.5646
CD20 on IgD- CD27-	MFI	B cell	4	3657	0.0384221	36.481
CD20 on IgD- CD38-	MFI	B cell	6	3657	0.0505408	32.3822
CD20 on IgD- CD38dim	MFI	B cell	9	3657	0.0537315	23.0095
CD20 on memory B cell	MFI	B cell	9	3657	0.0685107	29.8039
CD20 on naive-mature B cell	MFI	B cell	7	3657	0.0481936	26.3947
CD20 on unsw mem	MFI	B cell	5	3657	0.032428	24.4724
CD20 on sw mem	MFI	B cell	6	3657	0.038877	24.6068
CD20 on IgD+	MFI	B cell	9	3658	0.0755603	33.1304
CD24 on CD24+ CD27+	MFI	B cell	8	3654	0.0547519	26.3913
CD24 on IgD+ CD24+	MFI	B cell	7	3655	0.0488425	26.7536
CD24 on IgD+ CD38br	MFI	B cell	5	3655	0.0311989	23.5022
CD24 on IgD- CD38-	MFI	B cell	5	3648	0.0281101	21.0676
CD24 on IgD- CD38dim	MFI	B cell	7	3649	0.0505236	27.6778
CD24 on memory B cell	MFI	B cell	13	3653	0.0868232	26.6146
CD24 on sw mem	MFI	B cell	9	3652	0.0579186	24.8786
CD25 on B cell	MFI	B cell	6	3660	0.0381141	24.1246
CD25 on CD20- CD38-	MFI	B cell	4	3505	0.0266012	23.9121
CD25 on CD24+ CD27+	MFI	B cell	9	3657	0.124957	57.8661
CD25 on IgD+ CD24+	MFI	B cell	8	3657	0.108302	55.384
CD25 on IgD+ CD24-	MFI	B cell	7	3657	0.0476343	26.073
CD25 on IgD+ CD38-	MFI	B cell	6	3642	0.0452886	28.7388
CD25 on IgD+ CD38- naive	MFI	B cell	4	1835	0.0532588	25.7365
CD25 on IgD+ CD38br	MFI	B cell	7	3656	0.0602709	33.4242
CD25 on IgD- CD24-	MFI	B cell	10	3649	0.0567633	21.8932
CD25 on IgD- CD27-	MFI	B cell	8	3651	0.0639062	31.0794
CD25 on IgD- CD38-	MFI	B cell	4	3657	0.0231421	21.6292
CD25 on IgD- CD38br	MFI	B cell	10	3656	0.0576502	22.299
CD25 on IgD- CD38dim	MFI	B cell	8	3657	0.0741595	36.5254
CD25 on memory B cell	MFI	B cell	5	3657	0.0973573	78.7578
CD25 on naive-mature B cell	MFI	B cell	9	3657	0.0567315	24.3715
CD25 on unsw mem	MFI	B cell	5	3657	0.0301442	22.6954
CD25 on sw mem	MFI	B cell	12	3657	0.101649	34.36
CD25 on IgD+	MFI	B cell	7	3658	0.0444356	24.2474
CD25 on transitional	MFI	B cell	5	3657	0.0320289	24.1613
CD27 on CD20-	MFI	B cell	6	3634	0.0344307	21.5555
CD27 on CD20- CD38-	MFI	B cell	7	3592	0.0424504	22.6981
CD27 on T cell	MFI	B cell	4	1838	0.0460746	22.1334
CD27 on IgD+ CD24+	MFI	B cell	15	3656	0.188666	56.4291
CD27 on IgD+ CD38- unsw mem	MFI	B cell	8	1836	0.234882	70.1081
CD27 on IgD- CD38-	MFI	B cell	13	3657	0.190319	65.8696
CD27 on IgD- CD38br	MFI	B cell	8	3642	0.0554806	26.675
CD27 on IgD- CD38dim	MFI	B cell	12	3657	0.253044	102.872
CD27 on memory B cell	MFI	B cell	13	3657	0.173623	58.877
CD27 on unsw mem	MFI	B cell	12	3656	0.173695	63.8154
CD27 on PB/PC	MFI	B cell	5	3651	0.0325048	24.4921
CD27 on sw mem	MFI	B cell	6	3657	0.216878	168.472
CD38 on CD20-	MFI	B cell	8	3630	0.0468917	22.2685
CD38 on CD3- CD19-	MFI	B cell	6	1834	0.0740967	24.368
CD38 on IgD+ CD24-	MFI	B cell	6	3656	0.0368783	23.2869
CD38 on IgD+ CD38br	MFI	B cell	4	3652	0.0222476	20.7457
CD38 on IgD- CD38br	MFI	B cell	4	3644	0.0228647	21.2878
CD38 on IgD- CD38dim	MFI	B cell	4	3657	0.0238178	22.2762
CD38 on naive-mature B cell	MFI	B cell	8	3656	0.0503026	24.1463
CD38 on PB/PC	MFI	B cell	9	3655	0.0559402	23.9982
CD38 on IgD+	MFI	B cell	4	3658	0.0236323	22.1046
CD38 on transitional	MFI	B cell	7	3657	0.0474034	25.9404
IgD on IgD+ CD24+	MFI	B cell	10	3656	0.157805	68.2978
IgD on IgD+ CD24-	MFI	B cell	17	3656	0.236473	66.2782
IgD on IgD+ CD38-	MFI	B cell	10	3642	0.125359	52.0418
IgD on IgD+ CD38- unsw mem	MFI	B cell	6	1834	0.187897	70.4523
IgD on IgD+ CD38br	MFI	B cell	15	3656	0.250701	81.1915
IgD on IgD+ CD38dim	MFI	B cell	7	3656	0.165904	103.657
IgD on unsw mem	MFI	B cell	8	3636	0.137255	72.1276
IgD on IgD+	MFI	B cell	10	3657	0.155785	67.2803
IgD on transitional	MFI	B cell	15	3657	0.186928	55.8052
BAFF-R on B cell	MFI	B cell	8	3660	0.0700977	34.4023
CD62L on CD62L+ myeloid DC	MFI	cDC	7	2872	0.0600755	26.1504
CD62L on CD62L+ plasmacytoid DC	MFI	cDC	5	2872	0.0788437	49.0613
CD62L on CD62L+ DC	MFI	cDC	7	2871	0.065908	28.8583
CD62L on monocyte	MFI	cDC	8	2848	0.127914	52.0514
CD62L on granulocyte	MFI	cDC	7	2849	0.0525541	22.5126
CD66b on CD66b++ myeloid cell	MFI	Myeloid cell	6	1465	0.0912758	24.4078
CD66b on Gr MDSC	MFI	Myeloid cell	10	1244	0.172777	25.7528
CD3 on naive CD8br	MFI	Maturation stages of T cell	12	2910	0.277229	92.5988
CD3 on EM CD8br	MFI	Maturation stages of T cell	7	2912	0.0957449	43.9261
CD3 on TD CD8br	MFI	Maturation stages of T cell	8	2911	0.0728219	28.4909
CD3 on CM CD4+	MFI	Maturation stages of T cell	8	2912	0.202123	91.9256
CD3 on Naive CD4+	MFI	Maturation stages of T cell	13	2910	0.323486	106.521
CD3 on EM CD4+	MFI	Maturation stages of T cell	7	2912	0.154823	75.995
CD3 on TD CD4+	MFI	Maturation stages of T cell	9	2903	0.0924159	32.7314
CD3 on CD45RA- CD4+	MFI	Maturation stages of T cell	11	2911	0.201349	66.4429
CD3 on CM CD8br	MFI	Maturation stages of T cell	9	2910	0.15345	58.4075
CD3 on HLA DR+ T cell	MFI	TBNK	9	3060	0.1341	52.483
CD3 on HLA DR+ CD4+	MFI	TBNK	9	3060	0.14461	57.2918
CD3 on HLA DR+ CD8br	MFI	TBNK	7	3060	0.0845565	40.2718
CD3 on T cell	MFI	Treg	9	2919	0.0709238	24.6741
CD3 on CD39+ resting Treg	MFI	Treg	6	2649	0.0919236	44.5744
CD3 on activated Treg	MFI	Treg	8	2919	0.234364	111.345
CD3 on CD39+ activated Treg	MFI	Treg	9	2919	0.239591	101.841
CD3 on secreting Treg	MFI	Treg	7	2919	0.222221	118.815
CD3 on CD39+ secreting Treg	MFI	Treg	7	2919	0.183764	93.624
CD3 on activated & secreting Treg	MFI	Treg	7	2919	0.222617	119.088
CD3 on CD45RA+ CD4+	MFI	Treg	11	2919	0.279241	102.386
CD3 on CD8br	MFI	Treg	12	2918	0.168496	49.0559
CD3 on CD39+ CD4+	MFI	Treg	7	2919	0.235632	128.196
CD3 on CD28+ CD4+	MFI	Treg	7	2919	0.149963	73.3653
CD3 on CD28+ DN (CD4-CD8-)	MFI	Treg	4	2918	0.0287416	21.5504
CD3 on CD28+ CD45RA- CD8br	MFI	Treg	4	2919	0.0917664	73.6063
CD3 on CD28+ CD45RA+ CD8br	MFI	Treg	10	2919	0.243662	93.6842
CD3 on CD28- CD8br	MFI	Treg	12	2919	0.108576	29.4959
CD3 on CD39+ CD8br	MFI	Treg	7	2914	0.113118	52.9496
CD3 on CD4+	MFI	Treg	8	2919	0.150379	64.3822
CD3 on CD4 Treg	MFI	Treg	10	2919	0.263584	104.086
CD3 on resting Treg	MFI	Treg	10	2918	0.261041	102.691
CD34 on HSC	MFI	Myeloid cell	6	1634	0.111856	34.1516
HVEM on T cell	MFI	Maturation stages of T cell	10	1247	0.1942	29.7878
HVEM on naive CD8br	MFI	Maturation stages of T cell	8	1247	0.165746	30.7451
HVEM on EM CD8br	MFI	Maturation stages of T cell	6	1247	0.127631	30.2362
HVEM on TD CD8br	MFI	Maturation stages of T cell	13	1247	0.221207	26.9399
HVEM on CD4+	MFI	Maturation stages of T cell	7	1247	0.150365	31.3246
HVEM on CM CD4+	MFI	Maturation stages of T cell	4	1247	0.0941107	32.257
HVEM on naive CD4+	MFI	Maturation stages of T cell	5	1247	0.104824	29.064
HVEM on EM CD4+	MFI	Maturation stages of T cell	9	1247	0.183693	30.929
HVEM on TD CD4+	MFI	Maturation stages of T cell	12	1245	0.216088	28.3004
HVEM on CD45RA- CD4+	MFI	Maturation stages of T cell	9	1247	0.184472	31.0898
HVEM on CD8br	MFI	Maturation stages of T cell	7	1247	0.138971	28.568
HVEM on CM CD8br	MFI	Maturation stages of T cell	6	1247	0.132745	31.6332
CD16-CD56 on NKT	MFI	TBNK	7	3113	0.0487001	22.7078
CD16-CD56 on NK	MFI	TBNK	4	3113	0.0484446	39.5577
CD16-CD56 on HLA DR+ NK	MFI	TBNK	9	2971	0.0651869	22.942
CD28 on CD39+ activated Treg	MFI	Treg	7	2920	0.118092	55.7045
CD28 on secreting Treg	MFI	Treg	5	2920	0.0430466	26.216
CD28 on CD39+ secreting Treg	MFI	Treg	10	2920	0.165505	57.6942
CD28 on activated & secreting Treg	MFI	Treg	5	2920	0.0450896	27.519
CD28 on CD45RA- CD4 not Treg	MFI	Treg	7	2920	0.0619624	27.479
CD28 on CD39+ CD4+	MFI	Treg	9	2920	0.237096	100.486
CD28 on CD28+ CD45RA- CD8br	MFI	Treg	8	2920	0.0643581	25.0291
CD28 on CD28+ CD4+	MFI	Treg	8	2920	0.120528	49.8677
CD28 on CD28+ DN (CD4-CD8-)	MFI	Treg	7	2919	0.0568591	25.0707
CD28 on CD28+ CD45RA+ CD8br	MFI	Treg	5	2920	0.0391691	23.7583
CD28 on CD39+ CD8br	MFI	Treg	8	2914	0.0866908	34.4676
CD28 on CD4+	MFI	Treg	10	2920	0.129875	43.4197
CD28 on CD4 Treg	MFI	Treg	9	2920	0.0786912	27.6166
CD28 on resting Treg	MFI	Treg	7	2919	0.0584392	25.8107
CD28 on CD39+ resting Treg	MFI	Treg	6	2650	0.0516754	24.0034
CD28 on activated Treg	MFI	Treg	9	2920	0.0720618	25.1094
CD86 on myeloid DC	MFI	cDC	9	2871	0.0649323	22.0746
CD86 on CD62L+ myeloid DC	MFI	cDC	8	2871	0.0599505	22.815
CD86 on monocyte	MFI	cDC	5	2850	0.0379884	22.461
CD86 on granulocyte	MFI	cDC	8	2848	0.0646438	24.5259
CCR7 on naive CD4+	MFI	Maturation stages of T cell	6	2910	0.0697886	36.2993
CCR7 on naive CD8br	MFI	Maturation stages of T cell	9	2910	0.0742744	25.8531
CD45 on CD14+ monocyte	MFI	TBNK	6	3112	0.0405403	21.866
CD45 on B cell	MFI	TBNK	9	3112	0.070422	26.1109
CD45 on NK	MFI	TBNK	11	3113	0.0920476	28.5797
CD45 on HLA DR+ NK	MFI	TBNK	6	2971	0.0431127	22.2572
CD45 on granulocyte	MFI	TBNK	7	3112	0.0535846	25.1062
CD45 on lymphocyte	MFI	TBNK	8	3113	0.053598	21.9737
CD45 on T cell	MFI	TBNK	4	3113	0.0279315	22.3263
CD45 on CD4+	MFI	TBNK	8	3113	0.0591699	24.4018
CD45 on CD8br	MFI	TBNK	7	3113	0.0500554	23.373
CD45 on HLA DR+ T cell	MFI	TBNK	4	3060	0.0485151	38.9426
CD45 on NKT	MFI	TBNK	5	3113	0.0337338	21.6939
CD45 on HLA DR+ CD4+	MFI	TBNK	6	3060	0.0474103	25.3246
CD45 on HLA DR+ CD8br	MFI	TBNK	9	3060	0.063993	23.1691
CD127 on T cell	MFI	Treg	8	2920	0.0604013	23.3914
CD127 on CD45RA- CD4 not Treg	MFI	Treg	7	2920	0.0500284	21.9078
CD127 on CD28+ CD4+	MFI	Treg	10	2920	0.0845326	26.8611
CD127 on CD28+ DN (CD4-CD8-)	MFI	Treg	7	2918	0.0518174	22.7184
CD127 on granulocyte	MFI	Treg	13	2920	0.101382	25.2196
CD127 on CD8br	MFI	Treg	11	2920	0.0861304	24.9157
CD127 on CD28+ CD45RA+ CD8br	MFI	Treg	5	2920	0.0360913	21.8215
CD127 on CD28- CD8br	MFI	Treg	14	2920	0.111049	25.9212
CD127 on CD4+	MFI	Treg	10	2920	0.0773142	24.3752
CD127 on CD45RA+ CD4+	MFI	Treg	8	2920	0.0670303	26.143
CD25 on CD45RA- CD4 not Treg	MFI	Treg	6	3435	0.0382544	22.7253
CD25 on CD45RA+ CD4 not Treg	MFI	Treg	9	3435	0.0656537	26.7405
CD25 on CD39+ CD4 Treg	MFI	Treg	6	3434	0.0642474	39.2154
CD25 on CD4 Treg	MFI	Treg	6	3435	0.0392972	23.3701
CD25 on resting Treg	MFI	Treg	6	3434	0.0390805	23.2292
CD25 on CD39+ resting Treg	MFI	Treg	4	3118	0.0258573	20.6575
CD25 on CD39+ activated Treg	MFI	Treg	5	3435	0.055793	40.5237
CD25 on secreting Treg	MFI	Treg	4	3435	0.0315057	27.8949
CD25 on CD39+ secreting Treg	MFI	Treg	7	3435	0.0449556	23.0449
CD25 on activated & secreting Treg	MFI	Treg	4	3435	0.0246859	21.7039
CD123 on plasmacytoid DC	MFI	cDC	5	2872	0.0716627	44.2479
CD123 on CD62L+ plasmacytoid DC	MFI	cDC	5	2872	0.0709152	43.7512
CD33 on CD14+ monocyte	MFI	Myeloid cell	8	1634	0.557231	255.635
CD33 on CD33br HLA DR+ CD14dim	MFI	Myeloid cell	11	1577	0.587355	202.509
CD33 on CD33dim HLA DR+ CD11b+	MFI	Myeloid cell	9	1633	0.580927	249.981
CD33 on CD33dim HLA DR+ CD11b-	MFI	Myeloid cell	8	1634	0.555894	254.254
CD33 on Gr MDSC	MFI	Myeloid cell	6	1244	0.285504	82.3816
CD33 on CD66b++ myeloid cell	MFI	Myeloid cell	5	1464	0.376824	176.326
CD33 on Mo MDSC	MFI	Myeloid cell	12	1569	0.542348	153.663
CD33 on CD33dim HLA DR-	MFI	Myeloid cell	6	1558	0.426826	192.497
CD33 on basophil	MFI	Myeloid cell	8	1555	0.47209	172.816
CD33 on Im MDSC	MFI	Myeloid cell	9	1554	0.446686	138.495
CD33 on CD33br HLA DR+	MFI	Myeloid cell	10	1579	0.584317	220.41
CD33 on CD33br HLA DR+ CD14-	MFI	Myeloid cell	9	1578	0.574604	235.331
CD4 on monocyte	MFI	TBNK	9	3112	0.143655	57.8188
CD4 on HLA DR+ CD4+	MFI	TBNK	9	3060	0.0673465	24.471
CD25 on CD4+	MFI	Treg	4	2920	0.0304187	22.863
CD25 on CD39+ CD4+	MFI	Treg	6	2920	0.290155	198.452
CD25 on CD28+ CD4+	MFI	Treg	6	2920	0.0451155	22.9384
FSC-A on myeloid DC	Morphological parameter	cDC	8	2872	0.100328	39.9088
FSC-A on plasmacytoid DC	Morphological parameter	cDC	8	2872	0.0647612	24.7812
FSC-A on monocyte	Morphological parameter	cDC	9	2850	0.0725006	24.6662
FSC-A on granulocyte	Morphological parameter	cDC	7	2850	0.0594009	25.6397
FSC-A on CD14+ monocyte	Morphological parameter	TBNK	5	3112	0.0339486	21.8299
FSC-A on B cell	Morphological parameter	TBNK	6	3112	0.0387147	20.8417
FSC-A on NK	Morphological parameter	TBNK	6	3113	0.048064	26.1374
FSC-A on HLA DR+ NK	Morphological parameter	TBNK	5	2971	0.0414567	25.647
FSC-A on lymphocyte	Morphological parameter	TBNK	6	3113	0.0446257	24.1803
FSC-A on T cell	Morphological parameter	TBNK	7	3113	0.049965	23.3286
FSC-A on CD4+	Morphological parameter	TBNK	7	3113	0.0508925	23.7849
FSC-A on CD8br	Morphological parameter	TBNK	8	3113	0.0566685	23.3082
FSC-A on HLA DR+ T cell	Morphological parameter	TBNK	8	3060	0.0563149	22.7587
FSC-A on NKT	Morphological parameter	TBNK	5	3113	0.0325135	20.8828
FSC-A on HLA DR+ CD4+	Morphological parameter	TBNK	6	3060	0.0427448	22.7211
CD16 on CD14- CD16+ monocyte	MFI	Monocyte	9	3620	0.0812092	35.453
CD40 on CD14+ CD16- monocyte	MFI	Monocyte	8	3629	0.215671	124.426
CD40 on CD14+ CD16+ monocyte	MFI	Monocyte	7	3618	0.23057	154.541
CCR2 on CD14- CD16+ monocyte	MFI	Monocyte	6	3621	0.0356883	22.2917
CD14 on CD14+ CD16+ monocyte	MFI	Monocyte	7	3618	0.0519791	28.2761
HLA DR on CD14- CD16+ monocyte	MFI	Monocyte	11	3621	0.189015	76.4677
CD40 on monocytes	MFI	Monocyte	10	3629	0.261768	128.29
CD14 on CD14+ CD16- monocyte	MFI	Monocyte	6	3629	0.0442968	27.9799
CD64 on CD14+ CD16- monocyte	MFI	Monocyte	10	3622	0.1327	55.2494
HLA DR on CD14+ CD16- monocyte	MFI	Monocyte	6	3629	0.0781314	51.1626
CD40 on CD14- CD16+ monocyte	MFI	Monocyte	11	3621	0.294232	136.78
CD64 on CD14- CD16+ monocyte	MFI	Monocyte	8	3614	0.0485117	22.9751
HLA DR on CD14+ monocyte	MFI	Monocyte	7	3629	0.0800498	45.0117
CCR2 on CD14+ CD16+ monocyte	MFI	Monocyte	8	3618	0.0474291	22.4617
CX3CR1 on CD14- CD16-	MFI	Monocyte	5	3590	0.0337743	25.0556
CX3CR1 on monocyte	MFI	Monocyte	8	3590	0.119494	60.7472
CX3CR1 on CD14+ CD16+ monocyte	MFI	Monocyte	9	3579	0.137006	62.9557
CX3CR1 on CD14+ CD16- monocyte	MFI	Monocyte	8	3590	0.14256	74.4229
PDL-1 on CD14+ CD16+ monocyte	MFI	Monocyte	9	3618	0.0568354	24.1577
PDL-1 on CD14- CD16-	MFI	Monocyte	6	3629	0.0340897	21.3051
CD64 on CD14- CD16-	MFI	Monocyte	5	3622	0.030778	22.9655
CCR2 on CD14- CD16-	MFI	Monocyte	6	3629	0.0439872	27.7753
CCR2 on CD14+ CD16- monocyte	MFI	Monocyte	8	3629	0.064564	31.2316
CD16 on CD14+ CD16+ monocyte	MFI	Monocyte	9	3617	0.0573634	24.389
CD64 on monocyte	MFI	Monocyte	10	3622	0.127238	52.6441
HLA DR on CD14+ CD16+ monocyte	MFI	Monocyte	10	3618	0.195783	87.8109
HLA DR on CD14- CD16-	MFI	Monocyte	6	3629	0.0707889	45.9883
HLA DR on monocyte	MFI	Monocyte	7	3629	0.164709	102.002
CD64 on CD14+ CD16+ monocyte	MFI	Monocyte	8	3611	0.102285	51.3012
CX3CR1 on CD14- CD16+ monocyte	MFI	Monocyte	10	3582	0.0752746	29.0687
CCR2 on myeloid DC	MFI	cDC	4	2870	0.0293287	21.6413
CCR2 on CD62L+ myeloid DC	MFI	cDC	4	2870	0.0287088	21.1704
CCR2 on plasmacytoid DC	MFI	cDC	9	2871	0.141561	52.4216
CCR2 on CD62L+ plasmacytoid DC	MFI	cDC	9	2871	0.141211	52.2704
CCR2 on monocyte	MFI	cDC	7	2850	0.108232	49.2752
CCR2 on granulocyte	MFI	cDC	6	2850	0.048435	24.1182
CD14 on Mo MDSC	MFI	Myeloid cell	6	1570	0.0888503	25.4025
CD14 on CD33br HLA DR+ CD14dim	MFI	Myeloid cell	6	1578	0.0834778	23.848
CD14 on CD33dim HLA DR+ CD11b+	MFI	Myeloid cell	4	1634	0.0833012	37.0071
CD4 on CD4+	MFI	Maturation stages of T cell	13	2912	0.124221	31.6194
CD4 on CM CD4 +	MFI	Maturation stages of T cell	9	2912	0.1012	36.3056
CD4 on naive CD4+	MFI	Maturation stages of T cell	10	2910	0.0970922	31.1737
CD4 on EM CD4+	MFI	Maturation stages of T cell	12	2912	0.127199	35.2075
CD4 on TD CD4+	MFI	Maturation stages of T cell	11	2903	0.0842722	24.1865
CD4 on CD45RA+ CD4+	MFI	Maturation stages of T cell	11	2911	0.119959	35.9239
CD19 on B cell	MFI	TBNK	11	3112	0.0758154	23.1189
CD39 on CD39+ CD8br	MFI	Treg	11	2915	0.211583	70.8237
CD39 on CD39+ activated Treg	MFI	Treg	13	2920	0.769998	748.361
CD39 on CD39+ secreting Treg	MFI	Treg	14	2920	0.670355	421.964
CD39 on CD39+ CD4+	MFI	Treg	16	2920	0.633714	313.906
CD39 on granulocyte	MFI	Treg	8	2920	0.0703727	27.5453
CD39 on monocyte	MFI	Treg	6	2909	0.050398	25.6695
CD80 on myeloid DC	MFI	cDC	10	2871	0.0840523	26.2449
CD80 on CD62L+ myeloid DC	MFI	cDC	7	2871	0.0666861	29.2234
CD80 on plasmacytoid DC	MFI	cDC	8	2871	0.0869396	34.0641
CD80 on CD62L+ plasmacytoid DC	MFI	cDC	8	2871	0.0863249	33.8005
CD80 on monocyte	MFI	cDC	9	2850	0.0683909	23.1654
CD80 on granulocyte	MFI	cDC	12	2850	0.105809	27.9749
CD45 on lymphocyte	MFI	Myeloid cell	7	1635	0.0902357	23.0536
CD45 on CD33br HLA DR+ CD14-	MFI	Myeloid cell	9	1579	0.123394	24.5397
CD45 on CD33br HLA DR+ CD14dim	MFI	Myeloid cell	9	1578	0.121137	24.0137
CD45 on CD33dim HLA DR+ CD11b-	MFI	Myeloid cell	6	1635	0.0783326	23.0606
CD45 on CD33- HLA DR-	MFI	Myeloid cell	5	1635	0.0928167	33.3335
CD45 on CD33- HLA DR+	MFI	Myeloid cell	10	1635	0.175097	34.4715
CD45 on Gr MDSC	MFI	Myeloid cell	7	1244	0.12066	24.2286
CD45 on basophil	MFI	Myeloid cell	4	1556	0.057156	23.5057
CD45 on CD33br HLA DR+	MFI	Myeloid cell	5	1580	0.067328	22.7248
CD8 on CM CD8br	MFI	Maturation stages of T cell	5	2910	0.0537972	33.0219
CD8 on naive CD8br	MFI	Maturation stages of T cell	7	2910	0.123623	58.4798
CD8 on EM CD8br	MFI	Maturation stages of T cell	8	2912	0.0829015	32.8022
CD8 on TD CD8br	MFI	Maturation stages of T cell	8	2911	0.0895445	35.6769
CD8 on CD8br	MFI	TBNK	11	3113	0.102334	32.1376
CD8 on NKT	MFI	TBNK	7	3103	0.0584377	27.4414
CD8 on HLA DR+ CD8br	MFI	TBNK	7	3060	0.0523856	24.1027
CD4 on CD39+ CD4+	MFI	Treg	11	2920	0.196245	64.5472
CD4 on CD28+ CD4+	MFI	Treg	9	2920	0.0780104	27.3575
CD4 on CD4 Treg	MFI	Treg	8	2920	0.0726451	28.5044
CD4 on resting Treg	MFI	Treg	5	2919	0.0430915	26.2356
CD4 on CD39+ resting Treg	MFI	Treg	5	2650	0.0390059	21.4635
CD4 on activated Treg	MFI	Treg	6	2920	0.0644305	33.4352
CD4 on CD39+ activated Treg	MFI	Treg	5	2920	0.0632421	39.3457
CD4 on secreting Treg	MFI	Treg	5	2920	0.0431198	26.2626
CD4 on CD39+ secreting Treg	MFI	Treg	8	2920	0.106111	43.1947
CD4 on activated & secreting Treg	MFI	Treg	8	2920	0.071631	28.0758
SSC-A on myeloid DC	Morphological parameter	cDC	7	2872	0.0728488	32.1474
SSC-A on plasmacytoid DC	Morphological parameter	cDC	11	2872	0.1051	30.5352
SSC-A on monocyte	Morphological parameter	cDC	9	2850	0.125002	45.0803
SSC-A on CD14+ monocyte	Morphological parameter	TBNK	12	3112	0.114165	33.2829
SSC-A on NK	Morphological parameter	TBNK	10	3113	0.0709845	23.7018
SSC-A on HLA DR+ NK	Morphological parameter	TBNK	9	2971	0.0729638	25.8944
SSC-A on granulocyte	Morphological parameter	TBNK	7	3112	0.0662003	31.4361
SSC-A on lymphocyte	Morphological parameter	TBNK	9	3113	0.0644534	23.753
SSC-A on T cell	Morphological parameter	TBNK	9	3113	0.064782	23.8825
SSC-A on CD4+	Morphological parameter	TBNK	9	3113	0.0592226	21.704
SSC-A on CD8br	Morphological parameter	TBNK	5	3113	0.0339465	21.8356
SSC-A on HLA DR+ T cell	Morphological parameter	TBNK	10	3060	0.083183	27.6636
SSC-A on NKT	Morphological parameter	TBNK	8	3113	0.0583007	24.0211
SSC-A on HLA DR+ CD4+	Morphological parameter	TBNK	6	3060	0.0424562	22.561
SSC-A on HLA DR+ CD8br	Morphological parameter	TBNK	6	3060	0.0450961	24.03
CD11c on myeloid DC	MFI	cDC	12	2872	0.0964148	25.4218
CD11c on CD62L+ myeloid DC	MFI	cDC	9	2872	0.110841	39.6414
CD11c on monocyte	MFI	cDC	8	2850	0.0824838	31.9253
CD11c on granulocyte	MFI	cDC	11	2850	0.100199	28.7301
CD11b on CD14+ monocyte	MFI	Myeloid cell	7	1635	0.231209	69.9013
CD11b on CD66b++ myeloid cell	MFI	Myeloid cell	5	1465	0.0773565	24.4651
CD11b on Mo MDSC	MFI	Myeloid cell	7	1570	0.16723	44.8095
CD11b on CD33dim HLA DR-	MFI	Myeloid cell	6	1559	0.08807	24.9808
CD11b on basophil	MFI	Myeloid cell	5	1556	0.0701125	23.3736
CD11b on CD33br HLA DR+ CD14dim	MFI	Myeloid cell	7	1578	0.182503	50.0709
CD45RA on naive CD4+	MFI	Maturation stages of T cell	17	2910	0.133327	26.1706
CD4RA on TD CD4+	MFI	Maturation stages of T cell	11	2903	0.0889973	25.6751
CD45RA on naive CD8br	MFI	Maturation stages of T cell	5	2910	0.0477793	29.1426
CD45RA on CD39+ resting Treg	MFI	Treg	4	2650	0.0315423	21.5366
HLA DR on plasmacytoid DC	MFI	cDC	12	2872	0.154622	43.5765
HLA DR on DC	MFI	cDC	9	2871	0.0783913	27.0393
HLA DR on HSC	MFI	Myeloid cell	10	1634	0.175826	34.6244
HLA DR on CD33br HLA DR+ CD14-	MFI	Myeloid cell	6	1579	0.224577	75.8799
HLA DR on CD33br HLA DR+ CD14dim	MFI	Myeloid cell	11	1578	0.20631	37.0056
HLA DR on CD33dim HLA DR+ CD11b+	MFI	Myeloid cell	15	1634	0.312426	49.0134
HLA DR on CD33dim HLA DR+ CD11b-	MFI	Myeloid cell	13	1635	0.270788	46.3037
HLA DR on CD33- HLA DR+	MFI	Myeloid cell	6	1635	0.080327	23.699
HLA DR on HLA DR+ T cell	MFI	TBNK	8	3060	0.0742573	30.5915
HLA DR on HLA DR+ CD4+	MFI	TBNK	4	3060	0.0323097	25.5004
HLA DR on HLA DR+ CD8br	MFI	TBNK	8	3060	0.0536285	21.6115
HLA DR on B cell	MFI	TBNK	10	3060	0.210518	81.3027
HLA DR on HLA DR+ NK	MFI	TBNK	12	2971	0.128493	36.3432
CD8 on CD28+ CD45RA- CD8br	MFI	Treg	11	2920	0.0905956	26.3361
CD8 on CD28+ CD45RA+ CD8br	MFI	Treg	16	2920	0.276495	69.3382
CD8 on CD28- CD8br	MFI	Treg	6	2920	0.0502477	25.6859
CD8 on CD39+ CD8br	MFI	Treg	7	2915	0.0674056	30.0158

## Sheet: for colorectal 
Table 4. Immune traits and their instrumental variables and F-statistics when the outcome was colorectal cancer.
Trait	Trait Type	Panel	NSNP	Nsamples	R2	F-statistics
IgD+ %B cell	Relative count	B cell	19	3658	0.114965	24.8722
IgD+ CD38br AC	Absolute count	B cell	31	3656	0.192316	27.8355
IgD+ CD38dim %B cell	Relative count	B cell	17	3657	0.102123	24.3467
IgD+ CD38dim AC	Absolute count	B cell	31	3656	0.183709	26.3094
IgD+ CD38- %B cell	Relative count	B cell	25	3657	0.146701	24.9699
IgD+ CD38- AC	Absolute count	B cell	20	3656	0.118551	24.4446
Unsw mem %B cell	Relative count	B cell	32	3657	0.191809	26.8778
Unsw mem AC	Absolute count	B cell	21	3656	0.130695	26.0168
IgD- CD27- %B cell	Relative count	B cell	21	3657	0.186845	39.7733
IgD+ AC	Absolute count	B cell	17	3657	0.104101	24.8729
IgD- CD27- AC	Absolute count	B cell	27	3656	0.188251	31.1616
Sw mem %B cell	Relative count	B cell	12	3657	0.0734702	24.0796
Sw mem AC	Absolute count	B cell	24	3656	0.144641	25.5833
PB/PC %B cell	Relative count	B cell	28	3658	0.169242	26.4036
PB/PC AC	Absolute count	B cell	25	3657	0.143863	24.4058
Memory B cell %B cell	Relative count	B cell	29	3657	0.185788	28.5383
Memory B cell AC	Absolute count	B cell	16	3656	0.100512	25.4147
Naive-mature B cell %B cell	Relative count	B cell	29	3657	0.182089	27.8437
Naive-mature B cell AC	Absolute count	B cell	24	3656	0.143963	25.4432
IgD- CD38br %B cell	Relative count	B cell	21	3657	0.12747	25.2879
IgD+ CD24+ %B cell	Relative count	B cell	21	3657	0.125794	24.9076
IgD+ CD24+ AC	Absolute count	B cell	25	3656	0.161238	27.9122
IgD- CD24- %B cell	Relative count	B cell	17	3657	0.102669	24.4918
IgD- CD24- AC	Absolute count	B cell	17	3656	0.0985243	23.3885
IgD+ CD24- %B cell	Relative count	B cell	19	3657	0.113272	24.4525
IgD+ CD24- AC	Absolute count	B cell	24	3656	0.14101	24.8356
CD24+ CD27+ %B cell	Relative count	B cell	30	3657	0.183049	27.0819
CD24+ CD27+ AC	Absolute count	B cell	25	3656	0.151581	25.9418
CD20- %B cell	Relative count	B cell	20	3658	0.117285	24.1621
IgD- CD38br AC	Absolute count	B cell	23	3656	0.134454	24.5303
CD20- AC	Absolute count	B cell	23	3657	0.134433	24.5325
CD20- CD38- %B cell	Relative count	B cell	24	3659	0.142089	25.0779
CD20- CD38- AC	Absolute count	B cell	16	3658	0.0951661	23.9339
IgD+ %Lymphocyte	Relative count	B cell	18	3657	0.12105	27.8349
IgD- CD38br %lymphocyte	Relative count	B cell	32	3656	0.188814	26.3531
IgD- CD38dim %lymphocyte	Relative count	B cell	25	3656	0.156076	26.8535
IgD- CD38- %lymphocyte	Relative count	B cell	31	3656	0.184264	26.4068
IgD- CD38dim %B cell	Relative count	B cell	26	3657	0.152833	25.1874
IgD+ CD38br %lymphocyte	Relative count	B cell	27	3656	0.164088	26.3766
IgD+ CD38dim %lymphocyte	Relative count	B cell	40	3656	0.23778	28.1932
IgD+ CD38- %lymphocyte	Relative count	B cell	22	3656	0.138953	26.6492
Unsw Mem %lymphocyte	Relative count	B cell	23	3656	0.155189	29.0081
IgD- CD27- %lymphocyte	Relative count	B cell	17	3656	0.138147	34.3023
Sw mem %lymphocyte	Relative count	B cell	16	3656	0.109287	27.9058
PB/PC %lymphocyte	Relative count	B cell	18	3657	0.108728	24.6559
Memory B cell %lymphocyte	Relative count	B cell	29	3656	0.187504	28.8548
Naive-mature B cell %lymphocyte	Relative count	B cell	24	3656	0.140972	24.828
IgD- CD38dim AC	Absolute count	B cell	18	3656	0.107566	24.354
IgD+ CD24+ %lymphocyte	Relative count	B cell	15	3656	0.109065	29.7062
IgD- CD24- %lymphocyte	Relative count	B cell	23	3656	0.132525	24.1245
IgD+ CD24- %lymphocyte	Relative count	B cell	23	3656	0.136763	25.0183
CD24+ CD27+ %lymphocyte	Relative count	B cell	24	3656	0.162556	29.3672
CD20- %lymphocyte	Relative count	B cell	19	3657	0.109924	23.6404
CD20- CD38- %lymphocyte	Relative count	B cell	24	3658	0.14217	25.0877
IgD- CD38- %B cell	Relative count	B cell	12	3657	0.0727291	23.8176
IgD- CD38- AC	Absolute count	B cell	17	3656	0.104601	24.9995
IgD+ CD38br %B cell	Relative count	B cell	26	3657	0.155844	25.7751
CD11c+ monocyte AC	Absolute count	cDC	17	3020	0.118061	23.639
CD11c+ monocyte %monocyte	Relative count	cDC	27	3043	0.192799	26.6715
CD62L- monocyte AC	Absolute count	cDC	21	3019	0.175718	30.4234
CD62L- monocyte %monocyte	Relative count	cDC	27	3042	0.239579	35.1702
CD11c+ CD62L- monocyte AC	Absolute count	cDC	24	3017	0.17387	26.2378
CD11c+ CD62L- monocyte %monocyte	Relative count	cDC	23	3040	0.164143	25.7509
CD62L- HLA DR++ monocyte AC	Absolute count	cDC	22	3018	0.150867	24.1877
CD62L- HLA DR++ monocyte %monocyte	Relative count	cDC	14	3041	0.0981327	23.5186
CD11c+ HLA DR++ monocyte AC	Absolute count	cDC	19	3019	0.135514	24.7428
CD11c+ HLA DR++ monocyte %monocyte	Relative count	cDC	20	3042	0.14467	25.5486
Myeloid DC AC	Absolute count	cDC	30	3387	0.335159	56.394
Myeloid DC %DC	Relative count	cDC	29	3410	0.307409	51.7319
Plasmacytoid DC AC	Absolute count	cDC	32	3374	0.22414	30.1622
DC AC	Absolute count	cDC	30	3374	0.303576	48.5745
CD62L- DC AC	Absolute count	cDC	20	3387	0.319356	78.9659
CD62L- DC %DC	Relative count	cDC	29	3410	0.362963	66.4073
CD86+ myeloid DC AC	Absolute count	cDC	30	3387	0.403851	75.7821
CD86+ myeloid DC %DC	Relative count	cDC	30	3410	0.402622	75.9128
CD86+ plasmacytoid DC AC	Absolute count	cDC	22	3374	0.141404	25.0856
CD86+ plasmacytoid DC %DC	Relative count	cDC	26	3410	0.171122	26.8623
CD62L- myeloid DC AC	Absolute count	cDC	22	3387	0.358559	85.4746
CD62L- myeloid DC %DC	Relative count	cDC	31	3410	0.43787	84.8801
CD62L- plasmacytoid DC AC	Absolute count	cDC	26	3374	0.199278	32.0375
CD62L- plasmacytoid DC %DC	Relative count	cDC	23	3410	0.178088	31.8983
CD62L- CD86+ myeloid DC AC	Absolute count	cDC	27	3387	0.456165	104.352
CD62L- CD86+ myeloid DC %DC	Relative count	cDC	26	3410	0.454595	108.451
Plasmacytoid DC %DC	Relative count	cDC	25	3410	0.277783	52.063
HLA DR++ monocyte %monocyte	Relative count	TBNK	22	3595	0.146095	27.7789
HLA DR++ monocyte %leukocyte	Relative count	TBNK	9	3595	0.0583679	24.691
HLA DR++ monocyte AC	Absolute count	TBNK	33	3579	0.194217	25.8923
CD4 Treg %CD4	Relative count	Treg	18	3437	0.125477	27.2454
CD4 Treg %T cell	Relative count	Treg	18	3437	0.114734	24.6103
Resting Treg AC	Absolute count	Treg	30	3405	0.251937	37.8772
Resting Treg % CD4 Treg	Relative count	Treg	49	3437	0.566738	90.4172
Resting Treg %CD4	Relative count	Treg	43	3437	0.427375	58.8917
CD39+ resting Treg AC	Absolute count	Treg	48	3405	0.827157	334.593
CD39+ resting Treg %resting Treg	Relative count	Treg	52	3437	0.939177	1004.85
CD39+ resting Treg % CD4 Treg	Relative count	Treg	59	3437	0.992194	7275.39
Activated Treg AC	Absolute count	Treg	16	3405	0.107021	25.3775
Activated Treg %CD4 Treg	Relative count	Treg	30	3437	0.206287	29.5074
Activated Treg %CD4	Relative count	Treg	21	3437	0.135879	25.571
CD39+ activated Treg AC	Absolute count	Treg	47	3405	0.760731	227.09
CD39+ activated Treg %CD4 Treg	Relative count	Treg	40	3437	0.734585	234.977
Secreting Treg AC	Absolute count	Treg	28	3405	0.21201	32.4399
Secreting Treg % CD4 Treg	Relative count	Treg	45	3437	0.482277	70.1963
Secreting Treg %CD4	Relative count	Treg	39	3437	0.342903	45.4541
CD39+ secreting Treg AC	Absolute count	Treg	52	3405	0.897268	563.013
CD39+ secreting Treg %secreting Treg	Relative count	Treg	53	3437	0.905542	611.92
CD39+ secreting Treg %CD4 Treg	Relative count	Treg	41	3437	0.816385	368.164
Activated & resting Treg AC	Absolute count	Treg	20	3405	0.136958	26.8508
Activated & resting Treg % CD4 Treg	Relative count	Treg	42	3437	0.464211	70.0139
Activated & resting Treg %CD4+	Relative count	Treg	33	3437	0.255911	35.466
Activated & secreting Treg AC	Absolute count	Treg	27	3405	0.205706	32.3915
Activated & secreting Treg %CD4 Treg	Relative count	Treg	62	3437	0.643895	98.399
Activated & secreting Treg %CD4+	Relative count	Treg	44	3437	0.364931	44.2989
CD25hi AC	Absolute count	Treg	23	3405	0.155671	27.1028
CD25hi %CD4+	Relative count	Treg	22	3437	0.162123	30.0265
CD25hi %T cell	Relative count	Treg	27	3437	0.1731	26.4306
CD25hi CD45RA+ CD4 not Treg AC	Absolute count	Treg	31	3405	0.255771	37.3939
CD25hi CD45RA+ CD4 not Treg %CD4+	Relative count	Treg	41	3437	0.334327	41.5878
CD25hi CD45RA+ CD4 not Treg %T cell	Relative count	Treg	33	3437	0.271901	38.5096
CD25hi CD45RA- CD4 not Treg AC	Absolute count	Treg	25	3405	0.186688	31.0246
CD25hi CD45RA- CD4 not Treg %CD4+	Relative count	Treg	28	3437	0.228189	35.9853
CD25hi CD45RA- CD4 not Treg %T cell	Relative count	Treg	34	3437	0.242074	31.9577
CD4 Treg AC	Absolute count	Treg	24	3405	0.152254	25.2934
HSC AC	Absolute count	Myeloid cell	23	1858	0.311521	36.0801
Im MDSC AC	Absolute count	Myeloid cell	22	1857	0.328722	40.8228
Im MDSC %CD33dim HLA DR- CD66b-	Relative count	Myeloid cell	19	1857	0.236962	30.0253
CD33br HLA DR+ AC	Absolute count	Myeloid cell	33	1858	0.420532	40.1126
CD33br HLA DR+ CD14- AC	Absolute count	Myeloid cell	32	1858	0.397589	37.6404
CD33br HLA DR+ CD14- %CD33br HLA DR+	Relative count	Myeloid cell	20	1858	0.253381	31.1712
CD33br HLA DR+ CD14dim AC	Absolute count	Myeloid cell	31	1858	0.38502	36.8775
CD33br HLA DR+ CD14dim %CD33br HLA DR+	Relative count	Myeloid cell	27	1858	0.320072	31.9059
CD33- HLA DR- AC	Absolute count	Myeloid cell	23	1858	0.273485	30.0165
CD33- HLA DR+ AC	Absolute count	Myeloid cell	40	1858	0.523917	49.9889
Gr MDSC AC	Absolute count	Myeloid cell	23	1856	0.284646	31.6944
CD33dim HLA DR+ CD11b+ AC	Absolute count	Myeloid cell	27	1858	0.344158	35.5669
CD33dim HLA DR+ CD11b+ %CD33dim HLA DR+	Relative count	Myeloid cell	23	1858	0.408118	54.9821
CD33dim HLA DR+ CD11b- AC	Absolute count	Myeloid cell	29	1858	0.365775	36.3537
CD33dim HLA DR+ CD11b- %CD33dim HLA DR+	Relative count	Myeloid cell	23	1858	0.403659	53.9748
CD66b++ myeloid cell AC	Absolute count	Myeloid cell	17	1858	0.195195	26.251
Mo MDSC AC	Absolute count	Myeloid cell	19	1855	0.288589	39.1779
CD33dim HLA DR- AC	Absolute count	Myeloid cell	27	1856	0.401938	45.5014
Basophil AC	Absolute count	Myeloid cell	26	1857	0.406091	48.126
Basophil %CD33dim HLA DR- CD66b-	Relative count	Myeloid cell	23	1857	0.367127	46.2311
CD45RA- CD4+ AC	Absolute count	Maturation stages of T cell	17	3395	0.123351	27.951
CD45RA- CD4+ %CD4+	Relative count	Maturation stages of T cell	33	3427	0.235683	31.7048
CD45RA- CD4+ %T cell	Relative count	Maturation stages of T cell	30	3427	0.220183	31.9622
CM CD4+ AC	Absolute count	Maturation stages of T cell	29	3395	0.193891	27.9094
CM CD4+ %CD4+	Relative count	Maturation stages of T cell	35	3427	0.233988	29.595
CM CD4+ %T cell	Relative count	Maturation stages of T cell	26	3427	0.167703	26.3492
Naive CD4+ AC	Absolute count	Maturation stages of T cell	29	3395	0.179688	25.4172
Naive CD4+ %CD4+	Relative count	Maturation stages of T cell	38	3427	0.24803	29.4078
EM CD4+ AC	Absolute count	Maturation stages of T cell	28	3395	0.18756	27.7526
EM CD4+ %CD4+	Relative count	Maturation stages of T cell	33	3427	0.220348	29.0588
EM CD4+ %T cell	Relative count	Maturation stages of T cell	22	3427	0.164	30.3533
TD CD4+ AC	Absolute count	Maturation stages of T cell	13	3395	0.0823723	23.3462
TD CD4+ %CD4+	Relative count	Maturation stages of T cell	21	3427	0.159097	30.6771
TD CD4+ %T cell	Relative count	Maturation stages of T cell	27	3427	0.202112	31.8888
CM CD8br AC	Absolute count	Maturation stages of T cell	27	3395	0.174999	26.4521
CM CD8br %CD8br	Relative count	Maturation stages of T cell	30	3427	0.187792	26.1732
CM CD8br %T cell	Relative count	Maturation stages of T cell	21	3427	0.128451	23.897
Naive CD8br AC	Absolute count	Maturation stages of T cell	34	3395	0.219473	27.7877
Naive CD8br %CD8br	Relative count	Maturation stages of T cell	42	3427	0.264683	29.0023
Naive CD8br %T cell	Relative count	Maturation stages of T cell	31	3427	0.209383	29.0036
EM CD8br AC	Absolute count	Maturation stages of T cell	28	3395	0.184743	27.2414
EM CD8br %CD8br	Relative count	Maturation stages of T cell	32	3427	0.272659	39.7598
EM CD8br %T cell	Relative count	Maturation stages of T cell	17	3427	0.125166	28.6905
TD CD8br AC	Absolute count	Maturation stages of T cell	18	3395	0.116648	24.7671
TD CD8br %CD8br	Relative count	Maturation stages of T cell	28	3427	0.199583	30.2602
TD CD8br %T cell	Relative count	Maturation stages of T cell	17	3427	0.115523	26.1916
CD45RA+ CD8br AC	Absolute count	Maturation stages of T cell	34	3395	0.245137	32.0922
CD45RA+ CD8br %CD8br	Relative count	Maturation stages of T cell	38	3427	0.327528	43.4245
CD45RA+ CD8br %T cell	Relative count	Maturation stages of T cell	38	3427	0.258271	31.0449
CM DN (CD4-CD8-) AC	Absolute count	Maturation stages of T cell	5	3395	0.0313117	21.909
CM DN (CD4-CD8-) %DN	Relative count	Maturation stages of T cell	18	3427	0.109795	23.3517
CM DN (CD4-CD8-) %T cell	Relative count	Maturation stages of T cell	17	3427	0.107729	24.211
Naive DN (CD4-CD8-) AC	Absolute count	Maturation stages of T cell	21	3395	0.13297	24.6328
Naive DN (CD4-CD8-) %DN	Relative count	Maturation stages of T cell	25	3427	0.158505	25.6247
Naive DN (CD4-CD8-) %T cell	Relative count	Maturation stages of T cell	29	3427	0.180192	25.7466
EM DN (CD4-CD8-) AC	Absolute count	Maturation stages of T cell	19	3395	0.132713	27.1812
EM DN (CD4-CD8-) %DN	Relative count	Maturation stages of T cell	35	3427	0.25921	33.9014
EM DN (CD4-CD8-) %T cell	Relative count	Maturation stages of T cell	24	3427	0.170148	29.0635
TD DN (CD4-CD8-) AC	Absolute count	Maturation stages of T cell	29	3395	0.210014	30.8472
TD DN (CD4-CD8-) %DN	Relative count	Maturation stages of T cell	30	3427	0.218363	31.6243
TD DN (CD4-CD8-) %T cell	Relative count	Maturation stages of T cell	29	3427	0.212615	31.6303
Naive CD4+ %T cell	Relative count	Maturation stages of T cell	36	3427	0.223539	27.1101
Transitional %B cell	Relative count	B cell	17	3657	0.100147	23.8232
Transitional AC	Absolute count	B cell	31	3656	0.188016	27.0692
Transitional %lymphocyte	Relative count	B cell	26	3656	0.156918	25.9786
CD14- CD16+ monocyte AC	Absolute count	Monocyte	20	3629	0.168458	36.5464
CD14+ CD16+ monocyte AC	Absolute count	Monocyte	24	3629	0.277804	57.7641
CD14- CD16- AC	Absolute count	Monocyte	31	3629	0.217429	32.2384
CD14+ CD16- monocyte AC	Absolute count	Monocyte	32	3629	0.196631	27.5048
Monocyte AC	Absolute count	Monocyte	31	3629	0.186342	26.5733
CD14- CD16+ monocyte %monocyte	Relative count	Monocyte	24	3629	0.189194	35.0399
CD14+ CD16+ monocyte %monocyte	Relative count	Monocyte	28	3629	0.331706	63.8159
CD14+ CD16- monocyte %monocyte	Relative count	Monocyte	28	3629	0.238864	40.3489
CD16+ monocyte %monocyte	Relative count	Monocyte	27	3629	0.23117	40.1016
T/B	Relative count	TBNK	30	3653	0.200221	30.2251
CD4/CD8br	Relative count	TBNK	18	3652	0.105835	23.8893
CD4+ AC	Absolute count	TBNK	29	3652	0.166128	24.8825
CD4+ %T cell	Relative count	TBNK	25	3668	0.144218	24.5502
CD8br AC	Absolute count	TBNK	23	3652	0.146412	27.0563
CD8br %T cell	Relative count	TBNK	29	3668	0.165462	24.8724
DP (CD4+CD8+) AC	Absolute count	TBNK	21	3652	0.143896	29.0543
DP (CD4+CD8+) %T cell	Relative count	TBNK	28	3668	0.19202	30.8866
CD8dim AC	Absolute count	TBNK	29	3652	0.190115	29.3186
CD8dim %T cell	Relative count	TBNK	23	3668	0.165367	31.3909
DN (CD4-CD8-) AC	Absolute count	TBNK	20	3652	0.133334	27.9309
DN (CD4-CD8-) %T cell	Relative count	TBNK	17	3668	0.108073	26.0154
Leukocyte AC	Absolute count	TBNK	31	3653	0.184786	26.4767
Lymphocyte AC	Absolute count	TBNK	18	3653	0.10719	24.2386
Lymphocyte %leukocyte	Relative count	TBNK	26	3669	0.153109	25.3245
T cell AC	Absolute count	TBNK	20	3653	0.126307	26.2532
T cell %lymphocyte	Relative count	TBNK	18	3669	0.128657	29.9408
T cell %leukocyte	Relative count	TBNK	23	3669	0.132798	24.2685
CD4+ %leukocyte	Relative count	TBNK	14	3668	0.0809807	22.9921
CD8br %leukocyte	Relative count	TBNK	23	3668	0.13853	25.4773
DP (CD4+CD8+) %leukocyte	Relative count	TBNK	21	3668	0.149688	30.5637
CD4+ CD8dim AC	Absolute count	TBNK	18	3652	0.146054	34.5205
CD4+ CD8dim %lymphocyte	Relative count	TBNK	23	3668	0.194791	38.3276
CD4+ CD8dim %leukocyte	Relative count	TBNK	19	3668	0.166637	38.3917
CD8dim %leukocyte	Relative count	TBNK	21	3668	0.1481	30.1831
DN (CD4-CD8-) %leukocyte	Relative count	TBNK	23	3668	0.142544	26.3383
CD8br and CD8dim %leukocyte	Relative count	TBNK	19	3668	0.116909	25.4182
TCRgd AC	Absolute count	TBNK	23	3650	0.132568	24.0938
TCRgd %T cell	Relative count	TBNK	19	3666	0.11113	23.9914
TCRgd %lymphocyte	Relative count	TBNK	21	3666	0.124273	24.6246
HLA DR+ T cell AC	Absolute count	TBNK	34	3580	0.278761	40.2987
HLA DR+ T cell%T cell	Relative count	TBNK	33	3596	0.283171	42.6396
HLA DR+ T cell%lymphocyte	Relative count	TBNK	30	3596	0.26575	43.0098
NKT AC	Absolute count	TBNK	35	3653	0.252451	34.8994
NKT %T cell	Relative count	TBNK	38	3669	0.277605	36.7093
NKT %lymphocyte	Relative count	TBNK	36	3669	0.261207	35.6702
HLA DR+ CD4+ AC	Absolute count	TBNK	24	3579	0.170884	30.5205
HLA DR+ CD4+ %T cell	Relative count	TBNK	23	3595	0.167301	31.194
HLA DR+ CD4+ %lymphocyte	Relative count	TBNK	21	3595	0.159488	32.2847
HLA DR+ CD8br AC	Absolute count	TBNK	37	3579	0.302826	41.5696
HLA DR+ CD8br %T cell	Relative count	TBNK	34	3595	0.290493	42.8697
HLA DR+ CD8br %lymphocyte	Relative count	TBNK	37	3595	0.305972	42.3826
CD8br NKT AC	Absolute count	TBNK	30	3652	0.196682	29.5518
CD8br NKT %T cell	Relative count	TBNK	27	3668	0.178955	29.3842
CD8br NKT %lymphocyte	Relative count	TBNK	30	3668	0.195671	29.4928
CD8dim NKT AC	Absolute count	TBNK	34	3652	0.258258	37.0399
CD8dim NKT %T cell	Relative count	TBNK	30	3668	0.244267	39.1849
CD8dim NKT %lymphocyte	Relative count	TBNK	35	3668	0.270221	38.4242
DN (CD4-CD8-) NKT AC	Absolute count	TBNK	33	3652	0.254902	37.5071
DN (CD4-CD8-) NKT %T cell	Relative count	TBNK	36	3668	0.273994	38.0649
DN (CD4-CD8-) NKT %lymphocyte	Relative count	TBNK	35	3668	0.262229	36.884
CD3- lymphocyte AC	Absolute count	TBNK	19	3653	0.11752	25.4635
CD3- lymphocyte %lymphocyte	Relative count	TBNK	18	3669	0.128657	29.9408
CD3- lymphocyte %leukocyte	Relative count	TBNK	20	3669	0.118933	24.6217
B cell AC	Absolute count	TBNK	32	3653	0.197895	27.9102
B cell % CD3- lymphocyte	Relative count	TBNK	30	3669	0.19665	29.6845
B cell %lymphocyte	Relative count	TBNK	34	3669	0.225242	31.0734
NK AC	Absolute count	TBNK	25	3653	0.168832	29.4695
NK %CD3- lymphocyte	Relative count	TBNK	29	3669	0.198555	31.0879
NK %lymphocyte	Relative count	TBNK	27	3669	0.194523	32.5667
HLA DR+ NK AC	Absolute count	TBNK	26	3580	0.316351	63.235
HLA DR+ NK %NK	Relative count	TBNK	31	3596	0.354061	63.0178
HLA DR+ NK %CD3- lymphocyte	Relative count	TBNK	31	3596	0.356589	63.7169
Granulocyte AC	Absolute count	TBNK	26	3653	0.152877	25.168
Granulocyte %leukocyte	Relative count	TBNK	25	3669	0.146327	24.9778
CD28- DN (CD4-CD8-) %DN	Relative count	Treg	33	3440	0.199805	25.7716
CD28- DN (CD4-CD8-) AC	Absolute count	Treg	37	3408	0.23339	27.7291
CD28+ DN (CD4-CD8-) %T cell	Relative count	Treg	25	3440	0.154099	24.8773
CD28+ DN (CD4-CD8-) %DN	Relative count	Treg	33	3440	0.199805	25.7716
CD28+ DN (CD4-CD8-) AC	Absolute count	Treg	12	3408	0.0792162	24.3396
CD39+ CD4+ %T cell	Relative count	Treg	54	3440	0.960717	1533.05
CD39+ CD4+ %CD4+	Relative count	Treg	55	3440	0.993862	9962.52
CD39+ CD4+ AC	Absolute count	Treg	55	3408	0.970993	2040.14
CD28- CD8dim %T cell	Relative count	Treg	28	3440	0.188764	28.3462
CD28- CD8dim %CD8dim	Relative count	Treg	19	3440	0.11875	24.2552
CD28- CD8dim AC	Absolute count	Treg	30	3408	0.199918	28.1272
CD28+ CD45RA+ CD8dim %T cell	Relative count	Treg	50	3440	0.407334	46.5846
CD28+ CD45RA+ CD8dim %CD8dim	Relative count	Treg	35	3440	0.283676	38.5154
CD28+ CD45RA+ CD8dim AC	Absolute count	Treg	63	3408	0.463325	45.8247
CD28+ CD45RA- CD8dim %T cell	Relative count	Treg	34	3440	0.253585	34.0237
CD28+ CD45RA- CD8dim %CD8dim	Relative count	Treg	36	3440	0.25227	31.8919
CD28+ CD45RA- CD8dim AC	Absolute count	Treg	45	3408	0.324212	35.843
CD39+ CD8br %T cell	Relative count	Treg	47	3440	0.978311	3255.26
CD39+ CD8br %CD8br	Relative count	Treg	46	3440	0.941179	1180.23
CD28- CD127- CD25++ CD8br %T cell	Relative count	Treg	20	3162	0.13911	25.3775
CD28- CD127- CD25++ CD8br %CD8br	Relative count	Treg	19	3162	0.130201	24.7541
CD28- CD127- CD25++ CD8br AC	Absolute count	Treg	33	3130	0.225557	27.3245
CD28- CD25++ CD8br %T cell	Relative count	Treg	29	3162	0.200039	27.0065
CD28- CD25++ CD8br %CD8br	Relative count	Treg	26	3162	0.176952	25.9236
CD28- CD25++ CD8br AC	Absolute count	Treg	25	3130	0.171537	25.7079
CD25++ CD8br %T cell	Relative count	Treg	19	3162	0.133765	25.5364
CD25++ CD8br %CD8br	Relative count	Treg	21	3162	0.150875	26.5678
CD25++ CD8br AC	Absolute count	Treg	32	3130	0.234182	29.595
CD127- CD8br %T cell	Relative count	Treg	17	3403	0.109711	24.5374
CD127- CD8br %CD8br	Relative count	Treg	17	3403	0.108121	24.1386
CD127- CD8br AC	Absolute count	Treg	20	3371	0.130276	25.0898
CD28- CD8br %T cell	Relative count	Treg	21	3440	0.131933	24.7372
CD28- CD8br %CD8br	Relative count	Treg	32	3440	0.207444	27.8671
CD28- CD8br AC	Absolute count	Treg	19	3408	0.133342	27.4352
CD28+ CD45RA+ CD8br %CD8br	Relative count	Treg	46	3440	0.299736	31.5721
CD28+ CD45RA+ CD8br AC	Absolute count	Treg	71	3408	0.445606	37.7659
CD28+ CD45RA- CD8br %T cell	Relative count	Treg	32	3440	0.252176	35.9026
CD28+ CD45RA- CD8br %CD8br	Relative count	Treg	38	3440	0.281607	35.0836
CD28+ CD45RA- CD8br AC	Absolute count	Treg	33	3408	0.228268	30.2419
CD28- DN (CD4-CD8-) %T cell	Relative count	Treg	24	3440	0.164335	27.982
CD45RA- CD28- CD8br %CD8br	Relative count	Treg	69	3425	0.49918	48.464
CD45RA+ CD28- CD8br %CD8br	Relative count	Treg	37	3425	0.238367	28.6493
BAFF-R on CD20- CD38-	MFI	B cell	20	3592	0.159445	33.8692
BAFF-R on IgD+ CD24+	MFI	B cell	48	3657	0.98627	5399.44
BAFF-R on IgD+ CD38-	MFI	B cell	51	3645	0.996734	21497.4
BAFF-R on IgD+ CD38br	MFI	B cell	55	3656	0.952924	1324.94
BAFF-R on IgD- CD24-	MFI	B cell	48	3657	0.943352	1251.73
BAFF-R on IgD- CD27-	MFI	B cell	48	3657	0.954701	1584.19
BAFF-R on IgD- CD38br	MFI	B cell	21	3659	0.16885	35.1841
BAFF-R on IgD- CD38dim	MFI	B cell	47	3657	0.9689	2392.24
BAFF-R on sw mem	MFI	B cell	49	3657	0.991609	8699.04
BAFF-R on transitional	MFI	B cell	54	3655	0.883409	505.132
CD19 on CD20-	MFI	B cell	24	3656	0.138789	24.3814
CD19 on CD20- CD38-	MFI	B cell	12	3595	0.0755582	24.3975
CD19 on CD24+ CD27+	MFI	B cell	32	3656	0.208989	29.913
CD19 on IgD+ CD24+	MFI	B cell	21	3656	0.127719	25.3374
CD19 on IgD+ CD24-	MFI	B cell	20	3656	0.13189	27.6129
CD19 on IgD+ CD38-	MFI	B cell	19	3645	0.11172	23.9958
CD19 on IgD+ CD38- naive	MFI	B cell	19	1830	0.220313	26.9181
CD19 on IgD+ CD38- unsw mem	MFI	B cell	15	1833	0.20527	31.2874
CD19 on IgD+ CD38br	MFI	B cell	21	3657	0.155567	31.8887
CD19 on IgD+ CD38dim	MFI	B cell	22	3657	0.129152	24.4975
CD19 on IgD- CD24-	MFI	B cell	13	3655	0.0747718	22.6342
CD19 on IgD- CD27-	MFI	B cell	17	3656	0.101295	24.1203
CD19 on IgD- CD38-	MFI	B cell	19	3657	0.110852	23.8648
CD19 on IgD- CD38br	MFI	B cell	13	3658	0.0772742	23.4745
CD19 on IgD- CD38dim	MFI	B cell	19	3657	0.11958	25.9991
CD19 on memory B cell	MFI	B cell	13	3657	0.0754028	22.8534
CD19 on naive-mature B cell	MFI	B cell	15	3653	0.0942658	25.2351
CD19 on unsw mem	MFI	B cell	20	3656	0.13257	27.777
CD19 on PB/PC	MFI	B cell	13	3657	0.0749084	22.6914
CD19 on sw mem	MFI	B cell	23	3657	0.144727	26.729
CD19 on IgD+	MFI	B cell	19	3658	0.111855	24.1147
CD19 on transitional	MFI	B cell	17	3657	0.117379	28.4675
CD20 on B cell	MFI	B cell	25	3660	0.160584	27.808
CD20 on CD20- CD38-	MFI	B cell	22	3606	0.128553	24.025
CD20 on CD24+ CD27+	MFI	B cell	33	3657	0.23494	33.7144
CD20 on IgD+ CD24+	MFI	B cell	24	3657	0.158147	28.4288
CD20 on IgD+ CD24-	MFI	B cell	20	3657	0.13276	27.8305
CD20 on IgD+ CD38-	MFI	B cell	23	3645	0.145022	26.7042
CD20 on IgD+ CD38- naive	MFI	B cell	15	1834	0.187633	27.9936
CD20 on IgD+ CD38- unsw mem	MFI	B cell	7	1836	0.0851694	24.312
CD20 on IgD+ CD38br	MFI	B cell	11	3657	0.0694299	24.723
CD20 on IgD+ CD38dim	MFI	B cell	23	3657	0.164745	31.1552
CD20 on IgD- CD24-	MFI	B cell	29	3657	0.177408	26.9736
CD20 on IgD- CD27-	MFI	B cell	10	3657	0.0766192	30.2533
CD20 on IgD- CD38-	MFI	B cell	19	3657	0.130454	28.7179
CD20 on IgD- CD38br	MFI	B cell	11	3659	0.0621219	21.9604
CD20 on IgD- CD38dim	MFI	B cell	30	3657	0.195281	29.3306
CD20 on memory B cell	MFI	B cell	27	3657	0.192138	31.9668
CD20 on naive-mature B cell	MFI	B cell	20	3657	0.130499	27.2854
CD20 on unsw mem	MFI	B cell	22	3657	0.148133	28.7238
CD20 on sw mem	MFI	B cell	33	3657	0.221868	31.3038
CD20 on IgD+	MFI	B cell	16	3658	0.12366	32.1113
CD20 on transitional	MFI	B cell	16	3657	0.108138	27.5843
CD24 on CD24+ CD27+	MFI	B cell	26	3654	0.229833	41.6295
CD24 on IgD+ CD24+	MFI	B cell	28	3655	0.225267	37.6543
CD24 on IgD+ CD38-	MFI	B cell	16	3638	0.108356	27.5024
CD24 on IgD+ CD38- unsw mem	MFI	B cell	14	1832	0.226933	38.0984
CD24 on IgD+ CD38br	MFI	B cell	23	3655	0.152292	28.3614
CD24 on IgD- CD38-	MFI	B cell	13	3648	0.0734368	22.1554
CD24 on IgD- CD38dim	MFI	B cell	24	3649	0.204175	38.7403
CD24 on memory B cell	MFI	B cell	36	3653	0.266743	36.5394
CD24 on unsw mem	MFI	B cell	13	3655	0.076209	23.1052
CD24 on sw mem	MFI	B cell	28	3652	0.212465	34.9083
CD24 on transitional	MFI	B cell	23	3656	0.145256	26.8359
CD25 on B cell	MFI	B cell	14	3660	0.123506	36.6867
CD25 on CD20- CD38-	MFI	B cell	12	3505	0.0752243	23.6709
CD25 on CD24+ CD27+	MFI	B cell	25	3657	0.227913	42.8734
CD25 on IgD+ CD24+	MFI	B cell	19	3657	0.172824	39.9941
CD25 on IgD+ CD24-	MFI	B cell	24	3657	0.208514	39.8681
CD25 on IgD+ CD38-	MFI	B cell	29	3642	0.203748	31.8709
CD25 on IgD+ CD38- naive	MFI	B cell	14	1835	0.172836	27.1635
CD25 on IgD+ CD38- unsw mem	MFI	B cell	14	1837	0.160035	24.7956
CD25 on IgD+ CD38br	MFI	B cell	14	3656	0.116447	34.2757
CD25 on IgD+ CD38dim	MFI	B cell	13	3657	0.0782695	23.796
CD25 on IgD- CD24-	MFI	B cell	24	3649	0.159373	28.6278
CD25 on IgD- CD27-	MFI	B cell	19	3651	0.138012	30.5977
CD25 on IgD- CD38-	MFI	B cell	12	3657	0.0694666	22.6695
CD25 on IgD- CD38br	MFI	B cell	22	3656	0.128806	24.4155
CD25 on IgD- CD38dim	MFI	B cell	16	3657	0.170534	46.7729
CD25 on memory B cell	MFI	B cell	18	3657	0.183929	45.5526
CD25 on naive-mature B cell	MFI	B cell	27	3657	0.218475	37.5736
CD25 on unsw mem	MFI	B cell	16	3657	0.0969283	24.418
CD25 on sw mem	MFI	B cell	18	3657	0.183467	45.4125
CD25 on IgD+	MFI	B cell	20	3658	0.158101	34.1497
CD25 on transitional	MFI	B cell	13	3657	0.0872258	26.7792
CD27 on CD20-	MFI	B cell	20	3634	0.109565	22.2284
CD27 on CD20- CD38-	MFI	B cell	12	3592	0.0712933	22.8955
CD27 on CD24+ CD27+	MFI	B cell	29	3657	0.270561	46.3901
CD27 on T cell	MFI	B cell	14	1838	0.165854	25.8905
CD27 on IgD+ CD24+	MFI	B cell	43	3656	0.409223	58.1857
CD27 on IgD+ CD38- unsw mem	MFI	B cell	31	1836	0.616385	93.5044
CD27 on IgD- CD38-	MFI	B cell	36	3657	0.376133	60.6256
CD27 on IgD- CD38br	MFI	B cell	16	3642	0.103979	26.2914
CD27 on IgD- CD38dim	MFI	B cell	40	3657	0.495307	88.7189
CD27 on memory B cell	MFI	B cell	38	3657	0.375878	57.3405
CD27 on unsw mem	MFI	B cell	36	3656	0.390341	64.3641
CD27 on PB/PC	MFI	B cell	22	3651	0.133241	25.3504
CD27 on sw mem	MFI	B cell	37	3657	0.490824	94.2854
CD38 on CD20-	MFI	B cell	22	3630	0.129258	24.3384
CD38 on CD3- CD19-	MFI	B cell	19	1834	0.231474	28.7558
CD38 on IgD+ CD24-	MFI	B cell	20	3656	0.137422	28.9556
CD38 on IgD+ CD38br	MFI	B cell	22	3652	0.153277	29.8606
CD38 on IgD+ CD38dim	MFI	B cell	29	3654	0.228834	37.082
CD38 on IgD- CD38br	MFI	B cell	14	3644	0.0799306	22.5191
CD38 on IgD- CD38dim	MFI	B cell	29	3657	0.209055	33.057
CD38 on naive-mature B cell	MFI	B cell	26	3656	0.186929	32.0894
CD38 on PB/PC	MFI	B cell	15	3655	0.0913552	24.391
CD38 on IgD+	MFI	B cell	14	3658	0.0866102	24.6742
CD38 on transitional	MFI	B cell	28	3657	0.223442	37.2821
IgD on IgD+ CD24+	MFI	B cell	40	3656	0.373639	53.9109
IgD on IgD+ CD24-	MFI	B cell	38	3656	0.363759	54.4198
IgD on IgD+ CD38-	MFI	B cell	29	3642	0.235635	38.3961
IgD on IgD+ CD38- unsw mem	MFI	B cell	25	1834	0.403155	48.8505
IgD on IgD+ CD38br	MFI	B cell	32	3656	0.364242	64.866
IgD on IgD+ CD38dim	MFI	B cell	24	3656	0.266923	55.0873
IgD on unsw mem	MFI	B cell	34	3636	0.340299	54.6334
IgD on IgD+	MFI	B cell	28	3657	0.260909	45.7405
IgD on transitional	MFI	B cell	36	3657	0.321796	47.7119
BAFF-R on B cell	MFI	B cell	49	3660	0.986651	5445.46
BAFF-R on CD20-	MFI	B cell	16	3648	0.123969	32.1145
CD62L on CD62L+ myeloid DC	MFI	cDC	15	2872	0.146638	32.7174
CD62L on CD62L+ plasmacytoid DC	MFI	cDC	16	2872	0.164152	35.0433
CD62L on CD62L+ DC	MFI	cDC	25	2871	0.206376	29.5927
CD62L on monocyte	MFI	cDC	26	2848	0.26651	39.4228
CD62L on granulocyte	MFI	cDC	17	2849	0.130785	25.0566
CD66b on CD66b++ myeloid cell	MFI	Myeloid cell	28	1465	0.415139	36.403
CD66b on Gr MDSC	MFI	Myeloid cell	21	1244	0.358828	32.566
CD3 on naive CD8br	MFI	Maturation stages of T cell	31	2910	0.451609	76.4543
CD3 on EM CD8br	MFI	Maturation stages of T cell	22	2912	0.214662	35.8941
CD3 on TD CD8br	MFI	Maturation stages of T cell	27	2911	0.211246	28.5975
CD3 on CM CD4+	MFI	Maturation stages of T cell	25	2912	0.352948	62.9692
CD3 on Naive CD4+	MFI	Maturation stages of T cell	36	2910	0.536341	92.3155
CD3 on EM CD4+	MFI	Maturation stages of T cell	20	2912	0.25687	49.9651
CD3 on TD CD4+	MFI	Maturation stages of T cell	25	2903	0.211588	30.8843
CD3 on CD45RA- CD4+	MFI	Maturation stages of T cell	30	2911	0.361508	54.3543
CD3 on CM CD8br	MFI	Maturation stages of T cell	21	2910	0.251624	46.2391
CD3 on HLA DR+ T cell	MFI	TBNK	27	3060	0.262112	39.8897
CD3 on NKT	MFI	TBNK	17	3113	0.130077	27.2227
CD3 on HLA DR+ CD4+	MFI	TBNK	24	3060	0.25917	44.2399
CD3 on HLA DR+ CD8br	MFI	TBNK	26	3060	0.218059	32.5312
CD3 on T cell	MFI	Treg	31	2919	0.247619	30.65
CD3 on CD39+ resting Treg	MFI	Treg	23	2649	0.230214	34.1322
CD3 on activated Treg	MFI	Treg	26	2919	0.382404	68.8719
CD3 on CD39+ activated Treg	MFI	Treg	30	2919	0.401649	64.6199
CD3 on secreting Treg	MFI	Treg	26	2919	0.382979	69.0398
CD3 on CD39+ secreting Treg	MFI	Treg	31	2919	0.366707	53.9263
CD3 on activated & secreting Treg	MFI	Treg	26	2919	0.384511	69.4887
CD3 on CD45RA+ CD4+	MFI	Treg	36	2919	0.504115	81.3841
CD3 on CD8br	MFI	Treg	27	2918	0.282383	42.1192
CD3 on CD39+ CD4+	MFI	Treg	33	2919	0.4417	69.1657
CD3 on CD28+ CD4+	MFI	Treg	28	2919	0.325611	49.8342
CD3 on CD28+ DN (CD4-CD8-)	MFI	Treg	16	2918	0.116176	23.833
CD3 on CD28+ CD45RA- CD8br	MFI	Treg	21	2919	0.230229	41.2599
CD3 on CD28+ CD45RA+ CD8br	MFI	Treg	30	2919	0.423794	70.8031
CD3 on CD28- CD8br	MFI	Treg	22	2919	0.179744	28.8456
CD3 on CD39+ CD8br	MFI	Treg	19	2914	0.204489	39.1534
CD3 on CD4+	MFI	Treg	31	2919	0.339017	47.7658
CD3 on CD4 Treg	MFI	Treg	34	2919	0.467359	74.4274
CD3 on resting Treg	MFI	Treg	44	2918	0.564012	84.4688
CD34 on HSC	MFI	Myeloid cell	15	1634	0.268041	39.5005
HVEM on T cell	MFI	Maturation stages of T cell	31	1247	0.512503	41.204
HVEM on naive CD8br	MFI	Maturation stages of T cell	22	1247	0.389587	35.5091
HVEM on EM CD8br	MFI	Maturation stages of T cell	21	1247	0.379212	35.6332
HVEM on TD CD8br	MFI	Maturation stages of T cell	27	1247	0.45444	37.6075
HVEM on CD4+	MFI	Maturation stages of T cell	22	1247	0.391926	35.8597
HVEM on CM CD4+	MFI	Maturation stages of T cell	21	1247	0.362117	33.1149
HVEM on naive CD4+	MFI	Maturation stages of T cell	17	1247	0.29043	29.5902
HVEM on EM CD4+	MFI	Maturation stages of T cell	24	1247	0.42143	37.0877
HVEM on TD CD4+	MFI	Maturation stages of T cell	27	1245	0.466705	39.4459
HVEM on CD45RA- CD4+	MFI	Maturation stages of T cell	21	1247	0.381136	35.9253
HVEM on CD8br	MFI	Maturation stages of T cell	25	1247	0.392072	31.4984
HVEM on CM CD8br	MFI	Maturation stages of T cell	21	1247	0.378021	35.4533
CD16-CD56 on NKT	MFI	TBNK	38	3113	0.400194	53.9735
CD16-CD56 on NK	MFI	TBNK	38	3113	0.538683	94.4613
CD16-CD56 on HLA DR+ NK	MFI	TBNK	24	2971	0.188117	28.4417
CD28 on CD39+ activated Treg	MFI	Treg	25	2920	0.24933	38.4488
CD28 on secreting Treg	MFI	Treg	20	2920	0.201999	36.6913
CD28 on CD39+ secreting Treg	MFI	Treg	24	2920	0.281417	47.2401
CD28 on activated & secreting Treg	MFI	Treg	27	2920	0.250831	35.8621
CD28 on CD45RA+ CD4+	MFI	Treg	15	2920	0.183021	43.3705
CD28 on CD45RA- CD4 not Treg	MFI	Treg	13	2920	0.166987	44.8109
CD28 on CD39+ CD4+	MFI	Treg	25	2920	0.38354	72.0219
CD28 on CD28+ CD45RA- CD8br	MFI	Treg	22	2920	0.22811	38.9148
CD28 on CD28+ CD4+	MFI	Treg	30	2920	0.295164	40.3275
CD28 on CD28+ DN (CD4-CD8-)	MFI	Treg	27	2919	0.264938	38.5927
CD28 on CD28+ CD45RA+ CD8br	MFI	Treg	20	2920	0.257037	50.1473
CD28 on CD39+ CD8br	MFI	Treg	22	2914	0.194514	31.7335
CD28 on CD4+	MFI	Treg	26	2920	0.259714	39.0365
CD28 on CD4 Treg	MFI	Treg	28	2920	0.239974	32.6006
CD28 on resting Treg	MFI	Treg	22	2919	0.308817	58.8143
CD28 on CD39+ resting Treg	MFI	Treg	25	2650	0.22136	29.8392
CD28 on activated Treg	MFI	Treg	20	2920	0.186985	33.3369
CD86 on myeloid DC	MFI	cDC	23	2871	0.252211	41.7489
CD86 on CD62L+ myeloid DC	MFI	cDC	23	2871	0.177856	26.7781
CD86 on monocyte	MFI	cDC	18	2850	0.139976	25.5982
CD86 on granulocyte	MFI	cDC	21	2848	0.171116	27.781
CCR7 on naive CD4+	MFI	Maturation stages of T cell	25	2910	0.239521	36.3339
CCR7 on naive CD8br	MFI	Maturation stages of T cell	25	2910	0.194682	27.8878
CD45 on CD14+ monocyte	MFI	TBNK	17	3112	0.125061	26.0145
CD45 on B cell	MFI	TBNK	19	3112	0.142558	27.0565
CD45 on NK	MFI	TBNK	29	3113	0.224579	30.7897
CD45 on HLA DR+ NK	MFI	TBNK	14	2971	0.0985037	23.0709
CD45 on granulocyte	MFI	TBNK	17	3112	0.121537	25.18
CD45 on lymphocyte	MFI	TBNK	24	3113	0.164177	25.2734
CD45 on T cell	MFI	TBNK	15	3113	0.103942	23.9499
CD45 on CD4+	MFI	TBNK	14	3113	0.0988436	24.2718
CD45 on CD8br	MFI	TBNK	26	3113	0.17872	25.8287
CD45 on HLA DR+ T cell	MFI	TBNK	18	3060	0.146519	29.003
CD45 on NKT	MFI	TBNK	25	3113	0.173461	25.914
CD45 on HLA DR+ CD4+	MFI	TBNK	19	3060	0.137733	25.5573
CD45 on HLA DR+ CD8br	MFI	TBNK	20	3060	0.147145	26.2162
CD127 on T cell	MFI	Treg	18	2920	0.133448	24.8194
CD127 on CD45RA- CD4 not Treg	MFI	Treg	18	2920	0.133055	24.7352
CD127 on CD28+ CD4+	MFI	Treg	23	2920	0.185038	28.5887
CD127 on CD28+ DN (CD4-CD8-)	MFI	Treg	23	2918	0.165646	24.9804
CD127 on granulocyte	MFI	Treg	35	2920	0.351396	44.6421
CD127 on CD8br	MFI	Treg	24	2920	0.182614	26.9491
CD127 on CD28+ CD45RA- CD8br	MFI	Treg	18	2920	0.136839	25.55
CD127 on CD28+ CD45RA+ CD8br	MFI	Treg	20	2920	0.155896	26.7706
CD127 on CD28- CD8br	MFI	Treg	25	2920	0.186041	26.4585
CD127 on CD4+	MFI	Treg	20	2920	0.154399	26.4666
CD127 on CD45RA+ CD4+	MFI	Treg	24	2920	0.195319	29.2791
CD25 on CD45RA- CD4 not Treg	MFI	Treg	26	3435	0.195554	31.8637
CD25 on CD45RA+ CD4 not Treg	MFI	Treg	25	3435	0.162831	26.5222
CD25 on CD39+ CD4 Treg	MFI	Treg	18	3434	0.13917	30.6723
CD25 on CD4 Treg	MFI	Treg	23	3435	0.142086	24.5618
CD25 on resting Treg	MFI	Treg	18	3434	0.116626	25.0477
CD25 on CD39+ resting Treg	MFI	Treg	15	3118	0.104818	24.2144
CD25 on activated Treg	MFI	Treg	19	3435	0.119091	24.2988
CD25 on CD39+ activated Treg	MFI	Treg	14	3435	0.113135	31.1627
CD25 on secreting Treg	MFI	Treg	18	3435	0.126996	27.607
CD25 on CD39+ secreting Treg	MFI	Treg	22	3435	0.145875	26.4878
CD25 on activated & secreting Treg	MFI	Treg	21	3435	0.134375	25.2292
CD123 on plasmacytoid DC	MFI	cDC	19	2872	0.171984	31.1778
CD123 on CD62L+ plasmacytoid DC	MFI	cDC	19	2872	0.17141	31.0521
CD33 on CD14+ monocyte	MFI	Myeloid cell	29	1634	0.903425	517.409
CD33 on CD33br HLA DR+ CD14dim	MFI	Myeloid cell	32	1577	0.879919	353.56
CD33 on CD33dim HLA DR+ CD11b+	MFI	Myeloid cell	28	1633	0.899942	515.24
CD33 on CD33dim HLA DR+ CD11b-	MFI	Myeloid cell	24	1634	0.829987	327.292
CD33 on Gr MDSC	MFI	Myeloid cell	18	1244	0.496141	67.0131
CD33 on CD66b++ myeloid cell	MFI	Myeloid cell	20	1464	0.616283	115.879
CD33 on Mo MDSC	MFI	Myeloid cell	23	1569	0.730067	181.68
CD33 on CD33dim HLA DR-	MFI	Myeloid cell	24	1558	0.755221	197.074
CD33 on basophil	MFI	Myeloid cell	27	1555	0.833648	283.419
CD33 on Im MDSC	MFI	Myeloid cell	28	1554	0.802741	221.642
CD33 on CD33br HLA DR+	MFI	Myeloid cell	29	1579	0.855789	316.972
CD33 on CD33br HLA DR+ CD14-	MFI	Myeloid cell	25	1578	0.803368	253.636
CD4 on monocyte	MFI	TBNK	20	3112	0.236523	47.8792
CD4 on HLA DR+ CD4+	MFI	TBNK	26	3060	0.188068	27.0205
CD25 on CD4+	MFI	Treg	18	2920	0.139375	26.1003
CD25 on CD39+ CD4+	MFI	Treg	33	2920	0.595823	128.922
CD25 on CD28+ CD4+	MFI	Treg	21	2920	0.169527	28.1703
FSC-A on myeloid DC	Morphological parameter	cDC	21	2872	0.22076	38.448
FSC-A on plasmacytoid DC	Morphological parameter	cDC	26	2872	0.21557	30.0707
FSC-A on monocyte	Morphological parameter	cDC	22	2850	0.177121	27.659
FSC-A on granulocyte	Morphological parameter	cDC	25	2850	0.24401	36.4599
FSC-A on CD14+ monocyte	Morphological parameter	TBNK	23	3112	0.15807	25.2071
FSC-A on B cell	Morphological parameter	TBNK	22	3112	0.143276	23.4816
FSC-A on NK	Morphological parameter	TBNK	19	3113	0.161084	31.258
FSC-A on HLA DR+ NK	Morphological parameter	TBNK	27	2971	0.290739	44.6811
FSC-A on lymphocyte	Morphological parameter	TBNK	16	3113	0.112834	24.6103
FSC-A on T cell	Morphological parameter	TBNK	22	3113	0.150986	24.9781
FSC-A on CD4+	Morphological parameter	TBNK	32	3113	0.225214	27.9778
FSC-A on CD8br	Morphological parameter	TBNK	18	3113	0.127115	25.0316
FSC-A on HLA DR+ T cell	Morphological parameter	TBNK	21	3060	0.148691	25.2677
FSC-A on NKT	Morphological parameter	TBNK	26	3113	0.176885	25.5066
FSC-A on HLA DR+ CD4+	Morphological parameter	TBNK	20	3060	0.144501	25.6656
FSC-A on HLA DR+ CD8br	Morphological parameter	TBNK	17	3060	0.11764	23.8571
CD16 on CD14- CD16+ monocyte	MFI	Monocyte	34	3620	0.677284	221.29
CD40 on CD14+ CD16- monocyte	MFI	Monocyte	28	3629	0.341146	66.5727
CD40 on CD14+ CD16+ monocyte	MFI	Monocyte	31	3618	0.38465	72.309
CCR2 on CD14- CD16+ monocyte	MFI	Monocyte	27	3621	0.174217	28.0749
CD14 on CD14+ CD16+ monocyte	MFI	Monocyte	20	3618	0.124409	25.5541
HLA DR on CD14- CD16+ monocyte	MFI	Monocyte	29	3621	0.342315	64.4503
CD40 on monocytes	MFI	Monocyte	37	3629	0.436217	75.0939
CD14 on CD14+ CD16- monocyte	MFI	Monocyte	17	3629	0.11136	26.6183
CD64 on CD14+ CD16- monocyte	MFI	Monocyte	52	3622	0.517636	73.6535
HLA DR on CD14+ CD16- monocyte	MFI	Monocyte	30	3629	0.254013	40.8381
CD40 on CD14- CD16+ monocyte	MFI	Monocyte	34	3621	0.466783	92.3299
CD64 on CD14- CD16+ monocyte	MFI	Monocyte	20	3614	0.134855	28.0031
HLA DR on CD14+ monocyte	MFI	Monocyte	28	3629	0.236315	39.7853
CCR2 on CD14+ CD16+ monocyte	MFI	Monocyte	39	3618	0.245569	29.8628
PDL-1 on CD14+ CD16- monocyte	MFI	Monocyte	14	3629	0.0850415	23.9933
CX3CR1 on CD14- CD16-	MFI	Monocyte	22	3590	0.201323	40.8699
CX3CR1 on monocyte	MFI	Monocyte	29	3590	0.275695	46.7261
CX3CR1 on CD14+ CD16+ monocyte	MFI	Monocyte	33	3579	0.296346	45.242
CX3CR1 on CD14+ CD16- monocyte	MFI	Monocyte	31	3590	0.312714	52.222
PDL-1 on CD14+ CD16+ monocyte	MFI	Monocyte	32	3618	0.193924	26.9522
PDL-1 on CD14- CD16+ monocyte	MFI	Monocyte	29	3621	0.260079	43.5248
PDL-1 on CD14- CD16-	MFI	Monocyte	31	3629	0.189196	27.0754
CD64 on CD14- CD16-	MFI	Monocyte	16	3622	0.0948699	23.6158
PDL-1 on monocyte	MFI	Monocyte	17	3629	0.121756	29.4478
CCR2 on CD14- CD16-	MFI	Monocyte	20	3629	0.12968	26.88
CCR2 on CD14+ CD16- monocyte	MFI	Monocyte	34	3629	0.230181	31.6067
CD16 on CD14+ CD16+ monocyte	MFI	Monocyte	31	3617	0.445724	92.9968
CD64 on monocyte	MFI	Monocyte	44	3622	0.434635	62.4973
HLA DR on CD14+ CD16+ monocyte	MFI	Monocyte	29	3618	0.362392	70.32
CCR2 on monocyte	MFI	Monocyte	27	3629	0.179099	29.0979
HLA DR on CD14- CD16-	MFI	Monocyte	46	3629	0.607129	120.337
HLA DR on monocyte	MFI	Monocyte	25	3629	0.301899	62.3256
CD64 on CD14+ CD16+ monocyte	MFI	Monocyte	29	3611	0.285676	49.3839
CX3CR1 on CD14- CD16+ monocyte	MFI	Monocyte	21	3582	0.145765	28.9273
CCR2 on myeloid DC	MFI	cDC	14	2870	0.164158	40.0511
CCR2 on CD62L+ myeloid DC	MFI	cDC	18	2870	0.15935	30.0236
CCR2 on plasmacytoid DC	MFI	cDC	24	2871	0.268012	43.4183
CCR2 on CD62L+ plasmacytoid DC	MFI	cDC	24	2871	0.267658	43.34
CCR2 on monocyte	MFI	cDC	25	2850	0.250031	37.6596
CCR2 on granulocyte	MFI	cDC	19	2850	0.164738	29.3766
CD14 on Mo MDSC	MFI	Myeloid cell	24	1570	0.322776	30.6822
CD14 on CD33br HLA DR+ CD14dim	MFI	Myeloid cell	18	1578	0.249904	28.8555
CD14 on CD33dim HLA DR+ CD11b+	MFI	Myeloid cell	20	1634	0.289284	32.827
CD4 on CD4+	MFI	Maturation stages of T cell	29	2912	0.246542	32.5184
CD4 on CM CD4 +	MFI	Maturation stages of T cell	19	2912	0.175588	32.4186
CD4 on naive CD4+	MFI	Maturation stages of T cell	23	2910	0.2099	33.3348
CD4 on EM CD4+	MFI	Maturation stages of T cell	22	2912	0.198346	32.4908
CD4 on TD CD4+	MFI	Maturation stages of T cell	26	2903	0.19734	27.1956
CD4 on CD45RA+ CD4+	MFI	Maturation stages of T cell	27	2911	0.234713	32.7487
CD19 on B cell	MFI	TBNK	31	3112	0.205273	25.6627
CD39 on CD39+ CD8br	MFI	Treg	29	2915	0.343083	51.9562
CD39 on CD39+ secreting Treg	MFI	Treg	36	2920	0.888793	640.042
CD39 on CD39+ CD4+	MFI	Treg	42	2920	0.906333	662.816
CD39 on granulocyte	MFI	Treg	27	2920	0.215158	29.3636
CD39 on monocyte	MFI	Treg	21	2909	0.16293	26.7588
CD80 on myeloid DC	MFI	cDC	27	2871	0.277711	40.4852
CD80 on CD62L+ myeloid DC	MFI	cDC	27	2871	0.264455	37.8579
CD80 on plasmacytoid DC	MFI	cDC	20	2871	0.177331	30.7168
CD80 on CD62L+ plasmacytoid DC	MFI	cDC	20	2871	0.176916	30.6294
CD80 on monocyte	MFI	cDC	33	2850	0.435513	65.8364
CD80 on granulocyte	MFI	cDC	33	2850	0.28166	33.459
CD45 on lymphocyte	MFI	Myeloid cell	23	1635	0.304948	30.731
CD45 on CD33br HLA DR+ CD14-	MFI	Myeloid cell	18	1579	0.254809	29.6346
CD45 on CD33br HLA DR+ CD14dim	MFI	Myeloid cell	17	1578	0.227329	26.9982
CD45 on CD33dim HLA DR+ CD11b-	MFI	Myeloid cell	8	1635	0.104456	23.7069
CD45 on CD33- HLA DR-	MFI	Myeloid cell	18	1635	0.26145	31.7817
CD45 on CD33- HLA DR+	MFI	Myeloid cell	25	1635	0.373845	38.426
CD45 on Gr MDSC	MFI	Myeloid cell	18	1244	0.305426	29.9262
CD45 on CD66b++ myelod cell	MFI	Myeloid cell	16	1465	0.231824	27.3116
CD45 on Mo MDSC	MFI	Myeloid cell	16	1570	0.213247	26.3084
CD45 on CD33dim HLA DR-	MFI	Myeloid cell	19	1559	0.253272	27.4732
CD45 on basophil	MFI	Myeloid cell	18	1556	0.248996	28.3108
CD45 on Im MDSC	MFI	Myeloid cell	13	1555	0.314501	54.3843
CD45 on CD33br HLA DR+	MFI	Myeloid cell	16	1580	0.21978	27.5176
CD8 on CM CD8br	MFI	Maturation stages of T cell	15	2910	0.16262	37.4679
CD8 on naive CD8br	MFI	Maturation stages of T cell	18	2910	0.210675	42.8679
CD8 on EM CD8br	MFI	Maturation stages of T cell	28	2912	0.260245	36.2227
CD8 on TD CD8br	MFI	Maturation stages of T cell	20	2911	0.184353	32.66
CD8 on CD8br	MFI	TBNK	35	3113	0.319612	41.2976
CD8 on NKT	MFI	TBNK	19	3103	0.140016	26.4184
CD8 on HLA DR+ CD8br	MFI	TBNK	26	3060	0.195724	28.3882
CD4 on CD39+ CD4+	MFI	Treg	38	2920	0.449671	61.9487
CD4 on CD28+ CD4+	MFI	Treg	27	2920	0.212301	28.8686
CD4 on CD4 Treg	MFI	Treg	30	2920	0.236975	29.9081
CD4 on resting Treg	MFI	Treg	14	2919	0.111677	26.0773
CD4 on CD39+ resting Treg	MFI	Treg	16	2650	0.132119	25.0515
CD4 on activated Treg	MFI	Treg	27	2920	0.223337	30.8008
CD4 on CD39+ activated Treg	MFI	Treg	29	2920	0.234093	30.4587
CD4 on secreting Treg	MFI	Treg	26	2920	0.196764	27.257
CD4 on CD39+ secreting Treg	MFI	Treg	26	2920	0.241881	35.5009
CD4 on activated & secreting Treg	MFI	Treg	34	2920	0.265598	30.6872
SSC-A on myeloid DC	Morphological parameter	cDC	20	2872	0.199474	35.5205
SSC-A on plasmacytoid DC	Morphological parameter	cDC	30	2872	0.251961	31.8977
SSC-A on monocyte	Morphological parameter	cDC	39	2850	0.621215	118.165
SSC-A on CD14+ monocyte	Morphological parameter	TBNK	30	3112	0.436069	79.4145
SSC-A on B cell	Morphological parameter	TBNK	15	3112	0.105408	24.3196
SSC-A on NK	Morphological parameter	TBNK	23	3113	0.18625	30.7394
SSC-A on HLA DR+ NK	Morphological parameter	TBNK	32	2971	0.346877	48.7621
SSC-A on granulocyte	Morphological parameter	TBNK	27	3112	0.252917	38.6687
SSC-A on lymphocyte	Morphological parameter	TBNK	19	3113	0.136465	25.7256
SSC-A on T cell	Morphological parameter	TBNK	22	3113	0.156169	25.994
SSC-A on CD4+	Morphological parameter	TBNK	30	3113	0.21455	28.0621
SSC-A on CD8br	Morphological parameter	TBNK	23	3113	0.164277	26.3999
SSC-A on HLA DR+ T cell	Morphological parameter	TBNK	20	3060	0.156349	28.1601
SSC-A on NKT	Morphological parameter	TBNK	19	3113	0.139582	26.4087
SSC-A on HLA DR+ CD4+	Morphological parameter	TBNK	23	3060	0.166401	26.3496
SSC-A on HLA DR+ CD8br	Morphological parameter	TBNK	24	3060	0.171712	26.2161
CD11c on myeloid DC	MFI	cDC	34	2872	0.31619	38.5828
CD11c on CD62L+ myeloid DC	MFI	cDC	31	2872	0.284336	36.3981
CD11c on monocyte	MFI	cDC	22	2850	0.19804	31.7323
CD11c on granulocyte	MFI	cDC	27	2850	0.261004	36.9146
CD11b on CD14+ monocyte	MFI	Myeloid cell	21	1635	0.420446	55.7227
CD11b on Gr MDSC	MFI	Myeloid cell	13	1244	0.22202	27.0013
CD11b on CD66b++ myeloid cell	MFI	Myeloid cell	18	1465	0.258701	28.0351
CD11b on Mo MDSC	MFI	Myeloid cell	16	1570	0.291364	39.9084
CD11b on CD33dim HLA DR-	MFI	Myeloid cell	23	1559	0.359872	37.5198
CD11b on basophil	MFI	Myeloid cell	15	1556	0.253317	34.8303
CD11b on CD33br HLA DR+ CD14dim	MFI	Myeloid cell	25	1578	0.42326	45.5596
CD45RA on naive CD4+	MFI	Maturation stages of T cell	53	2910	0.651621	100.792
CD4RA on TD CD4+	MFI	Maturation stages of T cell	36	2903	0.299698	34.07
CD45RA on naive CD8br	MFI	Maturation stages of T cell	26	2910	0.216595	30.6573
CD45RA on TD CD8br	MFI	Maturation stages of T cell	16	2911	0.114534	23.3961
CD45RA on resting Treg	MFI	Treg	45	2919	0.527505	71.2775
CD45RA on CD39+ resting Treg	MFI	Treg	27	2650	0.235341	29.8881
HLA DR on myeloid DC	MFI	cDC	30	2872	0.49538	92.9658
HLA DR on plasmacytoid DC	MFI	cDC	46	2872	0.78311	221.74
HLA DR on DC	MFI	cDC	38	2871	0.625397	124.421
HLA DR on HSC	MFI	Myeloid cell	30	1634	0.455516	44.7024
HLA DR on CD33br HLA DR+ CD14-	MFI	Myeloid cell	35	1579	0.744246	128.29
HLA DR on CD33br HLA DR+ CD14dim	MFI	Myeloid cell	28	1578	0.471093	49.2743
HLA DR on CD33dim HLA DR+ CD11b+	MFI	Myeloid cell	33	1634	0.595404	71.3502
HLA DR on CD33dim HLA DR+ CD11b-	MFI	Myeloid cell	27	1635	0.514155	62.9865
HLA DR on CD33- HLA DR+	MFI	Myeloid cell	21	1635	0.360188	43.2406
HLA DR on HLA DR+ T cell	MFI	TBNK	20	3060	0.154593	27.7859
HLA DR on HLA DR+ CD4+	MFI	TBNK	21	3060	0.146785	24.8881
HLA DR on HLA DR+ CD8br	MFI	TBNK	21	3060	0.14635	24.8018
HLA DR on B cell	MFI	TBNK	29	3060	0.452719	86.4296
HLA DR on HLA DR+ NK	MFI	TBNK	32	2971	0.382712	56.9227
CD8 on CD28+ CD45RA- CD8br	MFI	Treg	22	2920	0.222647	37.716
CD8 on CD28+ CD45RA+ CD8br	MFI	Treg	29	2920	0.388384	63.2822
CD8 on CD28- CD8br	MFI	Treg	26	2920	0.210376	29.6449
CD8 on CD39+ CD8br	MFI	Treg	30	2915	0.259458	33.6814

## Sheet: for corpus uteri
Table 5. Immune traits and their instrumental variables and F-statistics when the outcome was corpus uteri cancer.
Trait	Trait Type	Panel	NSNP	Nsamples	R2	F-statistics
IgD+ %B cell	Relative count	B cell	17	3658	0.10393	24.8343
IgD+ CD38br AC	Absolute count	B cell	30	3656	0.18496	27.4211
IgD+ CD38dim %B cell	Relative count	B cell	16	3657	0.0954288	24.0004
IgD+ CD38dim AC	Absolute count	B cell	29	3656	0.173727	26.2889
IgD+ CD38- %B cell	Relative count	B cell	26	3657	0.152079	25.0407
IgD+ CD38- AC	Absolute count	B cell	19	3656	0.112523	24.2634
Unsw mem %B cell	Relative count	B cell	32	3657	0.191618	26.8447
Unsw mem AC	Absolute count	B cell	20	3656	0.12449	25.8432
IgD- CD27- %B cell	Relative count	B cell	20	3657	0.181333	40.2684
IgD+ AC	Absolute count	B cell	15	3657	0.0927352	24.8107
IgD- CD27- AC	Absolute count	B cell	29	3656	0.198156	30.8993
Sw mem %B cell	Relative count	B cell	13	3657	0.0800107	24.3714
Sw mem AC	Absolute count	B cell	24	3656	0.144548	25.5642
PB/PC %B cell	Relative count	B cell	28	3658	0.168961	26.3508
PB/PC AC	Absolute count	B cell	26	3657	0.150299	24.6958
Memory B cell %B cell	Relative count	B cell	28	3657	0.180346	28.5092
Memory B cell AC	Absolute count	B cell	16	3656	0.100512	25.4147
Naive-mature B cell %B cell	Relative count	B cell	29	3657	0.182371	27.8964
Naive-mature B cell AC	Absolute count	B cell	23	3656	0.138771	25.4447
IgD- CD38br %B cell	Relative count	B cell	21	3657	0.127706	25.3415
IgD+ CD24+ %B cell	Relative count	B cell	21	3657	0.126193	24.9979
IgD+ CD24+ AC	Absolute count	B cell	23	3656	0.148794	27.6037
IgD- CD24- %B cell	Relative count	B cell	17	3657	0.102889	24.5502
IgD- CD24- AC	Absolute count	B cell	18	3656	0.104308	23.5303
IgD+ CD24- %B cell	Relative count	B cell	19	3657	0.113272	24.4525
IgD+ CD24- AC	Absolute count	B cell	22	3656	0.12701	24.0253
CD24+ CD27+ %B cell	Relative count	B cell	30	3657	0.183049	27.0819
CD24+ CD27+ AC	Absolute count	B cell	26	3656	0.157058	26.0061
CD20- %B cell	Relative count	B cell	20	3658	0.117285	24.1621
IgD- CD38br AC	Absolute count	B cell	22	3656	0.128626	24.3763
CD20- AC	Absolute count	B cell	24	3657	0.140547	24.7476
CD20- CD38- %B cell	Relative count	B cell	23	3659	0.136569	24.9978
CD20- CD38- AC	Absolute count	B cell	15	3658	0.0893777	23.8308
IgD+ %Lymphocyte	Relative count	B cell	18	3657	0.12105	27.8349
IgD- CD38br %lymphocyte	Relative count	B cell	30	3656	0.177782	26.1269
IgD- CD38dim %lymphocyte	Relative count	B cell	23	3656	0.144336	26.6371
IgD- CD38- %lymphocyte	Relative count	B cell	29	3656	0.172721	26.105
IgD- CD38dim %B cell	Relative count	B cell	28	3657	0.164635	25.5361
IgD+ CD38br %lymphocyte	Relative count	B cell	24	3656	0.145932	25.8507
IgD+ CD38dim %lymphocyte	Relative count	B cell	40	3656	0.23778	28.1932
IgD+ CD38- %lymphocyte	Relative count	B cell	21	3656	0.132697	26.4762
Unsw Mem %lymphocyte	Relative count	B cell	22	3656	0.149426	29.0105
IgD- CD27- %lymphocyte	Relative count	B cell	17	3656	0.138147	34.3023
Sw mem %lymphocyte	Relative count	B cell	17	3656	0.114679	27.7202
PB/PC %lymphocyte	Relative count	B cell	17	3657	0.103039	24.5901
Memory B cell %lymphocyte	Relative count	B cell	28	3656	0.18036	28.5041
Naive-mature B cell %lymphocyte	Relative count	B cell	23	3656	0.135247	24.6976
IgD- CD38dim AC	Absolute count	B cell	16	3656	0.0960039	24.1537
IgD+ CD24+ %lymphocyte	Relative count	B cell	16	3656	0.114598	29.4374
IgD- CD24- %lymphocyte	Relative count	B cell	24	3656	0.138032	24.2272
IgD+ CD24- %lymphocyte	Relative count	B cell	23	3656	0.13661	24.9858
CD24+ CD27+ %lymphocyte	Relative count	B cell	24	3656	0.1623	29.312
CD20- %lymphocyte	Relative count	B cell	19	3657	0.110266	23.7231
CD20- CD38- %lymphocyte	Relative count	B cell	24	3658	0.14217	25.0877
IgD- CD38- %B cell	Relative count	B cell	12	3657	0.0727291	23.8176
IgD- CD38- AC	Absolute count	B cell	16	3656	0.0976088	24.6012
IgD+ CD38br %B cell	Relative count	B cell	25	3657	0.149803	25.5911
CD11c+ monocyte AC	Absolute count	cDC	17	3020	0.118061	23.639
CD11c+ monocyte %monocyte	Relative count	cDC	26	3043	0.186212	26.5433
CD62L- monocyte AC	Absolute count	cDC	19	3019	0.157355	29.4753
CD62L- monocyte %monocyte	Relative count	cDC	24	3042	0.215017	34.4332
CD11c+ CD62L- monocyte AC	Absolute count	cDC	24	3017	0.173255	26.1256
CD11c+ CD62L- monocyte %monocyte	Relative count	cDC	19	3040	0.137337	25.3046
CD62L- HLA DR++ monocyte AC	Absolute count	cDC	23	3018	0.157642	24.3612
CD62L- HLA DR++ monocyte %monocyte	Relative count	cDC	14	3041	0.0989158	23.7269
CD11c+ HLA DR++ monocyte AC	Absolute count	cDC	18	3019	0.128126	24.4924
CD11c+ HLA DR++ monocyte %monocyte	Relative count	cDC	19	3042	0.137479	25.3516
Myeloid DC AC	Absolute count	cDC	30	3387	0.33956	57.5155
Myeloid DC %DC	Relative count	cDC	29	3410	0.307409	51.7319
Plasmacytoid DC AC	Absolute count	cDC	33	3374	0.230367	30.2949
DC AC	Absolute count	cDC	26	3374	0.276859	49.2854
CD62L- DC AC	Absolute count	cDC	23	3387	0.33806	74.6748
CD62L- DC %DC	Relative count	cDC	26	3410	0.343539	68.0921
CD86+ myeloid DC AC	Absolute count	cDC	30	3387	0.402953	75.4998
CD86+ myeloid DC %DC	Relative count	cDC	30	3410	0.402622	75.9128
CD86+ plasmacytoid DC AC	Absolute count	cDC	23	3374	0.148231	25.3473
CD86+ plasmacytoid DC %DC	Relative count	cDC	28	3410	0.200351	30.2538
CD62L- myeloid DC AC	Absolute count	cDC	22	3387	0.358524	85.4615
CD62L- myeloid DC %DC	Relative count	cDC	29	3410	0.42463	86.0164
CD62L- plasmacytoid DC AC	Absolute count	cDC	26	3374	0.199278	32.0375
CD62L- plasmacytoid DC %DC	Relative count	cDC	21	3410	0.191007	38.0916
CD62L- CD86+ myeloid DC AC	Absolute count	cDC	27	3387	0.456518	104.501
CD62L- CD86+ myeloid DC %DC	Relative count	cDC	27	3410	0.460525	106.928
Plasmacytoid DC %DC	Relative count	cDC	26	3410	0.283499	51.483
HLA DR++ monocyte %monocyte	Relative count	TBNK	26	3595	0.210265	36.5373
HLA DR++ monocyte %leukocyte	Relative count	TBNK	12	3595	0.102981	34.2689
HLA DR++ monocyte AC	Absolute count	TBNK	30	3579	0.191687	28.0463
CD4 Treg %CD4	Relative count	Treg	19	3437	0.131682	27.2733
CD4 Treg %T cell	Relative count	Treg	18	3437	0.114734	24.6103
Resting Treg AC	Absolute count	Treg	34	3405	0.281698	38.8712
Resting Treg % CD4 Treg	Relative count	Treg	49	3437	0.588826	98.9873
Resting Treg %CD4	Relative count	Treg	49	3437	0.485525	65.2328
CD39+ resting Treg AC	Absolute count	Treg	47	3405	0.551852	87.9538
CD39+ resting Treg %resting Treg	Relative count	Treg	52	3437	0.943962	1096.23
CD39+ resting Treg % CD4 Treg	Relative count	Treg	59	3437	0.971414	1945.08
Activated Treg AC	Absolute count	Treg	17	3405	0.113561	25.5238
Activated Treg %CD4 Treg	Relative count	Treg	31	3437	0.21884	30.7709
Activated Treg %CD4	Relative count	Treg	22	3437	0.143368	25.9716
CD39+ activated Treg AC	Absolute count	Treg	45	3405	0.743233	216.065
CD39+ activated Treg %CD4 Treg	Relative count	Treg	40	3437	0.73277	232.803
Secreting Treg AC	Absolute count	Treg	28	3405	0.218113	33.6342
Secreting Treg % CD4 Treg	Relative count	Treg	44	3437	0.481053	71.4616
Secreting Treg %CD4	Relative count	Treg	37	3437	0.34632	48.6701
CD39+ secreting Treg AC	Absolute count	Treg	50	3405	0.875964	473.733
CD39+ secreting Treg %secreting Treg	Relative count	Treg	50	3437	0.877931	487.049
CD39+ secreting Treg %CD4 Treg	Relative count	Treg	41	3437	0.82131	380.594
Activated & resting Treg AC	Absolute count	Treg	22	3405	0.150592	27.2544
Activated & resting Treg % CD4 Treg	Relative count	Treg	41	3437	0.464038	71.6927
Activated & resting Treg %CD4+	Relative count	Treg	36	3437	0.281098	36.9288
Activated & secreting Treg AC	Absolute count	Treg	27	3405	0.21112	33.4722
Activated & secreting Treg %CD4 Treg	Relative count	Treg	60	3437	0.653581	106.157
Activated & secreting Treg %CD4+	Relative count	Treg	40	3437	0.355076	46.7435
CD25hi AC	Absolute count	Treg	23	3405	0.155301	27.0264
CD25hi %CD4+	Relative count	Treg	25	3437	0.181124	30.1785
CD25hi %T cell	Relative count	Treg	26	3437	0.17228	27.2981
CD25hi CD45RA+ CD4 not Treg AC	Absolute count	Treg	32	3405	0.27692	40.3558
CD25hi CD45RA+ CD4 not Treg %CD4+	Relative count	Treg	41	3437	0.35178	44.9371
CD25hi CD45RA+ CD4 not Treg %T cell	Relative count	Treg	35	3437	0.299203	41.487
CD25hi CD45RA- CD4 not Treg AC	Absolute count	Treg	22	3405	0.177376	33.147
CD25hi CD45RA- CD4 not Treg %CD4+	Relative count	Treg	31	3437	0.253094	37.2195
CD25hi CD45RA- CD4 not Treg %T cell	Relative count	Treg	37	3437	0.265842	33.2647
CD4 Treg AC	Absolute count	Treg	23	3405	0.146476	25.2272
HSC AC	Absolute count	Myeloid cell	21	1858	0.299823	37.4379
Im MDSC AC	Absolute count	Myeloid cell	22	1857	0.328722	40.8228
Im MDSC %CD33dim HLA DR- CD66b-	Relative count	Myeloid cell	17	1857	0.215878	29.7823
CD33br HLA DR+ AC	Absolute count	Myeloid cell	32	1858	0.411585	39.8922
CD33br HLA DR+ CD14- AC	Absolute count	Myeloid cell	33	1858	0.412368	38.7874
CD33br HLA DR+ CD14- %CD33br HLA DR+	Relative count	Myeloid cell	19	1858	0.242001	30.8845
CD33br HLA DR+ CD14dim AC	Absolute count	Myeloid cell	32	1858	0.399363	37.92
CD33br HLA DR+ CD14dim %CD33br HLA DR+	Relative count	Myeloid cell	27	1858	0.320072	31.9059
CD33- HLA DR- AC	Absolute count	Myeloid cell	22	1858	0.25787	28.9825
CD33- HLA DR+ AC	Absolute count	Myeloid cell	40	1858	0.528222	50.8598
Gr MDSC AC	Absolute count	Myeloid cell	24	1856	0.295292	31.9683
CD33dim HLA DR+ CD11b+ AC	Absolute count	Myeloid cell	28	1858	0.355261	35.9931
CD33dim HLA DR+ CD11b+ %CD33dim HLA DR+	Relative count	Myeloid cell	26	1858	0.442098	55.8054
CD33dim HLA DR+ CD11b- AC	Absolute count	Myeloid cell	28	1858	0.354754	35.9134
CD33dim HLA DR+ CD11b- %CD33dim HLA DR+	Relative count	Myeloid cell	26	1858	0.435802	54.3967
CD66b++ myeloid cell AC	Absolute count	Myeloid cell	17	1858	0.194869	26.1966
Mo MDSC AC	Absolute count	Myeloid cell	23	1855	0.446238	64.1511
CD33dim HLA DR- AC	Absolute count	Myeloid cell	26	1856	0.390335	45.0387
Basophil AC	Absolute count	Myeloid cell	25	1857	0.394426	47.7031
Basophil %CD33dim HLA DR- CD66b-	Relative count	Myeloid cell	23	1857	0.365791	45.9658
CD45RA- CD4+ AC	Absolute count	Maturation stages of T cell	15	3395	0.110524	27.9909
CD45RA- CD4+ %CD4+	Relative count	Maturation stages of T cell	36	3427	0.259531	33.005
CD45RA- CD4+ %T cell	Relative count	Maturation stages of T cell	30	3427	0.217485	31.4618
CM CD4+ AC	Absolute count	Maturation stages of T cell	26	3395	0.175095	27.4959
CM CD4+ %CD4+	Relative count	Maturation stages of T cell	35	3427	0.233988	29.595
CM CD4+ %T cell	Relative count	Maturation stages of T cell	25	3427	0.16155	26.2118
Naive CD4+ AC	Absolute count	Maturation stages of T cell	28	3395	0.184351	27.1705
Naive CD4+ %CD4+	Relative count	Maturation stages of T cell	39	3427	0.262093	30.8464
EM CD4+ AC	Absolute count	Maturation stages of T cell	27	3395	0.180861	27.5339
EM CD4+ %CD4+	Relative count	Maturation stages of T cell	33	3427	0.222888	29.4899
EM CD4+ %T cell	Relative count	Maturation stages of T cell	24	3427	0.186786	32.5584
TD CD4+ AC	Absolute count	Maturation stages of T cell	11	3395	0.0805556	26.9451
TD CD4+ %CD4+	Relative count	Maturation stages of T cell	23	3427	0.18496	33.5763
TD CD4+ %T cell	Relative count	Maturation stages of T cell	29	3427	0.230064	35.0018
CM CD8br AC	Absolute count	Maturation stages of T cell	27	3395	0.17328	26.1377
CM CD8br %CD8br	Relative count	Maturation stages of T cell	29	3427	0.181993	26.0613
CM CD8br %T cell	Relative count	Maturation stages of T cell	22	3427	0.136106	24.3772
Naive CD8br AC	Absolute count	Maturation stages of T cell	36	3395	0.233238	28.3738
Naive CD8br %CD8br	Relative count	Maturation stages of T cell	40	3427	0.252664	28.6191
Naive CD8br %T cell	Relative count	Maturation stages of T cell	30	3427	0.202949	28.8235
EM CD8br AC	Absolute count	Maturation stages of T cell	29	3395	0.190595	27.3232
EM CD8br %CD8br	Relative count	Maturation stages of T cell	32	3427	0.281629	41.5806
EM CD8br %T cell	Relative count	Maturation stages of T cell	18	3427	0.132936	29.028
TD CD8br AC	Absolute count	Maturation stages of T cell	19	3395	0.15095	31.5806
TD CD8br %CD8br	Relative count	Maturation stages of T cell	31	3427	0.284474	43.5407
TD CD8br %T cell	Relative count	Maturation stages of T cell	19	3427	0.164627	35.3378
CD45RA+ CD8br AC	Absolute count	Maturation stages of T cell	33	3395	0.234311	31.1669
CD45RA+ CD8br %CD8br	Relative count	Maturation stages of T cell	38	3427	0.339567	45.8412
CD45RA+ CD8br %T cell	Relative count	Maturation stages of T cell	40	3427	0.300098	36.2954
CM DN (CD4-CD8-) AC	Absolute count	Maturation stages of T cell	5	3395	0.0313117	21.909
CM DN (CD4-CD8-) %DN	Relative count	Maturation stages of T cell	18	3427	0.109795	23.3517
CM DN (CD4-CD8-) %T cell	Relative count	Maturation stages of T cell	18	3427	0.113769	24.3054
Naive DN (CD4-CD8-) AC	Absolute count	Maturation stages of T cell	19	3395	0.120255	24.281
Naive DN (CD4-CD8-) %DN	Relative count	Maturation stages of T cell	23	3427	0.145601	25.2137
Naive DN (CD4-CD8-) %T cell	Relative count	Maturation stages of T cell	24	3427	0.15071	25.1541
EM DN (CD4-CD8-) AC	Absolute count	Maturation stages of T cell	20	3395	0.140709	27.6247
EM DN (CD4-CD8-) %DN	Relative count	Maturation stages of T cell	35	3427	0.258762	33.8222
EM DN (CD4-CD8-) %T cell	Relative count	Maturation stages of T cell	25	3427	0.177383	29.3346
TD DN (CD4-CD8-) AC	Absolute count	Maturation stages of T cell	27	3395	0.186701	28.627
TD DN (CD4-CD8-) %DN	Relative count	Maturation stages of T cell	32	3427	0.25379	36.0725
TD DN (CD4-CD8-) %T cell	Relative count	Maturation stages of T cell	27	3427	0.189687	29.4695
Naive CD4+ %T cell	Relative count	Maturation stages of T cell	37	3427	0.230833	27.4882
Transitional %B cell	Relative count	B cell	16	3657	0.0939259	23.5832
Transitional AC	Absolute count	B cell	32	3656	0.193501	27.1642
Transitional %lymphocyte	Relative count	B cell	26	3656	0.156918	25.9786
CD14- CD16+ monocyte AC	Absolute count	Monocyte	20	3629	0.169668	36.8625
CD14+ CD16+ monocyte AC	Absolute count	Monocyte	26	3629	0.289695	56.5023
CD14- CD16- AC	Absolute count	Monocyte	31	3629	0.215312	31.8382
CD14+ CD16- monocyte AC	Absolute count	Monocyte	31	3629	0.189466	27.123
Monocyte AC	Absolute count	Monocyte	29	3629	0.173797	26.106
CD14- CD16+ monocyte %monocyte	Relative count	Monocyte	24	3629	0.189934	35.2091
CD14+ CD16+ monocyte %monocyte	Relative count	Monocyte	31	3629	0.34954	62.3526
CD14+ CD16- monocyte %monocyte	Relative count	Monocyte	28	3629	0.238944	40.3667
CD16+ monocyte %monocyte	Relative count	Monocyte	27	3629	0.23121	40.1104
T/B	Relative count	TBNK	30	3653	0.200471	30.2723
CD4/CD8br	Relative count	TBNK	16	3652	0.0940344	23.5808
CD4+ AC	Absolute count	TBNK	29	3652	0.173189	26.1617
CD4+ %T cell	Relative count	TBNK	24	3668	0.138085	24.318
CD8br AC	Absolute count	TBNK	23	3652	0.147648	27.3242
CD8br %T cell	Relative count	TBNK	29	3668	0.165553	24.8887
DP (CD4+CD8+) AC	Absolute count	TBNK	22	3652	0.149705	29.0423
DP (CD4+CD8+) %T cell	Relative count	TBNK	31	3668	0.208285	30.8568
CD8dim AC	Absolute count	TBNK	29	3652	0.190262	29.3467
CD8dim %T cell	Relative count	TBNK	22	3668	0.158643	31.2404
DN (CD4-CD8-) AC	Absolute count	TBNK	20	3652	0.133334	27.9309
DN (CD4-CD8-) %T cell	Relative count	TBNK	18	3668	0.125211	29.0161
Leukocyte AC	Absolute count	TBNK	30	3653	0.178568	26.2458
Lymphocyte AC	Absolute count	TBNK	19	3653	0.115881	25.0617
Lymphocyte %leukocyte	Relative count	TBNK	25	3669	0.147536	25.2197
T cell AC	Absolute count	TBNK	19	3653	0.119974	26.0678
T cell %lymphocyte	Relative count	TBNK	18	3669	0.128657	29.9408
T cell %leukocyte	Relative count	TBNK	23	3669	0.132798	24.2685
CD4+ %leukocyte	Relative count	TBNK	13	3668	0.0756056	22.9891
CD8br %leukocyte	Relative count	TBNK	22	3668	0.133203	25.4607
DP (CD4+CD8+) %leukocyte	Relative count	TBNK	24	3668	0.165901	30.1911
CD4+ CD8dim AC	Absolute count	TBNK	18	3652	0.148265	35.1338
CD4+ CD8dim %lymphocyte	Relative count	TBNK	24	3668	0.201494	38.3028
CD4+ CD8dim %leukocyte	Relative count	TBNK	20	3668	0.175234	38.7431
CD8dim %leukocyte	Relative count	TBNK	20	3668	0.142432	30.2861
DN (CD4-CD8-) %leukocyte	Relative count	TBNK	24	3668	0.158267	28.5406
CD8br and CD8dim %leukocyte	Relative count	TBNK	19	3668	0.116909	25.4182
TCRgd AC	Absolute count	TBNK	23	3650	0.132568	24.0938
TCRgd %T cell	Relative count	TBNK	19	3666	0.11113	23.9914
TCRgd %lymphocyte	Relative count	TBNK	21	3666	0.124273	24.6246
HLA DR+ T cell AC	Absolute count	TBNK	33	3580	0.272215	40.1914
HLA DR+ T cell%T cell	Relative count	TBNK	33	3596	0.286372	43.315
HLA DR+ T cell%lymphocyte	Relative count	TBNK	30	3596	0.264913	42.8255
NKT AC	Absolute count	TBNK	35	3653	0.251821	34.783
NKT %T cell	Relative count	TBNK	37	3669	0.272273	36.7163
NKT %lymphocyte	Relative count	TBNK	34	3669	0.250371	35.698
HLA DR+ CD4+ AC	Absolute count	TBNK	25	3579	0.177122	30.5909
HLA DR+ CD4+ %T cell	Relative count	TBNK	25	3595	0.178792	31.0815
HLA DR+ CD4+ %lymphocyte	Relative count	TBNK	23	3595	0.172344	32.3301
HLA DR+ CD8br AC	Absolute count	TBNK	36	3579	0.284264	39.0765
HLA DR+ CD8br %T cell	Relative count	TBNK	33	3595	0.278319	41.6155
HLA DR+ CD8br %lymphocyte	Relative count	TBNK	36	3595	0.291848	40.7318
CD8br NKT AC	Absolute count	TBNK	26	3652	0.174259	29.4229
CD8br NKT %T cell	Relative count	TBNK	26	3668	0.173259	29.3477
CD8br NKT %lymphocyte	Relative count	TBNK	27	3668	0.179473	29.488
CD8dim NKT AC	Absolute count	TBNK	32	3652	0.247241	37.1453
CD8dim NKT %T cell	Relative count	TBNK	29	3668	0.238893	39.3751
CD8dim NKT %lymphocyte	Relative count	TBNK	35	3668	0.270221	38.4242
DN (CD4-CD8-) NKT AC	Absolute count	TBNK	34	3652	0.26027	37.4301
DN (CD4-CD8-) NKT %T cell	Relative count	TBNK	39	3668	0.299819	39.8338
DN (CD4-CD8-) NKT %lymphocyte	Relative count	TBNK	38	3668	0.28654	38.3547
CD3- lymphocyte AC	Absolute count	TBNK	17	3653	0.105312	25.1686
CD3- lymphocyte %lymphocyte	Relative count	TBNK	18	3669	0.128657	29.9408
CD3- lymphocyte %leukocyte	Relative count	TBNK	20	3669	0.118933	24.6217
B cell AC	Absolute count	TBNK	32	3653	0.197673	27.8711
B cell % CD3- lymphocyte	Relative count	TBNK	31	3669	0.202427	29.7768
B cell %lymphocyte	Relative count	TBNK	36	3669	0.238728	31.6378
NK AC	Absolute count	TBNK	24	3653	0.162973	29.4329
NK %CD3- lymphocyte	Relative count	TBNK	30	3669	0.204366	31.1485
NK %lymphocyte	Relative count	TBNK	29	3669	0.20549	32.4546
HLA DR+ NK AC	Absolute count	TBNK	23	3580	0.298011	65.635
HLA DR+ NK %NK	Relative count	TBNK	31	3596	0.353776	62.9391
HLA DR+ NK %CD3- lymphocyte	Relative count	TBNK	29	3596	0.344206	64.5408
Granulocyte AC	Absolute count	TBNK	26	3653	0.152877	25.168
Granulocyte %leukocyte	Relative count	TBNK	25	3669	0.146327	24.9778
CD28- DN (CD4-CD8-) %DN	Relative count	Treg	31	3440	0.193794	26.4261
CD28- DN (CD4-CD8-) AC	Absolute count	Treg	36	3408	0.22749	27.5749
CD28+ DN (CD4-CD8-) %T cell	Relative count	Treg	25	3440	0.153804	24.8211
CD28+ DN (CD4-CD8-) %DN	Relative count	Treg	31	3440	0.193794	26.4261
CD28+ DN (CD4-CD8-) AC	Absolute count	Treg	11	3408	0.0730168	24.3179
CD39+ CD4+ %T cell	Relative count	Treg	54	3440	0.949023	1166.99
CD39+ CD4+ %CD4+	Relative count	Treg	53	3440	0.969835	2054.04
CD39+ CD4+ AC	Absolute count	Treg	55	3408	0.967267	1800.96
CD28- CD8dim %T cell	Relative count	Treg	28	3440	0.188764	28.3462
CD28- CD8dim %CD8dim	Relative count	Treg	18	3440	0.112937	24.1969
CD28- CD8dim AC	Absolute count	Treg	29	3408	0.193734	27.9891
CD28+ CD45RA+ CD8dim %T cell	Relative count	Treg	51	3440	0.442013	52.624
CD28+ CD45RA+ CD8dim %CD8dim	Relative count	Treg	35	3440	0.305182	42.7178
CD28+ CD45RA+ CD8dim AC	Absolute count	Treg	65	3408	0.504097	52.2649
CD28+ CD45RA- CD8dim %T cell	Relative count	Treg	35	3440	0.271747	36.2915
CD28+ CD45RA- CD8dim %CD8dim	Relative count	Treg	34	3440	0.248866	33.1807
CD28+ CD45RA- CD8dim AC	Absolute count	Treg	45	3408	0.333516	37.3862
CD39+ CD8br %T cell	Relative count	Treg	48	3440	0.981756	3801.63
CD39+ CD8br %CD8br	Relative count	Treg	45	3440	0.930197	1005.09
CD28- CD127- CD25++ CD8br %T cell	Relative count	Treg	17	3162	0.117449	24.6118
CD28- CD127- CD25++ CD8br %CD8br	Relative count	Treg	21	3162	0.14386	25.1249
CD28- CD127- CD25++ CD8br AC	Absolute count	Treg	31	3130	0.210997	26.7249
CD28- CD25++ CD8br %T cell	Relative count	Treg	29	3162	0.200212	27.0357
CD28- CD25++ CD8br %CD8br	Relative count	Treg	26	3162	0.178298	26.1635
CD28- CD25++ CD8br AC	Absolute count	Treg	25	3130	0.172059	25.8023
CD25++ CD8br %T cell	Relative count	Treg	18	3162	0.126061	25.1868
CD25++ CD8br %CD8br	Relative count	Treg	22	3162	0.157175	26.6082
CD25++ CD8br AC	Absolute count	Treg	28	3130	0.205972	28.7287
CD127- CD8br %T cell	Relative count	Treg	16	3403	0.103589	24.4554
CD127- CD8br %CD8br	Relative count	Treg	15	3403	0.0966004	24.1448
CD127- CD8br AC	Absolute count	Treg	19	3371	0.12454	25.0896
CD28- CD8br %T cell	Relative count	Treg	21	3440	0.133618	25.1019
CD28- CD8br %CD8br	Relative count	Treg	28	3440	0.18489	27.6326
CD28- CD8br AC	Absolute count	Treg	17	3408	0.119287	27.0091
CD28+ CD45RA+ CD8br %CD8br	Relative count	Treg	43	3440	0.281154	30.8893
CD28+ CD45RA+ CD8br AC	Absolute count	Treg	74	3408	0.466398	39.3679
CD28+ CD45RA- CD8br %T cell	Relative count	Treg	33	3440	0.268798	37.942
CD28+ CD45RA- CD8br %CD8br	Relative count	Treg	36	3440	0.281937	37.115
CD28+ CD45RA- CD8br AC	Absolute count	Treg	34	3408	0.257696	34.4401
CD28- DN (CD4-CD8-) %T cell	Relative count	Treg	25	3440	0.170124	27.9948
CD45RA- CD28- CD8br %CD8br	Relative count	Treg	70	3425	0.505695	49.0183
CD45RA+ CD28- CD8br %CD8br	Relative count	Treg	33	3425	0.220198	29.0163
BAFF-R on CD20- CD38-	MFI	B cell	20	3592	0.159445	33.8692
BAFF-R on CD24+ CD27+	MFI	B cell	45	3657	0.971887	2774.15
BAFF-R on IgD+ CD24+	MFI	B cell	45	3657	0.949959	1523.33
BAFF-R on IgD+ CD24-	MFI	B cell	49	3657	0.983569	4406.44
BAFF-R on IgD+ CD38-	MFI	B cell	48	3645	0.959931	1794.76
BAFF-R on IgD+ CD38- unsw mem	MFI	B cell	35	1837	0.999933	773249
BAFF-R on IgD+ CD38br	MFI	B cell	51	3656	0.916201	772.624
BAFF-R on IgD- CD24-	MFI	B cell	45	3657	0.911988	831.497
BAFF-R on IgD- CD27-	MFI	B cell	45	3657	0.922372	953.456
BAFF-R on IgD- CD38-	MFI	B cell	46	3657	0.989835	7642.24
BAFF-R on IgD- CD38br	MFI	B cell	20	3659	0.163112	35.4527
BAFF-R on IgD- CD38dim	MFI	B cell	44	3657	0.934383	1168.97
BAFF-R on memory B cell	MFI	B cell	45	3657	0.964007	2149.2
BAFF-R on naive-mature B cell	MFI	B cell	52	3657	0.985123	4589.45
BAFF-R on unsw mem	MFI	B cell	49	3657	0.988976	6603.82
BAFF-R on sw mem	MFI	B cell	47	3657	0.974647	2951.94
BAFF-R on IgD+	MFI	B cell	52	3658	0.997109	23909.8
BAFF-R on transitional	MFI	B cell	50	3655	0.850041	408.585
CD19 on CD20-	MFI	B cell	25	3656	0.142055	24.0416
CD19 on CD20- CD38-	MFI	B cell	11	3595	0.0695246	24.3381
CD19 on CD24+ CD27+	MFI	B cell	32	3656	0.214366	30.8926
CD19 on IgD+ CD24+	MFI	B cell	21	3656	0.130967	26.079
CD19 on IgD+ CD24-	MFI	B cell	21	3656	0.140037	28.1791
CD19 on IgD+ CD38-	MFI	B cell	19	3645	0.111623	23.9723
CD19 on IgD+ CD38- naive	MFI	B cell	20	1830	0.230934	27.1602
CD19 on IgD+ CD38- unsw mem	MFI	B cell	17	1833	0.228505	31.6221
CD19 on IgD+ CD38br	MFI	B cell	22	3657	0.165917	32.8581
CD19 on IgD+ CD38dim	MFI	B cell	23	3657	0.137885	25.2633
CD19 on IgD- CD24-	MFI	B cell	13	3655	0.0747718	22.6342
CD19 on IgD- CD27-	MFI	B cell	18	3656	0.108229	24.5222
CD19 on IgD- CD38-	MFI	B cell	18	3657	0.104947	23.6979
CD19 on IgD- CD38br	MFI	B cell	12	3658	0.0703417	22.9829
CD19 on IgD- CD38dim	MFI	B cell	22	3657	0.144241	27.8419
CD19 on memory B cell	MFI	B cell	10	3657	0.0579841	22.4423
CD19 on naive-mature B cell	MFI	B cell	16	3653	0.100354	25.3495
CD19 on unsw mem	MFI	B cell	20	3656	0.127158	26.4779
CD19 on PB/PC	MFI	B cell	12	3657	0.0688922	22.4681
CD19 on sw mem	MFI	B cell	25	3657	0.161094	27.8903
CD19 on IgD+	MFI	B cell	21	3658	0.124103	24.5321
CD19 on transitional	MFI	B cell	20	3657	0.137926	29.0869
CD20 on B cell	MFI	B cell	23	3660	0.154364	28.8576
CD20 on CD20- CD38-	MFI	B cell	21	3606	0.122912	23.9165
CD20 on CD24+ CD27+	MFI	B cell	33	3657	0.231078	32.9938
CD20 on IgD+ CD24+	MFI	B cell	24	3657	0.158451	28.4937
CD20 on IgD+ CD24-	MFI	B cell	22	3657	0.147558	28.5931
CD20 on IgD+ CD38-	MFI	B cell	25	3645	0.156724	26.9038
CD20 on IgD+ CD38- naive	MFI	B cell	17	1834	0.20905	28.2336
CD20 on IgD+ CD38- unsw mem	MFI	B cell	9	1836	0.105858	24.0202
CD20 on IgD+ CD38br	MFI	B cell	11	3657	0.0694299	24.723
CD20 on IgD+ CD38dim	MFI	B cell	24	3657	0.179874	33.1911
CD20 on IgD- CD24-	MFI	B cell	31	3657	0.19276	27.9228
CD20 on IgD- CD27-	MFI	B cell	11	3657	0.0820773	29.6293
CD20 on IgD- CD38-	MFI	B cell	18	3657	0.124347	28.7007
CD20 on IgD- CD38br	MFI	B cell	10	3659	0.0565601	21.8701
CD20 on IgD- CD38dim	MFI	B cell	31	3657	0.204289	30.0218
CD20 on memory B cell	MFI	B cell	31	3657	0.216828	32.3745
CD20 on naive-mature B cell	MFI	B cell	22	3657	0.1469	28.4436
CD20 on unsw mem	MFI	B cell	22	3657	0.147809	28.6501
CD20 on sw mem	MFI	B cell	32	3657	0.214616	30.947
CD20 on IgD+	MFI	B cell	16	3658	0.127928	33.3821
CD20 on transitional	MFI	B cell	15	3657	0.102746	27.7957
CD24 on CD24+ CD27+	MFI	B cell	25	3654	0.224203	41.9391
CD24 on IgD+ CD24+	MFI	B cell	27	3655	0.219422	37.7613
CD24 on IgD+ CD38-	MFI	B cell	17	3638	0.113872	27.3641
CD24 on IgD+ CD38- unsw mem	MFI	B cell	13	1832	0.216269	38.5902
CD24 on IgD+ CD38br	MFI	B cell	25	3655	0.166511	28.9994
CD24 on IgD- CD38-	MFI	B cell	12	3648	0.0696178	22.6663
CD24 on IgD- CD38dim	MFI	B cell	22	3649	0.192741	39.3519
CD24 on memory B cell	MFI	B cell	34	3653	0.25403	36.237
CD24 on unsw mem	MFI	B cell	10	3655	0.0584288	22.6127
CD24 on sw mem	MFI	B cell	28	3652	0.212465	34.9083
CD24 on transitional	MFI	B cell	24	3656	0.150946	26.8969
CD25 on B cell	MFI	B cell	14	3660	0.123506	36.6867
CD25 on CD20- CD38-	MFI	B cell	13	3505	0.0808688	23.627
CD25 on CD24+ CD27+	MFI	B cell	24	3657	0.222084	43.2035
CD25 on IgD+ CD24+	MFI	B cell	19	3657	0.173007	40.0454
CD25 on IgD+ CD24-	MFI	B cell	25	3657	0.214191	39.5886
CD25 on IgD+ CD38-	MFI	B cell	31	3642	0.211824	31.2966
CD25 on IgD+ CD38- naive	MFI	B cell	14	1835	0.172836	27.1635
CD25 on IgD+ CD38- unsw mem	MFI	B cell	15	1837	0.171069	25.0536
CD25 on IgD+ CD38br	MFI	B cell	13	3656	0.110976	34.9712
CD25 on IgD+ CD38dim	MFI	B cell	13	3657	0.0778189	23.6475
CD25 on IgD- CD24-	MFI	B cell	23	3649	0.153054	28.482
CD25 on IgD- CD27-	MFI	B cell	20	3651	0.143773	30.4764
CD25 on IgD- CD38-	MFI	B cell	11	3657	0.0637193	22.5512
CD25 on IgD- CD38br	MFI	B cell	23	3656	0.134724	24.5872
CD25 on IgD- CD38dim	MFI	B cell	13	3657	0.139175	45.3068
CD25 on memory B cell	MFI	B cell	18	3657	0.185576	46.0534
CD25 on naive-mature B cell	MFI	B cell	26	3657	0.213428	37.8831
CD25 on unsw mem	MFI	B cell	17	3657	0.102774	24.5197
CD25 on sw mem	MFI	B cell	16	3657	0.172246	47.3402
CD25 on IgD+	MFI	B cell	19	3658	0.151959	34.3099
CD25 on transitional	MFI	B cell	13	3657	0.0872258	26.7792
CD27 on CD20-	MFI	B cell	18	3634	0.0985455	21.9548
CD27 on CD20- CD38-	MFI	B cell	12	3592	0.0712933	22.8955
CD27 on CD24+ CD27+	MFI	B cell	28	3657	0.264761	46.6589
CD27 on T cell	MFI	B cell	14	1838	0.165854	25.8905
CD27 on IgD+ CD24+	MFI	B cell	40	3656	0.397143	59.5362
CD27 on IgD+ CD38- unsw mem	MFI	B cell	31	1836	0.613687	92.4446
CD27 on IgD- CD38-	MFI	B cell	34	3657	0.364257	61.0373
CD27 on IgD- CD38br	MFI	B cell	17	3642	0.109936	26.3304
CD27 on IgD- CD38dim	MFI	B cell	39	3657	0.489497	88.9275
CD27 on memory B cell	MFI	B cell	34	3657	0.35737	59.2417
CD27 on unsw mem	MFI	B cell	36	3656	0.389102	64.0297
CD27 on PB/PC	MFI	B cell	23	3651	0.138575	25.3681
CD27 on sw mem	MFI	B cell	39	3657	0.502956	93.8466
CD38 on CD20-	MFI	B cell	21	3630	0.123291	24.1614
CD38 on CD3- CD19-	MFI	B cell	18	1834	0.220824	28.5769
CD38 on IgD+ CD24-	MFI	B cell	19	3656	0.130929	28.8305
CD38 on IgD+ CD38br	MFI	B cell	21	3652	0.147784	29.9753
CD38 on IgD+ CD38dim	MFI	B cell	30	3654	0.234482	36.9914
CD38 on IgD- CD38br	MFI	B cell	14	3644	0.0799306	22.5191
CD38 on IgD- CD38dim	MFI	B cell	27	3657	0.197531	33.085
CD38 on naive-mature B cell	MFI	B cell	25	3656	0.181471	32.1914
CD38 on PB/PC	MFI	B cell	16	3655	0.0968802	24.3912
CD38 on IgD+	MFI	B cell	14	3658	0.0871249	24.8349
CD38 on transitional	MFI	B cell	26	3657	0.211342	37.4137
IgD on IgD+ CD24+	MFI	B cell	36	3656	0.347875	53.6264
IgD on IgD+ CD24-	MFI	B cell	37	3656	0.358333	54.6065
IgD on IgD+ CD38-	MFI	B cell	29	3642	0.237353	38.7633
IgD on IgD+ CD38- unsw mem	MFI	B cell	22	1834	0.379124	50.2658
IgD on IgD+ CD38br	MFI	B cell	31	3656	0.358631	65.3681
IgD on IgD+ CD38dim	MFI	B cell	25	3656	0.272168	54.2965
IgD on unsw mem	MFI	B cell	32	3636	0.318518	52.6253
IgD on IgD+	MFI	B cell	27	3657	0.257021	46.4959
IgD on transitional	MFI	B cell	35	3657	0.315741	47.7386
BAFF-R on B cell	MFI	B cell	47	3660	0.95824	1763.46
BAFF-R on CD20-	MFI	B cell	17	3648	0.130865	32.151
CD62L on CD62L+ myeloid DC	MFI	cDC	15	2872	0.146638	32.7174
CD62L on CD62L+ plasmacytoid DC	MFI	cDC	17	2872	0.177278	36.1748
CD62L on CD62L+ DC	MFI	cDC	26	2871	0.21618	30.1686
CD62L on monocyte	MFI	cDC	27	2848	0.273379	39.2954
CD62L on granulocyte	MFI	cDC	16	2849	0.122512	24.7122
CD66b on CD66b++ myeloid cell	MFI	Myeloid cell	26	1465	0.382009	34.1883
CD66b on Gr MDSC	MFI	Myeloid cell	22	1244	0.374913	33.2876
CD3 on naive CD8br	MFI	Maturation stages of T cell	32	2910	0.453275	74.5387
CD3 on EM CD8br	MFI	Maturation stages of T cell	21	2912	0.207271	35.9826
CD3 on TD CD8br	MFI	Maturation stages of T cell	23	2911	0.181203	27.7784
CD3 on CM CD4+	MFI	Maturation stages of T cell	28	2912	0.377934	62.5556
CD3 on Naive CD4+	MFI	Maturation stages of T cell	40	2910	0.571618	95.7071
CD3 on EM CD4+	MFI	Maturation stages of T cell	22	2912	0.272533	49.196
CD3 on TD CD4+	MFI	Maturation stages of T cell	21	2903	0.183336	30.7984
CD3 on CD45RA- CD4+	MFI	Maturation stages of T cell	35	2911	0.404365	55.7651
CD3 on CM CD8br	MFI	Maturation stages of T cell	21	2910	0.246113	44.8958
CD3 on HLA DR+ T cell	MFI	TBNK	25	3060	0.24776	39.9715
CD3 on NKT	MFI	TBNK	17	3113	0.130077	27.2227
CD3 on HLA DR+ CD4+	MFI	TBNK	26	3060	0.272546	43.7052
CD3 on HLA DR+ CD8br	MFI	TBNK	25	3060	0.208745	32.0166
CD3 on T cell	MFI	Treg	31	2919	0.324499	44.7375
CD3 on CD39+ resting Treg	MFI	Treg	23	2649	0.230214	34.1322
CD3 on activated Treg	MFI	Treg	27	2919	0.399956	71.3697
CD3 on CD39+ activated Treg	MFI	Treg	30	2919	0.40935	66.7177
CD3 on secreting Treg	MFI	Treg	25	2919	0.375166	69.4813
CD3 on CD39+ secreting Treg	MFI	Treg	30	2919	0.364913	55.3137
CD3 on activated & secreting Treg	MFI	Treg	27	2919	0.402906	72.2511
CD3 on CD45RA+ CD4+	MFI	Treg	38	2919	0.526832	84.385
CD3 on CD8br	MFI	Treg	24	2918	0.25449	41.1485
CD3 on CD39+ CD4+	MFI	Treg	34	2919	0.459126	72.0032
CD3 on CD28+ CD4+	MFI	Treg	30	2919	0.341198	49.8572
CD3 on CD28+ DN (CD4-CD8-)	MFI	Treg	15	2918	0.108422	23.5269
CD3 on CD28+ CD45RA- CD8br	MFI	Treg	21	2919	0.23508	42.3964
CD3 on CD28+ CD45RA+ CD8br	MFI	Treg	32	2919	0.450662	73.9874
CD3 on CD28- CD8br	MFI	Treg	22	2919	0.179744	28.8456
CD3 on CD39+ CD8br	MFI	Treg	19	2914	0.203931	39.019
CD3 on CD4+	MFI	Treg	35	2919	0.371159	48.6178
CD3 on CD4 Treg	MFI	Treg	35	2919	0.474535	74.3876
CD3 on resting Treg	MFI	Treg	43	2918	0.543588	79.6032
CD34 on HSC	MFI	Myeloid cell	14	1634	0.255912	39.7726
HVEM on T cell	MFI	Maturation stages of T cell	27	1247	0.460603	38.553
HVEM on naive CD8br	MFI	Maturation stages of T cell	20	1247	0.369018	35.8501
HVEM on EM CD8br	MFI	Maturation stages of T cell	21	1247	0.379212	35.6332
HVEM on TD CD8br	MFI	Maturation stages of T cell	25	1247	0.417911	35.0646
HVEM on CD4+	MFI	Maturation stages of T cell	19	1247	0.354431	35.4552
HVEM on CM CD4+	MFI	Maturation stages of T cell	17	1247	0.309837	32.4552
HVEM on naive CD4+	MFI	Maturation stages of T cell	16	1247	0.289797	31.3686
HVEM on EM CD4+	MFI	Maturation stages of T cell	22	1247	0.403355	37.6123
HVEM on TD CD4+	MFI	Maturation stages of T cell	27	1245	0.466705	39.4459
HVEM on CD45RA- CD4+	MFI	Maturation stages of T cell	20	1247	0.376756	37.0563
HVEM on CD8br	MFI	Maturation stages of T cell	23	1247	0.373953	31.762
HVEM on CM CD8br	MFI	Maturation stages of T cell	18	1247	0.344758	35.8954
CD16-CD56 on NKT	MFI	TBNK	37	3113	0.393739	53.9748
CD16-CD56 on NK	MFI	TBNK	39	3113	0.547971	95.5188
CD16-CD56 on HLA DR+ NK	MFI	TBNK	25	2971	0.207842	30.9077
CD28 on CD39+ activated Treg	MFI	Treg	23	2920	0.211298	33.7329
CD28 on secreting Treg	MFI	Treg	17	2920	0.178094	36.9892
CD28 on CD39+ secreting Treg	MFI	Treg	24	2920	0.281417	47.2401
CD28 on activated & secreting Treg	MFI	Treg	25	2920	0.233707	35.3049
CD28 on CD45RA+ CD4+	MFI	Treg	14	2920	0.17606	44.3387
CD28 on CD45RA- CD4 not Treg	MFI	Treg	13	2920	0.166987	44.8109
CD28 on CD39+ CD4+	MFI	Treg	23	2920	0.369934	73.9281
CD28 on CD28+ CD45RA- CD8br	MFI	Treg	21	2920	0.164352	27.1412
CD28 on CD28+ CD4+	MFI	Treg	30	2920	0.295164	40.3275
CD28 on CD28+ DN (CD4-CD8-)	MFI	Treg	27	2919	0.264938	38.5927
CD28 on CD28+ CD45RA+ CD8br	MFI	Treg	19	2920	0.247105	50.0946
CD28 on CD39+ CD8br	MFI	Treg	22	2914	0.194514	31.7335
CD28 on CD4+	MFI	Treg	26	2920	0.259494	38.9919
CD28 on CD4 Treg	MFI	Treg	29	2920	0.24674	32.6433
CD28 on resting Treg	MFI	Treg	23	2919	0.316237	58.2141
CD28 on CD39+ resting Treg	MFI	Treg	24	2650	0.216081	30.1483
CD28 on activated Treg	MFI	Treg	22	2920	0.203385	33.6199
CD86 on myeloid DC	MFI	cDC	21	2871	0.236924	42.1226
CD86 on CD62L+ myeloid DC	MFI	cDC	22	2871	0.169827	26.4823
CD86 on monocyte	MFI	cDC	16	2850	0.124741	25.2348
CD86 on granulocyte	MFI	cDC	21	2848	0.171116	27.781
CCR7 on naive CD4+	MFI	Maturation stages of T cell	24	2910	0.232684	36.4525
CCR7 on naive CD8br	MFI	Maturation stages of T cell	25	2910	0.194682	27.8878
CD45 on CD14+ monocyte	MFI	TBNK	17	3112	0.125899	26.2138
CD45 on B cell	MFI	TBNK	19	3112	0.142161	26.9688
CD45 on NK	MFI	TBNK	29	3113	0.224579	30.7897
CD45 on HLA DR+ NK	MFI	TBNK	13	2971	0.0910047	22.7725
CD45 on granulocyte	MFI	TBNK	16	3112	0.113825	24.8462
CD45 on lymphocyte	MFI	TBNK	26	3113	0.177397	25.5964
CD45 on T cell	MFI	TBNK	17	3113	0.117516	24.2439
CD45 on CD4+	MFI	TBNK	15	3113	0.105513	24.3546
CD45 on CD8br	MFI	TBNK	27	3113	0.184896	25.9182
CD45 on HLA DR+ T cell	MFI	TBNK	19	3060	0.152946	28.8899
CD45 on NKT	MFI	TBNK	23	3113	0.15739	25.0866
CD45 on HLA DR+ CD4+	MFI	TBNK	20	3060	0.146093	25.9967
CD45 on HLA DR+ CD8br	MFI	TBNK	19	3060	0.141784	26.4332
CD127 on T cell	MFI	Treg	20	2920	0.147533	25.086
CD127 on CD45RA- CD4 not Treg	MFI	Treg	17	2920	0.125351	24.4649
CD127 on CD28+ CD4+	MFI	Treg	20	2920	0.164365	28.5109
CD127 on CD28+ DN (CD4-CD8-)	MFI	Treg	23	2918	0.165641	24.9796
CD127 on granulocyte	MFI	Treg	34	2920	0.336983	43.1271
CD127 on CD8br	MFI	Treg	24	2920	0.184156	27.2281
CD127 on CD28+ CD45RA- CD8br	MFI	Treg	17	2920	0.128009	25.0598
CD127 on CD28+ CD45RA+ CD8br	MFI	Treg	21	2920	0.167181	27.7022
CD127 on CD28- CD8br	MFI	Treg	23	2920	0.170055	25.7994
CD127 on CD4+	MFI	Treg	21	2920	0.160909	26.4637
CD127 on CD45RA+ CD4+	MFI	Treg	21	2920	0.181947	30.6932
CD25 on CD45RA- CD4 not Treg	MFI	Treg	27	3435	0.201471	31.8369
CD25 on CD45RA+ CD4 not Treg	MFI	Treg	25	3435	0.163313	26.6161
CD25 on CD39+ CD4 Treg	MFI	Treg	18	3434	0.13917	30.6723
CD25 on CD4 Treg	MFI	Treg	22	3435	0.13573	24.3563
CD25 on resting Treg	MFI	Treg	21	3434	0.136787	25.7464
CD25 on CD39+ resting Treg	MFI	Treg	15	3118	0.104818	24.2144
CD25 on activated Treg	MFI	Treg	19	3435	0.119091	24.2988
CD25 on CD39+ activated Treg	MFI	Treg	14	3435	0.113135	31.1627
CD25 on secreting Treg	MFI	Treg	19	3435	0.13307	27.5888
CD25 on CD39+ secreting Treg	MFI	Treg	20	3435	0.13307	26.2016
CD25 on activated & secreting Treg	MFI	Treg	20	3435	0.127708	24.9914
CD123 on plasmacytoid DC	MFI	cDC	19	2872	0.171984	31.1778
CD123 on CD62L+ plasmacytoid DC	MFI	cDC	19	2872	0.17141	31.0521
CD33 on CD14+ monocyte	MFI	Myeloid cell	30	1634	0.947388	962.17
CD33 on CD33br HLA DR+ CD14dim	MFI	Myeloid cell	32	1577	0.909382	484.202
CD33 on CD33dim HLA DR+ CD11b+	MFI	Myeloid cell	29	1633	0.941576	890.846
CD33 on CD33dim HLA DR+ CD11b-	MFI	Myeloid cell	26	1634	0.87733	442.046
CD33 on Gr MDSC	MFI	Myeloid cell	19	1244	0.512485	67.7207
CD33 on CD66b++ myeloid cell	MFI	Myeloid cell	19	1464	0.600442	114.21
CD33 on Mo MDSC	MFI	Myeloid cell	26	1569	0.786594	218.602
CD33 on CD33dim HLA DR-	MFI	Myeloid cell	24	1558	0.755221	197.074
CD33 on basophil	MFI	Myeloid cell	27	1555	0.833648	283.419
CD33 on Im MDSC	MFI	Myeloid cell	29	1554	0.814788	231.186
CD33 on CD33br HLA DR+	MFI	Myeloid cell	29	1579	0.884681	409.769
CD33 on CD33br HLA DR+ CD14-	MFI	Myeloid cell	25	1578	0.833805	311.457
CD4 on monocyte	MFI	TBNK	18	3112	0.219973	48.4582
CD4 on HLA DR+ CD4+	MFI	TBNK	24	3060	0.172662	26.3913
CD25 on CD4+	MFI	Treg	17	2920	0.132631	26.103
CD25 on CD39+ CD4+	MFI	Treg	34	2920	0.606155	130.594
CD25 on CD28+ CD4+	MFI	Treg	22	2920	0.183784	29.6503
FSC-A on myeloid DC	Morphological parameter	cDC	21	2872	0.22076	38.448
FSC-A on plasmacytoid DC	Morphological parameter	cDC	29	2872	0.238198	30.6423
FSC-A on monocyte	Morphological parameter	cDC	22	2850	0.176156	27.4761
FSC-A on granulocyte	Morphological parameter	cDC	24	2850	0.23705	36.5721
FSC-A on CD14+ monocyte	Morphological parameter	TBNK	24	3112	0.164882	25.3952
FSC-A on B cell	Morphological parameter	TBNK	22	3112	0.144395	23.6959
FSC-A on NK	Morphological parameter	TBNK	19	3113	0.161084	31.258
FSC-A on HLA DR+ NK	Morphological parameter	TBNK	27	2971	0.299572	46.6191
FSC-A on lymphocyte	Morphological parameter	TBNK	16	3113	0.111872	24.374
FSC-A on T cell	Morphological parameter	TBNK	24	3113	0.157296	24.0164
FSC-A on CD4+	Morphological parameter	TBNK	27	3113	0.195023	27.6817
FSC-A on CD8br	Morphological parameter	TBNK	18	3113	0.127115	25.0316
FSC-A on HLA DR+ T cell	Morphological parameter	TBNK	22	3060	0.154366	25.1995
FSC-A on NKT	Morphological parameter	TBNK	22	3113	0.150339	24.852
FSC-A on HLA DR+ CD4+	Morphological parameter	TBNK	20	3060	0.144501	25.6656
FSC-A on HLA DR+ CD8br	Morphological parameter	TBNK	16	3060	0.111247	23.806
CD16 on CD14- CD16+ monocyte	MFI	Monocyte	36	3620	0.690346	221.888
CD40 on CD14+ CD16- monocyte	MFI	Monocyte	27	3629	0.243095	42.8344
CD40 on CD14+ CD16+ monocyte	MFI	Monocyte	29	3618	0.269628	45.6746
CCR2 on CD14- CD16+ monocyte	MFI	Monocyte	27	3621	0.174441	28.1187
CD14 on CD14+ CD16+ monocyte	MFI	Monocyte	20	3618	0.124448	25.5632
HLA DR on CD14- CD16+ monocyte	MFI	Monocyte	27	3621	0.330765	65.771
CD40 on monocytes	MFI	Monocyte	37	3629	0.332156	48.2703
CD14 on CD14+ CD16- monocyte	MFI	Monocyte	17	3629	0.110965	26.5123
CD64 on CD14+ CD16- monocyte	MFI	Monocyte	55	3622	0.667744	130.303
HLA DR on CD14+ CD16- monocyte	MFI	Monocyte	33	3629	0.530706	123.195
CD40 on CD14- CD16+ monocyte	MFI	Monocyte	32	3621	0.348271	59.9174
CD64 on CD14- CD16+ monocyte	MFI	Monocyte	21	3614	0.150736	30.3593
HLA DR on CD14+ monocyte	MFI	Monocyte	30	3629	0.489878	115.174
CCR2 on CD14+ CD16+ monocyte	MFI	Monocyte	39	3618	0.245371	29.8309
PDL-1 on CD14+ CD16- monocyte	MFI	Monocyte	15	3629	0.0904588	23.9555
CX3CR1 on CD14- CD16-	MFI	Monocyte	21	3590	0.195153	41.197
CX3CR1 on monocyte	MFI	Monocyte	29	3590	0.275695	46.7261
CX3CR1 on CD14+ CD16+ monocyte	MFI	Monocyte	37	3579	0.319132	44.8571
CX3CR1 on CD14+ CD16- monocyte	MFI	Monocyte	32	3590	0.318221	51.8822
PDL-1 on CD14+ CD16+ monocyte	MFI	Monocyte	29	3618	0.17616	26.4556
PDL-1 on CD14- CD16+ monocyte	MFI	Monocyte	27	3621	0.254515	45.4326
PDL-1 on CD14- CD16-	MFI	Monocyte	27	3629	0.164376	26.2353
CD64 on CD14- CD16-	MFI	Monocyte	17	3622	0.117063	28.1078
PDL-1 on monocyte	MFI	Monocyte	17	3629	0.121756	29.4478
CCR2 on CD14- CD16-	MFI	Monocyte	17	3629	0.112558	26.941
CCR2 on CD14+ CD16- monocyte	MFI	Monocyte	33	3629	0.22445	31.5279
CD16 on CD14+ CD16+ monocyte	MFI	Monocyte	31	3617	0.465456	100.698
CD64 on monocyte	MFI	Monocyte	48	3622	0.566994	97.4711
HLA DR on CD14+ CD16+ monocyte	MFI	Monocyte	27	3618	0.350819	71.8534
CCR2 on monocyte	MFI	Monocyte	28	3629	0.18676	29.5263
HLA DR on CD14- CD16-	MFI	Monocyte	40	3629	0.399286	59.6223
HLA DR on monocyte	MFI	Monocyte	26	3629	0.430144	104.573
CD64 on CD14+ CD16+ monocyte	MFI	Monocyte	33	3611	0.37307	64.5023
CX3CR1 on CD14- CD16+ monocyte	MFI	Monocyte	18	3582	0.125375	28.3746
CCR2 on myeloid DC	MFI	cDC	15	2870	0.171411	39.3605
CCR2 on CD62L+ myeloid DC	MFI	cDC	18	2870	0.19463	38.277
CCR2 on plasmacytoid DC	MFI	cDC	24	2871	0.267456	43.2954
CCR2 on CD62L+ plasmacytoid DC	MFI	cDC	24	2871	0.267062	43.2085
CCR2 on monocyte	MFI	cDC	24	2850	0.242702	37.7236
CCR2 on granulocyte	MFI	cDC	20	2850	0.172399	29.4657
CD14 on Mo MDSC	MFI	Myeloid cell	23	1570	0.306606	29.7222
CD14 on CD33br HLA DR+ CD14dim	MFI	Myeloid cell	19	1578	0.260712	28.9175
CD14 on CD33dim HLA DR+ CD11b+	MFI	Myeloid cell	19	1634	0.276855	32.522
CD4 on CD4+	MFI	Maturation stages of T cell	28	2912	0.23324	31.3205
CD4 on CM CD4 +	MFI	Maturation stages of T cell	20	2912	0.179663	31.6581
CD4 on naive CD4+	MFI	Maturation stages of T cell	24	2910	0.211651	32.2728
CD4 on EM CD4+	MFI	Maturation stages of T cell	20	2912	0.188787	33.6399
CD4 on TD CD4+	MFI	Maturation stages of T cell	25	2903	0.190051	27.0031
CD4 on CD45RA+ CD4+	MFI	Maturation stages of T cell	29	2911	0.245964	32.4059
CD19 on B cell	MFI	TBNK	29	3112	0.204562	27.3309
CD39 on CD39+ CD8br	MFI	Treg	28	2915	0.334125	51.7195
CD39 on CD39+ secreting Treg	MFI	Treg	39	2920	0.912544	770.53
CD39 on CD39+ CD4+	MFI	Treg	40	2920	0.878931	522.519
CD39 on granulocyte	MFI	Treg	27	2920	0.213235	29.03
CD39 on monocyte	MFI	Treg	21	2909	0.162792	26.7318
CD80 on myeloid DC	MFI	cDC	29	2871	0.294148	40.8249
CD80 on CD62L+ myeloid DC	MFI	cDC	27	2871	0.265725	38.1053
CD80 on plasmacytoid DC	MFI	cDC	20	2871	0.177494	30.7511
CD80 on CD62L+ plasmacytoid DC	MFI	cDC	20	2871	0.177153	30.6793
CD80 on monocyte	MFI	cDC	32	2850	0.452013	72.6135
CD80 on granulocyte	MFI	cDC	35	2850	0.296513	33.8878
CD45 on lymphocyte	MFI	Myeloid cell	21	1635	0.273484	28.9136
CD45 on CD33br HLA DR+ CD14-	MFI	Myeloid cell	18	1579	0.254809	29.6346
CD45 on CD33br HLA DR+ CD14dim	MFI	Myeloid cell	19	1578	0.25218	27.652
CD45 on CD33dim HLA DR+ CD11b-	MFI	Myeloid cell	9	1635	0.117666	24.0784
CD45 on CD33- HLA DR-	MFI	Myeloid cell	16	1635	0.237394	31.4795
CD45 on CD33- HLA DR+	MFI	Myeloid cell	24	1635	0.361207	37.9324
CD45 on Gr MDSC	MFI	Myeloid cell	20	1244	0.337858	31.2018
CD45 on CD66b++ myelod cell	MFI	Myeloid cell	16	1465	0.232651	27.4385
CD45 on Mo MDSC	MFI	Myeloid cell	17	1570	0.228685	27.0676
CD45 on CD33dim HLA DR-	MFI	Myeloid cell	17	1559	0.225658	26.4162
CD45 on basophil	MFI	Myeloid cell	16	1556	0.218847	26.9478
CD45 on Im MDSC	MFI	Myeloid cell	13	1555	0.314792	54.4578
CD45 on CD33br HLA DR+	MFI	Myeloid cell	17	1580	0.233042	27.9187
CD8 on CM CD8br	MFI	Maturation stages of T cell	14	2910	0.155767	38.1534
CD8 on naive CD8br	MFI	Maturation stages of T cell	19	2910	0.220984	43.1477
CD8 on EM CD8br	MFI	Maturation stages of T cell	28	2912	0.257468	35.7022
CD8 on TD CD8br	MFI	Maturation stages of T cell	17	2911	0.154652	31.1328
CD8 on CD8br	MFI	TBNK	32	3113	0.285309	38.4236
CD8 on NKT	MFI	TBNK	20	3103	0.151581	27.5319
CD8 on HLA DR+ CD8br	MFI	TBNK	26	3060	0.195724	28.3882
CD4 on CD39+ CD4+	MFI	Treg	34	2920	0.411564	59.3478
CD4 on CD28+ CD4+	MFI	Treg	24	2920	0.189254	28.1577
CD4 on CD4 Treg	MFI	Treg	27	2920	0.211457	28.723
CD4 on resting Treg	MFI	Treg	13	2919	0.101687	25.2953
CD4 on CD39+ resting Treg	MFI	Treg	15	2650	0.12451	24.9735
CD4 on activated Treg	MFI	Treg	24	2920	0.188651	28.0472
CD4 on CD39+ activated Treg	MFI	Treg	25	2920	0.209631	30.7033
CD4 on secreting Treg	MFI	Treg	28	2920	0.213032	27.9498
CD4 on CD39+ secreting Treg	MFI	Treg	26	2920	0.246823	36.4639
CD4 on activated & secreting Treg	MFI	Treg	30	2920	0.230566	28.857
SSC-A on myeloid DC	Morphological parameter	cDC	19	2872	0.191932	35.653
SSC-A on plasmacytoid DC	Morphological parameter	cDC	30	2872	0.252225	31.9424
SSC-A on monocyte	Morphological parameter	cDC	37	2850	0.589516	109.147
SSC-A on CD14+ monocyte	Morphological parameter	TBNK	28	3112	0.411796	77.0848
SSC-A on B cell	Morphological parameter	TBNK	15	3112	0.105408	24.3196
SSC-A on NK	Morphological parameter	TBNK	25	3113	0.199823	30.8359
SSC-A on HLA DR+ NK	Morphological parameter	TBNK	33	2971	0.364973	51.1515
SSC-A on granulocyte	Morphological parameter	TBNK	29	3112	0.264823	38.2823
SSC-A on lymphocyte	Morphological parameter	TBNK	20	3113	0.145052	26.2297
SSC-A on T cell	Morphological parameter	TBNK	25	3113	0.171907	25.6337
SSC-A on CD4+	Morphological parameter	TBNK	29	3113	0.220138	30.0091
SSC-A on CD8br	Morphological parameter	TBNK	20	3113	0.145157	26.2518
SSC-A on HLA DR+ T cell	Morphological parameter	TBNK	21	3060	0.166524	28.9036
SSC-A on NKT	Morphological parameter	TBNK	19	3113	0.139875	26.4731
SSC-A on HLA DR+ CD4+	Morphological parameter	TBNK	26	3060	0.188022	27.0125
SSC-A on HLA DR+ CD8br	Morphological parameter	TBNK	25	3060	0.178255	26.3258
CD11c on myeloid DC	MFI	cDC	34	2872	0.321727	39.5788
CD11c on CD62L+ myeloid DC	MFI	cDC	29	2872	0.269685	36.1887
CD11c on monocyte	MFI	cDC	19	2850	0.168645	30.2149
CD11c on granulocyte	MFI	cDC	24	2850	0.2342	35.9979
CD11b on CD14+ monocyte	MFI	Myeloid cell	23	1635	0.44751	56.7342
CD11b on Gr MDSC	MFI	Myeloid cell	15	1244	0.255504	28.0958
CD11b on CD66b++ myeloid cell	MFI	Myeloid cell	18	1465	0.258701	28.0351
CD11b on Mo MDSC	MFI	Myeloid cell	17	1570	0.304807	40.0278
CD11b on CD33dim HLA DR-	MFI	Myeloid cell	23	1559	0.359872	37.5198
CD11b on basophil	MFI	Myeloid cell	17	1556	0.281654	35.4723
CD11b on CD33br HLA DR+ CD14dim	MFI	Myeloid cell	24	1578	0.41049	45.058
CD45RA on naive CD4+	MFI	Maturation stages of T cell	52	2910	0.667483	110.289
CD4RA on TD CD4+	MFI	Maturation stages of T cell	37	2903	0.310955	34.944
CD45RA on naive CD8br	MFI	Maturation stages of T cell	30	2910	0.239722	30.2592
CD45RA on TD CD8br	MFI	Maturation stages of T cell	15	2911	0.137727	30.8271
CD45RA on resting Treg	MFI	Treg	45	2919	0.541573	75.4241
CD45RA on CD39+ resting Treg	MFI	Treg	26	2650	0.23617	31.1926
HLA DR on myeloid DC	MFI	cDC	28	2872	0.523247	111.438
HLA DR on plasmacytoid DC	MFI	cDC	44	2872	0.764547	208.628
HLA DR on DC	MFI	cDC	36	2871	0.642628	141.559
HLA DR on HSC	MFI	Myeloid cell	32	1634	0.681888	107.244
HLA DR on CD33br HLA DR+ CD14-	MFI	Myeloid cell	35	1579	0.798959	175.201
HLA DR on CD33br HLA DR+ CD14dim	MFI	Myeloid cell	27	1578	0.477485	52.4601
HLA DR on CD33dim HLA DR+ CD11b+	MFI	Myeloid cell	32	1634	0.579719	69.0112
HLA DR on CD33dim HLA DR+ CD11b-	MFI	Myeloid cell	26	1635	0.497038	61.1177
HLA DR on CD33- HLA DR+	MFI	Myeloid cell	22	1635	0.52194	79.9981
HLA DR on HLA DR+ T cell	MFI	TBNK	18	3060	0.141517	27.8498
HLA DR on HLA DR+ CD4+	MFI	TBNK	21	3060	0.146338	24.7993
HLA DR on HLA DR+ CD8br	MFI	TBNK	21	3060	0.14635	24.8018
HLA DR on B cell	MFI	TBNK	30	3060	0.537206	117.201
HLA DR on HLA DR+ NK	MFI	TBNK	31	2971	0.36317	54.0659
CD8 on CD28+ CD45RA- CD8br	MFI	Treg	23	2920	0.271955	47.0337
CD8 on CD28+ CD45RA+ CD8br	MFI	Treg	29	2920	0.389275	63.5201
CD8 on CD28- CD8br	MFI	Treg	26	2920	0.211242	29.7996
CD8 on CD39+ CD8br	MFI	Treg	28	2915	0.243543	33.184

## Sheet: for endometrial
Table 6. Immune traits and their instrumental variables and F-statistics when the outcome was endometrial cancer.
Trait	Trait Type	Panel	NSNP	Nsamples	R2	F-statistics
IgD+ %B cell	Relative count	B cell	17	3658	0.1032	24.6399
IgD+ CD38br AC	Absolute count	B cell	31	3656	0.193763	28.0953
IgD+ CD38dim %B cell	Relative count	B cell	16	3657	0.095795	24.1022
IgD+ CD38dim AC	Absolute count	B cell	28	3656	0.169271	26.3944
IgD+ CD38- %B cell	Relative count	B cell	24	3657	0.1412	24.8814
IgD+ CD38- AC	Absolute count	B cell	20	3656	0.118551	24.4446
Unsw mem %B cell	Relative count	B cell	32	3657	0.186931	26.0371
Unsw mem AC	Absolute count	B cell	23	3656	0.139853	25.6754
IgD- CD27- %B cell	Relative count	B cell	20	3657	0.180553	40.057
IgD+ AC	Absolute count	B cell	18	3657	0.113492	25.8745
IgD- CD27- AC	Absolute count	B cell	29	3656	0.198051	30.8788
Sw mem %B cell	Relative count	B cell	13	3657	0.0790604	24.0571
Sw mem AC	Absolute count	B cell	24	3656	0.145546	25.7707
PB/PC %B cell	Relative count	B cell	28	3658	0.168806	26.3218
PB/PC AC	Absolute count	B cell	25	3657	0.144408	24.5137
Memory B cell %B cell	Relative count	B cell	26	3657	0.163871	27.3629
Memory B cell AC	Absolute count	B cell	16	3656	0.0995771	25.1521
Naive-mature B cell %B cell	Relative count	B cell	27	3657	0.167087	26.963
Naive-mature B cell AC	Absolute count	B cell	26	3656	0.158213	26.2333
IgD- CD38br %B cell	Relative count	B cell	21	3657	0.127788	25.3603
IgD+ CD24+ %B cell	Relative count	B cell	23	3657	0.135655	24.7905
IgD+ CD24+ AC	Absolute count	B cell	22	3656	0.142167	27.3678
IgD- CD24- %B cell	Relative count	B cell	18	3657	0.108314	24.5506
IgD- CD24- AC	Absolute count	B cell	18	3656	0.104308	23.5303
IgD+ CD24- %B cell	Relative count	B cell	18	3657	0.108017	24.4752
IgD+ CD24- AC	Absolute count	B cell	25	3656	0.149447	25.5125
CD24+ CD27+ %B cell	Relative count	B cell	28	3657	0.168826	26.3183
CD24+ CD27+ AC	Absolute count	B cell	24	3656	0.144789	25.6139
CD20- %B cell	Relative count	B cell	20	3658	0.116068	23.8784
IgD- CD38br AC	Absolute count	B cell	23	3656	0.134249	24.4871
CD20- AC	Absolute count	B cell	25	3657	0.147439	25.1172
CD20- CD38- %B cell	Relative count	B cell	23	3659	0.136918	25.0718
CD20- CD38- AC	Absolute count	B cell	18	3658	0.107569	24.368
IgD+ %Lymphocyte	Relative count	B cell	19	3657	0.128033	28.1067
IgD- CD38br %lymphocyte	Relative count	B cell	32	3656	0.189039	26.3919
IgD- CD38dim %lymphocyte	Relative count	B cell	23	3656	0.143863	26.5353
IgD- CD38- %lymphocyte	Relative count	B cell	29	3656	0.173593	26.2644
IgD- CD38dim %B cell	Relative count	B cell	27	3657	0.158218	25.2627
IgD+ CD38br %lymphocyte	Relative count	B cell	27	3656	0.164088	26.3766
IgD+ CD38dim %lymphocyte	Relative count	B cell	34	3656	0.203472	27.2053
IgD+ CD38- %lymphocyte	Relative count	B cell	21	3656	0.13304	26.5551
Unsw Mem %lymphocyte	Relative count	B cell	23	3656	0.150915	28.0672
IgD- CD27- %lymphocyte	Relative count	B cell	15	3656	0.127049	35.3176
Sw mem %lymphocyte	Relative count	B cell	16	3656	0.109287	27.9057
PB/PC %lymphocyte	Relative count	B cell	19	3657	0.115068	24.8906
Memory B cell %lymphocyte	Relative count	B cell	29	3656	0.186999	28.7593
Naive-mature B cell %lymphocyte	Relative count	B cell	23	3656	0.135374	24.7244
IgD- CD38dim AC	Absolute count	B cell	20	3656	0.122035	25.2629
IgD+ CD24+ %lymphocyte	Relative count	B cell	13	3656	0.0944863	29.2328
IgD- CD24- %lymphocyte	Relative count	B cell	23	3656	0.13224	24.0647
IgD+ CD24- %lymphocyte	Relative count	B cell	24	3656	0.142866	25.217
CD24+ CD27+ %lymphocyte	Relative count	B cell	26	3656	0.170728	28.7357
CD20- %lymphocyte	Relative count	B cell	21	3657	0.123732	24.4416
CD20- CD38- %lymphocyte	Relative count	B cell	24	3658	0.143372	25.3353
IgD- CD38- %B cell	Relative count	B cell	12	3657	0.072398	23.7007
IgD- CD38- AC	Absolute count	B cell	12	3656	0.0760972	25.0046
IgD+ CD38br %B cell	Relative count	B cell	26	3657	0.156211	25.847
CD11c+ monocyte AC	Absolute count	cDC	20	3020	0.133933	23.189
CD11c+ monocyte %monocyte	Relative count	cDC	23	3043	0.162287	25.4287
CD62L- monocyte AC	Absolute count	cDC	20	3019	0.166048	29.8465
CD62L- monocyte %monocyte	Relative count	cDC	26	3042	0.231545	34.9406
CD11c+ CD62L- monocyte AC	Absolute count	cDC	28	3017	0.197049	26.1883
CD11c+ CD62L- monocyte %monocyte	Relative count	cDC	21	3040	0.15033	25.427
CD62L- HLA DR++ monocyte AC	Absolute count	cDC	21	3018	0.143863	23.9732
CD62L- HLA DR++ monocyte %monocyte	Relative count	cDC	14	3041	0.0989158	23.7269
CD11c+ HLA DR++ monocyte AC	Absolute count	cDC	18	3019	0.128054	24.4766
CD11c+ HLA DR++ monocyte %monocyte	Relative count	cDC	18	3042	0.131233	25.3692
Myeloid DC AC	Absolute count	cDC	29	3387	0.336313	58.6589
Myeloid DC %DC	Relative count	cDC	30	3410	0.315633	51.947
Plasmacytoid DC AC	Absolute count	cDC	31	3374	0.21633	29.7597
DC AC	Absolute count	cDC	28	3374	0.291339	49.1132
CD62L- DC AC	Absolute count	cDC	23	3387	0.356704	81.0766
CD62L- DC %DC	Relative count	cDC	28	3410	0.374376	72.2572
CD86+ myeloid DC AC	Absolute count	cDC	28	3387	0.407491	82.4795
CD86+ myeloid DC %DC	Relative count	cDC	26	3410	0.390827	83.4779
CD86+ plasmacytoid DC AC	Absolute count	cDC	21	3374	0.136086	25.1436
CD86+ plasmacytoid DC %DC	Relative count	cDC	27	3410	0.193586	30.0695
CD62L- myeloid DC AC	Absolute count	cDC	22	3387	0.378956	93.3036
CD62L- myeloid DC %DC	Relative count	cDC	27	3410	0.435561	96.659
CD62L- plasmacytoid DC AC	Absolute count	cDC	22	3374	0.170015	31.2011
CD62L- plasmacytoid DC %DC	Relative count	cDC	21	3410	0.185974	36.8585
CD62L- CD86+ myeloid DC AC	Absolute count	cDC	25	3387	0.469482	118.973
CD62L- CD86+ myeloid DC %DC	Relative count	cDC	25	3410	0.470992	120.515
Plasmacytoid DC %DC	Relative count	cDC	26	3410	0.285729	52.05
HLA DR++ monocyte %monocyte	Relative count	TBNK	24	3595	0.177764	32.159
HLA DR++ monocyte %leukocyte	Relative count	TBNK	10	3595	0.0787785	30.6486
HLA DR++ monocyte AC	Absolute count	TBNK	30	3579	0.191265	27.9699
CD4 Treg %CD4	Relative count	Treg	22	3437	0.14937	27.2498
CD4 Treg %T cell	Relative count	Treg	19	3437	0.121478	24.8677
Resting Treg AC	Absolute count	Treg	31	3405	0.253907	37.0286
Resting Treg % CD4 Treg	Relative count	Treg	44	3437	0.527797	86.1672
Resting Treg %CD4	Relative count	Treg	43	3437	0.423036	57.8553
CD39+ resting Treg AC	Absolute count	Treg	42	3405	0.78716	296.044
CD39+ resting Treg %resting Treg	Relative count	Treg	46	3437	0.873474	508.757
CD39+ resting Treg % CD4 Treg	Relative count	Treg	54	3437	0.936102	917.523
Activated Treg AC	Absolute count	Treg	17	3405	0.114248	25.6982
Activated Treg %CD4 Treg	Relative count	Treg	32	3437	0.224745	30.8379
Activated Treg %CD4	Relative count	Treg	21	3437	0.135316	25.4485
CD39+ activated Treg AC	Absolute count	Treg	45	3405	0.758234	234.102
CD39+ activated Treg %CD4 Treg	Relative count	Treg	39	3437	0.747005	257.183
Secreting Treg AC	Absolute count	Treg	25	3405	0.198892	33.5562
Secreting Treg % CD4 Treg	Relative count	Treg	41	3437	0.45142	68.1392
Secreting Treg %CD4	Relative count	Treg	33	3437	0.309697	46.2642
CD39+ secreting Treg AC	Absolute count	Treg	46	3405	0.871193	493.741
CD39+ secreting Treg %secreting Treg	Relative count	Treg	47	3437	0.886371	562.472
CD39+ secreting Treg %CD4 Treg	Relative count	Treg	38	3437	0.825719	423.665
Activated & resting Treg AC	Absolute count	Treg	20	3405	0.137735	27.0273
Activated & resting Treg % CD4 Treg	Relative count	Treg	39	3437	0.44152	68.861
Activated & resting Treg %CD4+	Relative count	Treg	40	3437	0.293466	35.2641
Activated & secreting Treg AC	Absolute count	Treg	25	3405	0.198408	33.4544
Activated & secreting Treg %CD4 Treg	Relative count	Treg	54	3437	0.585191	88.3547
Activated & secreting Treg %CD4+	Relative count	Treg	37	3437	0.324446	44.1195
CD25hi AC	Absolute count	Treg	23	3405	0.155042	26.9731
CD25hi %CD4+	Relative count	Treg	23	3437	0.168338	30.0362
CD25hi %T cell	Relative count	Treg	25	3437	0.166898	27.3335
CD25hi CD45RA+ CD4 not Treg AC	Absolute count	Treg	31	3405	0.268647	39.9677
CD25hi CD45RA+ CD4 not Treg %CD4+	Relative count	Treg	45	3437	0.387463	47.6664
CD25hi CD45RA+ CD4 not Treg %T cell	Relative count	Treg	34	3437	0.305742	44.0646
CD25hi CD45RA- CD4 not Treg AC	Absolute count	Treg	24	3405	0.182238	31.3847
CD25hi CD45RA- CD4 not Treg %CD4+	Relative count	Treg	27	3437	0.22575	36.8136
CD25hi CD45RA- CD4 not Treg %T cell	Relative count	Treg	34	3437	0.24692	32.8074
CD4 Treg AC	Absolute count	Treg	22	3405	0.139372	24.8949
HSC AC	Absolute count	Myeloid cell	20	1858	0.288613	37.264
Im MDSC AC	Absolute count	Myeloid cell	23	1857	0.339373	40.9406
Im MDSC %CD33dim HLA DR- CD66b-	Relative count	Myeloid cell	21	1857	0.264514	31.4261
CD33br HLA DR+ AC	Absolute count	Myeloid cell	29	1858	0.377417	38.2123
CD33br HLA DR+ CD14- AC	Absolute count	Myeloid cell	30	1858	0.377677	36.9592
CD33br HLA DR+ CD14- %CD33br HLA DR+	Relative count	Myeloid cell	19	1858	0.242598	30.985
CD33br HLA DR+ CD14dim AC	Absolute count	Myeloid cell	28	1858	0.35426	35.836
CD33br HLA DR+ CD14dim %CD33br HLA DR+	Relative count	Myeloid cell	26	1858	0.306429	31.1139
CD33- HLA DR- AC	Absolute count	Myeloid cell	21	1858	0.246386	28.5838
CD33- HLA DR+ AC	Absolute count	Myeloid cell	38	1858	0.508816	49.5868
Gr MDSC AC	Absolute count	Myeloid cell	24	1856	0.295292	31.9683
CD33dim HLA DR+ CD11b+ AC	Absolute count	Myeloid cell	27	1858	0.341738	35.187
CD33dim HLA DR+ CD11b+ %CD33dim HLA DR+	Relative count	Myeloid cell	26	1858	0.442116	55.8093
CD33dim HLA DR+ CD11b- AC	Absolute count	Myeloid cell	29	1858	0.366383	36.4491
CD33dim HLA DR+ CD11b- %CD33dim HLA DR+	Relative count	Myeloid cell	26	1858	0.435877	54.4134
CD66b++ myeloid cell AC	Absolute count	Myeloid cell	19	1858	0.221368	27.5026
Mo MDSC AC	Absolute count	Myeloid cell	22	1855	0.369598	48.8218
CD33dim HLA DR- AC	Absolute count	Myeloid cell	25	1856	0.380571	44.9734
Basophil AC	Absolute count	Myeloid cell	24	1857	0.384704	47.7262
Basophil %CD33dim HLA DR- CD66b-	Relative count	Myeloid cell	25	1857	0.388768	46.5836
CD45RA- CD4+ AC	Absolute count	Maturation stages of T cell	14	3395	0.102206	27.4845
CD45RA- CD4+ %CD4+	Relative count	Maturation stages of T cell	32	3427	0.234747	32.5354
CD45RA- CD4+ %T cell	Relative count	Maturation stages of T cell	30	3427	0.219981	31.9247
CM CD4+ AC	Absolute count	Maturation stages of T cell	28	3395	0.182434	26.8249
CM CD4+ %CD4+	Relative count	Maturation stages of T cell	35	3427	0.233835	29.5696
CM CD4+ %T cell	Relative count	Maturation stages of T cell	28	3427	0.179726	26.59
Naive CD4+ AC	Absolute count	Maturation stages of T cell	23	3395	0.154366	26.7546
Naive CD4+ %CD4+	Relative count	Maturation stages of T cell	39	3427	0.262118	30.8504
EM CD4+ AC	Absolute count	Maturation stages of T cell	25	3395	0.168723	27.352
EM CD4+ %CD4+	Relative count	Maturation stages of T cell	33	3427	0.223336	29.5662
EM CD4+ %T cell	Relative count	Maturation stages of T cell	25	3427	0.191865	32.2983
TD CD4+ AC	Absolute count	Maturation stages of T cell	13	3395	0.0864063	24.5977
TD CD4+ %CD4+	Relative count	Maturation stages of T cell	24	3427	0.19932	35.2871
TD CD4+ %T cell	Relative count	Maturation stages of T cell	27	3427	0.227544	37.0833
CM CD8br AC	Absolute count	Maturation stages of T cell	30	3395	0.18765	25.9024
CM CD8br %CD8br	Relative count	Maturation stages of T cell	33	3427	0.206815	26.8088
CM CD8br %T cell	Relative count	Maturation stages of T cell	24	3427	0.147668	24.5583
Naive CD8br AC	Absolute count	Maturation stages of T cell	33	3395	0.222326	29.1171
Naive CD8br %CD8br	Relative count	Maturation stages of T cell	40	3427	0.25521	29.0062
Naive CD8br %T cell	Relative count	Maturation stages of T cell	31	3427	0.208646	28.8746
EM CD8br AC	Absolute count	Maturation stages of T cell	30	3395	0.197807	27.6501
EM CD8br %CD8br	Relative count	Maturation stages of T cell	30	3427	0.268646	41.5814
EM CD8br %T cell	Relative count	Maturation stages of T cell	17	3427	0.127321	29.2567
TD CD8br AC	Absolute count	Maturation stages of T cell	22	3395	0.170751	31.5605
TD CD8br %CD8br	Relative count	Maturation stages of T cell	31	3427	0.285705	43.8044
TD CD8br %T cell	Relative count	Maturation stages of T cell	20	3427	0.171306	35.2041
CD45RA+ CD8br AC	Absolute count	Maturation stages of T cell	30	3395	0.212676	30.29
CD45RA+ CD8br %CD8br	Relative count	Maturation stages of T cell	33	3427	0.305763	45.2842
CD45RA+ CD8br %T cell	Relative count	Maturation stages of T cell	35	3427	0.261265	34.265
CM DN (CD4-CD8-) AC	Absolute count	Maturation stages of T cell	4	3395	0.0249944	21.7257
CM DN (CD4-CD8-) %DN	Relative count	Maturation stages of T cell	17	3427	0.103911	23.2534
CM DN (CD4-CD8-) %T cell	Relative count	Maturation stages of T cell	15	3427	0.0942755	23.6697
Naive DN (CD4-CD8-) AC	Absolute count	Maturation stages of T cell	21	3395	0.13297	24.6328
Naive DN (CD4-CD8-) %DN	Relative count	Maturation stages of T cell	25	3427	0.158505	25.6247
Naive DN (CD4-CD8-) %T cell	Relative count	Maturation stages of T cell	30	3427	0.188627	26.3165
EM DN (CD4-CD8-) AC	Absolute count	Maturation stages of T cell	21	3395	0.147637	27.8207
EM DN (CD4-CD8-) %DN	Relative count	Maturation stages of T cell	38	3427	0.287776	36.0244
EM DN (CD4-CD8-) %T cell	Relative count	Maturation stages of T cell	27	3427	0.189077	29.3526
TD DN (CD4-CD8-) AC	Absolute count	Maturation stages of T cell	26	3395	0.181282	28.6825
TD DN (CD4-CD8-) %DN	Relative count	Maturation stages of T cell	33	3427	0.258887	35.9167
TD DN (CD4-CD8-) %T cell	Relative count	Maturation stages of T cell	30	3427	0.224071	32.6896
Naive CD4+ %T cell	Relative count	Maturation stages of T cell	38	3427	0.241396	28.371
Transitional %B cell	Relative count	B cell	16	3657	0.0952811	23.9593
Transitional AC	Absolute count	B cell	33	3656	0.200189	27.4718
Transitional %lymphocyte	Relative count	B cell	28	3656	0.167282	26.0219
CD14- CD16+ monocyte AC	Absolute count	Monocyte	19	3629	0.162713	36.9132
CD14+ CD16+ monocyte AC	Absolute count	Monocyte	26	3629	0.297099	58.5568
CD14- CD16- AC	Absolute count	Monocyte	28	3629	0.199754	32.0935
CD14+ CD16- monocyte AC	Absolute count	Monocyte	31	3629	0.190861	27.3698
Monocyte AC	Absolute count	Monocyte	29	3629	0.174792	26.2871
CD14- CD16+ monocyte %monocyte	Relative count	Monocyte	22	3629	0.178604	35.6403
CD14+ CD16+ monocyte %monocyte	Relative count	Monocyte	29	3629	0.344461	65.2116
CD14+ CD16- monocyte %monocyte	Relative count	Monocyte	23	3629	0.213182	42.4671
CD16+ monocyte %monocyte	Relative count	Monocyte	24	3629	0.216888	41.5895
T/B	Relative count	TBNK	32	3653	0.211472	30.3386
CD4/CD8br	Relative count	TBNK	18	3652	0.105835	23.8893
CD4+ AC	Absolute count	TBNK	20	3652	0.121246	25.0492
CD4+ %T cell	Relative count	TBNK	23	3668	0.132484	24.1956
CD8br AC	Absolute count	TBNK	27	3652	0.179024	29.2689
CD8br %T cell	Relative count	TBNK	30	3668	0.170903	24.9901
DP (CD4+CD8+) AC	Absolute count	TBNK	19	3652	0.133569	29.4688
DP (CD4+CD8+) %T cell	Relative count	TBNK	30	3668	0.20262	30.8063
CD8dim AC	Absolute count	TBNK	26	3652	0.172387	29.041
CD8dim %T cell	Relative count	TBNK	21	3668	0.153493	31.4814
DN (CD4-CD8-) AC	Absolute count	TBNK	21	3652	0.139193	27.9512
DN (CD4-CD8-) %T cell	Relative count	TBNK	20	3668	0.137037	28.9569
Leukocyte AC	Absolute count	TBNK	29	3653	0.174232	26.3597
Lymphocyte AC	Absolute count	TBNK	18	3653	0.106901	24.1654
Lymphocyte %leukocyte	Relative count	TBNK	25	3669	0.146993	25.1109
T cell AC	Absolute count	TBNK	21	3653	0.129312	25.6794
T cell %lymphocyte	Relative count	TBNK	19	3669	0.134193	29.7665
T cell %leukocyte	Relative count	TBNK	22	3669	0.126608	24.024
CD4+ %leukocyte	Relative count	TBNK	15	3668	0.0868002	23.1416
CD8br %leukocyte	Relative count	TBNK	26	3668	0.150313	24.7733
DP (CD4+CD8+) %leukocyte	Relative count	TBNK	24	3668	0.166587	30.3409
CD4+ CD8dim AC	Absolute count	TBNK	21	3652	0.164588	34.0552
CD4+ CD8dim %lymphocyte	Relative count	TBNK	25	3668	0.206499	37.9115
CD4+ CD8dim %leukocyte	Relative count	TBNK	21	3668	0.181466	38.4908
CD8dim %leukocyte	Relative count	TBNK	19	3668	0.135706	30.1467
DN (CD4-CD8-) %leukocyte	Relative count	TBNK	25	3668	0.164556	28.6943
CD8br and CD8dim %leukocyte	Relative count	TBNK	19	3668	0.116909	25.4182
TCRgd AC	Absolute count	TBNK	25	3650	0.15319	26.2236
TCRgd %T cell	Relative count	TBNK	20	3666	0.118227	24.4359
TCRgd %lymphocyte	Relative count	TBNK	21	3666	0.126892	25.2188
HLA DR+ T cell AC	Absolute count	TBNK	37	3580	0.305677	42.1452
HLA DR+ T cell%T cell	Relative count	TBNK	35	3596	0.298685	43.3195
HLA DR+ T cell%lymphocyte	Relative count	TBNK	34	3596	0.293733	43.5588
NKT AC	Absolute count	TBNK	37	3653	0.268987	35.9511
NKT %T cell	Relative count	TBNK	38	3669	0.281436	37.4142
NKT %lymphocyte	Relative count	TBNK	36	3669	0.264449	36.2721
HLA DR+ CD4+ AC	Absolute count	TBNK	24	3579	0.170133	30.3589
HLA DR+ CD4+ %T cell	Relative count	TBNK	26	3595	0.185454	31.2443
HLA DR+ CD4+ %lymphocyte	Relative count	TBNK	22	3595	0.167275	32.6151
HLA DR+ CD8br AC	Absolute count	TBNK	38	3579	0.310647	41.9803
HLA DR+ CD8br %T cell	Relative count	TBNK	36	3595	0.301995	42.7607
HLA DR+ CD8br %lymphocyte	Relative count	TBNK	37	3595	0.306624	42.5128
CD8br NKT AC	Absolute count	TBNK	31	3652	0.202016	29.5624
CD8br NKT %T cell	Relative count	TBNK	28	3668	0.184739	29.4501
CD8br NKT %lymphocyte	Relative count	TBNK	29	3668	0.191113	29.6392
CD8dim NKT AC	Absolute count	TBNK	34	3652	0.265723	38.4981
CD8dim NKT %T cell	Relative count	TBNK	30	3668	0.255804	41.6718
CD8dim NKT %lymphocyte	Relative count	TBNK	37	3668	0.291583	40.381
DN (CD4-CD8-) NKT AC	Absolute count	TBNK	35	3652	0.270973	38.401
DN (CD4-CD8-) NKT %T cell	Relative count	TBNK	41	3668	0.321508	41.9074
DN (CD4-CD8-) NKT %lymphocyte	Relative count	TBNK	41	3668	0.312331	40.1679
CD3- lymphocyte AC	Absolute count	TBNK	18	3653	0.111861	25.4278
CD3- lymphocyte %lymphocyte	Relative count	TBNK	19	3669	0.134193	29.7665
CD3- lymphocyte %leukocyte	Relative count	TBNK	19	3669	0.113496	24.5879
B cell AC	Absolute count	TBNK	34	3653	0.208779	28.0788
B cell % CD3- lymphocyte	Relative count	TBNK	31	3669	0.202222	29.7391
B cell %lymphocyte	Relative count	TBNK	38	3669	0.250837	31.9844
NK AC	Absolute count	TBNK	21	3653	0.145865	29.5277
NK %CD3- lymphocyte	Relative count	TBNK	28	3669	0.193403	31.1709
NK %lymphocyte	Relative count	TBNK	30	3669	0.211024	32.4347
HLA DR+ NK AC	Absolute count	TBNK	27	3580	0.348669	70.4239
HLA DR+ NK %NK	Relative count	TBNK	29	3596	0.351695	66.7068
HLA DR+ NK %CD3- lymphocyte	Relative count	TBNK	32	3596	0.387672	70.4929
Granulocyte AC	Absolute count	TBNK	25	3653	0.1474	25.0819
Granulocyte %leukocyte	Relative count	TBNK	26	3669	0.151999	25.1079
CD28- DN (CD4-CD8-) %DN	Relative count	Treg	27	3440	0.168875	25.677
CD28- DN (CD4-CD8-) AC	Absolute count	Treg	33	3408	0.220224	28.8753
CD28+ DN (CD4-CD8-) %T cell	Relative count	Treg	27	3440	0.166834	25.3044
CD28+ DN (CD4-CD8-) %DN	Relative count	Treg	27	3440	0.168875	25.677
CD28+ DN (CD4-CD8-) AC	Absolute count	Treg	11	3408	0.0729235	24.2844
CD39+ CD4+ %T cell	Relative count	Treg	53	3440	0.972975	2300.08
CD39+ CD4+ %CD4+	Relative count	Treg	51	3440	0.990631	7024.25
CD39+ CD4+ AC	Absolute count	Treg	47	3408	0.917779	797.986
CD28- CD8dim %T cell	Relative count	Treg	28	3440	0.189455	28.4743
CD28- CD8dim %CD8dim	Relative count	Treg	14	3440	0.0928873	25.0511
CD28- CD8dim AC	Absolute count	Treg	29	3408	0.19299	27.8559
CD28+ CD45RA+ CD8dim %T cell	Relative count	Treg	45	3440	0.397514	49.7627
CD28+ CD45RA+ CD8dim %CD8dim	Relative count	Treg	35	3440	0.300337	41.7486
CD28+ CD45RA+ CD8dim AC	Absolute count	Treg	55	3408	0.43824	47.5448
CD28+ CD45RA- CD8dim %T cell	Relative count	Treg	30	3440	0.240549	35.9923
CD28+ CD45RA- CD8dim %CD8dim	Relative count	Treg	33	3440	0.248774	34.1794
CD28+ CD45RA- CD8dim AC	Absolute count	Treg	43	3408	0.322041	37.1617
CD39+ CD8br %T cell	Relative count	Treg	46	3440	0.933749	1039.6
CD39+ CD8br %CD8br	Relative count	Treg	42	3440	0.876306	572.997
CD39+ CD8br AC	Absolute count	Treg	48	3408	0.956053	1522.36
CD28- CD127- CD25++ CD8br %T cell	Relative count	Treg	20	3162	0.13832	25.2103
CD28- CD127- CD25++ CD8br %CD8br	Relative count	Treg	19	3162	0.129931	24.6952
CD28- CD127- CD25++ CD8br AC	Absolute count	Treg	34	3130	0.231877	27.4795
CD28- CD25++ CD8br %T cell	Relative count	Treg	29	3162	0.200365	27.0617
CD28- CD25++ CD8br %CD8br	Relative count	Treg	27	3162	0.184541	26.2679
CD28- CD25++ CD8br AC	Absolute count	Treg	24	3130	0.16405	25.3891
CD25++ CD8br %T cell	Relative count	Treg	16	3162	0.112011	24.7943
CD25++ CD8br %CD8br	Relative count	Treg	21	3162	0.149888	26.3633
CD25++ CD8br AC	Absolute count	Treg	29	3130	0.212133	28.7819
CD127- CD8br %T cell	Relative count	Treg	16	3403	0.1015	23.9064
CD127- CD8br %CD8br	Relative count	Treg	15	3403	0.0960543	23.9938
CD127- CD8br AC	Absolute count	Treg	21	3371	0.141348	26.2524
CD28- CD8br %T cell	Relative count	Treg	19	3440	0.12009	24.5665
CD28- CD8br %CD8br	Relative count	Treg	26	3440	0.169643	26.8185
CD28- CD8br AC	Absolute count	Treg	19	3408	0.134922	27.8111
CD28+ CD45RA+ CD8br %T cell	Relative count	Treg	111	3440	0.846864	165.805
CD28+ CD45RA+ CD8br %CD8br	Relative count	Treg	39	3440	0.255886	29.9792
CD28+ CD45RA+ CD8br AC	Absolute count	Treg	66	3408	0.416448	36.1254
CD28+ CD45RA- CD8br %T cell	Relative count	Treg	33	3440	0.267277	37.649
CD28+ CD45RA- CD8br %CD8br	Relative count	Treg	38	3440	0.297395	37.8831
CD28+ CD45RA- CD8br AC	Absolute count	Treg	32	3408	0.244468	34.1265
CD28- DN (CD4-CD8-) %T cell	Relative count	Treg	28	3440	0.187637	28.138
CD45RA- CD28- CD8br %CD8br	Relative count	Treg	60	3425	0.437557	43.6175
CD45RA+ CD28- CD8br %CD8br	Relative count	Treg	40	3425	0.261373	29.9368
BAFF-R on CD20- CD38-	MFI	B cell	18	3592	0.149236	34.8197
BAFF-R on CD24+ CD27+	MFI	B cell	44	3657	0.928132	1060.15
BAFF-R on IgD+ CD24+	MFI	B cell	42	3657	0.904245	812.578
BAFF-R on IgD+ CD24-	MFI	B cell	47	3657	0.934472	1095.03
BAFF-R on IgD+ CD38-	MFI	B cell	45	3645	0.914029	850.306
BAFF-R on IgD+ CD38- unsw mem	MFI	B cell	36	1837	0.989916	4908.23
BAFF-R on IgD+ CD38br	MFI	B cell	50	3656	0.889956	583.095
BAFF-R on IgD+ CD38dim	MFI	B cell	52	3657	0.964821	1900.86
BAFF-R on IgD- CD24-	MFI	B cell	43	3657	0.869503	559.85
BAFF-R on IgD- CD27-	MFI	B cell	42	3657	0.872178	587.135
BAFF-R on IgD- CD38-	MFI	B cell	40	3657	0.912622	944.182
BAFF-R on IgD- CD38br	MFI	B cell	19	3659	0.155565	35.2837
BAFF-R on IgD- CD38dim	MFI	B cell	42	3657	0.895868	740.288
BAFF-R on memory B cell	MFI	B cell	43	3657	0.917222	931.015
BAFF-R on naive-mature B cell	MFI	B cell	50	3657	0.937756	1086.55
BAFF-R on unsw mem	MFI	B cell	48	3657	0.935482	1089.87
BAFF-R on sw mem	MFI	B cell	44	3657	0.911551	846.023
BAFF-R on IgD+	MFI	B cell	50	3658	0.949049	1343.72
BAFF-R on transitional	MFI	B cell	45	3655	0.803125	327.166
CD19 on CD20-	MFI	B cell	24	3656	0.136712	23.9588
CD19 on CD20- CD38-	MFI	B cell	11	3595	0.0699184	24.4864
CD19 on CD24+ CD27+	MFI	B cell	33	3656	0.222596	31.4272
CD19 on IgD+ CD24+	MFI	B cell	22	3656	0.138198	26.4812
CD19 on IgD+ CD24-	MFI	B cell	20	3656	0.134213	28.1746
CD19 on IgD+ CD38-	MFI	B cell	20	3645	0.117258	24.0696
CD19 on IgD+ CD38- naive	MFI	B cell	18	1830	0.206211	26.1367
CD19 on IgD+ CD38- unsw mem	MFI	B cell	15	1833	0.203823	31.0104
CD19 on IgD+ CD38br	MFI	B cell	20	3657	0.154611	33.2489
CD19 on IgD+ CD38dim	MFI	B cell	22	3657	0.13201	25.1219
CD19 on IgD- CD24-	MFI	B cell	12	3655	0.0694206	22.6409
CD19 on IgD- CD27-	MFI	B cell	18	3656	0.108229	24.5222
CD19 on IgD- CD38-	MFI	B cell	19	3657	0.110581	23.7993
CD19 on IgD- CD38br	MFI	B cell	13	3658	0.0760172	23.0613
CD19 on IgD- CD38dim	MFI	B cell	20	3657	0.132542	27.7778
CD19 on memory B cell	MFI	B cell	14	3657	0.0820781	23.2613
CD19 on naive-mature B cell	MFI	B cell	15	3653	0.0919311	24.5468
CD19 on unsw mem	MFI	B cell	22	3656	0.139073	26.6758
CD19 on PB/PC	MFI	B cell	14	3657	0.0807995	22.8671
CD19 on sw mem	MFI	B cell	25	3657	0.161597	27.9942
CD19 on IgD+	MFI	B cell	20	3658	0.118617	24.4734
CD19 on transitional	MFI	B cell	20	3657	0.137638	29.0164
CD20 on B cell	MFI	B cell	26	3660	0.175062	29.6526
CD20 on CD20- CD38-	MFI	B cell	23	3606	0.13399	24.0961
CD20 on CD24+ CD27+	MFI	B cell	33	3657	0.237161	34.1322
CD20 on IgD+ CD24+	MFI	B cell	28	3657	0.183711	29.1609
CD20 on IgD+ CD24-	MFI	B cell	24	3657	0.166107	30.1448
CD20 on IgD+ CD38-	MFI	B cell	24	3645	0.152747	27.1929
CD20 on IgD+ CD38- naive	MFI	B cell	16	1834	0.198476	28.1206
CD20 on IgD+ CD38- unsw mem	MFI	B cell	9	1836	0.105858	24.0202
CD20 on IgD+ CD38br	MFI	B cell	14	3657	0.0867219	24.7023
CD20 on IgD+ CD38dim	MFI	B cell	27	3657	0.208366	35.3774
CD20 on IgD- CD24-	MFI	B cell	33	3657	0.20397	28.1314
CD20 on IgD- CD27-	MFI	B cell	12	3657	0.0883809	29.4403
CD20 on IgD- CD38-	MFI	B cell	17	3657	0.11824	28.7043
CD20 on IgD- CD38br	MFI	B cell	11	3659	0.0627542	22.1989
CD20 on IgD- CD38dim	MFI	B cell	31	3657	0.206761	30.4796
CD20 on memory B cell	MFI	B cell	28	3657	0.200744	32.5436
CD20 on naive-mature B cell	MFI	B cell	23	3657	0.159555	29.9873
CD20 on unsw mem	MFI	B cell	22	3657	0.15025	29.2068
CD20 on sw mem	MFI	B cell	31	3657	0.208299	30.766
CD20 on IgD+	MFI	B cell	20	3658	0.15869	34.3009
CD20 on transitional	MFI	B cell	18	3657	0.119215	27.3558
CD24 on CD24+ CD27+	MFI	B cell	21	3654	0.200772	43.4468
CD24 on IgD+ CD24+	MFI	B cell	22	3655	0.189294	38.5474
CD24 on IgD+ CD38-	MFI	B cell	16	3638	0.108175	27.4508
CD24 on IgD+ CD38- unsw mem	MFI	B cell	13	1832	0.215618	38.442
CD24 on IgD+ CD38br	MFI	B cell	25	3655	0.166511	28.9994
CD24 on IgD- CD38-	MFI	B cell	12	3648	0.0688151	22.3857
CD24 on IgD- CD38dim	MFI	B cell	25	3649	0.210417	38.62
CD24 on memory B cell	MFI	B cell	35	3653	0.260497	36.4035
CD24 on unsw mem	MFI	B cell	14	3655	0.081628	23.1096
CD24 on sw mem	MFI	B cell	29	3652	0.217947	34.8069
CD24 on transitional	MFI	B cell	22	3656	0.139984	26.879
CD25 on B cell	MFI	B cell	15	3660	0.129158	36.0304
CD25 on CD20- CD38-	MFI	B cell	13	3505	0.0808688	23.627
CD25 on CD24+ CD27+	MFI	B cell	27	3657	0.239975	42.4386
CD25 on IgD+ CD24+	MFI	B cell	21	3657	0.184633	39.1961
CD25 on IgD+ CD24-	MFI	B cell	23	3657	0.202236	40.0424
CD25 on IgD+ CD38-	MFI	B cell	28	3642	0.198619	31.981
CD25 on IgD+ CD38- naive	MFI	B cell	14	1835	0.172836	27.1635
CD25 on IgD+ CD38- unsw mem	MFI	B cell	16	1837	0.183309	25.5316
CD25 on IgD+ CD38br	MFI	B cell	15	3656	0.121977	33.7118
CD25 on IgD+ CD38dim	MFI	B cell	13	3657	0.078491	23.8691
CD25 on IgD- CD24-	MFI	B cell	23	3649	0.153043	28.4795
CD25 on IgD- CD27-	MFI	B cell	16	3651	0.120504	31.1195
CD25 on IgD- CD38-	MFI	B cell	12	3657	0.0694666	22.6695
CD25 on IgD- CD38br	MFI	B cell	22	3656	0.1292	24.5011
CD25 on IgD- CD38dim	MFI	B cell	15	3657	0.1652	48.0347
CD25 on memory B cell	MFI	B cell	17	3657	0.178254	46.4338
CD25 on naive-mature B cell	MFI	B cell	25	3657	0.210977	38.8357
CD25 on unsw mem	MFI	B cell	17	3657	0.102774	24.5197
CD25 on sw mem	MFI	B cell	17	3657	0.177682	46.2525
CD25 on IgD+	MFI	B cell	21	3658	0.16327	33.7852
CD25 on transitional	MFI	B cell	12	3657	0.0817485	27.0343
CD27 on CD20-	MFI	B cell	19	3634	0.103515	21.9631
CD27 on CD20- CD38-	MFI	B cell	12	3592	0.0712933	22.8955
CD27 on CD24+ CD27+	MFI	B cell	26	3657	0.24038	44.1809
CD27 on T cell	MFI	B cell	12	1838	0.143447	25.4693
CD27 on IgD+ CD24+	MFI	B cell	38	3656	0.393089	61.6498
CD27 on IgD+ CD38- unsw mem	MFI	B cell	33	1836	0.633801	94.5097
CD27 on IgD- CD38-	MFI	B cell	34	3657	0.357969	59.3963
CD27 on IgD- CD38br	MFI	B cell	15	3642	0.0970309	25.9761
CD27 on IgD- CD38dim	MFI	B cell	36	3657	0.46496	87.3847
CD27 on memory B cell	MFI	B cell	36	3657	0.369023	58.8093
CD27 on unsw mem	MFI	B cell	37	3656	0.396122	64.1427
CD27 on PB/PC	MFI	B cell	22	3651	0.133135	25.3271
CD27 on sw mem	MFI	B cell	37	3657	0.477068	89.2324
CD38 on CD20-	MFI	B cell	21	3630	0.122887	24.0711
CD38 on CD3- CD19-	MFI	B cell	19	1834	0.231474	28.7558
CD38 on IgD+ CD24-	MFI	B cell	17	3656	0.119318	28.9935
CD38 on IgD+ CD38br	MFI	B cell	21	3652	0.145229	29.3691
CD38 on IgD+ CD38dim	MFI	B cell	31	3654	0.240854	37.0693
CD38 on IgD- CD38br	MFI	B cell	14	3644	0.0806485	22.7391
CD38 on IgD- CD38dim	MFI	B cell	27	3657	0.196901	32.9536
CD38 on naive-mature B cell	MFI	B cell	25	3656	0.180937	32.0757
CD38 on PB/PC	MFI	B cell	16	3655	0.0968802	24.3912
CD38 on IgD+	MFI	B cell	16	3658	0.0993492	25.102
CD38 on transitional	MFI	B cell	27	3657	0.21796	37.4602
IgD on IgD+ CD24+	MFI	B cell	37	3656	0.350792	52.8363
IgD on IgD+ CD24-	MFI	B cell	37	3656	0.358577	54.6644
IgD on IgD+ CD38-	MFI	B cell	31	3642	0.248637	38.5355
IgD on IgD+ CD38- unsw mem	MFI	B cell	25	1834	0.411991	50.6712
IgD on IgD+ CD38br	MFI	B cell	31	3656	0.359324	65.5654
IgD on IgD+ CD38dim	MFI	B cell	25	3656	0.272377	54.3538
IgD on unsw mem	MFI	B cell	33	3636	0.318288	50.9622
IgD on IgD+	MFI	B cell	27	3657	0.255786	46.1958
IgD on transitional	MFI	B cell	32	3657	0.297	47.8452
BAFF-R on B cell	MFI	B cell	45	3660	0.913519	848.348
BAFF-R on CD20-	MFI	B cell	16	3648	0.124845	32.3737
CD62L on CD62L+ myeloid DC	MFI	cDC	14	2872	0.139775	33.1587
CD62L on CD62L+ plasmacytoid DC	MFI	cDC	17	2872	0.181093	37.1256
CD62L on CD62L+ DC	MFI	cDC	26	2871	0.21618	30.1686
CD62L on monocyte	MFI	cDC	26	2848	0.26654	39.4291
CD62L on granulocyte	MFI	cDC	17	2849	0.13088	25.0776
CD66b on CD66b++ myeloid cell	MFI	Myeloid cell	27	1465	0.40153	35.7082
CD66b on Gr MDSC	MFI	Myeloid cell	21	1244	0.359296	32.6323
CD3 on naive CD8br	MFI	Maturation stages of T cell	32	2910	0.458404	76.0961
CD3 on EM CD8br	MFI	Maturation stages of T cell	23	2912	0.221576	35.7418
CD3 on TD CD8br	MFI	Maturation stages of T cell	27	2911	0.211246	28.5975
CD3 on CM CD4+	MFI	Maturation stages of T cell	30	2912	0.393186	62.225
CD3 on Naive CD4+	MFI	Maturation stages of T cell	38	2910	0.555512	94.4243
CD3 on EM CD4+	MFI	Maturation stages of T cell	21	2912	0.264478	49.4849
CD3 on TD CD4+	MFI	Maturation stages of T cell	24	2903	0.205036	30.9287
CD3 on CD45RA- CD4+	MFI	Maturation stages of T cell	35	2911	0.404918	55.8933
CD3 on CM CD8br	MFI	Maturation stages of T cell	22	2910	0.259853	46.0717
CD3 on HLA DR+ T cell	MFI	TBNK	25	3060	0.247421	39.8989
CD3 on NKT	MFI	TBNK	16	3113	0.123437	27.2485
CD3 on HLA DR+ CD4+	MFI	TBNK	28	3060	0.28789	43.763
CD3 on HLA DR+ CD8br	MFI	TBNK	25	3060	0.21095	32.4453
CD3 on T cell	MFI	Treg	34	2919	0.347412	45.1566
CD3 on CD39+ resting Treg	MFI	Treg	22	2649	0.222389	34.1368
CD3 on activated Treg	MFI	Treg	27	2919	0.400428	71.5101
CD3 on CD39+ activated Treg	MFI	Treg	30	2919	0.409536	66.7689
CD3 on secreting Treg	MFI	Treg	26	2919	0.385038	69.6436
CD3 on CD39+ secreting Treg	MFI	Treg	33	2919	0.388044	55.4361
CD3 on activated & secreting Treg	MFI	Treg	27	2919	0.40319	72.3365
CD3 on CD45RA+ CD4+	MFI	Treg	35	2919	0.504965	84.0236
CD3 on CD8br	MFI	Treg	27	2918	0.283216	42.2926
CD3 on CD39+ CD4+	MFI	Treg	33	2919	0.451476	71.9566
CD3 on CD28+ CD4+	MFI	Treg	30	2919	0.342117	50.0612
CD3 on CD28+ DN (CD4-CD8-)	MFI	Treg	16	2918	0.116598	23.931
CD3 on CD28+ CD45RA- CD8br	MFI	Treg	23	2919	0.250065	41.971
CD3 on CD28+ CD45RA+ CD8br	MFI	Treg	29	2919	0.427268	74.3186
CD3 on CD28- CD8br	MFI	Treg	21	2919	0.172702	28.7982
CD3 on CD39+ CD8br	MFI	Treg	19	2914	0.206392	39.6125
CD3 on CD4+	MFI	Treg	35	2919	0.371943	48.7813
CD3 on CD4 Treg	MFI	Treg	34	2919	0.467384	74.4346
CD3 on resting Treg	MFI	Treg	42	2918	0.546595	82.5218
CD34 on HSC	MFI	Myeloid cell	16	1634	0.281848	39.6632
HVEM on T cell	MFI	Maturation stages of T cell	31	1247	0.511616	41.0579
HVEM on naive CD8br	MFI	Maturation stages of T cell	23	1247	0.416446	37.9469
HVEM on EM CD8br	MFI	Maturation stages of T cell	20	1247	0.362859	34.911
HVEM on TD CD8br	MFI	Maturation stages of T cell	30	1247	0.510254	42.2306
HVEM on CD4+	MFI	Maturation stages of T cell	23	1247	0.411608	37.1977
HVEM on CM CD4+	MFI	Maturation stages of T cell	21	1247	0.368573	34.0499
HVEM on naive CD4+	MFI	Maturation stages of T cell	19	1247	0.330518	31.8822
HVEM on EM CD4+	MFI	Maturation stages of T cell	24	1247	0.426054	37.7966
HVEM on TD CD4+	MFI	Maturation stages of T cell	26	1245	0.4499	38.3132
HVEM on CD45RA- CD4+	MFI	Maturation stages of T cell	23	1247	0.419021	38.3507
HVEM on CD8br	MFI	Maturation stages of T cell	21	1247	0.342139	30.3379
HVEM on CM CD8br	MFI	Maturation stages of T cell	22	1247	0.394861	36.3034
CD16-CD56 on NKT	MFI	TBNK	37	3113	0.403313	56.1746
CD16-CD56 on NK	MFI	TBNK	39	3113	0.556927	99.0422
CD16-CD56 on HLA DR+ NK	MFI	TBNK	25	2971	0.208698	31.0686
CD28 on CD39+ activated Treg	MFI	Treg	23	2920	0.235795	38.8505
CD28 on secreting Treg	MFI	Treg	18	2920	0.18434	36.4237
CD28 on CD39+ secreting Treg	MFI	Treg	24	2920	0.281947	47.3639
CD28 on activated & secreting Treg	MFI	Treg	24	2920	0.227426	35.5088
CD28 on CD45RA+ CD4+	MFI	Treg	16	2920	0.190645	42.7378
CD28 on CD45RA- CD4 not Treg	MFI	Treg	13	2920	0.166987	44.8109
CD28 on CD39+ CD4+	MFI	Treg	26	2920	0.390237	71.2103
CD28 on CD28+ CD45RA- CD8br	MFI	Treg	20	2920	0.211628	38.9099
CD28 on CD28+ CD4+	MFI	Treg	31	2920	0.301573	40.2259
CD28 on CD28+ DN (CD4-CD8-)	MFI	Treg	25	2919	0.253368	39.2694
CD28 on CD28+ CD45RA+ CD8br	MFI	Treg	17	2920	0.221254	48.5003
CD28 on CD39+ CD8br	MFI	Treg	23	2914	0.201736	31.7546
CD28 on CD4+	MFI	Treg	28	2920	0.27443	39.052
CD28 on CD4 Treg	MFI	Treg	27	2920	0.233197	32.5742
CD28 on resting Treg	MFI	Treg	22	2919	0.308973	58.8575
CD28 on CD39+ resting Treg	MFI	Treg	23	2650	0.207923	29.971
CD28 on activated Treg	MFI	Treg	20	2920	0.187934	33.5454
CD86 on myeloid DC	MFI	cDC	23	2871	0.252178	41.7416
CD86 on CD62L+ myeloid DC	MFI	cDC	22	2871	0.173701	27.2133
CD86 on monocyte	MFI	cDC	18	2850	0.139976	25.5982
CD86 on granulocyte	MFI	cDC	20	2848	0.164041	27.7372
CCR7 on naive CD4+	MFI	Maturation stages of T cell	23	2910	0.226988	36.8455
CCR7 on naive CD8br	MFI	Maturation stages of T cell	23	2910	0.180525	27.642
CD45 on CD14+ monocyte	MFI	TBNK	18	3112	0.133459	26.4646
CD45 on B cell	MFI	TBNK	21	3112	0.154488	26.8853
CD45 on NK	MFI	TBNK	29	3113	0.226003	31.042
CD45 on HLA DR+ NK	MFI	TBNK	14	2971	0.0985037	23.0709
CD45 on granulocyte	MFI	TBNK	16	3112	0.115034	25.1444
CD45 on lymphocyte	MFI	TBNK	26	3113	0.177397	25.5964
CD45 on T cell	MFI	TBNK	16	3113	0.11009	23.9378
CD45 on CD4+	MFI	TBNK	16	3113	0.113778	24.8426
CD45 on CD8br	MFI	TBNK	27	3113	0.185028	25.941
CD45 on HLA DR+ T cell	MFI	TBNK	18	3060	0.145723	28.8187
CD45 on NKT	MFI	TBNK	25	3113	0.17275	25.7857
CD45 on HLA DR+ CD4+	MFI	TBNK	18	3060	0.133095	25.9378
CD45 on HLA DR+ CD8br	MFI	TBNK	21	3060	0.154566	26.4486
CD127 on T cell	MFI	Treg	18	2920	0.132587	24.6349
CD127 on CD45RA- CD4 not Treg	MFI	Treg	19	2920	0.140186	24.8854
CD127 on CD28+ CD4+	MFI	Treg	23	2920	0.185264	28.6315
CD127 on CD28+ DN (CD4-CD8-)	MFI	Treg	24	2918	0.173334	25.2749
CD127 on granulocyte	MFI	Treg	30	2920	0.297482	40.7782
CD127 on CD8br	MFI	Treg	23	2920	0.174892	26.6889
CD127 on CD28+ CD45RA- CD8br	MFI	Treg	17	2920	0.128551	25.1815
CD127 on CD28+ CD45RA+ CD8br	MFI	Treg	23	2920	0.181977	28.0105
CD127 on CD28- CD8br	MFI	Treg	24	2920	0.178775	26.2592
CD127 on CD4+	MFI	Treg	23	2920	0.176806	27.0436
CD127 on CD45RA+ CD4+	MFI	Treg	24	2920	0.21074	32.2081
CD25 on CD45RA- CD4 not Treg	MFI	Treg	24	3435	0.180133	31.2171
CD25 on CD45RA+ CD4 not Treg	MFI	Treg	24	3435	0.157605	26.5827
CD25 on CD39+ CD4 Treg	MFI	Treg	17	3434	0.133243	30.89
CD25 on CD4 Treg	MFI	Treg	19	3435	0.119112	24.3036
CD25 on resting Treg	MFI	Treg	20	3434	0.130196	25.5435
CD25 on CD39+ resting Treg	MFI	Treg	14	3118	0.0984292	24.1979
CD25 on activated Treg	MFI	Treg	18	3435	0.113307	24.251
CD25 on CD39+ activated Treg	MFI	Treg	13	3435	0.105808	31.1385
CD25 on secreting Treg	MFI	Treg	19	3435	0.13344	27.6774
CD25 on CD39+ secreting Treg	MFI	Treg	22	3435	0.148339	27.0131
CD25 on activated & secreting Treg	MFI	Treg	17	3435	0.110657	25.0095
CD123 on plasmacytoid DC	MFI	cDC	18	2872	0.165006	31.3217
CD123 on CD62L+ plasmacytoid DC	MFI	cDC	18	2872	0.164422	31.1891
CD33 on CD14+ monocyte	MFI	Myeloid cell	30	1634	0.922046	632.011
CD33 on CD33br HLA DR+ CD14dim	MFI	Myeloid cell	33	1577	0.922677	557.944
CD33 on CD33dim HLA DR+ CD11b+	MFI	Myeloid cell	27	1633	0.888931	475.76
CD33 on CD33dim HLA DR+ CD11b-	MFI	Myeloid cell	25	1634	0.845654	352.406
CD33 on Gr MDSC	MFI	Myeloid cell	19	1244	0.512485	67.7207
CD33 on CD66b++ myeloid cell	MFI	Myeloid cell	19	1464	0.599786	113.898
CD33 on Mo MDSC	MFI	Myeloid cell	24	1569	0.747642	190.596
CD33 on CD33dim HLA DR-	MFI	Myeloid cell	26	1558	0.788309	219.278
CD33 on basophil	MFI	Myeloid cell	27	1555	0.8148	248.821
CD33 on Im MDSC	MFI	Myeloid cell	29	1554	0.829346	255.391
CD33 on CD33br HLA DR+	MFI	Myeloid cell	30	1579	0.898202	455.285
CD33 on CD33br HLA DR+ CD14-	MFI	Myeloid cell	26	1578	0.847111	330.525
CD4 on monocyte	MFI	TBNK	19	3112	0.228045	48.0746
CD4 on HLA DR+ CD4+	MFI	TBNK	25	3060	0.179035	26.466
CD25 on CD4+	MFI	Treg	18	2920	0.139375	26.1003
CD25 on CD39+ CD4+	MFI	Treg	33	2920	0.583421	122.481
CD25 on CD28+ CD4+	MFI	Treg	21	2920	0.16982	28.2291
FSC-A on myeloid DC	Morphological parameter	cDC	20	2872	0.212688	38.5092
FSC-A on plasmacytoid DC	Morphological parameter	cDC	31	2872	0.249943	30.5284
FSC-A on monocyte	Morphological parameter	cDC	25	2850	0.198133	27.9113
FSC-A on granulocyte	Morphological parameter	cDC	24	2850	0.235423	36.2439
FSC-A on CD14+ monocyte	Morphological parameter	TBNK	23	3112	0.160385	25.6469
FSC-A on B cell	Morphological parameter	TBNK	21	3112	0.138069	23.5703
FSC-A on NK	Morphological parameter	TBNK	20	3113	0.167461	31.0969
FSC-A on HLA DR+ NK	Morphological parameter	TBNK	26	2971	0.293701	47.0849
FSC-A on lymphocyte	Morphological parameter	TBNK	15	3113	0.106461	24.5995
FSC-A on T cell	Morphological parameter	TBNK	24	3113	0.157856	24.1179
FSC-A on CD4+	Morphological parameter	TBNK	27	3113	0.19475	27.6336
FSC-A on CD8br	Morphological parameter	TBNK	17	3113	0.118941	24.5776
FSC-A on HLA DR+ T cell	Morphological parameter	TBNK	18	3060	0.125279	24.1966
FSC-A on NKT	Morphological parameter	TBNK	23	3113	0.157722	25.1494
FSC-A on HLA DR+ CD4+	Morphological parameter	TBNK	17	3060	0.123251	25.1551
FSC-A on HLA DR+ CD8br	Morphological parameter	TBNK	18	3060	0.125435	24.231
CD16 on CD14- CD16+ monocyte	MFI	Monocyte	33	3620	0.704783	259.424
CD40 on CD14+ CD16- monocyte	MFI	Monocyte	25	3629	0.323016	68.7655
CD40 on CD14+ CD16+ monocyte	MFI	Monocyte	31	3618	0.385302	72.5082
CCR2 on CD14- CD16+ monocyte	MFI	Monocyte	26	3621	0.169582	28.2286
CD14 on CD14+ CD16+ monocyte	MFI	Monocyte	21	3618	0.130447	25.6886
HLA DR on CD14- CD16+ monocyte	MFI	Monocyte	25	3621	0.311522	65.0666
CD40 on monocytes	MFI	Monocyte	36	3629	0.435186	76.8781
CD14 on CD14+ CD16- monocyte	MFI	Monocyte	18	3629	0.117431	26.685
CD64 on CD14+ CD16- monocyte	MFI	Monocyte	50	3622	0.579822	98.5556
HLA DR on CD14+ CD16- monocyte	MFI	Monocyte	31	3629	0.367878	67.5276
CD40 on CD14- CD16+ monocyte	MFI	Monocyte	33	3621	0.458584	92.0672
CD64 on CD14- CD16+ monocyte	MFI	Monocyte	22	3614	0.156213	30.2187
HLA DR on CD14+ monocyte	MFI	Monocyte	29	3629	0.343317	64.8819
CCR2 on CD14+ CD16+ monocyte	MFI	Monocyte	35	3618	0.222035	29.2092
PDL-1 on CD14+ CD16- monocyte	MFI	Monocyte	14	3629	0.0841736	23.7259
CX3CR1 on CD14- CD16-	MFI	Monocyte	20	3590	0.190066	41.8766
CX3CR1 on monocyte	MFI	Monocyte	28	3590	0.269893	47.0132
CX3CR1 on CD14+ CD16+ monocyte	MFI	Monocyte	33	3579	0.295563	45.0723
CX3CR1 on CD14+ CD16- monocyte	MFI	Monocyte	32	3590	0.318221	51.8822
PDL-1 on CD14+ CD16+ monocyte	MFI	Monocyte	31	3618	0.187997	26.7818
PDL-1 on CD14- CD16+ monocyte	MFI	Monocyte	24	3621	0.240314	47.3972
PDL-1 on CD14- CD16-	MFI	Monocyte	29	3629	0.177926	26.8604
CD64 on CD14- CD16-	MFI	Monocyte	17	3622	0.117918	28.3404
PDL-1 on monocyte	MFI	Monocyte	15	3629	0.110247	29.8452
CCR2 on CD14- CD16-	MFI	Monocyte	17	3629	0.111545	26.6682
CCR2 on CD14+ CD16- monocyte	MFI	Monocyte	30	3629	0.205244	30.9725
CD16 on CD14+ CD16+ monocyte	MFI	Monocyte	31	3617	0.451633	95.2448
CD64 on monocyte	MFI	Monocyte	42	3622	0.490334	81.9821
HLA DR on CD14+ CD16+ monocyte	MFI	Monocyte	30	3618	0.369758	70.1489
CCR2 on monocyte	MFI	Monocyte	25	3629	0.167138	28.9218
HLA DR on CD14- CD16-	MFI	Monocyte	45	3629	0.516724	85.1329
HLA DR on monocyte	MFI	Monocyte	24	3629	0.294969	62.8262
CD64 on CD14+ CD16+ monocyte	MFI	Monocyte	31	3611	0.331403	57.2257
CX3CR1 on CD14- CD16+ monocyte	MFI	Monocyte	23	3582	0.159262	29.3042
CCR2 on myeloid DC	MFI	cDC	16	2870	0.192204	42.4269
CCR2 on CD62L+ myeloid DC	MFI	cDC	19	2870	0.214069	40.8565
CCR2 on plasmacytoid DC	MFI	cDC	23	2871	0.260318	43.5631
CCR2 on CD62L+ plasmacytoid DC	MFI	cDC	23	2871	0.259871	43.4621
CCR2 on monocyte	MFI	cDC	23	2850	0.237409	38.2517
CCR2 on granulocyte	MFI	cDC	20	2850	0.172813	29.5511
CD14 on Mo MDSC	MFI	Myeloid cell	23	1570	0.310185	30.2253
CD14 on CD33br HLA DR+ CD14dim	MFI	Myeloid cell	22	1578	0.298253	30.0408
CD14 on CD33dim HLA DR+ CD11b+	MFI	Myeloid cell	19	1634	0.277183	32.5753
CD4 on CD4+	MFI	Maturation stages of T cell	29	2912	0.250907	33.2869
CD4 on CM CD4 +	MFI	Maturation stages of T cell	19	2912	0.176899	32.7128
CD4 on naive CD4+	MFI	Maturation stages of T cell	24	2910	0.21326	32.5846
CD4 on EM CD4+	MFI	Maturation stages of T cell	23	2912	0.215323	34.4564
CD4 on TD CD4+	MFI	Maturation stages of T cell	28	2903	0.214734	28.068
CD4 on CD45RA+ CD4+	MFI	Maturation stages of T cell	30	2911	0.259019	33.5579
CD19 on B cell	MFI	TBNK	29	3112	0.206012	27.5748
CD39 on CD39+ CD8br	MFI	Treg	26	2915	0.320669	52.4324
CD39 on CD39+ secreting Treg	MFI	Treg	35	2920	0.880583	607.618
CD39 on CD39+ CD4+	MFI	Treg	42	2920	0.891757	564.335
CD39 on granulocyte	MFI	Treg	28	2920	0.225158	30.0029
CD39 on monocyte	MFI	Treg	19	2909	0.147939	26.4002
CD80 on myeloid DC	MFI	cDC	27	2871	0.280534	41.0571
CD80 on CD62L+ myeloid DC	MFI	cDC	25	2871	0.250456	38.0257
CD80 on plasmacytoid DC	MFI	cDC	22	2871	0.192013	30.764
CD80 on CD62L+ plasmacytoid DC	MFI	cDC	22	2871	0.191451	30.6526
CD80 on monocyte	MFI	cDC	32	2850	0.448234	71.5133
CD80 on granulocyte	MFI	cDC	32	2850	0.274223	33.2611
CD45 on lymphocyte	MFI	Myeloid cell	23	1635	0.305925	30.8728
CD45 on CD33br HLA DR+ CD14-	MFI	Myeloid cell	16	1579	0.22617	28.5332
CD45 on CD33br HLA DR+ CD14dim	MFI	Myeloid cell	16	1578	0.211165	26.1167
CD45 on CD33dim HLA DR+ CD11b-	MFI	Myeloid cell	10	1635	0.13054	24.3827
CD45 on CD33- HLA DR-	MFI	Myeloid cell	16	1635	0.235264	31.1101
CD45 on CD33- HLA DR+	MFI	Myeloid cell	24	1635	0.360597	37.8323
CD45 on Gr MDSC	MFI	Myeloid cell	19	1244	0.322159	30.6175
CD45 on CD66b++ myelod cell	MFI	Myeloid cell	16	1465	0.233893	27.6298
CD45 on Mo MDSC	MFI	Myeloid cell	15	1570	0.199499	25.819
CD45 on CD33dim HLA DR-	MFI	Myeloid cell	19	1559	0.253272	27.4732
CD45 on basophil	MFI	Myeloid cell	19	1556	0.2617	28.6555
CD45 on Im MDSC	MFI	Myeloid cell	12	1555	0.299397	54.9133
CD45 on CD33br HLA DR+	MFI	Myeloid cell	14	1580	0.191148	26.4172
CD8 on CM CD8br	MFI	Maturation stages of T cell	16	2910	0.190695	42.6044
CD8 on naive CD8br	MFI	Maturation stages of T cell	17	2910	0.218943	47.6867
CD8 on EM CD8br	MFI	Maturation stages of T cell	24	2912	0.233283	36.6001
CD8 on TD CD8br	MFI	Maturation stages of T cell	21	2911	0.193467	33
CD8 on CD8br	MFI	TBNK	32	3113	0.29934	41.1206
CD8 on NKT	MFI	TBNK	19	3103	0.143243	27.1291
CD8 on HLA DR+ CD8br	MFI	TBNK	23	3060	0.176355	28.2632
CD4 on CD39+ CD4+	MFI	Treg	36	2920	0.43413	61.439
CD4 on CD28+ CD4+	MFI	Treg	26	2920	0.203586	28.4436
CD4 on CD4 Treg	MFI	Treg	30	2920	0.232382	29.153
CD4 on resting Treg	MFI	Treg	15	2919	0.116842	25.6045
CD4 on CD39+ resting Treg	MFI	Treg	15	2650	0.123199	24.6734
CD4 on activated Treg	MFI	Treg	27	2920	0.224977	31.0926
CD4 on CD39+ activated Treg	MFI	Treg	29	2920	0.234479	30.5244
CD4 on secreting Treg	MFI	Treg	27	2920	0.203254	27.3246
CD4 on CD39+ secreting Treg	MFI	Treg	25	2920	0.238905	36.3366
CD4 on activated & secreting Treg	MFI	Treg	33	2920	0.255708	30.0458
SSC-A on myeloid DC	Morphological parameter	cDC	21	2872	0.209139	35.8889
SSC-A on plasmacytoid DC	Morphological parameter	cDC	29	2872	0.246402	32.0428
SSC-A on monocyte	Morphological parameter	cDC	40	2850	0.628373	118.741
SSC-A on CD14+ monocyte	Morphological parameter	TBNK	29	3112	0.429376	79.9691
SSC-A on B cell	Morphological parameter	TBNK	14	3112	0.0983977	24.1425
SSC-A on NK	Morphological parameter	TBNK	25	3113	0.201392	31.139
SSC-A on HLA DR+ NK	Morphological parameter	TBNK	32	2971	0.354309	50.38
SSC-A on granulocyte	Morphological parameter	TBNK	33	3112	0.310376	41.9787
SSC-A on lymphocyte	Morphological parameter	TBNK	20	3113	0.142022	25.5911
SSC-A on T cell	Morphological parameter	TBNK	26	3113	0.177422	25.6008
SSC-A on CD4+	Morphological parameter	TBNK	34	3113	0.254698	30.9374
SSC-A on CD8br	Morphological parameter	TBNK	21	3113	0.149647	25.9029
SSC-A on HLA DR+ T cell	Morphological parameter	TBNK	24	3060	0.186709	29.0314
SSC-A on NKT	Morphological parameter	TBNK	21	3113	0.152665	26.5194
SSC-A on HLA DR+ CD4+	Morphological parameter	TBNK	25	3060	0.180703	26.767
SSC-A on HLA DR+ CD8br	Morphological parameter	TBNK	25	3060	0.178255	26.3258
CD11c on myeloid DC	MFI	cDC	32	2872	0.302716	38.5159
CD11c on CD62L+ myeloid DC	MFI	cDC	29	2872	0.267258	35.7443
CD11c on monocyte	MFI	cDC	22	2850	0.22983	38.3463
CD11c on granulocyte	MFI	cDC	27	2850	0.26479	37.6428
CD11b on CD14+ monocyte	MFI	Myeloid cell	23	1635	0.44751	56.7342
CD11b on Gr MDSC	MFI	Myeloid cell	15	1244	0.255504	28.0958
CD11b on CD66b++ myeloid cell	MFI	Myeloid cell	17	1465	0.245136	27.6412
CD11b on Mo MDSC	MFI	Myeloid cell	17	1570	0.304807	40.0278
CD11b on CD33dim HLA DR-	MFI	Myeloid cell	21	1559	0.329722	36.0038
CD11b on basophil	MFI	Myeloid cell	16	1556	0.266988	35.0348
CD11b on CD33br HLA DR+ CD14dim	MFI	Myeloid cell	24	1578	0.408047	44.6049
CD45RA on naive CD4+	MFI	Maturation stages of T cell	50	2910	0.598575	85.2625
CD4RA on TD CD4+	MFI	Maturation stages of T cell	35	2903	0.296381	34.5043
CD45RA on naive CD8br	MFI	Maturation stages of T cell	28	2910	0.215665	28.292
CD45RA on TD CD8br	MFI	Maturation stages of T cell	15	2911	0.130618	28.9969
CD45RA on resting Treg	MFI	Treg	42	2919	0.47594	62.1885
CD45RA on CD39+ resting Treg	MFI	Treg	25	2650	0.222071	29.9624
HLA DR on myeloid DC	MFI	cDC	25	2872	0.440849	89.7545
HLA DR on plasmacytoid DC	MFI	cDC	40	2872	0.680342	150.633
HLA DR on DC	MFI	cDC	36	2871	0.538799	91.9675
HLA DR on HSC	MFI	Myeloid cell	32	1634	0.596869	74.0753
HLA DR on CD33br HLA DR+ CD14-	MFI	Myeloid cell	30	1579	0.609368	80.4935
HLA DR on CD33br HLA DR+ CD14dim	MFI	Myeloid cell	24	1578	0.395644	42.3615
HLA DR on CD33dim HLA DR+ CD11b+	MFI	Myeloid cell	33	1634	0.595404	71.3502
HLA DR on CD33dim HLA DR+ CD11b-	MFI	Myeloid cell	27	1635	0.50709	61.2307
HLA DR on CD33- HLA DR+	MFI	Myeloid cell	21	1635	0.52153	83.7219
HLA DR on HLA DR+ T cell	MFI	TBNK	20	3060	0.154593	27.7859
HLA DR on HLA DR+ CD4+	MFI	TBNK	21	3060	0.146843	24.8995
HLA DR on HLA DR+ CD8br	MFI	TBNK	20	3060	0.139031	24.5372
HLA DR on B cell	MFI	TBNK	28	3060	0.43919	84.7743
HLA DR on HLA DR+ NK	MFI	TBNK	32	2971	0.366634	53.147
CD8 on CD28+ CD45RA- CD8br	MFI	Treg	22	2920	0.228248	38.9453
CD8 on CD28+ CD45RA+ CD8br	MFI	Treg	33	2920	0.430757	66.1785
CD8 on CD28- CD8br	MFI	Treg	24	2920	0.201678	30.4732
CD8 on CD39+ CD8br	MFI	Treg	27	2915	0.236401	33.103

## Sheet: for kidney
Table 7. Immune traits and their instrumental variables and F-statistics when the outcome was kidney cancer.
Trait	Trait Type	Panel	NSNP	Nsamples	R2	F-statistics
IgD+ %B cell	Relative count	B cell	11	3658	0.068203	24.2608
IgD+ CD38br AC	Absolute count	B cell	15	3656	0.0948835	25.4388
IgD+ CD38dim %B cell	Relative count	B cell	11	3657	0.0660762	23.4444
IgD+ CD38dim AC	Absolute count	B cell	16	3656	0.0979493	24.6963
IgD+ CD38- %B cell	Relative count	B cell	17	3657	0.0970294	23.0018
IgD+ CD38- AC	Absolute count	B cell	11	3656	0.0635737	22.49
Unsw mem %B cell	Relative count	B cell	19	3657	0.109907	23.6362
Unsw mem AC	Absolute count	B cell	11	3656	0.0686984	24.4367
IgD- CD27- %B cell	Relative count	B cell	13	3657	0.133057	43.0093
IgD+ AC	Absolute count	B cell	12	3657	0.0769168	25.3033
IgD- CD27- AC	Absolute count	B cell	19	3656	0.137678	30.5538
Sw mem %B cell	Relative count	B cell	10	3657	0.0607347	23.5757
Sw mem AC	Absolute count	B cell	14	3656	0.0858009	24.4086
PB/PC %B cell	Relative count	B cell	14	3658	0.086261	24.5654
PB/PC AC	Absolute count	B cell	14	3657	0.0798825	22.585
Memory B cell %B cell	Relative count	B cell	16	3657	0.102673	26.0307
Memory B cell AC	Absolute count	B cell	10	3656	0.0636381	24.7725
Naive-mature B cell %B cell	Relative count	B cell	17	3657	0.105029	25.1208
Naive-mature B cell AC	Absolute count	B cell	15	3656	0.0941642	25.2259
IgD- CD38br %B cell	Relative count	B cell	11	3657	0.0680285	24.1876
IgD+ CD24+ %B cell	Relative count	B cell	12	3657	0.0707358	23.1151
IgD+ CD24+ AC	Absolute count	B cell	15	3656	0.0976412	26.2581
IgD- CD24- %B cell	Relative count	B cell	8	3657	0.0484494	23.2178
IgD- CD24- AC	Absolute count	B cell	9	3656	0.0534904	22.8942
IgD+ CD24- %B cell	Relative count	B cell	10	3657	0.060291	23.3924
IgD+ CD24- AC	Absolute count	B cell	13	3656	0.0807756	24.6181
CD24+ CD27+ %B cell	Relative count	B cell	16	3657	0.0942508	23.6733
CD24+ CD27+ AC	Absolute count	B cell	12	3656	0.0746357	24.4856
CD20- %B cell	Relative count	B cell	12	3658	0.0691876	22.5778
IgD- CD38br AC	Absolute count	B cell	10	3656	0.0590083	22.8573
CD20- AC	Absolute count	B cell	18	3657	0.1054	23.8124
CD20- CD38- %B cell	Relative count	B cell	15	3659	0.0861587	22.8979
CD20- CD38- AC	Absolute count	B cell	11	3658	0.0651794	23.1103
IgD+ %Lymphocyte	Relative count	B cell	11	3657	0.080509	29.0136
IgD- CD38br %lymphocyte	Relative count	B cell	13	3656	0.0782109	23.7702
IgD- CD38dim %lymphocyte	Relative count	B cell	14	3656	0.0920364	26.3623
IgD- CD38- %lymphocyte	Relative count	B cell	22	3656	0.131221	24.9423
IgD- CD38dim %B cell	Relative count	B cell	11	3657	0.0654436	23.2042
IgD+ CD38br %lymphocyte	Relative count	B cell	17	3656	0.101448	24.1608
IgD+ CD38dim %lymphocyte	Relative count	B cell	22	3656	0.132833	25.2957
IgD+ CD38- %lymphocyte	Relative count	B cell	10	3656	0.0639734	24.912
Unsw Mem %lymphocyte	Relative count	B cell	15	3656	0.100065	26.9823
IgD- CD27- %lymphocyte	Relative count	B cell	12	3656	0.107182	36.4449
Sw mem %lymphocyte	Relative count	B cell	11	3656	0.0803159	28.93
PB/PC %lymphocyte	Relative count	B cell	11	3657	0.0664675	23.5931
Memory B cell %lymphocyte	Relative count	B cell	18	3656	0.120484	27.6794
Naive-mature B cell %lymphocyte	Relative count	B cell	15	3656	0.0893157	23.7996
IgD- CD38dim AC	Absolute count	B cell	10	3656	0.0596749	23.1319
IgD+ CD24+ %lymphocyte	Relative count	B cell	8	3656	0.0640181	31.1803
IgD- CD24- %lymphocyte	Relative count	B cell	13	3656	0.0749711	22.7057
IgD+ CD24- %lymphocyte	Relative count	B cell	15	3656	0.0904059	24.119
CD24+ CD27+ %lymphocyte	Relative count	B cell	15	3656	0.104085	28.1924
CD20- %lymphocyte	Relative count	B cell	11	3657	0.0641102	22.699
CD20- CD38- %lymphocyte	Relative count	B cell	14	3658	0.0824483	23.382
IgD- CD38- %B cell	Relative count	B cell	8	3657	0.0497547	23.8761
IgD+ CD38br %B cell	Relative count	B cell	12	3657	0.0720881	23.5914
CD11c+ monocyte AC	Absolute count	cDC	9	3020	0.0629532	22.4688
CD11c+ monocyte %monocyte	Relative count	cDC	15	3043	0.103966	23.4146
CD62L- monocyte AC	Absolute count	cDC	13	3019	0.1149	30.0073
CD62L- monocyte %monocyte	Relative count	cDC	18	3042	0.174223	35.4331
CD11c+ CD62L- monocyte AC	Absolute count	cDC	14	3017	0.101392	24.1944
CD11c+ CD62L- monocyte %monocyte	Relative count	cDC	14	3040	0.102587	24.7001
CD62L- HLA DR++ monocyte AC	Absolute count	cDC	13	3018	0.08928	22.653
CD62L- HLA DR++ monocyte %monocyte	Relative count	cDC	8	3041	0.0576874	23.2019
CD11c+ HLA DR++ monocyte AC	Absolute count	cDC	10	3019	0.0716212	23.2056
CD11c+ HLA DR++ monocyte %monocyte	Relative count	cDC	10	3042	0.0730267	23.8781
Myeloid DC AC	Absolute count	cDC	16	3387	0.247654	69.3324
Myeloid DC %DC	Relative count	cDC	15	3410	0.219061	63.47
Plasmacytoid DC AC	Absolute count	cDC	14	3374	0.110331	29.7543
DC AC	Absolute count	cDC	15	3374	0.202509	56.847
CD62L- DC AC	Absolute count	cDC	12	3387	0.274853	106.571
CD62L- DC %DC	Relative count	cDC	12	3410	0.273709	106.682
CD86+ myeloid DC AC	Absolute count	cDC	14	3387	0.309118	107.766
CD86+ myeloid DC %DC	Relative count	cDC	12	3410	0.294289	118.049
CD86+ plasmacytoid DC AC	Absolute count	cDC	10	3374	0.0640624	23.0188
CD86+ plasmacytoid DC %DC	Relative count	cDC	15	3410	0.11461	29.2891
CD62L- myeloid DC AC	Absolute count	cDC	16	3387	0.322647	100.328
CD62L- myeloid DC %DC	Relative count	cDC	16	3410	0.345217	111.804
CD62L- plasmacytoid DC AC	Absolute count	cDC	17	3374	0.138151	31.6443
CD62L- plasmacytoid DC %DC	Relative count	cDC	15	3410	0.148825	39.5618
CD62L- CD86+ myeloid DC AC	Absolute count	cDC	12	3387	0.364059	160.96
CD62L- CD86+ myeloid DC %DC	Relative count	cDC	14	3410	0.380907	149.202
Plasmacytoid DC %DC	Relative count	cDC	17	3410	0.227098	58.6267
HLA DR++ monocyte %monocyte	Relative count	TBNK	15	3595	0.113518	30.5537
HLA DR++ monocyte %leukocyte	Relative count	TBNK	8	3595	0.0725829	35.0816
HLA DR++ monocyte AC	Absolute count	TBNK	17	3579	0.104577	24.4642
CD4 Treg %CD4	Relative count	Treg	14	3437	0.100185	27.2146
CD4 Treg %T cell	Relative count	Treg	13	3437	0.0838114	24.0869
Resting Treg AC	Absolute count	Treg	19	3405	0.152996	32.181
Resting Treg % CD4 Treg	Relative count	Treg	17	3437	0.200177	50.3351
Resting Treg %CD4	Relative count	Treg	19	3437	0.188754	41.8442
CD39+ resting Treg AC	Absolute count	Treg	18	3405	0.507139	193.56
CD39+ resting Treg %resting Treg	Relative count	Treg	20	3437	0.583329	239.116
CD39+ resting Treg % CD4 Treg	Relative count	Treg	25	3437	0.613597	216.663
Activated Treg AC	Absolute count	Treg	6	3405	0.036327	21.3487
Activated Treg %CD4 Treg	Relative count	Treg	15	3437	0.0945202	23.8072
Activated Treg %CD4	Relative count	Treg	9	3437	0.0579639	23.4294
CD39+ activated Treg AC	Absolute count	Treg	28	3405	0.602889	183.05
CD39+ activated Treg %activated Treg	Relative count	Treg	15	3437	0.636273	398.961
CD39+ activated Treg %CD4 Treg	Relative count	Treg	20	3437	0.582069	237.88
Secreting Treg AC	Absolute count	Treg	7	3405	0.0526369	26.9631
Secreting Treg % CD4 Treg	Relative count	Treg	21	3437	0.214538	44.4171
Secreting Treg %CD4	Relative count	Treg	19	3437	0.158178	33.7922
CD39+ secreting Treg AC	Absolute count	Treg	23	3405	0.645422	267.577
CD39+ secreting Treg %secreting Treg	Relative count	Treg	21	3437	0.609742	254.077
CD39+ secreting Treg %CD4 Treg	Relative count	Treg	18	3437	0.608574	295.232
Activated & resting Treg AC	Absolute count	Treg	12	3405	0.0834826	25.7472
Activated & resting Treg % CD4 Treg	Relative count	Treg	21	3437	0.213465	44.1348
Activated & resting Treg %CD4+	Relative count	Treg	20	3437	0.143862	28.7006
Activated & secreting Treg AC	Absolute count	Treg	7	3405	0.0507532	25.9467
Activated & secreting Treg %CD4 Treg	Relative count	Treg	21	3437	0.220878	46.1017
Activated & secreting Treg %CD4+	Relative count	Treg	19	3437	0.151925	32.217
CD25hi AC	Absolute count	Treg	6	3405	0.0494559	29.4657
CD25hi %CD4+	Relative count	Treg	12	3437	0.100474	31.8706
CD25hi %T cell	Relative count	Treg	16	3437	0.111723	26.8845
CD25hi CD45RA+ CD4 not Treg AC	Absolute count	Treg	14	3405	0.11447	31.3012
CD25hi CD45RA+ CD4 not Treg %CD4+	Relative count	Treg	20	3437	0.17798	36.9808
CD25hi CD45RA+ CD4 not Treg %T cell	Relative count	Treg	15	3437	0.133504	35.1389
CD25hi CD45RA- CD4 not Treg AC	Absolute count	Treg	6	3405	0.0606562	36.5697
CD25hi CD45RA- CD4 not Treg %CD4+	Relative count	Treg	10	3437	0.0988899	37.5977
CD25hi CD45RA- CD4 not Treg %T cell	Relative count	Treg	20	3437	0.149449	30.011
CD4 Treg AC	Absolute count	Treg	12	3405	0.0753932	23.0489
HSC AC	Absolute count	Myeloid cell	10	1858	0.114209	23.8141
Im MDSC AC	Absolute count	Myeloid cell	14	1857	0.231273	39.5835
Im MDSC %CD33dim HLA DR- CD66b-	Relative count	Myeloid cell	12	1857	0.164188	30.1864
CD33br HLA DR+ AC	Absolute count	Myeloid cell	17	1858	0.237914	33.7896
CD33br HLA DR+ CD14- AC	Absolute count	Myeloid cell	16	1858	0.216874	31.8647
CD33br HLA DR+ CD14- %CD33br HLA DR+	Relative count	Myeloid cell	12	1858	0.16393	30.1462
CD33br HLA DR+ CD14dim AC	Absolute count	Myeloid cell	13	1858	0.180877	31.3222
CD33br HLA DR+ CD14dim %CD33br HLA DR+	Relative count	Myeloid cell	18	1858	0.20839	26.8952
CD33- HLA DR- AC	Absolute count	Myeloid cell	10	1858	0.12103	25.4324
CD33- HLA DR+ AC	Absolute count	Myeloid cell	18	1858	0.281416	40.011
Gr MDSC AC	Absolute count	Myeloid cell	13	1856	0.168831	28.7812
CD33dim HLA DR+ CD11b+ AC	Absolute count	Myeloid cell	15	1858	0.197852	30.289
CD33dim HLA DR+ CD11b+ %CD33dim HLA DR+	Relative count	Myeloid cell	16	1858	0.329232	56.476
CD33dim HLA DR+ CD11b- AC	Absolute count	Myeloid cell	16	1858	0.215343	31.578
CD33dim HLA DR+ CD11b- %CD33dim HLA DR+	Relative count	Myeloid cell	15	1858	0.31262	55.8493
CD66b++ myeloid cell AC	Absolute count	Myeloid cell	13	1858	0.154202	25.8607
Mo MDSC AC	Absolute count	Myeloid cell	17	1855	0.334354	54.2779
CD33dim HLA DR- AC	Absolute count	Myeloid cell	13	1856	0.23638	43.8611
Basophil AC	Absolute count	Myeloid cell	14	1857	0.253872	44.7674
Basophil %CD33dim HLA DR- CD66b-	Relative count	Myeloid cell	17	1857	0.296641	45.6233
CD45RA- CD4+ AC	Absolute count	Maturation stages of T cell	8	3395	0.0588247	26.4537
CD45RA- CD4+ %CD4+	Relative count	Maturation stages of T cell	18	3427	0.126947	27.5302
CD45RA- CD4+ %T cell	Relative count	Maturation stages of T cell	17	3427	0.116382	26.4119
CM CD4+ AC	Absolute count	Maturation stages of T cell	11	3395	0.0728271	24.1569
CM CD4+ %CD4+	Relative count	Maturation stages of T cell	17	3427	0.112799	25.4952
CM CD4+ %T cell	Relative count	Maturation stages of T cell	18	3427	0.111055	23.6532
Naive CD4+ AC	Absolute count	Maturation stages of T cell	16	3395	0.111126	26.3945
Naive CD4+ %CD4+	Relative count	Maturation stages of T cell	24	3427	0.15634	26.268
EM CD4+ AC	Absolute count	Maturation stages of T cell	10	3395	0.0664365	24.082
EM CD4+ %CD4+	Relative count	Maturation stages of T cell	18	3427	0.121549	26.1975
EM CD4+ %T cell	Relative count	Maturation stages of T cell	14	3427	0.106533	29.0594
TD CD4+ AC	Absolute count	Maturation stages of T cell	9	3395	0.0564757	22.5125
TD CD4+ %CD4+	Relative count	Maturation stages of T cell	13	3427	0.0995238	29.0167
TD CD4+ %T cell	Relative count	Maturation stages of T cell	14	3427	0.113961	31.3463
CM CD8br AC	Absolute count	Maturation stages of T cell	15	3395	0.0972546	24.2684
CM CD8br %CD8br	Relative count	Maturation stages of T cell	20	3427	0.124537	24.2256
CM CD8br %T cell	Relative count	Maturation stages of T cell	15	3427	0.0924726	23.1709
Naive CD8br AC	Absolute count	Maturation stages of T cell	20	3395	0.12792	24.7455
Naive CD8br %CD8br	Relative count	Maturation stages of T cell	19	3427	0.122413	25.0124
Naive CD8br %T cell	Relative count	Maturation stages of T cell	20	3427	0.129146	25.2551
EM CD8br AC	Absolute count	Maturation stages of T cell	21	3395	0.136546	25.4001
EM CD8br %CD8br	Relative count	Maturation stages of T cell	15	3427	0.137355	36.2078
EM CD8br %T cell	Relative count	Maturation stages of T cell	11	3427	0.0794898	26.809
TD CD8br AC	Absolute count	Maturation stages of T cell	11	3395	0.103056	35.3361
TD CD8br %CD8br	Relative count	Maturation stages of T cell	15	3427	0.160374	43.4349
TD CD8br %T cell	Relative count	Maturation stages of T cell	11	3427	0.110153	38.4307
CD45RA+ CD8br AC	Absolute count	Maturation stages of T cell	15	3395	0.122633	31.4865
CD45RA+ CD8br %CD8br	Relative count	Maturation stages of T cell	13	3427	0.134996	40.9728
CD45RA+ CD8br %T cell	Relative count	Maturation stages of T cell	16	3427	0.136481	33.6849
CM DN (CD4-CD8-) %DN	Relative count	Maturation stages of T cell	10	3427	0.0601529	21.8634
CM DN (CD4-CD8-) %T cell	Relative count	Maturation stages of T cell	9	3427	0.0540969	21.7134
Naive DN (CD4-CD8-) AC	Absolute count	Maturation stages of T cell	12	3395	0.077278	23.6035
Naive DN (CD4-CD8-) %DN	Relative count	Maturation stages of T cell	12	3427	0.0758572	23.3528
Naive DN (CD4-CD8-) %T cell	Relative count	Maturation stages of T cell	18	3427	0.115927	24.8269
EM DN (CD4-CD8-) AC	Absolute count	Maturation stages of T cell	10	3395	0.0705359	25.6807
EM DN (CD4-CD8-) %DN	Relative count	Maturation stages of T cell	25	3427	0.170897	28.0409
EM DN (CD4-CD8-) %T cell	Relative count	Maturation stages of T cell	13	3427	0.0891645	25.7007
TD DN (CD4-CD8-) AC	Absolute count	Maturation stages of T cell	15	3395	0.111302	28.2128
TD DN (CD4-CD8-) %DN	Relative count	Maturation stages of T cell	20	3427	0.148206	29.6309
TD DN (CD4-CD8-) %T cell	Relative count	Maturation stages of T cell	16	3427	0.124886	30.4147
Naive CD4+ %T cell	Relative count	Maturation stages of T cell	24	3427	0.154586	25.9193
Transitional %B cell	Relative count	B cell	8	3657	0.0471327	22.5556
Transitional AC	Absolute count	B cell	20	3656	0.122399	25.3486
Transitional %lymphocyte	Relative count	B cell	19	3656	0.111992	24.1345
CD14- CD16+ monocyte AC	Absolute count	Monocyte	11	3629	0.114813	42.6494
CD14+ CD16+ monocyte AC	Absolute count	Monocyte	12	3629	0.209443	79.8327
CD14- CD16- AC	Absolute count	Monocyte	16	3629	0.106296	26.8503
CD14+ CD16- monocyte AC	Absolute count	Monocyte	20	3629	0.125297	25.8415
Monocyte AC	Absolute count	Monocyte	16	3629	0.0972436	24.3175
CD14- CD16+ monocyte %monocyte	Relative count	Monocyte	13	3629	0.125196	39.7964
CD14+ CD16+ monocyte %monocyte	Relative count	Monocyte	15	3629	0.251722	81.0277
CD14+ CD16- monocyte %monocyte	Relative count	Monocyte	14	3629	0.158086	48.4712
CD16+ monocyte %monocyte	Relative count	Monocyte	16	3629	0.167802	45.5195
T/B	Relative count	TBNK	23	3653	0.158391	29.6947
CD4/CD8br	Relative count	TBNK	12	3652	0.0717786	23.45
CD4+ AC	Absolute count	TBNK	17	3652	0.103547	24.6915
CD4+ %T cell	Relative count	TBNK	12	3668	0.0701131	22.9654
CD8br AC	Absolute count	TBNK	19	3652	0.12405	27.0713
CD8br %T cell	Relative count	TBNK	20	3668	0.115678	23.8532
DP (CD4+CD8+) AC	Absolute count	TBNK	12	3652	0.0907112	30.2524
DP (CD4+CD8+) %T cell	Relative count	TBNK	16	3668	0.118068	30.5483
CD8dim AC	Absolute count	TBNK	12	3652	0.0724906	23.7008
CD8dim %T cell	Relative count	TBNK	10	3668	0.0587323	22.8186
DN (CD4-CD8-) AC	Absolute count	TBNK	14	3652	0.0948349	27.2179
DN (CD4-CD8-) %T cell	Relative count	TBNK	11	3668	0.0752451	27.0436
Leukocyte AC	Absolute count	TBNK	12	3653	0.069943	22.8115
Lymphocyte AC	Absolute count	TBNK	10	3653	0.0622466	24.175
Lymphocyte %leukocyte	Relative count	TBNK	14	3669	0.0843708	24.0499
T cell AC	Absolute count	TBNK	12	3653	0.0729916	23.8841
T cell %lymphocyte	Relative count	TBNK	14	3669	0.102448	29.7908
T cell %leukocyte	Relative count	TBNK	13	3669	0.0766125	23.327
CD4+ %leukocyte	Relative count	TBNK	6	3668	0.0334593	21.1225
CD8br %leukocyte	Relative count	TBNK	20	3668	0.116227	23.9813
DP (CD4+CD8+) %leukocyte	Relative count	TBNK	13	3668	0.101938	31.9045
CD4+ CD8dim AC	Absolute count	TBNK	15	3652	0.121646	33.5706
CD4+ CD8dim %lymphocyte	Relative count	TBNK	19	3668	0.157137	35.7951
CD4+ CD8dim %leukocyte	Relative count	TBNK	17	3668	0.143689	36.0275
CD8dim %leukocyte	Relative count	TBNK	9	3668	0.0540314	23.2151
DN (CD4-CD8-) %leukocyte	Relative count	TBNK	11	3668	0.0771804	27.7974
CD8br and CD8dim %leukocyte	Relative count	TBNK	13	3668	0.0814833	24.9348
TCRgd AC	Absolute count	TBNK	13	3650	0.0735642	22.2091
TCRgd %T cell	Relative count	TBNK	11	3666	0.0636244	22.5709
TCRgd %lymphocyte	Relative count	TBNK	11	3666	0.0649528	23.0749
HLA DR+ T cell AC	Absolute count	TBNK	24	3580	0.21604	40.8195
HLA DR+ T cell%T cell	Relative count	TBNK	16	3596	0.179092	48.8005
HLA DR+ T cell%lymphocyte	Relative count	TBNK	17	3596	0.179832	46.1482
NKT AC	Absolute count	TBNK	21	3653	0.135579	27.1189
NKT %T cell	Relative count	TBNK	19	3669	0.116563	25.3399
NKT %lymphocyte	Relative count	TBNK	21	3669	0.130403	26.0427
HLA DR+ CD4+ AC	Absolute count	TBNK	15	3579	0.117822	31.7245
HLA DR+ CD4+ %T cell	Relative count	TBNK	18	3595	0.140042	32.3524
HLA DR+ CD4+ %lymphocyte	Relative count	TBNK	16	3595	0.13292	34.2807
HLA DR+ CD8br AC	Absolute count	TBNK	27	3579	0.230592	39.4161
HLA DR+ CD8br %T cell	Relative count	TBNK	21	3595	0.201267	42.873
HLA DR+ CD8br %lymphocyte	Relative count	TBNK	24	3595	0.217909	41.4452
CD8br NKT AC	Absolute count	TBNK	21	3652	0.121409	23.8864
CD8br NKT %T cell	Relative count	TBNK	16	3668	0.09216	23.1646
CD8br NKT %lymphocyte	Relative count	TBNK	17	3668	0.100451	23.9759
CD8dim NKT AC	Absolute count	TBNK	18	3652	0.113978	25.9639
CD8dim NKT %T cell	Relative count	TBNK	13	3668	0.0826093	25.3104
CD8dim NKT %lymphocyte	Relative count	TBNK	18	3668	0.112428	25.6787
DN (CD4-CD8-) NKT AC	Absolute count	TBNK	15	3652	0.0979765	26.3291
DN (CD4-CD8-) NKT %T cell	Relative count	TBNK	15	3668	0.096118	25.89
DN (CD4-CD8-) NKT %lymphocyte	Relative count	TBNK	13	3668	0.0844119	25.9136
CD3- lymphocyte AC	Absolute count	TBNK	13	3653	0.078759	23.9312
CD3- lymphocyte %lymphocyte	Relative count	TBNK	14	3669	0.102448	29.7908
CD3- lymphocyte %leukocyte	Relative count	TBNK	11	3669	0.0695245	24.8408
B cell AC	Absolute count	TBNK	27	3653	0.16689	26.8951
B cell % CD3- lymphocyte	Relative count	TBNK	15	3669	0.102821	27.91
B cell %lymphocyte	Relative count	TBNK	26	3669	0.179234	30.5891
NK AC	Absolute count	TBNK	15	3653	0.105951	28.7339
NK %CD3- lymphocyte	Relative count	TBNK	13	3669	0.0958559	29.8075
NK %lymphocyte	Relative count	TBNK	15	3669	0.11874	32.8135
HLA DR+ NK AC	Absolute count	TBNK	18	3580	0.27983	76.8701
HLA DR+ NK %NK	Relative count	TBNK	19	3596	0.287901	76.0935
HLA DR+ NK %CD3- lymphocyte	Relative count	TBNK	20	3596	0.300069	76.6322
Granulocyte AC	Absolute count	TBNK	14	3653	0.0809651	22.8929
Granulocyte %leukocyte	Relative count	TBNK	12	3669	0.0740197	24.354
CD28- DN (CD4-CD8-) %DN	Relative count	Treg	15	3440	0.101419	25.7635
CD28- DN (CD4-CD8-) AC	Absolute count	Treg	17	3408	0.12026	27.2594
CD28+ DN (CD4-CD8-) %T cell	Relative count	Treg	16	3440	0.103954	24.8196
CD28+ DN (CD4-CD8-) %DN	Relative count	Treg	15	3440	0.101419	25.7635
CD28+ DN (CD4-CD8-) AC	Absolute count	Treg	7	3408	0.0464866	23.68
CD39+ CD4+ %T cell	Relative count	Treg	28	3440	0.697428	280.799
CD39+ CD4+ %CD4+	Relative count	Treg	25	3440	0.698143	315.84
CD39+ CD4+ AC	Absolute count	Treg	23	3408	0.601465	222.048
CD28- CD8dim %T cell	Relative count	Treg	17	3440	0.113435	25.7553
CD28- CD8dim %CD8dim	Relative count	Treg	8	3440	0.0573203	26.078
CD28- CD8dim AC	Absolute count	Treg	17	3408	0.115126	25.9443
CD28+ CD45RA+ CD8dim %T cell	Relative count	Treg	19	3440	0.154049	32.7782
CD28+ CD45RA+ CD8dim %CD8dim	Relative count	Treg	19	3440	0.144274	30.3477
CD28+ CD45RA+ CD8dim AC	Absolute count	Treg	15	3408	0.125046	32.3182
CD28+ CD45RA- CD8dim %T cell	Relative count	Treg	15	3440	0.105553	26.9375
CD28+ CD45RA- CD8dim %CD8dim	Relative count	Treg	16	3440	0.1081	25.9295
CD28+ CD45RA- CD8dim AC	Absolute count	Treg	14	3408	0.0957464	25.6618
CD39+ CD8br %T cell	Relative count	Treg	15	3440	0.524854	252.147
CD39+ CD8br %CD8br	Relative count	Treg	20	3440	0.574488	230.801
CD39+ CD8br AC	Absolute count	Treg	17	3408	0.529005	223.972
CD28- CD127- CD25++ CD8br %T cell	Relative count	Treg	13	3162	0.090712	24.1576
CD28- CD127- CD25++ CD8br %CD8br	Relative count	Treg	12	3162	0.0814036	23.2547
CD28- CD127- CD25++ CD8br AC	Absolute count	Treg	24	3130	0.163733	25.3304
CD28- CD25++ CD8br %T cell	Relative count	Treg	16	3162	0.112864	25.0073
CD28- CD25++ CD8br %CD8br	Relative count	Treg	15	3162	0.101689	23.7419
CD28- CD25++ CD8br AC	Absolute count	Treg	15	3130	0.100313	23.147
CD25++ CD8br %T cell	Relative count	Treg	9	3162	0.0616398	23.0057
CD25++ CD8br %CD8br	Relative count	Treg	13	3162	0.0912909	24.3273
CD25++ CD8br AC	Absolute count	Treg	18	3130	0.130717	25.9894
CD127- CD8br %T cell	Relative count	Treg	10	3403	0.0681014	24.7881
CD127- CD8br %CD8br	Relative count	Treg	8	3403	0.0534587	23.9607
CD127- CD8br AC	Absolute count	Treg	18	3371	0.119518	25.278
CD28- CD8br %T cell	Relative count	Treg	15	3440	0.09579	24.182
CD28- CD8br %CD8br	Relative count	Treg	17	3440	0.116213	26.4689
CD28- CD8br AC	Absolute count	Treg	15	3408	0.10928	27.7438
CD28+ CD45RA+ CD8br %T cell	Relative count	Treg	23	3440	0.149611	26.1297
CD28+ CD45RA+ CD8br %CD8br	Relative count	Treg	15	3440	0.10005	25.3769
CD28+ CD45RA+ CD8br AC	Absolute count	Treg	27	3408	0.182581	27.9616
CD28+ CD45RA- CD8br %T cell	Relative count	Treg	13	3440	0.0956983	27.8891
CD28+ CD45RA- CD8br %CD8br	Relative count	Treg	20	3440	0.145997	29.2249
CD28+ CD45RA- CD8br AC	Absolute count	Treg	18	3408	0.122384	26.2553
CD28- DN (CD4-CD8-) %T cell	Relative count	Treg	13	3440	0.0920865	26.7298
CD45RA- CD28- CD8br AC	Absolute count	Treg	46	3408	0.367244	42.4062
CD45RA- CD28- CD8br %CD8br	Relative count	Treg	20	3425	0.1615	32.7814
CD45RA- CD28- CD8br %T cell	Relative count	Treg	22	3425	0.161234	29.7254
CD45RA+ CD28- CD8br AC	Absolute count	Treg	69	3408	0.574492	65.3152
CD45RA+ CD28- CD8br %CD8br	Relative count	Treg	17	3425	0.108366	24.3574
CD45RA+ CD28- CD8br %T cell	Relative count	Treg	20	3425	0.124945	24.3021
BAFF-R on CD20- CD38-	MFI	B cell	6	3592	0.0743359	47.9825
BAFF-R on CD24+ CD27+	MFI	B cell	13	3657	0.46245	241.081
BAFF-R on IgD+ CD24+	MFI	B cell	15	3657	0.475906	220.415
BAFF-R on IgD+ CD24-	MFI	B cell	14	3657	0.490558	250.499
BAFF-R on IgD+ CD38-	MFI	B cell	19	3645	0.536345	220.701
BAFF-R on IgD+ CD38- naive	MFI	B cell	18	1837	0.605658	155.122
BAFF-R on IgD+ CD38- unsw mem	MFI	B cell	12	1837	0.534558	174.571
BAFF-R on IgD+ CD38br	MFI	B cell	19	3656	0.497489	189.456
BAFF-R on IgD+ CD38dim	MFI	B cell	16	3657	0.505833	232.871
BAFF-R on IgD- CD24-	MFI	B cell	15	3657	0.437337	188.668
BAFF-R on IgD- CD27-	MFI	B cell	11	3657	0.413182	233.315
BAFF-R on IgD- CD38-	MFI	B cell	10	3657	0.427898	272.699
BAFF-R on IgD- CD38br	MFI	B cell	12	3659	0.111002	37.937
BAFF-R on IgD- CD38dim	MFI	B cell	13	3657	0.451783	230.936
BAFF-R on memory B cell	MFI	B cell	12	3657	0.455165	253.689
BAFF-R on naive-mature B cell	MFI	B cell	15	3657	0.491451	234.573
BAFF-R on unsw mem	MFI	B cell	16	3657	0.485052	214.292
BAFF-R on sw mem	MFI	B cell	11	3657	0.437219	257.433
BAFF-R on IgD+	MFI	B cell	15	3658	0.495808	238.762
BAFF-R on transitional	MFI	B cell	17	3655	0.447772	173.473
CD19 on CD20-	MFI	B cell	16	3656	0.09093	22.7495
CD19 on CD20- CD38-	MFI	B cell	9	3595	0.0573562	24.237
CD19 on CD24+ CD27+	MFI	B cell	18	3656	0.117097	26.798
CD19 on IgD+ CD24+	MFI	B cell	13	3656	0.0818496	24.9746
CD19 on IgD+ CD24-	MFI	B cell	11	3656	0.0661409	23.4625
CD19 on IgD+ CD38-	MFI	B cell	7	3645	0.0412266	22.3412
CD19 on IgD+ CD38- naive	MFI	B cell	13	1830	0.14909	24.4758
CD19 on IgD+ CD38- unsw mem	MFI	B cell	6	1833	0.0740315	24.3315
CD19 on IgD+ CD38br	MFI	B cell	10	3657	0.0633897	24.6761
CD19 on IgD+ CD38dim	MFI	B cell	15	3657	0.0892702	23.7928
CD19 on IgD- CD24-	MFI	B cell	9	3655	0.0527598	22.5578
CD19 on IgD- CD27-	MFI	B cell	10	3656	0.0594591	23.0429
CD19 on IgD- CD38-	MFI	B cell	16	3657	0.0932734	23.4025
CD19 on IgD- CD38dim	MFI	B cell	13	3657	0.0850818	26.0597
CD19 on memory B cell	MFI	B cell	9	3657	0.0529044	22.6355
CD19 on naive-mature B cell	MFI	B cell	8	3653	0.0459298	21.9282
CD19 on unsw mem	MFI	B cell	11	3656	0.066018	23.4158
CD19 on PB/PC	MFI	B cell	7	3657	0.0398099	21.6127
CD19 on sw mem	MFI	B cell	14	3657	0.0894094	25.543
CD19 on IgD+	MFI	B cell	11	3658	0.0649754	23.0329
CD19 on transitional	MFI	B cell	8	3657	0.0477531	22.8674
CD20 on B cell	MFI	B cell	16	3660	0.114308	29.3854
CD20 on CD20- CD38-	MFI	B cell	19	3606	0.109717	23.2596
CD20 on CD24+ CD27+	MFI	B cell	19	3657	0.145842	32.6839
CD20 on IgD+ CD24+	MFI	B cell	15	3657	0.0988949	26.6396
CD20 on IgD+ CD24-	MFI	B cell	20	3657	0.142138	30.1223
CD20 on IgD+ CD38-	MFI	B cell	15	3645	0.101462	27.3188
CD20 on IgD+ CD38- naive	MFI	B cell	12	1834	0.154019	27.6275
CD20 on IgD+ CD38- unsw mem	MFI	B cell	9	1836	0.105858	24.0202
CD20 on IgD+ CD38br	MFI	B cell	7	3657	0.0466568	25.5118
CD20 on IgD+ CD38dim	MFI	B cell	19	3657	0.158291	35.9984
CD20 on IgD- CD24-	MFI	B cell	20	3657	0.12648	26.3235
CD20 on IgD- CD27-	MFI	B cell	7	3657	0.0555386	30.6539
CD20 on IgD- CD38-	MFI	B cell	10	3657	0.0757406	29.878
CD20 on IgD- CD38br	MFI	B cell	6	3659	0.0343043	21.6216
CD20 on IgD- CD38dim	MFI	B cell	20	3657	0.134989	28.3706
CD20 on memory B cell	MFI	B cell	15	3657	0.116169	31.9045
CD20 on naive-mature B cell	MFI	B cell	14	3657	0.107929	31.4738
CD20 on unsw mem	MFI	B cell	13	3657	0.0914486	28.2061
CD20 on sw mem	MFI	B cell	18	3657	0.123581	28.499
CD20 on IgD+	MFI	B cell	18	3658	0.146335	34.6552
CD20 on transitional	MFI	B cell	11	3657	0.078328	28.1608
CD24 on CD24+ CD27+	MFI	B cell	15	3654	0.165486	48.0948
CD24 on IgD+ CD24+	MFI	B cell	15	3655	0.146927	41.7836
CD24 on IgD+ CD38-	MFI	B cell	11	3638	0.0800899	28.699
CD24 on IgD+ CD38- unsw mem	MFI	B cell	8	1832	0.15596	42.1063
CD24 on IgD+ CD38br	MFI	B cell	17	3655	0.11657	28.2299
CD24 on IgD- CD38-	MFI	B cell	9	3648	0.0503453	21.4295
CD24 on IgD- CD38dim	MFI	B cell	14	3649	0.14584	44.3194
CD24 on memory B cell	MFI	B cell	19	3653	0.166719	38.2564
CD24 on unsw mem	MFI	B cell	8	3655	0.0478078	22.8823
CD24 on sw mem	MFI	B cell	20	3652	0.166108	36.1642
CD24 on transitional	MFI	B cell	11	3656	0.0774066	27.7941
CD25 on B cell	MFI	B cell	8	3660	0.0495989	23.8169
CD25 on CD20- CD38-	MFI	B cell	9	3505	0.0566104	23.3028
CD25 on CD24+ CD27+	MFI	B cell	19	3657	0.185634	43.6343
CD25 on IgD+ CD24+	MFI	B cell	15	3657	0.149825	42.7763
CD25 on IgD+ CD24-	MFI	B cell	10	3657	0.0641562	24.9949
CD25 on IgD+ CD38-	MFI	B cell	16	3642	0.104141	26.3373
CD25 on IgD+ CD38- naive	MFI	B cell	6	1835	0.0741126	24.387
CD25 on IgD+ CD38- unsw mem	MFI	B cell	5	1837	0.0570093	22.1389
CD25 on IgD+ CD38br	MFI	B cell	11	3656	0.0731524	26.146
CD25 on IgD+ CD38dim	MFI	B cell	6	3657	0.0357638	22.5633
CD25 on IgD- CD24-	MFI	B cell	16	3649	0.0934974	23.413
CD25 on IgD- CD27-	MFI	B cell	12	3651	0.0868769	28.844
CD25 on IgD- CD38-	MFI	B cell	7	3657	0.0403876	21.9395
CD25 on IgD- CD38br	MFI	B cell	14	3656	0.0807444	22.8438
CD25 on IgD- CD38dim	MFI	B cell	10	3657	0.0849243	33.8369
CD25 on memory B cell	MFI	B cell	10	3657	0.1282	53.6153
CD25 on naive-mature B cell	MFI	B cell	11	3657	0.0714375	25.4929
CD25 on unsw mem	MFI	B cell	11	3657	0.0680796	24.2071
CD25 on sw mem	MFI	B cell	15	3657	0.120342	33.2073
CD25 on IgD+	MFI	B cell	10	3658	0.0626048	24.3568
CD25 on transitional	MFI	B cell	8	3657	0.0491127	23.5521
CD27 on CD20-	MFI	B cell	12	3634	0.0626198	20.1578
CD27 on CD20- CD38-	MFI	B cell	8	3592	0.0481635	22.6627
CD27 on CD24+ CD27+	MFI	B cell	12	3657	0.0896595	29.9081
CD27 on T cell	MFI	B cell	6	1838	0.0713952	23.4625
CD27 on IgD+ CD24+	MFI	B cell	22	3656	0.230269	49.4013
CD27 on IgD+ CD38- unsw mem	MFI	B cell	17	1836	0.343969	56.0711
CD27 on IgD- CD38-	MFI	B cell	20	3657	0.238126	56.8221
CD27 on IgD- CD38br	MFI	B cell	12	3642	0.0791837	26.0057
CD27 on IgD- CD38dim	MFI	B cell	21	3657	0.32181	82.1358
CD27 on memory B cell	MFI	B cell	21	3657	0.22852	51.2724
CD27 on unsw mem	MFI	B cell	17	3656	0.2054	55.3178
CD27 on PB/PC	MFI	B cell	14	3651	0.0867055	24.6565
CD27 on sw mem	MFI	B cell	17	3657	0.294216	89.2336
CD38 on CD20-	MFI	B cell	13	3630	0.0753113	22.6542
CD38 on CD3- CD19-	MFI	B cell	10	1834	0.120304	24.9306
CD38 on IgD+ CD24-	MFI	B cell	8	3656	0.0482824	23.1273
CD38 on IgD+ CD38br	MFI	B cell	8	3652	0.0499895	23.9618
CD38 on IgD+ CD38dim	MFI	B cell	12	3654	0.0785873	25.8784
CD38 on IgD- CD38br	MFI	B cell	6	3644	0.0353951	22.2426
CD38 on IgD- CD38dim	MFI	B cell	7	3657	0.0463317	25.3254
CD38 on naive-mature B cell	MFI	B cell	15	3656	0.0933644	24.9896
CD38 on PB/PC	MFI	B cell	12	3655	0.0744965	24.4296
CD38 on IgD+	MFI	B cell	7	3658	0.0419285	22.8195
CD38 on transitional	MFI	B cell	12	3657	0.0753169	24.7341
IgD on IgD+ CD24+	MFI	B cell	18	3656	0.133856	31.2261
IgD on IgD+ CD24-	MFI	B cell	24	3656	0.162318	29.3158
IgD on IgD+ CD38-	MFI	B cell	25	3642	0.151882	25.9022
IgD on IgD+ CD38- unsw mem	MFI	B cell	11	1834	0.134237	25.682
IgD on IgD+ CD38br	MFI	B cell	22	3656	0.171432	34.1669
IgD on IgD+ CD38dim	MFI	B cell	12	3656	0.096659	32.4839
IgD on unsw mem	MFI	B cell	20	3636	0.139748	29.3629
IgD on IgD+	MFI	B cell	17	3657	0.106456	25.5027
IgD on transitional	MFI	B cell	22	3657	0.153711	30.002
BAFF-R on B cell	MFI	B cell	15	3660	0.500032	242.964
BAFF-R on CD20-	MFI	B cell	5	3648	0.0542942	41.8183
CD62L on CD62L+ myeloid DC	MFI	cDC	12	2872	0.125844	34.2986
CD62L on CD62L+ plasmacytoid DC	MFI	cDC	9	2872	0.114528	41.1304
CD62L on CD62L+ DC	MFI	cDC	17	2871	0.146516	28.8099
CD62L on monocyte	MFI	cDC	16	2848	0.194109	42.6177
CD62L on granulocyte	MFI	cDC	10	2849	0.0774094	23.8121
CD66b on CD66b++ myeloid cell	MFI	Myeloid cell	13	1465	0.193933	26.8536
CD66b on Gr MDSC	MFI	Myeloid cell	17	1244	0.286306	28.9308
CD3 on naive CD8br	MFI	Maturation stages of T cell	23	2910	0.388616	79.758
CD3 on EM CD8br	MFI	Maturation stages of T cell	12	2912	0.138607	38.8734
CD3 on TD CD8br	MFI	Maturation stages of T cell	17	2911	0.136917	26.9962
CD3 on CM CD4+	MFI	Maturation stages of T cell	18	2912	0.300654	69.0957
CD3 on Naive CD4+	MFI	Maturation stages of T cell	22	2910	0.421181	95.4882
CD3 on EM CD4+	MFI	Maturation stages of T cell	12	2912	0.196537	59.0942
CD3 on TD CD4+	MFI	Maturation stages of T cell	16	2903	0.14536	30.6788
CD3 on CD45RA- CD4+	MFI	Maturation stages of T cell	20	2911	0.284463	57.4462
CD3 on CM CD8br	MFI	Maturation stages of T cell	16	2910	0.212023	48.6517
CD3 on HLA DR+ T cell	MFI	TBNK	16	3060	0.182236	42.3826
CD3 on NKT	MFI	TBNK	6	3113	0.0453222	24.5756
CD3 on HLA DR+ CD4+	MFI	TBNK	23	3060	0.246924	43.281
CD3 on HLA DR+ CD8br	MFI	TBNK	14	3060	0.132852	33.3221
CD3 on T cell	MFI	Treg	19	2919	0.231347	45.9229
CD3 on CD39+ resting Treg	MFI	Treg	11	2649	0.13364	36.9791
CD3 on activated Treg	MFI	Treg	15	2919	0.297665	82.0238
CD3 on CD39+ activated Treg	MFI	Treg	20	2919	0.328097	70.756
CD3 on secreting Treg	MFI	Treg	15	2919	0.297333	81.8934
CD3 on CD39+ secreting Treg	MFI	Treg	22	2919	0.299809	56.3644
CD3 on activated & secreting Treg	MFI	Treg	13	2919	0.284225	88.7336
CD3 on CD45RA+ CD4+	MFI	Treg	19	2919	0.374941	91.5242
CD3 on CD8br	MFI	Treg	16	2918	0.202881	46.1472
CD3 on CD39+ CD4+	MFI	Treg	20	2919	0.34885	77.6293
CD3 on CD28+ CD4+	MFI	Treg	17	2919	0.240786	54.121
CD3 on CD28+ DN (CD4-CD8-)	MFI	Treg	8	2918	0.0581569	22.4531
CD3 on CD28+ CD45RA- CD8br	MFI	Treg	14	2919	0.174392	43.8149
CD3 on CD28+ CD45RA+ CD8br	MFI	Treg	18	2919	0.32929	79.0985
CD3 on CD28- CD8br	MFI	Treg	17	2919	0.144788	28.8906
CD3 on CD39+ CD8br	MFI	Treg	15	2914	0.173248	40.4855
CD3 on CD4+	MFI	Treg	19	2919	0.24978	50.8001
CD3 on CD4 Treg	MFI	Treg	18	2919	0.339693	82.883
CD3 on resting Treg	MFI	Treg	22	2918	0.384378	82.1618
CD34 on HSC	MFI	Myeloid cell	9	1634	0.150847	32.0549
HVEM on T cell	MFI	Maturation stages of T cell	23	1247	0.375024	31.9077
HVEM on naive CD8br	MFI	Maturation stages of T cell	12	1247	0.209626	27.2738
HVEM on EM CD8br	MFI	Maturation stages of T cell	13	1247	0.245358	30.8375
HVEM on TD CD8br	MFI	Maturation stages of T cell	20	1247	0.338811	31.4117
HVEM on CD4+	MFI	Maturation stages of T cell	14	1247	0.259437	30.8285
HVEM on CM CD4+	MFI	Maturation stages of T cell	12	1247	0.210704	27.4516
HVEM on naive CD4+	MFI	Maturation stages of T cell	11	1247	0.17892	24.4652
HVEM on EM CD4+	MFI	Maturation stages of T cell	15	1247	0.271554	30.5932
HVEM on TD CD4+	MFI	Maturation stages of T cell	20	1245	0.353318	33.4369
HVEM on CD45RA- CD4+	MFI	Maturation stages of T cell	14	1247	0.257543	30.5254
HVEM on CD8br	MFI	Maturation stages of T cell	11	1247	0.209927	29.8314
HVEM on CM CD8br	MFI	Maturation stages of T cell	18	1247	0.330018	33.6047
CD16-CD56 on NKT	MFI	TBNK	15	3113	0.108933	25.2405
CD16-CD56 on NK	MFI	TBNK	10	3113	0.090227	30.7642
CD16-CD56 on HLA DR+ NK	MFI	TBNK	12	2971	0.0857778	23.1281
CD28 on CD39+ activated Treg	MFI	Treg	10	2920	0.139311	47.0851
CD28 on secreting Treg	MFI	Treg	11	2920	0.134043	40.9214
CD28 on CD39+ secreting Treg	MFI	Treg	12	2920	0.180089	53.2088
CD28 on activated & secreting Treg	MFI	Treg	15	2920	0.163309	37.7877
CD28 on CD45RA+ CD4+	MFI	Treg	8	2920	0.131469	55.0796
CD28 on CD45RA- CD4 not Treg	MFI	Treg	12	2920	0.159799	46.0738
CD28 on CD39+ CD4+	MFI	Treg	13	2920	0.26654	81.234
CD28 on CD28+ CD45RA- CD8br	MFI	Treg	14	2920	0.165525	41.1592
CD28 on CD28+ CD4+	MFI	Treg	19	2920	0.214252	41.6184
CD28 on CD28+ DN (CD4-CD8-)	MFI	Treg	11	2919	0.131404	39.9799
CD28 on CD28+ CD45RA+ CD8br	MFI	Treg	12	2920	0.179917	53.1468
CD28 on CD39+ CD8br	MFI	Treg	13	2914	0.129054	33.0547
CD28 on CD4+	MFI	Treg	18	2920	0.198146	39.8258
CD28 on CD4 Treg	MFI	Treg	14	2920	0.14003	33.7874
CD28 on resting Treg	MFI	Treg	14	2919	0.251303	69.6242
CD28 on CD39+ resting Treg	MFI	Treg	11	2650	0.105247	28.2091
CD28 on activated Treg	MFI	Treg	12	2920	0.126506	35.0846
CD86 on myeloid DC	MFI	cDC	16	2871	0.198061	44.0546
CD86 on CD62L+ myeloid DC	MFI	cDC	14	2871	0.109122	24.9877
CD86 on monocyte	MFI	cDC	7	2850	0.0533571	22.884
CD86 on granulocyte	MFI	cDC	12	2848	0.0984795	25.8073
CCR7 on naive CD4+	MFI	Maturation stages of T cell	13	2910	0.124972	31.816
CCR7 on naive CD8br	MFI	Maturation stages of T cell	15	2910	0.117257	25.6279
CD45 on CD14+ monocyte	MFI	TBNK	9	3112	0.0624631	22.9633
CD45 on B cell	MFI	TBNK	14	3112	0.108675	26.9716
CD45 on NK	MFI	TBNK	18	3113	0.140551	28.1101
CD45 on HLA DR+ NK	MFI	TBNK	10	2971	0.0708867	22.5833
CD45 on granulocyte	MFI	TBNK	11	3112	0.081684	25.0676
CD45 on lymphocyte	MFI	TBNK	14	3113	0.095868	23.4636
CD45 on T cell	MFI	TBNK	8	3113	0.0556721	22.8742
CD45 on CD4+	MFI	TBNK	10	3113	0.0737909	24.7135
CD45 on CD8br	MFI	TBNK	10	3113	0.0699386	23.3264
CD45 on HLA DR+ T cell	MFI	TBNK	9	3060	0.0840483	31.0966
CD45 on NKT	MFI	TBNK	12	3113	0.0844195	23.8191
CD45 on HLA DR+ CD4+	MFI	TBNK	11	3060	0.0883223	26.8442
CD45 on HLA DR+ CD8br	MFI	TBNK	16	3060	0.115756	24.8974
CD127 on T cell	MFI	Treg	12	2920	0.0883861	23.4875
CD127 on CD45RA- CD4 not Treg	MFI	Treg	13	2920	0.0986579	24.4678
CD127 on CD28+ CD4+	MFI	Treg	16	2920	0.135548	28.4499
CD127 on CD28+ DN (CD4-CD8-)	MFI	Treg	13	2918	0.0931252	22.9389
CD127 on granulocyte	MFI	Treg	17	2920	0.151026	30.3672
CD127 on CD8br	MFI	Treg	19	2920	0.147393	26.386
CD127 on CD28+ CD45RA- CD8br	MFI	Treg	8	2920	0.0562003	21.6676
CD127 on CD28+ CD45RA+ CD8br	MFI	Treg	13	2920	0.113355	28.5788
CD127 on CD28- CD8br	MFI	Treg	18	2920	0.132096	24.5298
CD127 on CD4+	MFI	Treg	16	2920	0.125456	26.0277
CD127 on CD45RA+ CD4+	MFI	Treg	17	2920	0.163241	33.3026
CD25 on CD45RA- CD4 not Treg	MFI	Treg	12	3435	0.104198	33.1701
CD25 on CD45RA+ CD4 not Treg	MFI	Treg	14	3435	0.095131	25.6823
CD25 on CD39+ CD4 Treg	MFI	Treg	8	3434	0.0781796	36.3092
CD25 on CD4 Treg	MFI	Treg	12	3435	0.0750199	23.1282
CD25 on resting Treg	MFI	Treg	13	3434	0.0801927	22.9361
CD25 on CD39+ resting Treg	MFI	Treg	8	3118	0.0564831	23.2648
CD25 on activated Treg	MFI	Treg	9	3435	0.0554357	22.3345
CD25 on CD39+ activated Treg	MFI	Treg	7	3435	0.0688032	36.1729
CD25 on secreting Treg	MFI	Treg	9	3435	0.0645296	26.2511
CD25 on CD39+ secreting Treg	MFI	Treg	13	3435	0.0873203	25.1771
CD25 on activated & secreting Treg	MFI	Treg	7	3435	0.0442262	22.6537
CD123 on plasmacytoid DC	MFI	cDC	10	2872	0.106867	34.233
CD123 on CD62L+ plasmacytoid DC	MFI	cDC	10	2872	0.106129	33.9687
CD33 on CD14+ monocyte	MFI	Myeloid cell	19	1634	0.768844	282.543
CD33 on CD33br HLA DR+ CD14dim	MFI	Myeloid cell	20	1577	0.717404	197.505
CD33 on CD33dim HLA DR+ CD11b+	MFI	Myeloid cell	16	1633	0.735329	280.606
CD33 on CD33dim HLA DR+ CD11b-	MFI	Myeloid cell	16	1634	0.717735	256.978
CD33 on Gr MDSC	MFI	Myeloid cell	12	1244	0.398066	67.8396
CD33 on CD66b++ myeloid cell	MFI	Myeloid cell	12	1464	0.499422	120.637
CD33 on Mo MDSC	MFI	Myeloid cell	21	1569	0.70879	179.301
CD33 on CD33dim HLA DR-	MFI	Myeloid cell	13	1558	0.595612	174.931
CD33 on basophil	MFI	Myeloid cell	15	1555	0.626641	172.203
CD33 on Im MDSC	MFI	Myeloid cell	20	1554	0.666791	153.385
CD33 on CD33br HLA DR+	MFI	Myeloid cell	19	1579	0.718351	209.277
CD33 on CD33br HLA DR+ CD14-	MFI	Myeloid cell	16	1578	0.682197	209.428
CD4 on monocyte	MFI	TBNK	13	3112	0.187924	55.1473
CD4 on HLA DR+ CD4+	MFI	TBNK	17	3060	0.123837	25.2916
CD25 on CD4+	MFI	Treg	6	2920	0.0529301	27.1337
CD25 on CD39+ CD4+	MFI	Treg	14	2920	0.403379	140.292
CD25 on CD28+ CD4+	MFI	Treg	13	2920	0.118764	30.1263
FSC-A on myeloid DC	Morphological parameter	cDC	16	2872	0.18086	39.3975
FSC-A on plasmacytoid DC	Morphological parameter	cDC	21	2872	0.162148	26.2645
FSC-A on monocyte	Morphological parameter	cDC	16	2850	0.128839	26.1863
FSC-A on granulocyte	Morphological parameter	cDC	12	2850	0.145981	40.4117
FSC-A on CD14+ monocyte	Morphological parameter	TBNK	10	3112	0.0667643	22.1847
FSC-A on B cell	Morphological parameter	TBNK	14	3112	0.0922505	22.481
FSC-A on NK	Morphological parameter	TBNK	14	3113	0.127278	32.2724
FSC-A on HLA DR+ NK	Morphological parameter	TBNK	11	2971	0.187172	61.9432
FSC-A on lymphocyte	Morphological parameter	TBNK	8	3113	0.0568656	23.3941
FSC-A on T cell	Morphological parameter	TBNK	10	3113	0.0679236	22.6053
FSC-A on CD4+	Morphological parameter	TBNK	12	3113	0.0789578	22.146
FSC-A on CD8br	Morphological parameter	TBNK	12	3113	0.0816927	22.9813
FSC-A on HLA DR+ T cell	Morphological parameter	TBNK	12	3060	0.0840564	23.302
FSC-A on NKT	Morphological parameter	TBNK	13	3113	0.0888104	23.2345
FSC-A on HLA DR+ CD4+	Morphological parameter	TBNK	11	3060	0.0800745	24.1192
FSC-A on HLA DR+ CD8br	Morphological parameter	TBNK	7	3060	0.0503704	23.1263
CD16 on CD14- CD16+ monocyte	MFI	Monocyte	20	3620	0.616326	289.068
CD40 on CD14+ CD16- monocyte	MFI	Monocyte	11	3629	0.234367	100.654
CD40 on CD14+ CD16+ monocyte	MFI	Monocyte	14	3618	0.27749	98.8413
CCR2 on CD14- CD16+ monocyte	MFI	Monocyte	12	3621	0.0737784	23.9496
CD14 on CD14+ CD16+ monocyte	MFI	Monocyte	17	3618	0.105417	24.9541
HLA DR on CD14- CD16+ monocyte	MFI	Monocyte	21	3621	0.289418	69.8029
CD40 on monocytes	MFI	Monocyte	16	3629	0.304925	99.035
CD14 on CD14+ CD16- monocyte	MFI	Monocyte	10	3629	0.0686709	26.677
CD64 on CD14+ CD16- monocyte	MFI	Monocyte	17	3622	0.188601	49.2771
HLA DR on CD14+ CD16- monocyte	MFI	Monocyte	16	3629	0.330682	111.534
CD40 on CD14- CD16+ monocyte	MFI	Monocyte	19	3621	0.350576	102.311
CD64 on CD14- CD16+ monocyte	MFI	Monocyte	16	3614	0.11128	28.1496
HLA DR on CD14+ monocyte	MFI	Monocyte	15	3629	0.308513	107.465
CCR2 on CD14+ CD16+ monocyte	MFI	Monocyte	10	3618	0.0702654	27.2601
PDL-1 on CD14+ CD16- monocyte	MFI	Monocyte	6	3629	0.0366461	22.9635
CX3CR1 on CD14- CD16-	MFI	Monocyte	11	3590	0.0727123	25.5059
CX3CR1 on monocyte	MFI	Monocyte	17	3590	0.203504	53.685
CX3CR1 on CD14+ CD16+ monocyte	MFI	Monocyte	20	3579	0.217505	49.4497
CX3CR1 on CD14+ CD16- monocyte	MFI	Monocyte	21	3590	0.250359	56.7433
PDL-1 on CD14+ CD16+ monocyte	MFI	Monocyte	19	3618	0.115893	24.8234
PDL-1 on CD14- CD16+ monocyte	MFI	Monocyte	14	3621	0.180563	56.7559
PDL-1 on CD14- CD16-	MFI	Monocyte	14	3629	0.086304	24.3831
CD64 on CD14- CD16-	MFI	Monocyte	12	3622	0.0771173	25.131
PDL-1 on monocyte	MFI	Monocyte	9	3629	0.070315	30.4129
CCR2 on CD14- CD16-	MFI	Monocyte	8	3629	0.05748	27.5959
CCR2 on CD14+ CD16- monocyte	MFI	Monocyte	15	3629	0.104844	28.2113
CD16 on CD14+ CD16+ monocyte	MFI	Monocyte	21	3617	0.381377	105.538
CD64 on monocyte	MFI	Monocyte	19	3622	0.191687	44.9576
HLA DR on CD14+ CD16+ monocyte	MFI	Monocyte	16	3618	0.234734	69.0347
CCR2 on monocyte	MFI	Monocyte	10	3629	0.0732078	28.5787
HLA DR on CD14- CD16-	MFI	Monocyte	21	3629	0.326708	83.3457
HLA DR on monocyte	MFI	Monocyte	15	3629	0.277735	92.6213
CD64 on CD14+ CD16+ monocyte	MFI	Monocyte	14	3611	0.150354	45.4536
CX3CR1 on CD14- CD16+ monocyte	MFI	Monocyte	14	3582	0.104056	29.5911
CCR2 on myeloid DC	MFI	cDC	8	2870	0.117558	47.6421
CCR2 on CD62L+ myeloid DC	MFI	cDC	11	2870	0.142606	43.2141
CCR2 on plasmacytoid DC	MFI	cDC	12	2871	0.164847	47.0106
CCR2 on CD62L+ plasmacytoid DC	MFI	cDC	12	2871	0.164313	46.8283
CCR2 on monocyte	MFI	cDC	9	2850	0.122373	43.9996
CCR2 on granulocyte	MFI	cDC	11	2850	0.103342	29.7352
CD14 on Mo MDSC	MFI	Myeloid cell	14	1570	0.195108	26.924
CD14 on CD33br HLA DR+ CD14dim	MFI	Myeloid cell	15	1578	0.208383	27.4117
CD14 on CD33dim HLA DR+ CD11b+	MFI	Myeloid cell	12	1634	0.189571	31.5979
CD4 on CD4+	MFI	Maturation stages of T cell	23	2912	0.190368	29.5241
CD4 on CM CD4 +	MFI	Maturation stages of T cell	15	2912	0.123694	27.252
CD4 on naive CD4+	MFI	Maturation stages of T cell	16	2910	0.152871	32.6291
CD4 on EM CD4+	MFI	Maturation stages of T cell	18	2912	0.150019	28.367
CD4 on TD CD4+	MFI	Maturation stages of T cell	18	2903	0.139097	25.8873
CD4 on CD45RA+ CD4+	MFI	Maturation stages of T cell	19	2911	0.149354	26.7155
CD19 on B cell	MFI	TBNK	16	3112	0.11382	24.8449
CD39 on CD39+ CD8br	MFI	Treg	20	2915	0.277311	55.5245
CD39 on CD39+ activated Treg	MFI	Treg	24	2920	0.890251	978.477
CD39 on CD39+ secreting Treg	MFI	Treg	22	2920	0.744489	383.685
CD39 on CD39+ CD4+	MFI	Treg	24	2920	0.723	314.844
CD39 on granulocyte	MFI	Treg	17	2920	0.143592	28.622
CD39 on monocyte	MFI	Treg	11	2909	0.0859565	24.7666
CD80 on myeloid DC	MFI	cDC	15	2871	0.171253	39.3305
CD80 on CD62L+ myeloid DC	MFI	cDC	12	2871	0.130518	35.7511
CD80 on plasmacytoid DC	MFI	cDC	14	2871	0.133684	31.48
CD80 on CD62L+ plasmacytoid DC	MFI	cDC	14	2871	0.132687	31.2092
CD80 on monocyte	MFI	cDC	17	2850	0.199437	41.5005
CD80 on granulocyte	MFI	cDC	21	2850	0.177615	29.0846
CD45 on lymphocyte	MFI	Myeloid cell	12	1635	0.156667	25.1101
CD45 on CD33br HLA DR+ CD14-	MFI	Myeloid cell	12	1579	0.173181	27.3338
CD45 on CD33br HLA DR+ CD14dim	MFI	Myeloid cell	11	1578	0.142745	23.7056
CD45 on CD33dim HLA DR+ CD11b-	MFI	Myeloid cell	9	1635	0.11733	24.0006
CD45 on CD33- HLA DR-	MFI	Myeloid cell	4	1635	0.0809194	35.8778
CD45 on CD33- HLA DR+	MFI	Myeloid cell	13	1635	0.213867	33.9225
CD45 on Gr MDSC	MFI	Myeloid cell	13	1244	0.224796	27.4369
CD45 on CD66b++ myelod cell	MFI	Myeloid cell	10	1465	0.147416	25.1403
CD45 on Mo MDSC	MFI	Myeloid cell	8	1570	0.104044	22.6591
CD45 on CD33dim HLA DR-	MFI	Myeloid cell	9	1559	0.122475	24.0212
CD45 on basophil	MFI	Myeloid cell	11	1556	0.15275	25.3061
CD45 on Im MDSC	MFI	Myeloid cell	7	1555	0.215598	60.743
CD45 on CD33br HLA DR+	MFI	Myeloid cell	8	1580	0.112275	24.8365
CD8 on CM CD8br	MFI	Maturation stages of T cell	11	2910	0.134972	41.1072
CD8 on naive CD8br	MFI	Maturation stages of T cell	9	2910	0.140134	52.5131
CD8 on EM CD8br	MFI	Maturation stages of T cell	16	2912	0.159601	34.3621
CD8 on TD CD8br	MFI	Maturation stages of T cell	12	2911	0.122932	33.8493
CD8 on CD8br	MFI	TBNK	20	3113	0.21613	42.6266
CD8 on NKT	MFI	TBNK	12	3103	0.0978034	27.9145
CD8 on HLA DR+ CD8br	MFI	TBNK	16	3060	0.126889	27.6398
CD4 on CD39+ CD4+	MFI	Treg	21	2920	0.282332	54.2895
CD4 on CD28+ CD4+	MFI	Treg	17	2920	0.133001	26.187
CD4 on CD4 Treg	MFI	Treg	16	2920	0.122034	25.2191
CD4 on resting Treg	MFI	Treg	10	2919	0.0770348	24.2714
CD4 on CD39+ resting Treg	MFI	Treg	8	2650	0.0625898	22.042
CD4 on activated Treg	MFI	Treg	14	2920	0.11888	27.9958
CD4 on CD39+ activated Treg	MFI	Treg	16	2920	0.142851	30.2382
CD4 on secreting Treg	MFI	Treg	15	2920	0.111245	24.2328
CD4 on CD39+ secreting Treg	MFI	Treg	14	2920	0.155139	38.1026
CD4 on activated & secreting Treg	MFI	Treg	18	2920	0.135362	25.2311
SSC-A on myeloid DC	Morphological parameter	cDC	12	2872	0.127986	34.9682
SSC-A on plasmacytoid DC	Morphological parameter	cDC	19	2872	0.165777	29.8289
SSC-A on monocyte	Morphological parameter	cDC	17	2850	0.392416	107.593
SSC-A on CD14+ monocyte	Morphological parameter	TBNK	18	3112	0.309648	77.0734
SSC-A on B cell	Morphological parameter	TBNK	9	3112	0.0631546	23.2346
SSC-A on NK	Morphological parameter	TBNK	17	3113	0.144749	30.813
SSC-A on HLA DR+ NK	Morphological parameter	TBNK	15	2971	0.227982	58.1755
SSC-A on granulocyte	Morphological parameter	TBNK	17	3112	0.1824	40.6026
SSC-A on lymphocyte	Morphological parameter	TBNK	14	3113	0.0986929	24.2307
SSC-A on T cell	Morphological parameter	TBNK	17	3113	0.120117	24.8538
SSC-A on CD4+	Morphological parameter	TBNK	18	3113	0.126917	24.9869
SSC-A on CD8br	Morphological parameter	TBNK	8	3113	0.054769	22.4816
SSC-A on HLA DR+ T cell	Morphological parameter	TBNK	15	3060	0.117234	26.9501
SSC-A on NKT	Morphological parameter	TBNK	13	3113	0.0986996	26.105
SSC-A on HLA DR+ CD4+	Morphological parameter	TBNK	13	3060	0.0919594	23.7289
SSC-A on HLA DR+ CD8br	Morphological parameter	TBNK	10	3060	0.0725707	23.8582
CD11c on myeloid DC	MFI	cDC	22	2872	0.218452	36.1968
CD11c on CD62L+ myeloid DC	MFI	cDC	15	2872	0.158502	35.8632
CD11c on monocyte	MFI	cDC	13	2850	0.154281	39.7968
CD11c on granulocyte	MFI	cDC	19	2850	0.20444	38.276
CD11b on CD14+ monocyte	MFI	Myeloid cell	13	1635	0.312902	56.7843
CD11b on Gr MDSC	MFI	Myeloid cell	6	1244	0.106259	24.5116
CD11b on CD66b++ myeloid cell	MFI	Myeloid cell	7	1465	0.104868	24.3847
CD11b on Mo MDSC	MFI	Myeloid cell	12	1570	0.235076	39.8747
CD11b on CD33dim HLA DR-	MFI	Myeloid cell	13	1559	0.221126	33.741
CD11b on basophil	MFI	Myeloid cell	10	1556	0.182198	34.4211
CD11b on CD33br HLA DR+ CD14dim	MFI	Myeloid cell	16	1578	0.302541	42.3202
CD45RA on naive CD4+	MFI	Maturation stages of T cell	24	2910	0.262998	42.8962
CD4RA on TD CD4+	MFI	Maturation stages of T cell	21	2903	0.164062	26.9252
CD45RA on naive CD8br	MFI	Maturation stages of T cell	14	2910	0.11746	27.5218
CD45RA on TD CD8br	MFI	Maturation stages of T cell	9	2911	0.0883239	31.2279
CD45RA on resting Treg	MFI	Treg	18	2919	0.187545	37.1904
CD45RA on CD39+ resting Treg	MFI	Treg	11	2650	0.0870593	22.8694
HLA DR on myeloid DC	MFI	cDC	12	2872	0.271363	88.7304
HLA DR on plasmacytoid DC	MFI	cDC	23	2872	0.452938	102.521
HLA DR on DC	MFI	cDC	22	2871	0.382497	80.1875
HLA DR on HSC	MFI	Myeloid cell	22	1634	0.509882	76.1801
HLA DR on CD33br HLA DR+ CD14-	MFI	Myeloid cell	16	1579	0.475391	88.4661
HLA DR on CD33br HLA DR+ CD14dim	MFI	Myeloid cell	17	1578	0.326216	44.4284
HLA DR on CD33dim HLA DR+ CD11b+	MFI	Myeloid cell	20	1634	0.415308	57.2858
HLA DR on CD33dim HLA DR+ CD11b-	MFI	Myeloid cell	20	1635	0.410407	56.1741
HLA DR on CD33- HLA DR+	MFI	Myeloid cell	12	1635	0.356304	74.8184
HLA DR on HLA DR+ T cell	MFI	TBNK	14	3060	0.115545	28.4142
HLA DR on HLA DR+ CD4+	MFI	TBNK	12	3060	0.0858323	23.8405
HLA DR on HLA DR+ CD8br	MFI	TBNK	13	3060	0.0906249	23.3502
HLA DR on B cell	MFI	TBNK	16	3060	0.374735	113.984
HLA DR on HLA DR+ NK	MFI	TBNK	21	2971	0.284684	55.8883
CD8 on CD28+ CD45RA- CD8br	MFI	Treg	17	2920	0.191716	40.4894
CD8 on CD28+ CD45RA+ CD8br	MFI	Treg	20	2920	0.28554	57.9305
CD8 on CD28- CD8br	MFI	Treg	18	2920	0.154719	29.4997
CD8 on CD39+ CD8br	MFI	Treg	15	2915	0.139158	31.2422

## Sheet: for liver
Table 8. Immune traits and their instrumental variables and F-statistics when the outcome was liver cancer.
Trait	Trait Type	Panel	NSNP	Nsamples	R2	F-statistics
IgD+ %B cell	Relative count	B cell	14	3658	0.0838209	23.8069
IgD+ CD38br AC	Absolute count	B cell	26	3656	0.161763	26.9356
IgD+ CD38dim %B cell	Relative count	B cell	13	3657	0.080057	24.3868
IgD+ CD38dim AC	Absolute count	B cell	23	3656	0.138561	25.4001
IgD+ CD38- %B cell	Relative count	B cell	20	3657	0.124366	25.8209
IgD+ CD38- AC	Absolute count	B cell	17	3656	0.101829	24.2619
Unsw mem %B cell	Relative count	B cell	27	3657	0.158835	25.3798
Unsw mem AC	Absolute count	B cell	18	3656	0.110964	25.2194
IgD- CD27- %B cell	Relative count	B cell	16	3657	0.158273	42.7775
IgD+ AC	Absolute count	B cell	12	3657	0.0750192	24.6284
IgD- CD27- AC	Absolute count	B cell	23	3656	0.164786	31.1558
Sw mem %B cell	Relative count	B cell	9	3657	0.0531932	22.7661
Sw mem AC	Absolute count	B cell	21	3656	0.12525	24.7777
PB/PC %B cell	Relative count	B cell	23	3658	0.137754	25.2423
PB/PC AC	Absolute count	B cell	18	3657	0.103519	23.3382
Memory B cell %B cell	Relative count	B cell	22	3657	0.137183	26.2629
Memory B cell AC	Absolute count	B cell	11	3656	0.068736	24.451
Naive-mature B cell %B cell	Relative count	B cell	22	3657	0.134772	25.7295
Naive-mature B cell AC	Absolute count	B cell	19	3656	0.115412	24.9679
IgD- CD38br %B cell	Relative count	B cell	17	3657	0.103618	24.7444
IgD+ CD24+ %B cell	Relative count	B cell	19	3657	0.112745	24.3242
IgD+ CD24+ AC	Absolute count	B cell	21	3656	0.133391	26.636
IgD- CD24- %B cell	Relative count	B cell	14	3657	0.0834032	23.671
IgD- CD24- AC	Absolute count	B cell	16	3656	0.0931744	23.3687
IgD+ CD24- %B cell	Relative count	B cell	13	3657	0.0784081	23.8417
IgD+ CD24- AC	Absolute count	B cell	18	3656	0.107172	24.2541
CD24+ CD27+ %B cell	Relative count	B cell	22	3657	0.130471	24.7852
CD24+ CD27+ AC	Absolute count	B cell	19	3656	0.115124	24.8975
CD20- %B cell	Relative count	B cell	17	3658	0.0980725	23.2824
IgD- CD38br AC	Absolute count	B cell	16	3656	0.0931219	23.3542
CD20- AC	Absolute count	B cell	21	3657	0.124746	24.6704
CD20- CD38- %B cell	Relative count	B cell	18	3659	0.105036	23.7336
CD20- CD38- AC	Absolute count	B cell	13	3658	0.0779892	23.7101
IgD+ %Lymphocyte	Relative count	B cell	14	3657	0.0982724	28.351
IgD- CD38br %lymphocyte	Relative count	B cell	24	3656	0.142057	25.0507
IgD- CD38dim %lymphocyte	Relative count	B cell	17	3656	0.105043	25.1176
IgD- CD38- %lymphocyte	Relative count	B cell	23	3656	0.138279	25.34
IgD- CD38dim %B cell	Relative count	B cell	20	3657	0.119485	24.6701
IgD+ CD38br %lymphocyte	Relative count	B cell	23	3656	0.140222	25.7542
IgD+ CD38dim %lymphocyte	Relative count	B cell	26	3656	0.156299	25.8572
IgD+ CD38- %lymphocyte	Relative count	B cell	19	3656	0.12182	26.5464
Unsw Mem %lymphocyte	Relative count	B cell	17	3656	0.11287	27.2272
IgD- CD27- %lymphocyte	Relative count	B cell	12	3656	0.108685	37.0183
Sw mem %lymphocyte	Relative count	B cell	12	3656	0.0787237	25.9414
PB/PC %lymphocyte	Relative count	B cell	14	3657	0.0854805	24.3156
Memory B cell %lymphocyte	Relative count	B cell	21	3656	0.136401	27.332
Naive-mature B cell %lymphocyte	Relative count	B cell	19	3656	0.112675	24.3004
IgD- CD38dim AC	Absolute count	B cell	13	3656	0.0759524	23.0273
IgD+ CD24+ %lymphocyte	Relative count	B cell	11	3656	0.0794875	28.6058
IgD- CD24- %lymphocyte	Relative count	B cell	18	3656	0.103281	23.2721
IgD+ CD24- %lymphocyte	Relative count	B cell	19	3656	0.113348	24.4641
CD24+ CD27+ %lymphocyte	Relative count	B cell	17	3656	0.115872	28.0463
CD20- %lymphocyte	Relative count	B cell	19	3657	0.112551	24.277
CD20- CD38- %lymphocyte	Relative count	B cell	19	3658	0.111788	24.0984
IgD- CD38- %B cell	Relative count	B cell	9	3657	0.0545973	23.4017
IgD- CD38- AC	Absolute count	B cell	7	3656	0.0473313	25.8918
IgD+ CD38br %B cell	Relative count	B cell	20	3657	0.122172	25.3021
CD11c+ monocyte AC	Absolute count	cDC	15	3020	0.103413	23.0988
CD11c+ monocyte %monocyte	Relative count	cDC	20	3043	0.139926	24.5826
CD62L- monocyte AC	Absolute count	cDC	16	3019	0.140116	30.5731
CD62L- monocyte %monocyte	Relative count	cDC	23	3042	0.209494	34.7742
CD11c+ CD62L- monocyte AC	Absolute count	cDC	21	3017	0.152945	25.7514
CD11c+ CD62L- monocyte %monocyte	Relative count	cDC	18	3040	0.130296	25.1443
CD62L- HLA DR++ monocyte AC	Absolute count	cDC	15	3018	0.103393	23.0786
CD62L- HLA DR++ monocyte %monocyte	Relative count	cDC	12	3041	0.0829067	22.8113
CD11c+ HLA DR++ monocyte AC	Absolute count	cDC	15	3019	0.107029	23.9955
CD11c+ HLA DR++ monocyte %monocyte	Relative count	cDC	17	3042	0.124258	25.2395
Myeloid DC AC	Absolute count	cDC	23	3387	0.292527	60.4582
Myeloid DC %DC	Relative count	cDC	25	3410	0.277571	52.0079
Plasmacytoid DC AC	Absolute count	cDC	23	3374	0.166772	29.1526
DC AC	Absolute count	cDC	20	3374	0.236921	52.0521
CD62L- DC AC	Absolute count	cDC	14	3387	0.274663	91.205
CD62L- DC %DC	Relative count	cDC	21	3410	0.309884	72.4437
CD86+ myeloid DC AC	Absolute count	cDC	18	3387	0.325093	90.1286
CD86+ myeloid DC %DC	Relative count	cDC	18	3410	0.319213	88.3334
CD86+ plasmacytoid DC AC	Absolute count	cDC	16	3374	0.104014	24.3569
CD86+ plasmacytoid DC %DC	Relative count	cDC	21	3410	0.137193	25.6531
CD62L- myeloid DC AC	Absolute count	cDC	15	3387	0.30459	98.4334
CD62L- myeloid DC %DC	Relative count	cDC	21	3410	0.363784	92.2491
CD62L- plasmacytoid DC AC	Absolute count	cDC	19	3374	0.149882	31.123
CD62L- plasmacytoid DC %DC	Relative count	cDC	17	3410	0.13561	31.3033
CD62L- CD86+ myeloid DC AC	Absolute count	cDC	19	3387	0.395657	116.018
CD62L- CD86+ myeloid DC %DC	Relative count	cDC	18	3410	0.392687	121.812
Plasmacytoid DC %DC	Relative count	cDC	22	3410	0.254459	52.5459
HLA DR++ monocyte %monocyte	Relative count	TBNK	15	3595	0.0932406	24.5348
HLA DR++ monocyte %leukocyte	Relative count	TBNK	4	3595	0.0258625	23.8277
HLA DR++ monocyte AC	Absolute count	TBNK	19	3579	0.117724	24.9939
CD4 Treg %CD4	Relative count	Treg	17	3437	0.11839	27.0076
CD4 Treg %T cell	Relative count	Treg	16	3437	0.102468	24.403
Resting Treg AC	Absolute count	Treg	24	3405	0.209198	37.2559
Resting Treg % CD4 Treg	Relative count	Treg	32	3437	0.380745	65.4041
Resting Treg %CD4	Relative count	Treg	27	3437	0.280825	49.3021
CD39+ resting Treg AC	Absolute count	Treg	33	3405	0.702008	240.648
CD39+ resting Treg %resting Treg	Relative count	Treg	36	3437	0.793765	363.502
CD39+ resting Treg % CD4 Treg	Relative count	Treg	42	3437	0.813816	353.22
Activated Treg AC	Absolute count	Treg	14	3405	0.0884866	23.5064
Activated Treg %CD4 Treg	Relative count	Treg	27	3437	0.190162	29.6475
Activated Treg %CD4	Relative count	Treg	20	3437	0.128133	25.1013
CD39+ activated Treg AC	Absolute count	Treg	37	3405	0.694767	207.133
CD39+ activated Treg %CD4 Treg	Relative count	Treg	30	3437	0.692484	255.662
Secreting Treg AC	Absolute count	Treg	19	3405	0.137336	28.3627
Secreting Treg % CD4 Treg	Relative count	Treg	30	3437	0.330459	56.0356
Secreting Treg %CD4	Relative count	Treg	24	3437	0.220454	40.2044
CD39+ secreting Treg AC	Absolute count	Treg	41	3405	0.825525	388.096
CD39+ secreting Treg %secreting Treg	Relative count	Treg	40	3437	0.819154	384.561
CD39+ secreting Treg %CD4 Treg	Relative count	Treg	34	3437	0.784343	363.914
Activated & resting Treg AC	Absolute count	Treg	16	3405	0.110878	26.4062
Activated & resting Treg % CD4 Treg	Relative count	Treg	28	3437	0.318888	56.985
Activated & resting Treg %CD4+	Relative count	Treg	26	3437	0.200993	32.9922
Activated & secreting Treg AC	Absolute count	Treg	17	3405	0.124744	28.3955
Activated & secreting Treg %CD4 Treg	Relative count	Treg	40	3437	0.425045	62.7638
Activated & secreting Treg %CD4+	Relative count	Treg	24	3437	0.214873	38.9082
CD25hi AC	Absolute count	Treg	14	3405	0.099617	26.7903
CD25hi %CD4+	Relative count	Treg	16	3437	0.126263	30.8887
CD25hi %T cell	Relative count	Treg	18	3437	0.128509	28.0009
CD25hi CD45RA+ CD4 not Treg AC	Absolute count	Treg	21	3405	0.187104	37.0792
CD25hi CD45RA+ CD4 not Treg %CD4+	Relative count	Treg	30	3437	0.25048	37.9413
CD25hi CD45RA+ CD4 not Treg %T cell	Relative count	Treg	25	3437	0.208998	36.05
CD25hi CD45RA- CD4 not Treg AC	Absolute count	Treg	11	3405	0.0960575	32.7779
CD25hi CD45RA- CD4 not Treg %CD4+	Relative count	Treg	15	3437	0.146066	39.011
CD25hi CD45RA- CD4 not Treg %T cell	Relative count	Treg	22	3437	0.167438	31.2088
CD4 Treg AC	Absolute count	Treg	20	3405	0.12634	24.4679
HSC AC	Absolute count	Myeloid cell	15	1858	0.213301	33.2953
Im MDSC AC	Absolute count	Myeloid cell	18	1857	0.271655	38.085
Im MDSC %CD33dim HLA DR- CD66b-	Relative count	Myeloid cell	12	1857	0.159109	29.076
CD33br HLA DR+ AC	Absolute count	Myeloid cell	23	1858	0.304977	34.9896
CD33br HLA DR+ CD14- AC	Absolute count	Myeloid cell	24	1858	0.307363	33.892
CD33br HLA DR+ CD14- %CD33br HLA DR+	Relative count	Myeloid cell	16	1858	0.208787	30.3629
CD33br HLA DR+ CD14dim AC	Absolute count	Myeloid cell	22	1858	0.28355	33.0109
CD33br HLA DR+ CD14dim %CD33br HLA DR+	Relative count	Myeloid cell	18	1858	0.211993	27.4853
CD33- HLA DR- AC	Absolute count	Myeloid cell	16	1858	0.185841	26.2643
CD33- HLA DR+ AC	Absolute count	Myeloid cell	27	1858	0.386762	42.7466
Gr MDSC AC	Absolute count	Myeloid cell	22	1856	0.267921	30.4922
CD33dim HLA DR+ CD11b+ AC	Absolute count	Myeloid cell	21	1858	0.270461	32.4122
CD33dim HLA DR+ CD11b+ %CD33dim HLA DR+	Relative count	Myeloid cell	20	1858	0.374939	55.0955
CD33dim HLA DR+ CD11b- AC	Absolute count	Myeloid cell	24	1858	0.311414	34.5406
CD33dim HLA DR+ CD11b- %CD33dim HLA DR+	Relative count	Myeloid cell	23	1858	0.403176	53.8666
CD66b++ myeloid cell AC	Absolute count	Myeloid cell	18	1858	0.20621	26.5407
Mo MDSC AC	Absolute count	Myeloid cell	14	1855	0.217723	36.5792
CD33dim HLA DR- AC	Absolute count	Myeloid cell	23	1856	0.355728	43.979
Basophil AC	Absolute count	Myeloid cell	21	1857	0.345907	46.2101
Basophil %CD33dim HLA DR- CD66b-	Relative count	Myeloid cell	16	1857	0.267306	41.955
CD45RA- CD4+ AC	Absolute count	Maturation stages of T cell	11	3395	0.0780875	26.0496
CD45RA- CD4+ %CD4+	Relative count	Maturation stages of T cell	26	3427	0.18544	29.7704
CD45RA- CD4+ %T cell	Relative count	Maturation stages of T cell	23	3427	0.159232	28.0213
CM CD4+ AC	Absolute count	Maturation stages of T cell	21	3395	0.136231	25.3323
CM CD4+ %CD4+	Relative count	Maturation stages of T cell	27	3427	0.175017	26.7069
CM CD4+ %T cell	Relative count	Maturation stages of T cell	23	3427	0.144858	25.0634
Naive CD4+ AC	Absolute count	Maturation stages of T cell	17	3395	0.106628	23.7095
Naive CD4+ %CD4+	Relative count	Maturation stages of T cell	29	3427	0.182879	26.2165
EM CD4+ AC	Absolute count	Maturation stages of T cell	18	3395	0.115889	24.5846
EM CD4+ %CD4+	Relative count	Maturation stages of T cell	25	3427	0.160419	25.9933
EM CD4+ %T cell	Relative count	Maturation stages of T cell	15	3427	0.100685	25.4591
TD CD4+ AC	Absolute count	Maturation stages of T cell	9	3395	0.0633778	25.45
TD CD4+ %CD4+	Relative count	Maturation stages of T cell	13	3427	0.0822668	23.5343
TD CD4+ %T cell	Relative count	Maturation stages of T cell	15	3427	0.0954966	24.0086
CM CD8br AC	Absolute count	Maturation stages of T cell	20	3395	0.128565	24.8887
CM CD8br %CD8br	Relative count	Maturation stages of T cell	28	3427	0.175959	25.9135
CM CD8br %T cell	Relative count	Maturation stages of T cell	18	3427	0.111525	23.7659
Naive CD8br AC	Absolute count	Maturation stages of T cell	22	3395	0.139867	24.9238
Naive CD8br %CD8br	Relative count	Maturation stages of T cell	26	3427	0.165082	25.8559
Naive CD8br %T cell	Relative count	Maturation stages of T cell	24	3427	0.155393	26.0795
EM CD8br AC	Absolute count	Maturation stages of T cell	22	3395	0.146715	26.3538
EM CD8br %CD8br	Relative count	Maturation stages of T cell	23	3427	0.218282	41.3143
EM CD8br %T cell	Relative count	Maturation stages of T cell	12	3427	0.0954955	30.0368
TD CD8br AC	Absolute count	Maturation stages of T cell	18	3395	0.117763	25.0354
TD CD8br %CD8br	Relative count	Maturation stages of T cell	23	3427	0.183202	33.1856
TD CD8br %T cell	Relative count	Maturation stages of T cell	18	3427	0.121654	26.2234
CD45RA+ CD8br AC	Absolute count	Maturation stages of T cell	17	3395	0.122315	27.6835
CD45RA+ CD8br %CD8br	Relative count	Maturation stages of T cell	25	3427	0.244924	44.1273
CD45RA+ CD8br %T cell	Relative count	Maturation stages of T cell	23	3427	0.151438	26.405
CM DN (CD4-CD8-) %DN	Relative count	Maturation stages of T cell	16	3427	0.0980666	23.1729
CM DN (CD4-CD8-) %T cell	Relative count	Maturation stages of T cell	11	3427	0.0675717	22.4982
Naive DN (CD4-CD8-) AC	Absolute count	Maturation stages of T cell	16	3395	0.100525	23.5952
Naive DN (CD4-CD8-) %DN	Relative count	Maturation stages of T cell	20	3427	0.125899	24.5288
Naive DN (CD4-CD8-) %T cell	Relative count	Maturation stages of T cell	21	3427	0.129117	24.0392
EM DN (CD4-CD8-) AC	Absolute count	Maturation stages of T cell	16	3395	0.113856	27.1264
EM DN (CD4-CD8-) %DN	Relative count	Maturation stages of T cell	29	3427	0.213324	31.7644
EM DN (CD4-CD8-) %T cell	Relative count	Maturation stages of T cell	22	3427	0.152485	27.8385
TD DN (CD4-CD8-) AC	Absolute count	Maturation stages of T cell	18	3395	0.12712	27.3141
TD DN (CD4-CD8-) %DN	Relative count	Maturation stages of T cell	24	3427	0.17331	29.7169
TD DN (CD4-CD8-) %T cell	Relative count	Maturation stages of T cell	20	3427	0.141474	28.0632
Naive CD4+ %T cell	Relative count	Maturation stages of T cell	29	3427	0.180256	25.7577
Transitional %B cell	Relative count	B cell	13	3657	0.0768143	23.3168
Transitional AC	Absolute count	B cell	29	3656	0.175467	26.6082
Transitional %lymphocyte	Relative count	B cell	23	3656	0.138301	25.3448
CD14- CD16+ monocyte AC	Absolute count	Monocyte	16	3629	0.142016	37.3668
CD14+ CD16+ monocyte AC	Absolute count	Monocyte	12	3629	0.208376	79.3185
CD14- CD16- AC	Absolute count	Monocyte	22	3629	0.162911	31.8993
CD14+ CD16- monocyte AC	Absolute count	Monocyte	22	3629	0.144154	27.6079
Monocyte AC	Absolute count	Monocyte	21	3629	0.130601	25.8021
CD14- CD16+ monocyte %monocyte	Relative count	Monocyte	16	3629	0.141135	37.0969
CD14+ CD16+ monocyte %monocyte	Relative count	Monocyte	22	3629	0.290889	67.2383
CD14+ CD16- monocyte %monocyte	Relative count	Monocyte	14	3629	0.154319	47.1055
CD16+ monocyte %monocyte	Relative count	Monocyte	17	3629	0.169844	43.458
T/B	Relative count	TBNK	23	3653	0.155588	29.0723
CD4/CD8br	Relative count	TBNK	16	3652	0.0910326	22.7527
CD4+ AC	Absolute count	TBNK	16	3652	0.102069	25.8246
CD4+ %T cell	Relative count	TBNK	18	3668	0.101486	22.8971
CD8br AC	Absolute count	TBNK	18	3652	0.111175	25.2455
CD8br %T cell	Relative count	TBNK	26	3668	0.148763	24.4732
DP (CD4+CD8+) AC	Absolute count	TBNK	15	3652	0.108093	29.3772
DP (CD4+CD8+) %T cell	Relative count	TBNK	20	3668	0.143785	30.6222
CD8dim AC	Absolute count	TBNK	21	3652	0.13537	27.0633
CD8dim %T cell	Relative count	TBNK	16	3668	0.11196	28.7688
DN (CD4-CD8-) AC	Absolute count	TBNK	15	3652	0.101726	27.4508
DN (CD4-CD8-) %T cell	Relative count	TBNK	18	3668	0.119492	27.5111
Leukocyte AC	Absolute count	TBNK	23	3653	0.139394	25.5564
Lymphocyte AC	Absolute count	TBNK	14	3653	0.0848203	24.084
Lymphocyte %leukocyte	Relative count	TBNK	22	3669	0.130006	24.7652
T cell AC	Absolute count	TBNK	17	3653	0.102368	24.385
T cell %lymphocyte	Relative count	TBNK	14	3669	0.102371	29.7661
T cell %leukocyte	Relative count	TBNK	20	3669	0.114844	23.6653
CD4+ %leukocyte	Relative count	TBNK	12	3668	0.0672222	21.9503
CD8br %leukocyte	Relative count	TBNK	17	3668	0.10026	23.9252
DP (CD4+CD8+) %leukocyte	Relative count	TBNK	14	3668	0.107803	31.5277
CD4+ CD8dim AC	Absolute count	TBNK	17	3652	0.131709	32.4253
CD4+ CD8dim %lymphocyte	Relative count	TBNK	20	3668	0.157219	34.0169
CD4+ CD8dim %leukocyte	Relative count	TBNK	17	3668	0.13953	34.8158
CD8dim %leukocyte	Relative count	TBNK	16	3668	0.109805	28.1467
DN (CD4-CD8-) %leukocyte	Relative count	TBNK	23	3668	0.148662	27.6661
CD8br and CD8dim %leukocyte	Relative count	TBNK	14	3668	0.0867931	24.7992
TCRgd AC	Absolute count	TBNK	17	3650	0.0936919	22.0863
TCRgd %T cell	Relative count	TBNK	15	3666	0.0868138	23.1329
TCRgd %lymphocyte	Relative count	TBNK	13	3666	0.0761953	23.1705
HLA DR+ T cell AC	Absolute count	TBNK	31	3580	0.258389	39.8767
HLA DR+ T cell%T cell	Relative count	TBNK	26	3596	0.239855	43.3136
HLA DR+ T cell%lymphocyte	Relative count	TBNK	25	3596	0.233925	43.6047
NKT AC	Absolute count	TBNK	32	3653	0.2066	29.4576
NKT %T cell	Relative count	TBNK	33	3669	0.221105	31.2687
NKT %lymphocyte	Relative count	TBNK	32	3669	0.213108	30.7722
HLA DR+ CD4+ AC	Absolute count	TBNK	17	3579	0.127382	30.5779
HLA DR+ CD4+ %T cell	Relative count	TBNK	16	3595	0.126044	32.2517
HLA DR+ CD4+ %lymphocyte	Relative count	TBNK	13	3595	0.11433	35.5588
HLA DR+ CD8br AC	Absolute count	TBNK	34	3579	0.271251	38.7978
HLA DR+ CD8br %T cell	Relative count	TBNK	29	3595	0.25189	41.3911
HLA DR+ CD8br %lymphocyte	Relative count	TBNK	32	3595	0.266353	40.4124
CD8br NKT AC	Absolute count	TBNK	19	3652	0.112675	24.2736
CD8br NKT %T cell	Relative count	TBNK	19	3668	0.10865	23.4036
CD8br NKT %lymphocyte	Relative count	TBNK	22	3668	0.127233	24.1532
CD8dim NKT AC	Absolute count	TBNK	25	3652	0.194871	35.1049
CD8dim NKT %T cell	Relative count	TBNK	22	3668	0.185411	37.7113
CD8dim NKT %lymphocyte	Relative count	TBNK	27	3668	0.212082	36.2878
DN (CD4-CD8-) NKT AC	Absolute count	TBNK	28	3652	0.210004	34.3964
DN (CD4-CD8-) NKT %T cell	Relative count	TBNK	33	3668	0.251111	36.9249
DN (CD4-CD8-) NKT %lymphocyte	Relative count	TBNK	33	3668	0.244101	35.5611
CD3- lymphocyte AC	Absolute count	TBNK	17	3653	0.105618	25.2504
CD3- lymphocyte %lymphocyte	Relative count	TBNK	14	3669	0.102371	29.7661
CD3- lymphocyte %leukocyte	Relative count	TBNK	17	3669	0.102662	24.5706
B cell AC	Absolute count	TBNK	27	3653	0.166974	26.9112
B cell % CD3- lymphocyte	Relative count	TBNK	24	3669	0.162275	29.4116
B cell %lymphocyte	Relative count	TBNK	28	3669	0.185572	29.6212
NK AC	Absolute count	TBNK	21	3653	0.145606	29.4665
NK %CD3- lymphocyte	Relative count	TBNK	26	3669	0.180375	30.8268
NK %lymphocyte	Relative count	TBNK	22	3669	0.165659	32.9053
HLA DR+ NK AC	Absolute count	TBNK	24	3580	0.303382	64.5095
HLA DR+ NK %NK	Relative count	TBNK	25	3596	0.313833	65.3126
HLA DR+ NK %CD3- lymphocyte	Relative count	TBNK	25	3596	0.318731	66.8087
Granulocyte AC	Absolute count	TBNK	22	3653	0.130434	24.7499
Granulocyte %leukocyte	Relative count	TBNK	22	3669	0.129897	24.7413
CD28- DN (CD4-CD8-) %DN	Relative count	Treg	22	3440	0.144953	26.3306
CD28- DN (CD4-CD8-) AC	Absolute count	Treg	23	3408	0.155697	27.1321
CD28+ DN (CD4-CD8-) %T cell	Relative count	Treg	21	3440	0.127786	23.8459
CD28+ DN (CD4-CD8-) %DN	Relative count	Treg	22	3440	0.144953	26.3306
CD28+ DN (CD4-CD8-) AC	Absolute count	Treg	11	3408	0.0729235	24.2844
CD39+ CD4+ %T cell	Relative count	Treg	37	3440	0.839573	481.186
CD39+ CD4+ %CD4+	Relative count	Treg	43	3440	0.901211	720.475
CD39+ CD4+ AC	Absolute count	Treg	43	3408	0.892284	648.056
CD28- CD8dim %T cell	Relative count	Treg	22	3440	0.153117	28.0816
CD28- CD8dim %CD8dim	Relative count	Treg	12	3440	0.0810729	25.1957
CD28- CD8dim AC	Absolute count	Treg	22	3408	0.14735	26.5897
CD28+ CD45RA+ CD8dim %T cell	Relative count	Treg	26	3440	0.221654	37.3822
CD28+ CD45RA+ CD8dim %CD8dim	Relative count	Treg	21	3440	0.17231	33.8839
CD28+ CD45RA+ CD8dim AC	Absolute count	Treg	31	3408	0.246093	35.5486
CD28+ CD45RA- CD8dim %T cell	Relative count	Treg	20	3440	0.159393	32.415
CD28+ CD45RA- CD8dim %CD8dim	Relative count	Treg	25	3440	0.18041	30.06
CD28+ CD45RA- CD8dim AC	Absolute count	Treg	24	3408	0.176889	30.2924
CD39+ CD8br %T cell	Relative count	Treg	35	3440	0.769811	325.252
CD39+ CD8br %CD8br	Relative count	Treg	37	3440	0.790607	347.161
CD39+ CD8br AC	Absolute count	Treg	36	3408	0.780397	332.761
CD28- CD127- CD25++ CD8br %T cell	Relative count	Treg	16	3162	0.109567	24.1868
CD28- CD127- CD25++ CD8br %CD8br	Relative count	Treg	12	3162	0.0812272	23.1998
CD28- CD127- CD25++ CD8br AC	Absolute count	Treg	23	3130	0.154658	24.7066
CD28- CD25++ CD8br %T cell	Relative count	Treg	23	3162	0.15716	25.4403
CD28- CD25++ CD8br %CD8br	Relative count	Treg	17	3162	0.11343	23.6619
CD28- CD25++ CD8br AC	Absolute count	Treg	17	3130	0.116495	24.1372
CD25++ CD8br %T cell	Relative count	Treg	14	3162	0.0988486	24.657
CD25++ CD8br %CD8br	Relative count	Treg	18	3162	0.129063	25.8753
CD25++ CD8br AC	Absolute count	Treg	26	3130	0.186342	27.3324
CD127- CD8br %T cell	Relative count	Treg	12	3403	0.0739937	22.5735
CD127- CD8br %CD8br	Relative count	Treg	12	3403	0.0781574	23.9514
CD127- CD8br AC	Absolute count	Treg	16	3371	0.10039	23.3925
CD28- CD8br %T cell	Relative count	Treg	13	3440	0.0821767	23.5957
CD28- CD8br %CD8br	Relative count	Treg	17	3440	0.11217	25.4319
CD28- CD8br AC	Absolute count	Treg	9	3408	0.0620072	24.9587
CD28+ CD45RA+ CD8br %T cell	Relative count	Treg	41	3440	0.279435	32.14
CD28+ CD45RA+ CD8br %CD8br	Relative count	Treg	25	3440	0.161629	26.3274
CD28+ CD45RA+ CD8br AC	Absolute count	Treg	32	3408	0.206235	27.4028
CD28+ CD45RA- CD8br %T cell	Relative count	Treg	24	3440	0.197747	35.0734
CD28+ CD45RA- CD8br %CD8br	Relative count	Treg	24	3440	0.177464	30.6997
CD28+ CD45RA- CD8br AC	Absolute count	Treg	26	3408	0.197315	31.9659
CD28- DN (CD4-CD8-) %T cell	Relative count	Treg	20	3440	0.136481	27.019
CD45RA- CD28- CD8br %CD8br	Relative count	Treg	26	3425	0.199283	32.5268
CD45RA- CD28- CD8br %T cell	Relative count	Treg	81	3425	0.574607	55.7483
CD45RA+ CD28- CD8br %CD8br	Relative count	Treg	20	3425	0.129906	25.4111
CD45RA+ CD28- CD8br %T cell	Relative count	Treg	98	3425	0.726645	90.2178
BAFF-R on CD20- CD38-	MFI	B cell	11	3592	0.10637	38.7395
BAFF-R on CD24+ CD27+	MFI	B cell	21	3657	0.611127	272.025
BAFF-R on IgD+ CD24+	MFI	B cell	23	3657	0.594448	231.528
BAFF-R on IgD+ CD24-	MFI	B cell	23	3657	0.617755	255.277
BAFF-R on IgD+ CD38-	MFI	B cell	27	3645	0.646691	245.203
BAFF-R on IgD+ CD38- naive	MFI	B cell	29	1837	0.790562	235.202
BAFF-R on IgD+ CD38- unsw mem	MFI	B cell	19	1837	0.618647	155.137
BAFF-R on IgD+ CD38br	MFI	B cell	33	3656	0.640439	195.496
BAFF-R on IgD+ CD38dim	MFI	B cell	27	3657	0.646782	246.115
BAFF-R on IgD- CD24-	MFI	B cell	25	3657	0.572191	194.257
BAFF-R on IgD- CD27-	MFI	B cell	18	3657	0.533046	230.717
BAFF-R on IgD- CD38-	MFI	B cell	20	3657	0.597228	269.572
BAFF-R on IgD- CD38br	MFI	B cell	14	3659	0.125307	37.2879
BAFF-R on IgD- CD38dim	MFI	B cell	20	3657	0.571191	242.165
BAFF-R on memory B cell	MFI	B cell	21	3657	0.589362	248.433
BAFF-R on naive-mature B cell	MFI	B cell	26	3657	0.629157	236.865
BAFF-R on unsw mem	MFI	B cell	25	3657	0.622195	239.191
BAFF-R on sw mem	MFI	B cell	19	3657	0.583988	268.713
BAFF-R on IgD+	MFI	B cell	27	3658	0.639931	238.941
BAFF-R on transitional	MFI	B cell	28	3655	0.570544	172.044
CD19 on CD20-	MFI	B cell	21	3656	0.118259	23.2091
CD19 on CD20- CD38-	MFI	B cell	11	3595	0.0699184	24.4864
CD19 on CD24+ CD27+	MFI	B cell	26	3656	0.169409	28.4683
CD19 on IgD+ CD24+	MFI	B cell	18	3656	0.111729	25.4151
CD19 on IgD+ CD24-	MFI	B cell	16	3656	0.0989032	24.9632
CD19 on IgD+ CD38-	MFI	B cell	10	3645	0.0592036	22.8685
CD19 on IgD+ CD38- naive	MFI	B cell	10	1830	0.112613	23.0839
CD19 on IgD+ CD38- unsw mem	MFI	B cell	10	1833	0.130036	27.2338
CD19 on IgD+ CD38br	MFI	B cell	13	3657	0.0899919	27.7124
CD19 on IgD+ CD38dim	MFI	B cell	18	3657	0.106215	24.0184
CD19 on IgD- CD24-	MFI	B cell	11	3655	0.0635797	22.4861
CD19 on IgD- CD27-	MFI	B cell	17	3656	0.101295	24.1203
CD19 on IgD- CD38-	MFI	B cell	16	3657	0.0929385	23.3099
CD19 on IgD- CD38br	MFI	B cell	9	3658	0.0532823	22.8126
CD19 on IgD- CD38dim	MFI	B cell	19	3657	0.11927	25.9226
CD19 on memory B cell	MFI	B cell	13	3657	0.0767121	23.2832
CD19 on naive-mature B cell	MFI	B cell	11	3653	0.0656532	23.2582
CD19 on unsw mem	MFI	B cell	10	3656	0.0657767	25.6637
CD19 on PB/PC	MFI	B cell	10	3657	0.0571919	22.117
CD19 on sw mem	MFI	B cell	23	3657	0.142405	26.2288
CD19 on IgD+	MFI	B cell	15	3658	0.0894973	23.8659
CD19 on transitional	MFI	B cell	13	3657	0.0836007	25.5647
CD20 on B cell	MFI	B cell	17	3660	0.111494	26.8833
CD20 on CD20- CD38-	MFI	B cell	20	3606	0.116406	23.6146
CD20 on CD24+ CD27+	MFI	B cell	20	3657	0.149391	31.9292
CD20 on IgD+ CD24+	MFI	B cell	18	3657	0.117333	26.8665
CD20 on IgD+ CD24-	MFI	B cell	18	3657	0.121321	27.906
CD20 on IgD+ CD38-	MFI	B cell	16	3645	0.0987713	24.8509
CD20 on IgD+ CD38- naive	MFI	B cell	16	1834	0.198476	28.1206
CD20 on IgD+ CD38- unsw mem	MFI	B cell	9	1836	0.105858	24.0202
CD20 on IgD+ CD38br	MFI	B cell	9	3657	0.0580797	24.9863
CD20 on IgD+ CD38dim	MFI	B cell	18	3657	0.13255	30.8834
CD20 on IgD- CD24-	MFI	B cell	25	3657	0.154385	26.5166
CD20 on IgD- CD27-	MFI	B cell	9	3657	0.0713006	31.1108
CD20 on IgD- CD38-	MFI	B cell	15	3657	0.106597	28.9618
CD20 on IgD- CD38br	MFI	B cell	8	3659	0.0454928	21.7453
CD20 on IgD- CD38dim	MFI	B cell	20	3657	0.122379	25.3509
CD20 on memory B cell	MFI	B cell	18	3657	0.126006	29.1388
CD20 on naive-mature B cell	MFI	B cell	17	3657	0.113416	27.3833
CD20 on unsw mem	MFI	B cell	12	3657	0.0834262	27.6396
CD20 on sw mem	MFI	B cell	18	3657	0.121774	28.0244
CD20 on IgD+	MFI	B cell	15	3658	0.118164	32.5347
CD20 on transitional	MFI	B cell	12	3657	0.0862015	28.6458
CD24 on CD24+ CD27+	MFI	B cell	12	3654	0.0805939	26.5971
CD24 on IgD+ CD24+	MFI	B cell	14	3655	0.0903954	25.8385
CD24 on IgD+ CD38-	MFI	B cell	13	3638	0.0774259	23.3954
CD24 on IgD+ CD38- unsw mem	MFI	B cell	11	1832	0.135883	26.0178
CD24 on IgD+ CD38br	MFI	B cell	19	3655	0.116969	25.3422
CD24 on IgD- CD38-	MFI	B cell	9	3648	0.050537	21.5155
CD24 on IgD- CD38dim	MFI	B cell	19	3649	0.127078	27.8052
CD24 on memory B cell	MFI	B cell	23	3653	0.14543	26.8512
CD24 on unsw mem	MFI	B cell	12	3655	0.0708389	23.1387
CD24 on sw mem	MFI	B cell	23	3652	0.14242	26.1961
CD24 on transitional	MFI	B cell	16	3656	0.09386	23.5585
CD25 on B cell	MFI	B cell	12	3660	0.110519	37.7619
CD25 on CD20- CD38-	MFI	B cell	9	3505	0.0570713	23.5041
CD25 on CD24+ CD27+	MFI	B cell	22	3657	0.211538	44.317
CD25 on IgD+ CD24+	MFI	B cell	16	3657	0.156576	42.2339
CD25 on IgD+ CD24-	MFI	B cell	18	3657	0.170706	41.6034
CD25 on IgD+ CD38-	MFI	B cell	22	3642	0.161743	31.7406
CD25 on IgD+ CD38- naive	MFI	B cell	12	1835	0.143916	25.5246
CD25 on IgD+ CD38- unsw mem	MFI	B cell	11	1837	0.124641	23.6235
CD25 on IgD+ CD38br	MFI	B cell	10	3656	0.0814644	32.3273
CD25 on IgD+ CD38dim	MFI	B cell	8	3657	0.0484775	23.2319
CD25 on IgD- CD24-	MFI	B cell	22	3649	0.146934	28.3886
CD25 on IgD- CD27-	MFI	B cell	15	3651	0.114803	31.4287
CD25 on IgD- CD38-	MFI	B cell	11	3657	0.0638899	22.6157
CD25 on IgD- CD38br	MFI	B cell	19	3656	0.111922	24.1177
CD25 on IgD- CD38dim	MFI	B cell	14	3657	0.158366	48.9496
CD25 on memory B cell	MFI	B cell	15	3657	0.166091	48.3455
CD25 on naive-mature B cell	MFI	B cell	18	3657	0.164417	39.7691
CD25 on unsw mem	MFI	B cell	13	3657	0.0801021	24.4017
CD25 on sw mem	MFI	B cell	17	3657	0.177985	46.3487
CD25 on IgD+	MFI	B cell	16	3658	0.132513	34.7612
CD25 on transitional	MFI	B cell	8	3657	0.0575929	27.8673
CD27 on CD20-	MFI	B cell	16	3634	0.0865705	21.4251
CD27 on CD20- CD38-	MFI	B cell	10	3592	0.060051	22.8781
CD27 on CD24+ CD27+	MFI	B cell	24	3657	0.227052	44.4539
CD27 on T cell	MFI	B cell	12	1838	0.140594	24.8799
CD27 on IgD+ CD24+	MFI	B cell	34	3656	0.361845	60.3873
CD27 on IgD+ CD38- unsw mem	MFI	B cell	29	1836	0.582864	87.0182
CD27 on IgD- CD38-	MFI	B cell	28	3657	0.325	62.3861
CD27 on IgD- CD38br	MFI	B cell	12	3642	0.0789798	25.933
CD27 on IgD- CD38dim	MFI	B cell	33	3657	0.446647	88.6167
CD27 on memory B cell	MFI	B cell	30	3657	0.33909	62.0126
CD27 on unsw mem	MFI	B cell	32	3656	0.361977	64.2336
CD27 on PB/PC	MFI	B cell	17	3651	0.103452	24.6593
CD27 on sw mem	MFI	B cell	34	3657	0.457145	89.7097
CD38 on CD20-	MFI	B cell	14	3630	0.0824246	23.195
CD38 on CD3- CD19-	MFI	B cell	15	1834	0.185756	27.6498
CD38 on IgD+ CD24-	MFI	B cell	12	3656	0.0724117	23.699
CD38 on IgD+ CD38br	MFI	B cell	17	3652	0.107038	25.6235
CD38 on IgD+ CD38dim	MFI	B cell	24	3654	0.159649	28.7264
CD38 on IgD- CD38br	MFI	B cell	8	3644	0.0458685	21.8434
CD38 on IgD- CD38dim	MFI	B cell	18	3657	0.11029	25.0542
CD38 on naive-mature B cell	MFI	B cell	22	3656	0.137754	26.3825
CD38 on PB/PC	MFI	B cell	15	3655	0.0913552	24.391
CD38 on IgD+	MFI	B cell	11	3658	0.0633881	22.4322
CD38 on transitional	MFI	B cell	23	3657	0.153715	28.6905
IgD on IgD+ CD24+	MFI	B cell	21	3656	0.132416	26.4117
IgD on IgD+ CD24-	MFI	B cell	27	3656	0.168761	27.2802
IgD on IgD+ CD38-	MFI	B cell	18	3642	0.107339	24.2029
IgD on IgD+ CD38- unsw mem	MFI	B cell	14	1834	0.15657	24.1192
IgD on IgD+ CD38br	MFI	B cell	23	3656	0.175601	33.6363
IgD on IgD+ CD38dim	MFI	B cell	18	3656	0.131836	30.6834
IgD on unsw mem	MFI	B cell	20	3636	0.123112	25.3767
IgD on IgD+	MFI	B cell	17	3657	0.108761	26.1222
IgD on transitional	MFI	B cell	27	3657	0.184171	30.342
BAFF-R on B cell	MFI	B cell	25	3660	0.633294	251.034
BAFF-R on CD20-	MFI	B cell	11	3648	0.0943507	34.4362
CD62L on CD62L+ myeloid DC	MFI	cDC	13	2872	0.132207	33.4931
CD62L on CD62L+ plasmacytoid DC	MFI	cDC	12	2872	0.130396	35.7251
CD62L on CD62L+ DC	MFI	cDC	20	2871	0.16639	28.4432
CD62L on monocyte	MFI	cDC	21	2848	0.230628	40.3393
CD62L on granulocyte	MFI	cDC	13	2849	0.100137	24.2676
CD66b on CD66b++ myeloid cell	MFI	Myeloid cell	22	1465	0.329147	32.1592
CD66b on Gr MDSC	MFI	Myeloid cell	20	1244	0.341326	31.688
CD3 on naive CD8br	MFI	Maturation stages of T cell	25	2910	0.373726	68.8405
CD3 on EM CD8br	MFI	Maturation stages of T cell	15	2912	0.120804	26.5279
CD3 on TD CD8br	MFI	Maturation stages of T cell	21	2911	0.16608	27.3982
CD3 on CM CD4+	MFI	Maturation stages of T cell	20	2912	0.305865	63.6946
CD3 on Naive CD4+	MFI	Maturation stages of T cell	26	2910	0.441489	87.6513
CD3 on EM CD4+	MFI	Maturation stages of T cell	18	2912	0.232429	48.6685
CD3 on TD CD4+	MFI	Maturation stages of T cell	18	2903	0.159612	30.4305
CD3 on CD45RA- CD4+	MFI	Maturation stages of T cell	26	2911	0.321411	52.5383
CD3 on CM CD8br	MFI	Maturation stages of T cell	16	2910	0.211742	48.5699
CD3 on HLA DR+ T cell	MFI	TBNK	20	3060	0.210487	40.5104
CD3 on NKT	MFI	TBNK	15	3113	0.11561	26.9899
CD3 on HLA DR+ CD4+	MFI	TBNK	18	3060	0.214556	46.1498
CD3 on HLA DR+ CD8br	MFI	TBNK	18	3060	0.161388	32.5129
CD3 on T cell	MFI	Treg	25	2919	0.271923	43.2193
CD3 on CD39+ resting Treg	MFI	Treg	16	2649	0.175621	35.044
CD3 on activated Treg	MFI	Treg	22	2919	0.353167	71.8727
CD3 on CD39+ activated Treg	MFI	Treg	27	2919	0.379197	65.4026
CD3 on secreting Treg	MFI	Treg	20	2919	0.329744	71.2859
CD3 on CD39+ secreting Treg	MFI	Treg	28	2919	0.34373	54.0598
CD3 on activated & secreting Treg	MFI	Treg	22	2919	0.354614	72.329
CD3 on CD45RA+ CD4+	MFI	Treg	23	2919	0.389551	80.3223
CD3 on CD8br	MFI	Treg	21	2918	0.23877	43.2557
CD3 on CD39+ CD4+	MFI	Treg	26	2919	0.390598	71.2937
CD3 on CD28+ CD4+	MFI	Treg	24	2919	0.28631	48.3742
CD3 on CD28+ DN (CD4-CD8-)	MFI	Treg	13	2918	0.0930144	22.9088
CD3 on CD28+ CD45RA- CD8br	MFI	Treg	18	2919	0.200852	40.4924
CD3 on CD28+ CD45RA+ CD8br	MFI	Treg	21	2919	0.342089	71.7299
CD3 on CD28- CD8br	MFI	Treg	19	2919	0.139398	24.7144
CD3 on CD39+ CD8br	MFI	Treg	17	2914	0.189651	39.8687
CD3 on CD4+	MFI	Treg	29	2919	0.31533	45.8811
CD3 on CD4 Treg	MFI	Treg	26	2919	0.39576	72.8529
CD3 on resting Treg	MFI	Treg	26	2918	0.420678	80.7427
CD34 on HSC	MFI	Myeloid cell	12	1634	0.189483	31.5799
HVEM on T cell	MFI	Maturation stages of T cell	27	1247	0.445334	36.2488
HVEM on naive CD8br	MFI	Maturation stages of T cell	18	1247	0.300779	29.3467
HVEM on EM CD8br	MFI	Maturation stages of T cell	15	1247	0.272203	30.6937
HVEM on TD CD8br	MFI	Maturation stages of T cell	25	1247	0.421562	35.5942
HVEM on CD4+	MFI	Maturation stages of T cell	20	1247	0.360622	34.5743
HVEM on CM CD4+	MFI	Maturation stages of T cell	17	1247	0.292338	29.865
HVEM on naive CD4+	MFI	Maturation stages of T cell	14	1247	0.243102	28.264
HVEM on EM CD4+	MFI	Maturation stages of T cell	18	1247	0.316192	31.5458
HVEM on TD CD4+	MFI	Maturation stages of T cell	23	1245	0.398316	35.1437
HVEM on CD45RA- CD4+	MFI	Maturation stages of T cell	19	1247	0.348507	34.5456
HVEM on CD8br	MFI	Maturation stages of T cell	15	1247	0.276782	31.4076
HVEM on CM CD8br	MFI	Maturation stages of T cell	21	1247	0.378021	35.4533
CD16-CD56 on NKT	MFI	TBNK	27	3113	0.228257	33.7942
CD16-CD56 on NK	MFI	TBNK	27	3113	0.205093	29.4798
CD16-CD56 on HLA DR+ NK	MFI	TBNK	18	2971	0.132733	25.0999
CD28 on CD39+ activated Treg	MFI	Treg	18	2920	0.198216	39.8434
CD28 on secreting Treg	MFI	Treg	15	2920	0.162917	37.6794
CD28 on CD39+ secreting Treg	MFI	Treg	20	2920	0.248024	47.8088
CD28 on activated & secreting Treg	MFI	Treg	19	2920	0.192748	36.444
CD28 on CD45RA+ CD4+	MFI	Treg	11	2920	0.122233	36.8139
CD28 on CD45RA- CD4 not Treg	MFI	Treg	12	2920	0.159799	46.0738
CD28 on CD39+ CD4+	MFI	Treg	22	2920	0.353611	72.0373
CD28 on CD28+ CD45RA- CD8br	MFI	Treg	18	2920	0.19892	40.02
CD28 on CD28+ CD4+	MFI	Treg	23	2920	0.233301	38.3144
CD28 on CD28+ DN (CD4-CD8-)	MFI	Treg	19	2919	0.202848	38.8261
CD28 on CD28+ CD45RA+ CD8br	MFI	Treg	14	2920	0.107876	25.0909
CD28 on CD39+ CD8br	MFI	Treg	19	2914	0.173508	31.9761
CD28 on CD4+	MFI	Treg	20	2920	0.205757	37.5508
CD28 on CD4 Treg	MFI	Treg	16	2920	0.163745	35.5269
CD28 on resting Treg	MFI	Treg	17	2919	0.198451	42.2495
CD28 on CD39+ resting Treg	MFI	Treg	17	2650	0.159088	29.2903
CD28 on activated Treg	MFI	Treg	16	2920	0.156392	33.6357
CD86 on myeloid DC	MFI	cDC	22	2871	0.244571	41.9109
CD86 on CD62L+ myeloid DC	MFI	cDC	21	2871	0.163223	26.4633
CD86 on monocyte	MFI	cDC	13	2850	0.0972969	23.5135
CD86 on granulocyte	MFI	cDC	18	2848	0.150011	27.7376
CCR7 on naive CD4+	MFI	Maturation stages of T cell	22	2910	0.218615	36.7145
CCR7 on naive CD8br	MFI	Maturation stages of T cell	19	2910	0.152234	27.3136
CD45 on CD14+ monocyte	MFI	TBNK	14	3112	0.104633	25.8512
CD45 on B cell	MFI	TBNK	11	3112	0.0798503	24.4561
CD45 on NK	MFI	TBNK	21	3113	0.167616	29.6396
CD45 on HLA DR+ NK	MFI	TBNK	13	2971	0.0917667	22.9824
CD45 on granulocyte	MFI	TBNK	10	3112	0.0751752	25.2067
CD45 on lymphocyte	MFI	TBNK	19	3113	0.129673	24.2546
CD45 on T cell	MFI	TBNK	9	3113	0.0619875	22.7842
CD45 on CD4+	MFI	TBNK	11	3113	0.0741524	22.5785
CD45 on CD8br	MFI	TBNK	12	3113	0.0831402	23.4255
CD45 on HLA DR+ T cell	MFI	TBNK	13	3060	0.112594	29.729
CD45 on NKT	MFI	TBNK	17	3113	0.114943	23.6442
CD45 on HLA DR+ CD4+	MFI	TBNK	14	3060	0.10009	24.1908
CD45 on HLA DR+ CD8br	MFI	TBNK	17	3060	0.123667	25.252
CD127 on T cell	MFI	Treg	18	2920	0.133172	24.7603
CD127 on CD45RA- CD4 not Treg	MFI	Treg	16	2920	0.119858	24.7082
CD127 on CD28+ CD4+	MFI	Treg	18	2920	0.143587	27.0212
CD127 on CD28+ DN (CD4-CD8-)	MFI	Treg	20	2918	0.142892	24.1485
CD127 on granulocyte	MFI	Treg	25	2920	0.237467	36.0497
CD127 on CD8br	MFI	Treg	20	2920	0.151143	25.809
CD127 on CD28+ CD45RA- CD8br	MFI	Treg	11	2920	0.0825628	23.7908
CD127 on CD28+ CD45RA+ CD8br	MFI	Treg	17	2920	0.135869	26.8405
CD127 on CD28- CD8br	MFI	Treg	21	2920	0.155516	25.4134
CD127 on CD4+	MFI	Treg	17	2920	0.128037	25.066
CD127 on CD45RA+ CD4+	MFI	Treg	18	2920	0.14553	27.4493
CD25 on CD45RA- CD4 not Treg	MFI	Treg	19	3435	0.148715	31.3991
CD25 on CD45RA+ CD4 not Treg	MFI	Treg	17	3435	0.114076	25.8818
CD25 on CD39+ CD4 Treg	MFI	Treg	12	3434	0.103631	32.9589
CD25 on CD4 Treg	MFI	Treg	19	3435	0.118804	24.2322
CD25 on resting Treg	MFI	Treg	15	3434	0.0970242	24.4841
CD25 on CD39+ resting Treg	MFI	Treg	11	3118	0.0780045	23.8891
CD25 on activated Treg	MFI	Treg	14	3435	0.0880336	23.5813
CD25 on CD39+ activated Treg	MFI	Treg	11	3435	0.0923357	31.6561
CD25 on secreting Treg	MFI	Treg	17	3435	0.113193	25.6559
CD25 on CD39+ secreting Treg	MFI	Treg	16	3435	0.111055	26.6881
CD25 on activated & secreting Treg	MFI	Treg	16	3435	0.104628	24.963
CD123 on plasmacytoid DC	MFI	cDC	15	2872	0.143849	31.9907
CD123 on CD62L+ plasmacytoid DC	MFI	cDC	15	2872	0.143222	31.828
CD33 on CD14+ monocyte	MFI	Myeloid cell	22	1634	0.75597	226.847
CD33 on CD33br HLA DR+ CD14dim	MFI	Myeloid cell	28	1577	0.826117	262.662
CD33 on CD33dim HLA DR+ CD11b+	MFI	Myeloid cell	24	1633	0.787504	248.3
CD33 on CD33dim HLA DR+ CD11b-	MFI	Myeloid cell	21	1634	0.733177	210.927
CD33 on Gr MDSC	MFI	Myeloid cell	16	1244	0.453519	63.6422
CD33 on CD66b++ myeloid cell	MFI	Myeloid cell	17	1464	0.551485	104.587
CD33 on Mo MDSC	MFI	Myeloid cell	19	1569	0.641009	145.572
CD33 on CD33dim HLA DR-	MFI	Myeloid cell	20	1558	0.668644	155.076
CD33 on basophil	MFI	Myeloid cell	22	1555	0.686727	152.65
CD33 on Im MDSC	MFI	Myeloid cell	24	1554	0.69564	145.61
CD33 on CD33br HLA DR+	MFI	Myeloid cell	26	1579	0.815362	263.602
CD33 on CD33br HLA DR+ CD14-	MFI	Myeloid cell	23	1578	0.77624	234.389
CD4 on monocyte	MFI	TBNK	16	3112	0.203919	49.5496
CD4 on HLA DR+ CD4+	MFI	TBNK	20	3060	0.135732	23.8635
CD25 on CD4+	MFI	Treg	14	2920	0.109829	25.6012
CD25 on CD39+ CD4+	MFI	Treg	23	2920	0.502059	126.954
CD25 on CD28+ CD4+	MFI	Treg	17	2920	0.140844	27.9843
FSC-A on myeloid DC	Morphological parameter	cDC	18	2872	0.197148	38.9211
FSC-A on plasmacytoid DC	Morphological parameter	cDC	19	2872	0.150503	26.5938
FSC-A on monocyte	Morphological parameter	cDC	19	2850	0.151127	26.5175
FSC-A on granulocyte	Morphological parameter	cDC	17	2850	0.182238	37.1241
FSC-A on CD14+ monocyte	Morphological parameter	TBNK	20	3112	0.137993	24.7409
FSC-A on B cell	Morphological parameter	TBNK	18	3112	0.117362	22.8482
FSC-A on NK	Morphological parameter	TBNK	17	3113	0.144516	30.7549
FSC-A on HLA DR+ NK	Morphological parameter	TBNK	20	2971	0.249212	48.9602
FSC-A on lymphocyte	Morphological parameter	TBNK	11	3113	0.0790696	24.2043
FSC-A on T cell	Morphological parameter	TBNK	17	3113	0.117243	24.1801
FSC-A on CD4+	Morphological parameter	TBNK	17	3113	0.114718	23.5919
FSC-A on CD8br	Morphological parameter	TBNK	16	3113	0.112354	24.4922
FSC-A on HLA DR+ T cell	Morphological parameter	TBNK	12	3060	0.0832518	23.0587
FSC-A on NKT	Morphological parameter	TBNK	19	3113	0.131668	24.6844
FSC-A on HLA DR+ CD4+	Morphological parameter	TBNK	14	3060	0.100881	24.4035
FSC-A on HLA DR+ CD8br	Morphological parameter	TBNK	12	3060	0.0837254	23.2018
CD16 on CD14- CD16+ monocyte	MFI	Monocyte	23	3620	0.593729	228.488
CD40 on CD14+ CD16- monocyte	MFI	Monocyte	22	3629	0.305442	72.0813
CD40 on CD14+ CD16+ monocyte	MFI	Monocyte	28	3618	0.367531	74.4851
CCR2 on CD14- CD16+ monocyte	MFI	Monocyte	18	3621	0.120293	27.3635
CD14 on CD14+ CD16+ monocyte	MFI	Monocyte	13	3618	0.0758733	22.7614
HLA DR on CD14- CD16+ monocyte	MFI	Monocyte	15	3621	0.146607	41.2877
CD40 on monocytes	MFI	Monocyte	27	3629	0.379288	81.4964
CD14 on CD14+ CD16- monocyte	MFI	Monocyte	15	3629	0.0998784	26.7268
CD64 on CD14+ CD16- monocyte	MFI	Monocyte	31	3622	0.302536	50.2328
HLA DR on CD14+ CD16- monocyte	MFI	Monocyte	18	3629	0.113968	25.7969
CD40 on CD14- CD16+ monocyte	MFI	Monocyte	27	3621	0.422835	97.4909
CD64 on CD14- CD16+ monocyte	MFI	Monocyte	16	3614	0.11101	28.0727
HLA DR on CD14+ monocyte	MFI	Monocyte	17	3629	0.1077	25.638
CCR2 on CD14+ CD16+ monocyte	MFI	Monocyte	29	3618	0.18372	27.8465
PDL-1 on CD14+ CD16- monocyte	MFI	Monocyte	11	3629	0.066734	23.5124
CX3CR1 on CD14- CD16-	MFI	Monocyte	14	3590	0.153567	46.329
CX3CR1 on monocyte	MFI	Monocyte	21	3590	0.227113	49.9266
CX3CR1 on CD14+ CD16+ monocyte	MFI	Monocyte	25	3579	0.247043	46.6291
CX3CR1 on CD14+ CD16- monocyte	MFI	Monocyte	25	3590	0.273967	53.7946
PDL-1 on CD14+ CD16+ monocyte	MFI	Monocyte	22	3618	0.134065	25.2991
PDL-1 on CD14- CD16+ monocyte	MFI	Monocyte	18	3621	0.19907	49.7372
PDL-1 on CD14- CD16-	MFI	Monocyte	25	3629	0.152987	26.0309
CD64 on CD14- CD16-	MFI	Monocyte	12	3622	0.0712486	23.0718
PDL-1 on monocyte	MFI	Monocyte	10	3629	0.0807966	31.8016
CCR2 on CD14- CD16-	MFI	Monocyte	13	3629	0.0859484	26.1476
CCR2 on CD14+ CD16- monocyte	MFI	Monocyte	22	3629	0.152817	29.5663
CD16 on CD14+ CD16+ monocyte	MFI	Monocyte	23	3617	0.400483	104.355
CD64 on monocyte	MFI	Monocyte	30	3622	0.293814	49.8021
HLA DR on CD14+ CD16+ monocyte	MFI	Monocyte	16	3618	0.115867	29.4947
CCR2 on monocyte	MFI	Monocyte	17	3629	0.117214	28.2035
HLA DR on CD14- CD16-	MFI	Monocyte	25	3629	0.165903	28.6656
HLA DR on monocyte	MFI	Monocyte	12	3629	0.0736477	23.9569
CD64 on CD14+ CD16+ monocyte	MFI	Monocyte	19	3611	0.18655	43.3437
CX3CR1 on CD14- CD16+ monocyte	MFI	Monocyte	21	3582	0.145384	28.8387
CCR2 on myeloid DC	MFI	cDC	11	2870	0.139727	42.2
CCR2 on CD62L+ myeloid DC	MFI	cDC	15	2870	0.137446	30.3186
CCR2 on plasmacytoid DC	MFI	cDC	19	2871	0.229819	44.7751
CCR2 on CD62L+ plasmacytoid DC	MFI	cDC	19	2871	0.229357	44.6582
CCR2 on monocyte	MFI	cDC	18	2850	0.195952	38.3296
CCR2 on granulocyte	MFI	cDC	16	2850	0.14124	29.1214
CD14 on Mo MDSC	MFI	Myeloid cell	21	1570	0.284096	29.2523
CD14 on CD33br HLA DR+ CD14dim	MFI	Myeloid cell	17	1578	0.234297	28.079
CD14 on CD33dim HLA DR+ CD11b+	MFI	Myeloid cell	19	1634	0.277183	32.5753
CD4 on CD4+	MFI	Maturation stages of T cell	21	2912	0.176451	29.4858
CD4 on CM CD4 +	MFI	Maturation stages of T cell	13	2912	0.124168	31.6041
CD4 on naive CD4+	MFI	Maturation stages of T cell	19	2910	0.16449	29.9455
CD4 on EM CD4+	MFI	Maturation stages of T cell	20	2912	0.175062	30.6752
CD4 on TD CD4+	MFI	Maturation stages of T cell	24	2903	0.183378	26.9281
CD4 on CD45RA+ CD4+	MFI	Maturation stages of T cell	21	2911	0.181625	30.5318
CD19 on B cell	MFI	TBNK	18	3112	0.130864	25.8725
CD39 on CD39+ CD8br	MFI	Treg	23	2915	0.299778	53.8126
CD39 on CD39+ activated Treg	MFI	Treg	33	2920	0.99095	9576.52
CD39 on CD39+ secreting Treg	MFI	Treg	30	2920	0.841714	512.092
CD39 on CD39+ CD4+	MFI	Treg	34	2920	0.811232	364.656
CD39 on granulocyte	MFI	Treg	24	2920	0.193742	28.9859
CD39 on monocyte	MFI	Treg	15	2909	0.11702	25.5602
CD80 on myeloid DC	MFI	cDC	17	2871	0.176631	36.0018
CD80 on CD62L+ myeloid DC	MFI	cDC	18	2871	0.177452	34.1819
CD80 on plasmacytoid DC	MFI	cDC	16	2871	0.147669	30.9039
CD80 on CD62L+ plasmacytoid DC	MFI	cDC	15	2871	0.140217	31.0402
CD80 on monocyte	MFI	cDC	27	2850	0.2834	41.3349
CD80 on granulocyte	MFI	cDC	27	2850	0.236411	32.3594
CD45 on lymphocyte	MFI	Myeloid cell	15	1635	0.196206	26.3464
CD45 on CD33br HLA DR+ CD14-	MFI	Myeloid cell	15	1579	0.213762	28.3299
CD45 on CD33br HLA DR+ CD14dim	MFI	Myeloid cell	17	1578	0.220347	25.9346
CD45 on CD33dim HLA DR+ CD11b-	MFI	Myeloid cell	7	1635	0.0912011	23.325
CD45 on CD33- HLA DR-	MFI	Myeloid cell	10	1635	0.146172	27.8022
CD45 on CD33- HLA DR+	MFI	Myeloid cell	20	1635	0.304708	35.3663
CD45 on Gr MDSC	MFI	Myeloid cell	17	1244	0.29015	29.4779
CD45 on CD66b++ myelod cell	MFI	Myeloid cell	14	1465	0.206084	26.8849
CD45 on Mo MDSC	MFI	Myeloid cell	12	1570	0.157046	24.1731
CD45 on CD33dim HLA DR-	MFI	Myeloid cell	16	1559	0.213819	26.2112
CD45 on basophil	MFI	Myeloid cell	15	1556	0.210434	27.3626
CD45 on Im MDSC	MFI	Myeloid cell	7	1555	0.21356	60.0131
CD45 on CD33br HLA DR+	MFI	Myeloid cell	12	1580	0.163658	25.5529
CD8 on CM CD8br	MFI	Maturation stages of T cell	7	2910	0.053221	23.3041
CD8 on naive CD8br	MFI	Maturation stages of T cell	10	2910	0.136637	45.8799
CD8 on EM CD8br	MFI	Maturation stages of T cell	17	2912	0.132121	25.9156
CD8 on TD CD8br	MFI	Maturation stages of T cell	10	2911	0.0752268	23.5904
CD8 on CD8br	MFI	TBNK	22	3113	0.157867	26.3296
CD8 on NKT	MFI	TBNK	16	3103	0.121743	26.7362
CD8 on HLA DR+ CD8br	MFI	TBNK	15	3060	0.103925	23.5359
CD4 on CD39+ CD4+	MFI	Treg	27	2920	0.340331	55.2598
CD4 on CD28+ CD4+	MFI	Treg	16	2920	0.123257	25.5073
CD4 on CD4 Treg	MFI	Treg	22	2920	0.172733	27.495
CD4 on resting Treg	MFI	Treg	10	2919	0.0795059	25.1173
CD4 on CD39+ resting Treg	MFI	Treg	11	2650	0.0918294	24.2491
CD4 on activated Treg	MFI	Treg	19	2920	0.15247	27.4583
CD4 on CD39+ activated Treg	MFI	Treg	14	2920	0.107841	25.082
CD4 on secreting Treg	MFI	Treg	18	2920	0.139942	26.2238
CD4 on CD39+ secreting Treg	MFI	Treg	18	2920	0.171987	33.476
CD4 on activated & secreting Treg	MFI	Treg	24	2920	0.18695	27.736
SSC-A on myeloid DC	Morphological parameter	cDC	13	2872	0.14017	35.8395
SSC-A on plasmacytoid DC	Morphological parameter	cDC	24	2872	0.204393	30.475
SSC-A on monocyte	Morphological parameter	cDC	31	2850	0.548338	110.36
SSC-A on CD14+ monocyte	Morphological parameter	TBNK	24	3112	0.394178	83.6898
SSC-A on B cell	Morphological parameter	TBNK	10	3112	0.0697247	23.2421
SSC-A on NK	Morphological parameter	TBNK	21	3113	0.174781	31.175
SSC-A on HLA DR+ NK	Morphological parameter	TBNK	26	2971	0.306858	50.128
SSC-A on granulocyte	Morphological parameter	TBNK	20	3112	0.201746	39.0601
SSC-A on lymphocyte	Morphological parameter	TBNK	14	3113	0.0963854	23.6038
SSC-A on T cell	Morphological parameter	TBNK	15	3113	0.106469	24.6015
SSC-A on CD4+	Morphological parameter	TBNK	18	3113	0.12067	23.5883
SSC-A on CD8br	Morphological parameter	TBNK	12	3113	0.0850855	24.0245
SSC-A on HLA DR+ T cell	Morphological parameter	TBNK	17	3060	0.131628	27.1239
SSC-A on NKT	Morphological parameter	TBNK	14	3113	0.101866	25.0981
SSC-A on HLA DR+ CD4+	Morphological parameter	TBNK	15	3060	0.105604	23.9608
SSC-A on HLA DR+ CD8br	Morphological parameter	TBNK	17	3060	0.119492	24.2838
CD11c on myeloid DC	MFI	cDC	27	2872	0.256582	36.3545
CD11c on CD62L+ myeloid DC	MFI	cDC	21	2872	0.205696	35.1451
CD11c on monocyte	MFI	cDC	18	2850	0.163133	30.6587
CD11c on granulocyte	MFI	cDC	21	2850	0.215227	36.9328
CD11b on CD14+ monocyte	MFI	Myeloid cell	19	1635	0.396171	55.7683
CD11b on Gr MDSC	MFI	Myeloid cell	11	1244	0.189574	26.1989
CD11b on CD66b++ myeloid cell	MFI	Myeloid cell	16	1465	0.229851	27.0098
CD11b on Mo MDSC	MFI	Myeloid cell	13	1570	0.249452	39.7809
CD11b on CD33dim HLA DR-	MFI	Myeloid cell	21	1559	0.329864	36.0268
CD11b on basophil	MFI	Myeloid cell	14	1556	0.238652	34.5029
CD11b on CD33br HLA DR+ CD14dim	MFI	Myeloid cell	21	1578	0.368893	43.3099
CD45RA on naive CD4+	MFI	Maturation stages of T cell	41	2910	0.503662	70.9835
CD4RA on TD CD4+	MFI	Maturation stages of T cell	30	2903	0.245104	31.0833
CD45RA on naive CD8br	MFI	Maturation stages of T cell	20	2910	0.157472	26.9982
CD45RA on TD CD8br	MFI	Maturation stages of T cell	13	2911	0.0926286	22.7491
CD45RA on resting Treg	MFI	Treg	30	2919	0.341284	49.8762
CD45RA on CD39+ resting Treg	MFI	Treg	20	2650	0.176133	28.1024
HLA DR on myeloid DC	MFI	cDC	13	2872	0.168736	44.6258
HLA DR on plasmacytoid DC	MFI	cDC	22	2872	0.212692	34.9846
HLA DR on DC	MFI	cDC	20	2871	0.183551	32.0364
HLA DR on HSC	MFI	Myeloid cell	17	1634	0.249914	31.6718
HLA DR on CD33br HLA DR+ CD14-	MFI	Myeloid cell	16	1579	0.237706	30.4423
HLA DR on CD33br HLA DR+ CD14dim	MFI	Myeloid cell	17	1578	0.229427	27.3216
HLA DR on CD33dim HLA DR+ CD11b+	MFI	Myeloid cell	18	1634	0.285196	35.7978
HLA DR on CD33dim HLA DR+ CD11b-	MFI	Myeloid cell	17	1635	0.277153	36.4699
HLA DR on CD33- HLA DR+	MFI	Myeloid cell	11	1635	0.155524	27.1728
HLA DR on HLA DR+ T cell	MFI	TBNK	16	3060	0.12757	27.8098
HLA DR on HLA DR+ CD4+	MFI	TBNK	18	3060	0.127064	24.5915
HLA DR on HLA DR+ CD8br	MFI	TBNK	16	3060	0.111583	23.887
HLA DR on B cell	MFI	TBNK	20	3060	0.275192	57.6918
HLA DR on HLA DR+ NK	MFI	TBNK	22	2971	0.263203	47.8683
CD8 on CD28+ CD45RA- CD8br	MFI	Treg	15	2920	0.151497	34.5666
CD8 on CD28+ CD45RA+ CD8br	MFI	Treg	22	2920	0.31227	59.7913
CD8 on CD28- CD8br	MFI	Treg	15	2920	0.119354	26.2387
CD8 on CD39+ CD8br	MFI	Treg	19	2915	0.16142	29.3298

## Sheet: for lung
Table 9. Immune traits and their instrumental variables and F-statistics when the outcome was lung cancer.
Trait	Trait Type	Panel	NSNP	Nsamples	R2	F-statistics
IgD+ %B cell	Relative count	B cell	17	3658	0.103398	24.6924
IgD+ CD38br AC	Absolute count	B cell	29	3656	0.182298	27.8751
IgD+ CD38dim %B cell	Relative count	B cell	12	3657	0.0715742	23.4102
IgD+ CD38dim AC	Absolute count	B cell	27	3656	0.161139	25.8116
IgD+ CD38- %B cell	Relative count	B cell	19	3657	0.117848	25.5722
IgD+ CD38- AC	Absolute count	B cell	16	3656	0.0953603	23.9747
Unsw mem %B cell	Relative count	B cell	32	3657	0.186931	26.0371
Unsw mem AC	Absolute count	B cell	19	3656	0.115934	25.0956
IgD- CD27- %B cell	Relative count	B cell	20	3657	0.179085	39.6602
IgD+ AC	Absolute count	B cell	16	3657	0.102007	25.8427
IgD- CD27- AC	Absolute count	B cell	25	3656	0.175935	30.9996
Sw mem %B cell	Relative count	B cell	13	3657	0.0790506	24.0539
Sw mem AC	Absolute count	B cell	23	3656	0.139124	25.5198
PB/PC %B cell	Relative count	B cell	26	3658	0.157951	26.1961
PB/PC AC	Absolute count	B cell	22	3657	0.127991	24.2448
Memory B cell %B cell	Relative count	B cell	24	3657	0.151186	26.9547
Memory B cell AC	Absolute count	B cell	12	3656	0.0768724	25.2805
Naive-mature B cell %B cell	Relative count	B cell	24	3657	0.149166	26.5313
Naive-mature B cell AC	Absolute count	B cell	24	3656	0.14677	26.0247
IgD- CD38br %B cell	Relative count	B cell	20	3657	0.12215	25.2968
IgD+ CD24+ %B cell	Relative count	B cell	20	3657	0.117814	24.2789
IgD+ CD24+ AC	Absolute count	B cell	21	3656	0.135003	27.0081
IgD- CD24- %B cell	Relative count	B cell	17	3657	0.102362	24.4102
IgD- CD24- AC	Absolute count	B cell	16	3656	0.0932148	23.3799
IgD+ CD24- %B cell	Relative count	B cell	15	3657	0.0887095	23.6288
IgD+ CD24- AC	Absolute count	B cell	24	3656	0.143951	25.4408
CD24+ CD27+ %B cell	Relative count	B cell	24	3657	0.143121	25.2765
CD24+ CD27+ AC	Absolute count	B cell	24	3656	0.14484	25.6246
CD20- %B cell	Relative count	B cell	17	3658	0.0986355	23.4307
IgD- CD38br AC	Absolute count	B cell	18	3656	0.105303	23.7813
CD20- AC	Absolute count	B cell	23	3657	0.136131	24.8911
CD20- CD38- %B cell	Relative count	B cell	23	3659	0.136918	25.0718
CD20- CD38- AC	Absolute count	B cell	17	3658	0.101846	24.2797
IgD+ %Lymphocyte	Relative count	B cell	19	3657	0.126972	27.84
IgD- CD38br %lymphocyte	Relative count	B cell	29	3656	0.170331	25.6695
IgD- CD38dim %lymphocyte	Relative count	B cell	21	3656	0.129313	25.7007
IgD- CD38- %lymphocyte	Relative count	B cell	28	3656	0.165037	25.6037
IgD- CD38dim %B cell	Relative count	B cell	26	3657	0.152802	25.1813
IgD+ CD38br %lymphocyte	Relative count	B cell	22	3656	0.134933	25.7579
IgD+ CD38dim %lymphocyte	Relative count	B cell	30	3656	0.178787	26.3068
IgD+ CD38- %lymphocyte	Relative count	B cell	21	3656	0.133247	26.6028
Unsw Mem %lymphocyte	Relative count	B cell	21	3656	0.138619	27.8479
IgD- CD27- %lymphocyte	Relative count	B cell	14	3656	0.121385	35.93
Sw mem %lymphocyte	Relative count	B cell	14	3656	0.0943322	27.0884
PB/PC %lymphocyte	Relative count	B cell	16	3657	0.0966887	24.3512
Memory B cell %lymphocyte	Relative count	B cell	26	3656	0.168511	28.287
Naive-mature B cell %lymphocyte	Relative count	B cell	19	3656	0.112456	24.2473
IgD- CD38dim AC	Absolute count	B cell	17	3656	0.101945	24.2927
IgD+ CD24+ %lymphocyte	Relative count	B cell	13	3656	0.0944863	29.2328
IgD- CD24- %lymphocyte	Relative count	B cell	22	3656	0.126832	23.9869
IgD+ CD24- %lymphocyte	Relative count	B cell	23	3656	0.135721	24.7976
CD24+ CD27+ %lymphocyte	Relative count	B cell	22	3656	0.1481	28.7084
CD20- %lymphocyte	Relative count	B cell	20	3657	0.118018	24.3266
CD20- CD38- %lymphocyte	Relative count	B cell	23	3658	0.138	25.2947
IgD- CD38- %B cell	Relative count	B cell	12	3657	0.0727291	23.8176
IgD- CD38- AC	Absolute count	B cell	15	3656	0.0934001	25.0001
IgD+ CD38br %B cell	Relative count	B cell	19	3657	0.115405	24.9728
CD11c+ monocyte AC	Absolute count	cDC	14	3020	0.096901	23.0308
CD11c+ monocyte %monocyte	Relative count	cDC	20	3043	0.14076	24.7531
CD62L- monocyte AC	Absolute count	cDC	18	3019	0.152307	29.9453
CD62L- monocyte %monocyte	Relative count	cDC	24	3042	0.217378	34.9162
CD11c+ CD62L- monocyte AC	Absolute count	cDC	22	3017	0.159606	25.8462
CD11c+ CD62L- monocyte %monocyte	Relative count	cDC	19	3040	0.137209	25.2772
CD62L- HLA DR++ monocyte AC	Absolute count	cDC	18	3018	0.123844	23.5502
CD62L- HLA DR++ monocyte %monocyte	Relative count	cDC	12	3041	0.0855948	23.6202
CD11c+ HLA DR++ monocyte AC	Absolute count	cDC	14	3019	0.0995454	23.7209
CD11c+ HLA DR++ monocyte %monocyte	Relative count	cDC	16	3042	0.117849	25.2573
Myeloid DC AC	Absolute count	cDC	28	3387	0.326497	58.1382
Myeloid DC %DC	Relative count	cDC	29	3410	0.309784	52.3108
Plasmacytoid DC AC	Absolute count	cDC	29	3374	0.20465	29.6703
DC AC	Absolute count	cDC	25	3374	0.270012	49.5351
CD62L- DC AC	Absolute count	cDC	21	3387	0.344232	84.1138
CD62L- DC %DC	Relative count	cDC	24	3410	0.35046	76.0991
CD86+ myeloid DC AC	Absolute count	cDC	28	3387	0.408572	82.8494
CD86+ myeloid DC %DC	Relative count	cDC	24	3410	0.379209	86.1552
CD86+ plasmacytoid DC AC	Absolute count	cDC	18	3374	0.116137	24.4909
CD86+ plasmacytoid DC %DC	Relative count	cDC	22	3410	0.160726	29.4832
CD62L- myeloid DC AC	Absolute count	cDC	22	3387	0.378956	93.3036
CD62L- myeloid DC %DC	Relative count	cDC	26	3410	0.429088	97.7926
CD62L- plasmacytoid DC AC	Absolute count	cDC	21	3374	0.164737	31.4814
CD62L- plasmacytoid DC %DC	Relative count	cDC	20	3410	0.179327	37.0268
CD62L- CD86+ myeloid DC AC	Absolute count	cDC	23	3387	0.453939	121.55
CD62L- CD86+ myeloid DC %DC	Relative count	cDC	21	3410	0.444645	129.171
Plasmacytoid DC %DC	Relative count	cDC	25	3410	0.279845	52.5994
HLA DR++ monocyte %monocyte	Relative count	TBNK	16	3595	0.0958111	23.6961
HLA DR++ monocyte %leukocyte	Relative count	TBNK	7	3595	0.0557334	30.245
HLA DR++ monocyte AC	Absolute count	TBNK	24	3579	0.150533	26.2417
CD4 Treg %CD4	Relative count	Treg	19	3437	0.120659	24.677
CD4 Treg %T cell	Relative count	Treg	17	3437	0.104734	23.528
Resting Treg AC	Absolute count	Treg	23	3405	0.20891	38.8195
Resting Treg % CD4 Treg	Relative count	Treg	31	3437	0.372346	65.1602
Resting Treg %CD4	Relative count	Treg	34	3437	0.323202	47.7826
CD39+ resting Treg AC	Absolute count	Treg	40	3405	0.756068	260.668
CD39+ resting Treg %resting Treg	Relative count	Treg	39	3437	0.82833	420.283
CD39+ resting Treg % CD4 Treg	Relative count	Treg	48	3437	0.861032	437.327
Activated Treg AC	Absolute count	Treg	14	3405	0.0936197	25.0108
Activated Treg %CD4 Treg	Relative count	Treg	26	3437	0.182039	29.1885
Activated Treg %CD4	Relative count	Treg	18	3437	0.11432	24.5101
CD39+ activated Treg AC	Absolute count	Treg	41	3405	0.716189	206.987
CD39+ activated Treg %CD4 Treg	Relative count	Treg	35	3437	0.699565	226.264
Secreting Treg AC	Absolute count	Treg	20	3405	0.137833	27.0497
Secreting Treg % CD4 Treg	Relative count	Treg	31	3437	0.332904	54.8132
Secreting Treg %CD4	Relative count	Treg	29	3437	0.24241	37.5916
CD39+ secreting Treg AC	Absolute count	Treg	45	3405	0.849809	422.353
CD39+ secreting Treg %secreting Treg	Relative count	Treg	46	3437	0.85322	428.387
CD39+ secreting Treg %CD4 Treg	Relative count	Treg	34	3437	0.765842	327.254
Activated & resting Treg AC	Absolute count	Treg	16	3405	0.110725	26.3654
Activated & resting Treg % CD4 Treg	Relative count	Treg	30	3437	0.327392	55.2624
Activated & resting Treg %CD4+	Relative count	Treg	33	3437	0.236279	31.9035
Activated & secreting Treg AC	Absolute count	Treg	19	3405	0.131901	27.0697
Activated & secreting Treg %CD4 Treg	Relative count	Treg	39	3437	0.417939	62.5425
Activated & secreting Treg %CD4+	Relative count	Treg	31	3437	0.250689	36.7476
CD25hi AC	Absolute count	Treg	17	3405	0.104802	23.3247
CD25hi %CD4+	Relative count	Treg	19	3437	0.118276	24.1244
CD25hi %T cell	Relative count	Treg	17	3437	0.105194	23.6435
CD25hi CD45RA+ CD4 not Treg AC	Absolute count	Treg	27	3405	0.224656	36.2402
CD25hi CD45RA+ CD4 not Treg %CD4+	Relative count	Treg	38	3437	0.305439	39.3237
CD25hi CD45RA+ CD4 not Treg %T cell	Relative count	Treg	29	3437	0.237955	36.685
CD25hi CD45RA- CD4 not Treg AC	Absolute count	Treg	17	3405	0.113345	25.469
CD25hi CD45RA- CD4 not Treg %CD4+	Relative count	Treg	19	3437	0.14849	31.3617
CD25hi CD45RA- CD4 not Treg %T cell	Relative count	Treg	26	3437	0.166667	26.2308
CD4 Treg AC	Absolute count	Treg	19	3405	0.11883	24.0254
HSC AC	Absolute count	Myeloid cell	18	1858	0.264376	36.7176
Im MDSC AC	Absolute count	Myeloid cell	22	1857	0.326748	40.4587
Im MDSC %CD33dim HLA DR- CD66b-	Relative count	Myeloid cell	17	1857	0.219008	30.3351
CD33br HLA DR+ AC	Absolute count	Myeloid cell	26	1858	0.338517	36.0393
CD33br HLA DR+ CD14- AC	Absolute count	Myeloid cell	25	1858	0.317719	34.1245
CD33br HLA DR+ CD14- %CD33br HLA DR+	Relative count	Myeloid cell	16	1858	0.186543	26.3862
CD33br HLA DR+ CD14dim AC	Absolute count	Myeloid cell	26	1858	0.329293	34.5751
CD33br HLA DR+ CD14dim %CD33br HLA DR+	Relative count	Myeloid cell	24	1858	0.282044	30.0033
CD33- HLA DR- AC	Absolute count	Myeloid cell	19	1858	0.221465	27.5182
CD33- HLA DR+ AC	Absolute count	Myeloid cell	33	1858	0.449758	45.1789
Gr MDSC AC	Absolute count	Myeloid cell	23	1856	0.283062	31.4483
CD33dim HLA DR+ CD11b+ AC	Absolute count	Myeloid cell	26	1858	0.329412	34.5938
CD33dim HLA DR+ CD11b+ %CD33dim HLA DR+	Relative count	Myeloid cell	25	1858	0.431403	55.5986
CD33dim HLA DR+ CD11b- AC	Absolute count	Myeloid cell	25	1858	0.321102	34.6596
CD33dim HLA DR+ CD11b- %CD33dim HLA DR+	Relative count	Myeloid cell	24	1858	0.413921	53.9402
CD66b++ myeloid cell AC	Absolute count	Myeloid cell	18	1858	0.207096	26.6846
Mo MDSC AC	Absolute count	Myeloid cell	14	1855	0.210298	34.9994
CD33dim HLA DR- AC	Absolute count	Myeloid cell	24	1856	0.36794	44.4116
Basophil AC	Absolute count	Myeloid cell	23	1857	0.370009	46.8071
Basophil %CD33dim HLA DR- CD66b-	Relative count	Myeloid cell	20	1857	0.331991	45.6233
CD45RA- CD4+ AC	Absolute count	Maturation stages of T cell	13	3395	0.088625	25.2907
CD45RA- CD4+ %CD4+	Relative count	Maturation stages of T cell	27	3427	0.19163	29.8428
CD45RA- CD4+ %T cell	Relative count	Maturation stages of T cell	27	3427	0.188122	29.17
CM CD4+ AC	Absolute count	Maturation stages of T cell	21	3395	0.136379	25.3642
CM CD4+ %CD4+	Relative count	Maturation stages of T cell	31	3427	0.205794	28.3777
CM CD4+ %T cell	Relative count	Maturation stages of T cell	25	3427	0.160567	26.0217
Naive CD4+ AC	Absolute count	Maturation stages of T cell	20	3395	0.134285	26.1677
Naive CD4+ %CD4+	Relative count	Maturation stages of T cell	32	3427	0.205327	27.4043
EM CD4+ AC	Absolute count	Maturation stages of T cell	20	3395	0.130041	25.2171
EM CD4+ %CD4+	Relative count	Maturation stages of T cell	27	3427	0.1743	26.5744
EM CD4+ %T cell	Relative count	Maturation stages of T cell	20	3427	0.134936	26.564
TD CD4+ AC	Absolute count	Maturation stages of T cell	8	3395	0.0576362	25.8865
TD CD4+ %CD4+	Relative count	Maturation stages of T cell	16	3427	0.108637	25.9752
TD CD4+ %T cell	Relative count	Maturation stages of T cell	21	3427	0.143262	27.1132
CM CD8br AC	Absolute count	Maturation stages of T cell	26	3395	0.168417	26.2348
CM CD8br %CD8br	Relative count	Maturation stages of T cell	28	3427	0.176123	25.943
CM CD8br %T cell	Relative count	Maturation stages of T cell	22	3427	0.13427	23.9973
Naive CD8br AC	Absolute count	Maturation stages of T cell	26	3395	0.172163	26.9397
Naive CD8br %CD8br	Relative count	Maturation stages of T cell	36	3427	0.229002	27.9694
Naive CD8br %T cell	Relative count	Maturation stages of T cell	26	3427	0.175705	27.8745
EM CD8br AC	Absolute count	Maturation stages of T cell	22	3395	0.147312	26.4797
EM CD8br %CD8br	Relative count	Maturation stages of T cell	24	3427	0.231628	42.731
EM CD8br %T cell	Relative count	Maturation stages of T cell	15	3427	0.116227	29.9058
TD CD8br AC	Absolute count	Maturation stages of T cell	16	3395	0.104066	24.5229
TD CD8br %CD8br	Relative count	Maturation stages of T cell	23	3427	0.174896	31.3622
TD CD8br %T cell	Relative count	Maturation stages of T cell	17	3427	0.117938	26.8121
CD45RA+ CD8br AC	Absolute count	Maturation stages of T cell	27	3395	0.187147	28.7111
CD45RA+ CD8br %CD8br	Relative count	Maturation stages of T cell	26	3427	0.261647	46.3401
CD45RA+ CD8br %T cell	Relative count	Maturation stages of T cell	27	3427	0.178429	27.3405
CM DN (CD4-CD8-) AC	Absolute count	Maturation stages of T cell	5	3395	0.0313117	21.909
CM DN (CD4-CD8-) %DN	Relative count	Maturation stages of T cell	16	3427	0.0979372	23.139
CM DN (CD4-CD8-) %T cell	Relative count	Maturation stages of T cell	11	3427	0.0707929	23.6524
Naive DN (CD4-CD8-) AC	Absolute count	Maturation stages of T cell	20	3395	0.12666	24.4664
Naive DN (CD4-CD8-) %DN	Relative count	Maturation stages of T cell	20	3427	0.125867	24.5215
Naive DN (CD4-CD8-) %T cell	Relative count	Maturation stages of T cell	26	3427	0.162145	25.3069
EM DN (CD4-CD8-) AC	Absolute count	Maturation stages of T cell	16	3395	0.111529	26.5023
EM DN (CD4-CD8-) %DN	Relative count	Maturation stages of T cell	33	3427	0.241074	32.6604
EM DN (CD4-CD8-) %T cell	Relative count	Maturation stages of T cell	23	3427	0.164627	29.1578
TD DN (CD4-CD8-) AC	Absolute count	Maturation stages of T cell	21	3395	0.142711	26.7378
TD DN (CD4-CD8-) %DN	Relative count	Maturation stages of T cell	27	3427	0.192659	30.0413
TD DN (CD4-CD8-) %T cell	Relative count	Maturation stages of T cell	21	3427	0.147327	28.0155
Naive CD4+ %T cell	Relative count	Maturation stages of T cell	32	3427	0.200585	26.6126
Transitional %B cell	Relative count	B cell	14	3657	0.0831355	23.5881
Transitional AC	Absolute count	B cell	31	3656	0.189049	27.2525
Transitional %lymphocyte	Relative count	B cell	27	3656	0.161445	25.87
CD14- CD16+ monocyte AC	Absolute count	Monocyte	18	3629	0.1584	37.7471
CD14+ CD16+ monocyte AC	Absolute count	Monocyte	24	3629	0.283558	59.4339
CD14- CD16- AC	Absolute count	Monocyte	27	3629	0.19436	32.1754
CD14+ CD16- monocyte AC	Absolute count	Monocyte	25	3629	0.158173	27.079
Monocyte AC	Absolute count	Monocyte	24	3629	0.147028	25.8845
CD14- CD16+ monocyte %monocyte	Relative count	Monocyte	22	3629	0.179058	35.7507
CD14+ CD16+ monocyte %monocyte	Relative count	Monocyte	27	3629	0.331024	65.9946
CD14+ CD16- monocyte %monocyte	Relative count	Monocyte	23	3629	0.213193	42.4701
CD16+ monocyte %monocyte	Relative count	Monocyte	24	3629	0.21698	41.6121
T/B	Relative count	TBNK	30	3653	0.199766	30.1393
CD4/CD8br	Relative count	TBNK	13	3652	0.0746355	22.5711
CD4+ AC	Absolute count	TBNK	22	3652	0.139355	26.7094
CD4+ %T cell	Relative count	TBNK	21	3668	0.120005	23.6764
CD8br AC	Absolute count	TBNK	19	3652	0.115344	24.9237
CD8br %T cell	Relative count	TBNK	23	3668	0.131349	23.9569
DP (CD4+CD8+) AC	Absolute count	TBNK	20	3652	0.139348	29.3947
DP (CD4+CD8+) %T cell	Relative count	TBNK	24	3668	0.167689	30.5821
CD8dim AC	Absolute count	TBNK	25	3652	0.160894	27.8106
CD8dim %T cell	Relative count	TBNK	19	3668	0.131081	28.9643
DN (CD4-CD8-) AC	Absolute count	TBNK	17	3652	0.112783	27.1739
DN (CD4-CD8-) %T cell	Relative count	TBNK	16	3668	0.108487	27.7677
Leukocyte AC	Absolute count	TBNK	28	3653	0.169026	26.3266
Lymphocyte AC	Absolute count	TBNK	17	3653	0.104522	24.9579
Lymphocyte %leukocyte	Relative count	TBNK	23	3669	0.135134	24.762
T cell AC	Absolute count	TBNK	18	3653	0.107978	24.4383
T cell %lymphocyte	Relative count	TBNK	16	3669	0.107443	27.4758
T cell %leukocyte	Relative count	TBNK	18	3669	0.104179	23.5819
CD4+ %leukocyte	Relative count	TBNK	14	3668	0.081486	23.1483
CD8br %leukocyte	Relative count	TBNK	18	3668	0.105663	23.951
DP (CD4+CD8+) %leukocyte	Relative count	TBNK	22	3668	0.155055	30.4041
CD4+ CD8dim AC	Absolute count	TBNK	17	3652	0.131724	32.4298
CD4+ CD8dim %lymphocyte	Relative count	TBNK	19	3668	0.146778	33.0293
CD4+ CD8dim %leukocyte	Relative count	TBNK	15	3668	0.126107	35.1334
CD8dim %leukocyte	Relative count	TBNK	17	3668	0.115957	28.1624
DN (CD4-CD8-) %leukocyte	Relative count	TBNK	21	3668	0.137809	27.7505
CD8br and CD8dim %leukocyte	Relative count	TBNK	14	3668	0.0859274	24.5286
TCRgd AC	Absolute count	TBNK	22	3650	0.130718	24.7913
TCRgd %T cell	Relative count	TBNK	17	3666	0.10167	24.2863
TCRgd %lymphocyte	Relative count	TBNK	18	3666	0.109306	24.8643
HLA DR+ T cell AC	Absolute count	TBNK	25	3580	0.21758	39.5328
HLA DR+ T cell%T cell	Relative count	TBNK	28	3596	0.248724	42.1757
HLA DR+ T cell%lymphocyte	Relative count	TBNK	28	3596	0.246668	41.7129
NKT AC	Absolute count	TBNK	34	3653	0.244141	34.3708
NKT %T cell	Relative count	TBNK	30	3669	0.232479	36.7312
NKT %lymphocyte	Relative count	TBNK	30	3669	0.224879	35.182
HLA DR+ CD4+ AC	Absolute count	TBNK	18	3579	0.129659	29.464
HLA DR+ CD4+ %T cell	Relative count	TBNK	22	3595	0.159827	30.8866
HLA DR+ CD4+ %lymphocyte	Relative count	TBNK	19	3595	0.146252	32.2326
HLA DR+ CD8br AC	Absolute count	TBNK	31	3579	0.252267	38.6023
HLA DR+ CD8br %T cell	Relative count	TBNK	28	3595	0.246277	41.6137
HLA DR+ CD8br %lymphocyte	Relative count	TBNK	31	3595	0.261175	40.6296
CD8br NKT AC	Absolute count	TBNK	22	3652	0.150927	29.3216
CD8br NKT %T cell	Relative count	TBNK	21	3668	0.144642	29.3592
CD8br NKT %lymphocyte	Relative count	TBNK	23	3668	0.15506	29.0754
CD8dim NKT AC	Absolute count	TBNK	32	3652	0.248031	37.3031
CD8dim NKT %T cell	Relative count	TBNK	28	3668	0.234935	39.9093
CD8dim NKT %lymphocyte	Relative count	TBNK	33	3668	0.260506	38.793
DN (CD4-CD8-) NKT AC	Absolute count	TBNK	31	3652	0.247218	38.3492
DN (CD4-CD8-) NKT %T cell	Relative count	TBNK	38	3668	0.298571	40.6507
DN (CD4-CD8-) NKT %lymphocyte	Relative count	TBNK	37	3668	0.285314	39.1662
CD3- lymphocyte AC	Absolute count	TBNK	18	3653	0.110638	25.1152
CD3- lymphocyte %lymphocyte	Relative count	TBNK	16	3669	0.107443	27.4758
CD3- lymphocyte %leukocyte	Relative count	TBNK	18	3669	0.103953	23.5248
B cell AC	Absolute count	TBNK	31	3653	0.190011	27.401
B cell % CD3- lymphocyte	Relative count	TBNK	27	3669	0.177945	29.1904
B cell %lymphocyte	Relative count	TBNK	34	3669	0.226378	31.276
NK AC	Absolute count	TBNK	21	3653	0.141424	28.4807
NK %CD3- lymphocyte	Relative count	TBNK	25	3669	0.172973	30.4773
NK %lymphocyte	Relative count	TBNK	26	3669	0.177292	30.1863
HLA DR+ NK AC	Absolute count	TBNK	24	3580	0.319573	69.5692
HLA DR+ NK %NK	Relative count	TBNK	30	3596	0.358648	66.4522
HLA DR+ NK %CD3- lymphocyte	Relative count	TBNK	28	3596	0.351615	69.0844
Granulocyte AC	Absolute count	TBNK	22	3653	0.128815	24.3972
Granulocyte %leukocyte	Relative count	TBNK	22	3669	0.130252	24.819
CD28- DN (CD4-CD8-) %DN	Relative count	Treg	23	3440	0.144481	25.0825
CD28- DN (CD4-CD8-) AC	Absolute count	Treg	32	3408	0.207639	27.6382
CD28+ DN (CD4-CD8-) %T cell	Relative count	Treg	22	3440	0.136492	24.5507
CD28+ DN (CD4-CD8-) %DN	Relative count	Treg	23	3440	0.144481	25.0825
CD28+ DN (CD4-CD8-) AC	Absolute count	Treg	11	3408	0.0729235	24.2844
CD39+ CD4+ %T cell	Relative count	Treg	48	3440	0.912732	738.884
CD39+ CD4+ %CD4+	Relative count	Treg	48	3440	0.940748	1121.64
CD39+ CD4+ AC	Absolute count	Treg	49	3408	0.913094	720.025
CD28- CD8dim %T cell	Relative count	Treg	25	3440	0.167101	27.3975
CD28- CD8dim %CD8dim	Relative count	Treg	16	3440	0.0955473	22.6006
CD28- CD8dim AC	Absolute count	Treg	28	3408	0.185357	27.4583
CD28+ CD45RA+ CD8dim %T cell	Relative count	Treg	36	3440	0.28714	38.0757
CD28+ CD45RA+ CD8dim %CD8dim	Relative count	Treg	28	3440	0.217008	33.7631
CD28+ CD45RA+ CD8dim AC	Absolute count	Treg	38	3408	0.288854	36.0112
CD28+ CD45RA- CD8dim %T cell	Relative count	Treg	24	3440	0.181255	31.5008
CD28+ CD45RA- CD8dim %CD8dim	Relative count	Treg	31	3440	0.208353	28.9338
CD28+ CD45RA- CD8dim AC	Absolute count	Treg	37	3408	0.257985	31.6673
CD39+ CD8br %T cell	Relative count	Treg	37	3440	0.854203	538.697
CD39+ CD8br %CD8br	Relative count	Treg	40	3440	0.861174	527.12
CD39+ CD8br AC	Absolute count	Treg	44	3408	0.912901	801.098
CD28- CD127- CD25++ CD8br %T cell	Relative count	Treg	15	3162	0.102659	23.9941
CD28- CD127- CD25++ CD8br %CD8br	Relative count	Treg	18	3162	0.122213	24.3109
CD28- CD127- CD25++ CD8br AC	Absolute count	Treg	30	3130	0.199948	25.8166
CD28- CD25++ CD8br %T cell	Relative count	Treg	25	3162	0.171237	25.9181
CD28- CD25++ CD8br %CD8br	Relative count	Treg	23	3162	0.153854	24.8078
CD28- CD25++ CD8br AC	Absolute count	Treg	21	3130	0.14616	25.3346
CD25++ CD8br %T cell	Relative count	Treg	14	3162	0.0952082	23.6534
CD25++ CD8br %CD8br	Relative count	Treg	17	3162	0.121579	25.5971
CD25++ CD8br AC	Absolute count	Treg	27	3130	0.198841	28.5144
CD127- CD8br %T cell	Relative count	Treg	11	3403	0.0680177	22.4983
CD127- CD8br %CD8br	Relative count	Treg	13	3403	0.0826023	23.4727
CD127- CD8br AC	Absolute count	Treg	15	3371	0.0929617	22.9234
CD28- CD8br %T cell	Relative count	Treg	13	3440	0.080143	22.9609
CD28- CD8br %CD8br	Relative count	Treg	18	3440	0.115591	24.8399
CD28- CD8br AC	Absolute count	Treg	11	3408	0.0706562	23.4719
CD28+ CD45RA+ CD8br %T cell	Relative count	Treg	91	3440	0.679166	77.8826
CD28+ CD45RA+ CD8br %CD8br	Relative count	Treg	36	3440	0.231426	28.4634
CD28+ CD45RA+ CD8br AC	Absolute count	Treg	52	3408	0.329604	31.7212
CD28+ CD45RA- CD8br %T cell	Relative count	Treg	28	3440	0.229925	36.3729
CD28+ CD45RA- CD8br %CD8br	Relative count	Treg	30	3440	0.219332	31.9258
CD28+ CD45RA- CD8br AC	Absolute count	Treg	26	3408	0.186175	29.7484
CD28- DN (CD4-CD8-) %T cell	Relative count	Treg	24	3440	0.1604	27.1838
CD45RA- CD28- CD8br %CD8br	Relative count	Treg	45	3425	0.326576	36.4142
CD45RA+ CD28- CD8br %CD8br	Relative count	Treg	29	3425	0.184431	26.4738
BAFF-R on CD20- CD38-	MFI	B cell	16	3592	0.136745	35.3937
BAFF-R on CD24+ CD27+	MFI	B cell	38	3657	0.871326	644.726
BAFF-R on IgD+ CD24+	MFI	B cell	37	3657	0.845932	537.045
BAFF-R on IgD+ CD24-	MFI	B cell	38	3657	0.865793	614.222
BAFF-R on IgD+ CD38-	MFI	B cell	38	3645	0.867005	618.625
BAFF-R on IgD+ CD38- unsw mem	MFI	B cell	33	1837	0.916549	600.074
BAFF-R on IgD+ CD38br	MFI	B cell	44	3656	0.826455	390.823
BAFF-R on IgD+ CD38dim	MFI	B cell	46	3657	0.911588	809.165
BAFF-R on IgD- CD24-	MFI	B cell	40	3657	0.827255	432.915
BAFF-R on IgD- CD27-	MFI	B cell	39	3657	0.830434	454.204
BAFF-R on IgD- CD38-	MFI	B cell	37	3657	0.863856	620.624
BAFF-R on IgD- CD38br	MFI	B cell	19	3659	0.157826	35.8925
BAFF-R on IgD- CD38dim	MFI	B cell	38	3657	0.843881	514.65
BAFF-R on memory B cell	MFI	B cell	37	3657	0.857044	586.39
BAFF-R on naive-mature B cell	MFI	B cell	40	3657	0.86282	568.589
BAFF-R on unsw mem	MFI	B cell	41	3657	0.900793	800.584
BAFF-R on sw mem	MFI	B cell	39	3657	0.858389	562.174
BAFF-R on IgD+	MFI	B cell	42	3658	0.885447	665.294
BAFF-R on transitional	MFI	B cell	42	3655	0.76122	274.164
CD19 on CD20-	MFI	B cell	21	3656	0.11988	23.5705
CD19 on CD20- CD38-	MFI	B cell	11	3595	0.0699184	24.4864
CD19 on CD24+ CD27+	MFI	B cell	28	3656	0.181921	28.8057
CD19 on IgD+ CD24+	MFI	B cell	16	3656	0.0963734	24.2566
CD19 on IgD+ CD24-	MFI	B cell	16	3656	0.106482	27.1042
CD19 on IgD+ CD38-	MFI	B cell	19	3645	0.11172	23.9958
CD19 on IgD+ CD38- naive	MFI	B cell	17	1830	0.195628	25.9229
CD19 on IgD+ CD38- unsw mem	MFI	B cell	14	1833	0.188471	30.1583
CD19 on IgD+ CD38br	MFI	B cell	16	3657	0.115799	29.7946
CD19 on IgD+ CD38dim	MFI	B cell	19	3657	0.112262	24.2068
CD19 on IgD- CD24-	MFI	B cell	10	3655	0.0584053	22.603
CD19 on IgD- CD27-	MFI	B cell	14	3656	0.0843984	23.9729
CD19 on IgD- CD38-	MFI	B cell	17	3657	0.0978029	23.2051
CD19 on IgD- CD38br	MFI	B cell	12	3658	0.0700345	22.875
CD19 on IgD- CD38dim	MFI	B cell	16	3657	0.099585	25.1613
CD19 on memory B cell	MFI	B cell	12	3657	0.0686559	22.3854
CD19 on naive-mature B cell	MFI	B cell	14	3653	0.0884379	25.2108
CD19 on unsw mem	MFI	B cell	17	3656	0.111831	26.945
CD19 on PB/PC	MFI	B cell	12	3657	0.0699702	22.8462
CD19 on sw mem	MFI	B cell	21	3657	0.131213	26.1427
CD19 on IgD+	MFI	B cell	19	3658	0.111855	24.1147
CD19 on transitional	MFI	B cell	14	3657	0.093729	26.9047
CD20 on B cell	MFI	B cell	19	3660	0.128477	28.2419
CD20 on CD20- CD38-	MFI	B cell	20	3606	0.115657	23.4427
CD20 on CD24+ CD27+	MFI	B cell	24	3657	0.17223	31.4872
CD20 on IgD+ CD24+	MFI	B cell	18	3657	0.116988	26.7771
CD20 on IgD+ CD24-	MFI	B cell	21	3657	0.141045	28.4231
CD20 on IgD+ CD38-	MFI	B cell	20	3645	0.126765	26.3044
CD20 on IgD+ CD38- naive	MFI	B cell	16	1834	0.197481	27.945
CD20 on IgD+ CD38- unsw mem	MFI	B cell	9	1836	0.105858	24.0202
CD20 on IgD+ CD38br	MFI	B cell	9	3657	0.0576887	24.8079
CD20 on IgD+ CD38dim	MFI	B cell	23	3657	0.172533	32.935
CD20 on IgD- CD24-	MFI	B cell	26	3657	0.156471	25.898
CD20 on IgD- CD27-	MFI	B cell	11	3657	0.0828851	29.9473
CD20 on IgD- CD38-	MFI	B cell	16	3657	0.112693	28.8937
CD20 on IgD- CD38br	MFI	B cell	10	3659	0.0571925	22.1295
CD20 on IgD- CD38dim	MFI	B cell	23	3657	0.146588	27.1317
CD20 on memory B cell	MFI	B cell	22	3657	0.155077	30.3175
CD20 on naive-mature B cell	MFI	B cell	20	3657	0.135786	28.5645
CD20 on unsw mem	MFI	B cell	14	3657	0.0949177	27.2817
CD20 on sw mem	MFI	B cell	25	3657	0.165509	28.8063
CD20 on IgD+	MFI	B cell	16	3658	0.128082	33.4282
CD20 on transitional	MFI	B cell	17	3657	0.113747	27.4735
CD24 on CD24+ CD27+	MFI	B cell	21	3654	0.200408	43.3483
CD24 on IgD+ CD24+	MFI	B cell	20	3655	0.178367	39.445
CD24 on IgD+ CD38-	MFI	B cell	15	3638	0.102269	27.5078
[truncated: 354 more rows]

[truncated: 7 more sheets: for melanoma, for oral cavity, for ovarian, for pancreatic, for prostate, for stomach, for thyroid]
